# Supplementary material for: Identifying gene expression programs of cell-type identity and cellular activity with single-cell RNA-Seq
Source: eLife. 2019 Jul 8;8:e43803. doi: 10.7554/eLife.43803 (PMC6639075; doi:10.7554/eLife.43803)
Supplement: Figure 2—source data 1. [file elife-43803-fig2-data1.zip]

Archive with 14 entries (14 files):
- Figure2-FigureSupplement1a.zip
- Figure2-FigureSupplement1b.csv
- Figure2-FigureSupplement2a.zip
- Figure2-FigureSupplement3.zip
- Figure2-FigureSupplement6.csv
- Figure2-FigureSupplement7.zip
- Figure2-FigureSupplement8.zip
- Figure2a_Figure2-FigureSupplement4b.csv
- Figure2b.csv
- Figure2c_Figure2-FigureSupplement4a.zip
- Figure2d_Figure2-FigureSupplement2b,c.csv
- Figure2e_Figure2-FigureSupplement5.zip
- Figure2f.csv
- Figure2g.csv
