# Supplementary material for: Identifying gene expression programs of cell-type identity and cellular activity with single-cell RNA-Seq
Source: eLife. 2019 Jul 8;8:e43803. doi: 10.7554/eLife.43803 (PMC6639075; doi:10.7554/eLife.43803)
Supplement: Figure 2—source data 1. [file elife-43803-fig2-data1.zip › Figure2-FigureSupplement1b.csv]

	1	2	3	4	5	6	7	8	9	10	11	12	13	14	noiselevel	seed	method
0	1.0	1.0	1.0	1.0	1.0	1.0	1.0	1.0	1.0	1.0	1.0	1.0	0.935	0.935	1.0	9485	NMF
1	1.0	1.0	1.0	1.0	1.0	1.0	1.0	1.0	1.0	1.0	1.0	1.0	0.96	0.96	1.0	9485	ICA
2	1.0	1.0	0.995	0.995	0.97	0.905	0.755	0.48	0.24	0.06	0.01	0.0	0.0	0.0	1.0	9485	LDA
3	1.0	1.0	1.0	1.0	1.0	1.0	1.0	1.0	1.0	1.0	1.0	1.0	0.73	0.73	1.0	13657	NMF
4	1.0	1.0	1.0	1.0	1.0	1.0	1.0	1.0	1.0	1.0	1.0	1.0	0.935	0.935	1.0	13657	ICA
5	1.0	1.0	1.0	1.0	0.985	0.945	0.835	0.62	0.35	0.15	0.025	0.0	0.0	0.0	1.0	13657	LDA
6	1.0	1.0	1.0	1.0	1.0	1.0	1.0	1.0	1.0	1.0	1.0	1.0	0.755	0.6	1.0	18839	NMF
7	1.0	1.0	1.0	1.0	1.0	1.0	1.0	1.0	1.0	1.0	1.0	1.0	0.98	0.98	1.0	18839	ICA
8	1.0	1.0	1.0	1.0	0.975	0.935	0.83	0.595	0.355	0.14	0.05	0.0	0.0	0.0	1.0	18839	LDA
9	1.0	1.0	1.0	1.0	1.0	1.0	1.0	1.0	1.0	1.0	1.0	1.0	1.0	0.845	1.0	19052	NMF
10	1.0	1.0	1.0	1.0	1.0	1.0	1.0	1.0	1.0	1.0	1.0	1.0	0.99	0.99	1.0	19052	ICA
11	1.0	1.0	1.0	0.995	0.96	0.9	0.73	0.5	0.22	0.075	0.015	0.0	0.0	0.0	1.0	19052	LDA
12	1.0	1.0	1.0	1.0	1.0	1.0	1.0	1.0	1.0	1.0	1.0	1.0	1.0	0.86	1.0	22856	NMF
13	1.0	1.0	1.0	1.0	1.0	1.0	1.0	1.0	1.0	1.0	1.0	1.0	0.98	0.98	1.0	22856	ICA
14	1.0	1.0	1.0	1.0	1.0	0.995	0.945	0.835	0.66	0.405	0.25	0.08	0.065	0.0	1.0	22856	LDA
15	1.0	1.0	1.0	1.0	1.0	1.0	1.0	1.0	1.0	1.0	1.0	0.995	0.995	0.515	1.0	22517	NMF
16	1.0	1.0	1.0	1.0	1.0	1.0	1.0	1.0	1.0	1.0	0.995	0.995	0.965	0.965	1.0	22517	ICA
17	1.0	1.0	1.0	0.995	0.99	0.965	0.905	0.68	0.485	0.135	0.06	0.0	0.0	0.0	1.0	22517	LDA
18	1.0	1.0	1.0	1.0	1.0	1.0	1.0	1.0	1.0	1.0	1.0	1.0	1.0	0.905	1.0	26118	NMF
19	1.0	1.0	1.0	1.0	1.0	1.0	1.0	1.0	1.0	1.0	1.0	1.0	0.98	0.98	1.0	26118	ICA
20	1.0	1.0	1.0	1.0	1.0	0.98	0.88	0.72	0.53	0.325	0.105	0.03	0.0	0.0	1.0	26118	LDA
21	1.0	1.0	1.0	1.0	1.0	1.0	1.0	1.0	1.0	1.0	1.0	1.0	1.0	0.935	1.0	29975	NMF
22	1.0	1.0	1.0	1.0	1.0	1.0	1.0	1.0	1.0	1.0	1.0	1.0	0.975	0.975	1.0	29975	ICA
23	1.0	1.0	1.0	1.0	0.995	0.975	0.925	0.79	0.545	0.355	0.12	0.03	0.0	0.0	1.0	29975	LDA
24	1.0	1.0	1.0	1.0	1.0	1.0	1.0	1.0	1.0	1.0	1.0	1.0	0.565	0.55	1.0	4090	NMF
25	1.0	1.0	1.0	1.0	1.0	1.0	1.0	1.0	1.0	1.0	1.0	1.0	0.98	0.98	1.0	4090	ICA
26	1.0	1.0	1.0	1.0	0.995	0.955	0.85	0.68	0.435	0.185	0.07	0.015	0.0	0.0	1.0	4090	LDA
27	1.0	1.0	1.0	1.0	1.0	1.0	1.0	1.0	1.0	1.0	1.0	1.0	0.755	0.595	1.0	9474	NMF
28	1.0	1.0	1.0	1.0	1.0	1.0	1.0	1.0	1.0	1.0	1.0	1.0	0.99	0.99	1.0	9474	ICA
29	1.0	1.0	1.0	1.0	0.995	0.975	0.9	0.755	0.51	0.3	0.105	0.04	0.0	0.0	1.0	9474	LDA
30	1.0	1.0	1.0	1.0	1.0	1.0	1.0	1.0	1.0	1.0	1.0	1.0	1.0	0.92	1.0	28596	NMF
31	1.0	1.0	1.0	1.0	1.0	1.0	1.0	1.0	1.0	1.0	1.0	1.0	0.97	0.97	1.0	28596	ICA
32	1.0	1.0	1.0	0.99	0.97	0.92	0.74	0.52	0.305	0.105	0.015	0.0	0.0	0.0	1.0	28596	LDA
33	1.0	1.0	1.0	1.0	1.0	1.0	1.0	1.0	1.0	1.0	1.0	0.72	0.72	0.72	1.0	13720	NMF
34	1.0	1.0	1.0	1.0	1.0	1.0	1.0	1.0	1.0	1.0	1.0	1.0	0.985	0.985	1.0	13720	ICA
35	1.0	1.0	1.0	1.0	0.99	0.93	0.705	0.4	0.185	0.045	0.015	0.0	0.0	0.0	1.0	13720	LDA
36	1.0	1.0	1.0	1.0	1.0	1.0	1.0	1.0	1.0	1.0	1.0	1.0	1.0	0.8	1.0	32237	NMF
37	1.0	1.0	1.0	1.0	1.0	1.0	1.0	1.0	1.0	1.0	0.995	0.995	0.97	0.97	1.0	32237	ICA
38	1.0	1.0	1.0	1.0	0.985	0.95	0.835	0.65	0.425	0.19	0.07	0.01	0.0	0.0	1.0	32237	LDA
39	1.0	1.0	1.0	1.0	1.0	1.0	1.0	1.0	1.0	1.0	1.0	1.0	1.0	0.74	1.0	12045	NMF
40	1.0	1.0	1.0	1.0	1.0	1.0	1.0	1.0	1.0	1.0	1.0	1.0	0.98	0.98	1.0	12045	ICA
41	1.0	1.0	1.0	0.995	0.99	0.935	0.8	0.58	0.32	0.075	0.04	0.005	0.0	0.0	1.0	12045	LDA
42	1.0	1.0	1.0	1.0	1.0	1.0	1.0	1.0	1.0	1.0	1.0	1.0	0.86	0.745	1.0	20934	NMF
43	1.0	1.0	1.0	1.0	1.0	1.0	1.0	1.0	1.0	1.0	1.0	1.0	0.93	0.93	1.0	20934	ICA
44	1.0	1.0	1.0	1.0	0.995	0.965	0.895	0.73	0.54	0.3	0.185	0.035	0.015	0.0	1.0	20934	LDA
45	1.0	1.0	1.0	1.0	1.0	1.0	1.0	1.0	1.0	1.0	1.0	1.0	1.0	0.82	1.0	7945	NMF
46	1.0	1.0	1.0	1.0	1.0	1.0	1.0	1.0	1.0	1.0	1.0	0.995	0.975	0.975	1.0	7945	ICA
47	1.0	1.0	1.0	1.0	0.99	0.965	0.81	0.655	0.385	0.21	0.07	0.015	0.0	0.0	1.0	7945	LDA
48	1.0	1.0	1.0	1.0	1.0	1.0	1.0	1.0	1.0	1.0	1.0	1.0	0.82	0.82	1.0	16537	NMF
49	1.0	1.0	1.0	1.0	1.0	1.0	1.0	1.0	1.0	1.0	1.0	1.0	0.955	0.955	1.0	16537	ICA
50	1.0	1.0	1.0	1.0	1.0	0.96	0.89	0.68	0.47	0.2	0.09	0.0	0.0	0.0	1.0	16537	LDA
51	1.0	1.0	1.0	1.0	1.0	1.0	1.0	1.0	1.0	1.0	1.0	1.0	1.0	0.8	1.0	12895	NMF
52	1.0	1.0	1.0	1.0	1.0	1.0	1.0	1.0	1.0	1.0	1.0	1.0	0.98	0.98	1.0	12895	ICA
53	1.0	1.0	1.0	0.995	0.985	0.905	0.745	0.53	0.295	0.105	0.015	0.0	0.0	0.0	1.0	12895	LDA
54	1.0	1.0	1.0	1.0	1.0	1.0	1.0	1.0	1.0	1.0	1.0	1.0	0.995	0.925	1.0	27123	NMF
55	1.0	1.0	1.0	1.0	1.0	1.0	1.0	1.0	1.0	1.0	1.0	1.0	0.985	0.985	1.0	27123	ICA
56	1.0	1.0	1.0	1.0	0.99	0.92	0.7	0.465	0.22	0.06	0.0	0.0	0.0	0.0	1.0	27123	LDA
57	1.0	1.0	1.0	1.0	1.0	1.0	1.0	1.0	1.0	1.0	1.0	1.0	0.77	0.77	1.0	7084	NMF
58	1.0	1.0	1.0	1.0	1.0	1.0	1.0	1.0	1.0	1.0	0.995	0.995	0.98	0.98	1.0	7084	ICA
59	1.0	1.0	1.0	1.0	0.99	0.955	0.835	0.625	0.39	0.165	0.05	0.005	0.0	0.0	1.0	7084	LDA
60	1.0	1.0	1.0	1.0	1.0	1.0	1.0	1.0	1.0	1.0	1.0	1.0	1.0	0.615	0.75	31986	NMF
61	1.0	1.0	1.0	1.0	1.0	1.0	1.0	1.0	1.0	1.0	1.0	1.0	0.99	0.99	0.75	31986	ICA
62	1.0	1.0	0.99	0.975	0.905	0.755	0.495	0.2	0.045	0.0	0.0	0.0	0.0	0.0	0.75	31986	LDA
63	1.0	1.0	1.0	1.0	1.0	1.0	1.0	1.0	1.0	1.0	1.0	1.0	0.6	0.0	0.75	13703	NMF
64	1.0	1.0	1.0	1.0	1.0	1.0	1.0	1.0	1.0	1.0	0.995	0.99	0.85	0.815	0.75	13703	ICA
65	1.0	0.98	0.905	0.71	0.345	0.065	0.0	0.0	0.0	0.0	0.0	0.0	0.0	0.0	0.75	13703	LDA
66	1.0	1.0	1.0	1.0	1.0	1.0	1.0	1.0	1.0	1.0	1.0	1.0	0.9	0.825	0.75	10864	NMF
67	1.0	1.0	1.0	1.0	1.0	1.0	1.0	1.0	1.0	1.0	1.0	1.0	0.975	0.76	0.75	10864	ICA
68	1.0	1.0	0.98	0.905	0.705	0.405	0.185	0.045	0.01	0.0	0.0	0.0	0.0	0.0	0.75	10864	LDA
69	1.0	1.0	1.0	1.0	1.0	1.0	1.0	1.0	1.0	1.0	1.0	0.675	0.675	0.675	0.75	2192	NMF
70	1.0	1.0	1.0	1.0	1.0	1.0	1.0	1.0	1.0	1.0	1.0	0.995	0.95	0.95	0.75	2192	ICA
71	1.0	1.0	1.0	0.98	0.8	0.62	0.315	0.105	0.025	0.0	0.0	0.0	0.0	0.0	0.75	2192	LDA
72	1.0	1.0	1.0	1.0	1.0	1.0	1.0	1.0	1.0	1.0	1.0	1.0	0.82	0.805	0.75	407	NMF
73	1.0	1.0	1.0	1.0	1.0	1.0	1.0	1.0	1.0	1.0	1.0	1.0	0.98	0.98	0.75	407	ICA
74	0.955	0.7	0.275	0.025	0.0	0.0	0.0	0.0	0.0	0.0	0.0	0.0	0.0	0.0	0.75	407	LDA
75	1.0	1.0	1.0	1.0	1.0	1.0	1.0	1.0	1.0	1.0	1.0	1.0	1.0	0.0	0.75	9530	NMF
76	1.0	1.0	1.0	1.0	1.0	1.0	1.0	1.0	1.0	1.0	1.0	1.0	0.995	0.995	0.75	9530	ICA
77	1.0	1.0	1.0	0.98	0.935	0.78	0.565	0.355	0.115	0.02	0.005	0.0	0.0	0.0	0.75	9530	LDA
78	1.0	1.0	1.0	1.0	1.0	1.0	1.0	1.0	1.0	1.0	1.0	0.92	0.91	0.91	0.75	27377	NMF
79	1.0	1.0	1.0	1.0	1.0	1.0	1.0	1.0	1.0	1.0	1.0	1.0	0.94	0.94	0.75	27377	ICA
80	1.0	0.99	0.9	0.745	0.42	0.12	0.025	0.0	0.0	0.0	0.0	0.0	0.0	0.0	0.75	27377	LDA
81	1.0	1.0	1.0	1.0	1.0	1.0	1.0	1.0	1.0	1.0	1.0	1.0	1.0	0.705	0.75	22446	NMF
82	1.0	1.0	1.0	1.0	1.0	1.0	1.0	1.0	1.0	1.0	1.0	0.985	0.965	0.965	0.75	22446	ICA
83	0.97	0.775	0.33	0.025	0.0	0.0	0.0	0.0	0.0	0.0	0.0	0.0	0.0	0.0	0.75	22446	LDA
84	1.0	1.0	1.0	1.0	1.0	1.0	1.0	1.0	1.0	1.0	1.0	1.0	1.0	0.795	0.75	24855	NMF
85	1.0	1.0	1.0	1.0	1.0	1.0	1.0	1.0	1.0	1.0	1.0	1.0	0.98	0.98	0.75	24855	ICA
86	1.0	0.955	0.72	0.325	0.095	0.01	0.0	0.0	0.0	0.0	0.0	0.0	0.0	0.0	0.75	24855	LDA
87	1.0	1.0	1.0	1.0	1.0	1.0	1.0	1.0	1.0	1.0	1.0	0.975	0.665	0.665	0.75	25632	NMF
88	1.0	1.0	1.0	1.0	1.0	1.0	1.0	1.0	1.0	1.0	1.0	1.0	0.975	0.975	0.75	25632	ICA
89	1.0	1.0	1.0	0.985	0.92	0.785	0.48	0.205	0.045	0.01	0.0	0.0	0.0	0.0	0.75	25632	LDA
90	1.0	1.0	1.0	1.0	1.0	1.0	1.0	1.0	1.0	1.0	1.0	1.0	1.0	0.98	0.75	31045	NMF
91	1.0	1.0	1.0	1.0	1.0	1.0	1.0	1.0	1.0	1.0	1.0	1.0	0.97	0.97	0.75	31045	ICA
92	1.0	1.0	0.975	0.88	0.71	0.48	0.22	0.07	0.015	0.0	0.0	0.0	0.0	0.0	0.75	31045	LDA
93	1.0	1.0	1.0	1.0	1.0	1.0	1.0	1.0	1.0	1.0	1.0	1.0	1.0	0.96	0.75	20008	NMF
94	1.0	1.0	1.0	1.0	1.0	1.0	1.0	1.0	1.0	1.0	0.995	0.995	0.975	0.975	0.75	20008	ICA
95	0.99	0.895	0.695	0.34	0.09	0.0	0.0	0.0	0.0	0.0	0.0	0.0	0.0	0.0	0.75	20008	LDA
96	1.0	1.0	1.0	1.0	1.0	1.0	1.0	1.0	1.0	1.0	1.0	1.0	0.515	0.0	0.75	4565	NMF
97	1.0	1.0	1.0	1.0	1.0	1.0	1.0	1.0	1.0	1.0	1.0	0.985	0.895	0.625	0.75	4565	ICA
98	1.0	1.0	0.935	0.725	0.425	0.12	0.025	0.0	0.0	0.0	0.0	0.0	0.0	0.0	0.75	4565	LDA
99	1.0	1.0	1.0	1.0	1.0	1.0	1.0	1.0	1.0	1.0	1.0	1.0	0.73	0.625	0.75	14253	NMF
100	1.0	1.0	1.0	1.0	1.0	1.0	1.0	1.0	1.0	1.0	1.0	1.0	0.985	0.985	0.75	14253	ICA
101	1.0	1.0	0.995	0.99	0.92	0.775	0.615	0.4	0.15	0.055	0.01	0.0	0.0	0.0	0.75	14253	LDA
102	1.0	1.0	1.0	1.0	1.0	1.0	1.0	1.0	1.0	1.0	1.0	1.0	0.505	0.505	0.75	13832	NMF
103	1.0	1.0	1.0	1.0	1.0	1.0	1.0	1.0	1.0	1.0	1.0	1.0	0.99	0.99	0.75	13832	ICA
104	1.0	1.0	0.94	0.79	0.465	0.115	0.0	0.0	0.0	0.0	0.0	0.0	0.0	0.0	0.75	13832	LDA
105	1.0	1.0	1.0	1.0	1.0	1.0	1.0	1.0	1.0	1.0	1.0	0.75	0.68	0.68	0.75	19330	NMF
106	1.0	1.0	1.0	1.0	1.0	1.0	1.0	1.0	1.0	1.0	1.0	0.985	0.92	0.92	0.75	19330	ICA
107	1.0	0.995	0.945	0.8	0.465	0.215	0.03	0.0	0.0	0.0	0.0	0.0	0.0	0.0	0.75	19330	LDA
108	1.0	1.0	1.0	1.0	1.0	1.0	1.0	1.0	1.0	1.0	1.0	1.0	0.605	0.0	0.75	1775	NMF
109	1.0	1.0	1.0	1.0	1.0	1.0	1.0	1.0	1.0	1.0	1.0	1.0	0.98	0.98	0.75	1775	ICA
110	1.0	1.0	0.98	0.85	0.585	0.31	0.1	0.025	0.0	0.0	0.0	0.0	0.0	0.0	0.75	1775	LDA
111	1.0	1.0	1.0	1.0	1.0	1.0	1.0	1.0	1.0	1.0	1.0	1.0	0.73	0.0	0.75	31762	NMF
112	1.0	1.0	1.0	1.0	1.0	1.0	1.0	1.0	1.0	1.0	1.0	0.995	0.935	0.82	0.75	31762	ICA
113	0.995	0.9	0.27	0.025	0.0	0.0	0.0	0.0	0.0	0.0	0.0	0.0	0.0	0.0	0.75	31762	LDA
114	1.0	1.0	1.0	1.0	1.0	1.0	1.0	1.0	1.0	1.0	1.0	0.975	0.68	0.68	0.75	11306	NMF
115	1.0	1.0	1.0	1.0	1.0	1.0	1.0	1.0	1.0	1.0	1.0	1.0	0.945	0.945	0.75	11306	ICA
116	0.885	0.465	0.1	0.0	0.0	0.0	0.0	0.0	0.0	0.0	0.0	0.0	0.0	0.0	0.75	11306	LDA
117	1.0	1.0	1.0	1.0	1.0	1.0	1.0	1.0	1.0	1.0	1.0	0.935	0.64	0.55	0.75	22201	NMF
118	1.0	1.0	1.0	1.0	1.0	1.0	1.0	1.0	1.0	1.0	0.995	0.995	0.975	0.975	0.75	22201	ICA
119	1.0	1.0	0.985	0.91	0.75	0.51	0.145	0.005	0.0	0.0	0.0	0.0	0.0	0.0	0.75	22201	LDA
120	1.0	1.0	1.0	1.0	1.0	1.0	1.0	1.0	1.0	1.0	1.0	0.965	0.345	0.0	0.5	4902	NMF
121	1.0	1.0	1.0	1.0	1.0	1.0	1.0	1.0	1.0	1.0	1.0	0.995	0.91	0.91	0.5	4902	ICA
122	0.64	0.015	0.0	0.0	0.0	0.0	0.0	0.0	0.0	0.0	0.0	0.0	0.0	0.0	0.5	4902	LDA
123	1.0	1.0	1.0	1.0	1.0	1.0	1.0	1.0	1.0	1.0	1.0	1.0	0.71	0.71	0.5	15450	NMF
124	1.0	1.0	1.0	1.0	1.0	1.0	1.0	1.0	1.0	1.0	1.0	0.99	0.935	0.935	0.5	15450	ICA
125	0.025	0.0	0.0	0.0	0.0	0.0	0.0	0.0	0.0	0.0	0.0	0.0	0.0	0.0	0.5	15450	LDA
126	1.0	1.0	1.0	1.0	1.0	1.0	1.0	1.0	1.0	1.0	1.0	1.0	1.0	0.69	0.5	9925	NMF
127	1.0	1.0	1.0	1.0	1.0	1.0	1.0	1.0	1.0	1.0	1.0	1.0	0.985	0.985	0.5	9925	ICA
128	0.09	0.0	0.0	0.0	0.0	0.0	0.0	0.0	0.0	0.0	0.0	0.0	0.0	0.0	0.5	9925	LDA
129	1.0	1.0	1.0	1.0	1.0	1.0	1.0	1.0	1.0	1.0	0.98	0.75	0.5	0.5	0.5	22625	NMF
130	1.0	1.0	1.0	1.0	1.0	1.0	1.0	1.0	1.0	1.0	1.0	1.0	0.925	0.705	0.5	22625	ICA
131	0.39	0.005	0.0	0.0	0.0	0.0	0.0	0.0	0.0	0.0	0.0	0.0	0.0	0.0	0.5	22625	LDA
132	1.0	1.0	1.0	1.0	1.0	1.0	1.0	1.0	1.0	1.0	0.99	0.85	0.8	0.0	0.5	27565	NMF
133	1.0	1.0	1.0	1.0	1.0	1.0	1.0	1.0	1.0	1.0	1.0	0.995	0.96	0.96	0.5	27565	ICA
134	0.13	0.0	0.0	0.0	0.0	0.0	0.0	0.0	0.0	0.0	0.0	0.0	0.0	0.0	0.5	27565	LDA
135	1.0	1.0	1.0	1.0	1.0	1.0	1.0	1.0	1.0	1.0	1.0	1.0	0.57	0.0	0.5	19415	NMF
136	1.0	1.0	1.0	1.0	1.0	1.0	1.0	1.0	1.0	1.0	0.995	0.995	0.97	0.97	0.5	19415	ICA
137	0.76	0.01	0.0	0.0	0.0	0.0	0.0	0.0	0.0	0.0	0.0	0.0	0.0	0.0	0.5	19415	LDA
138	1.0	1.0	1.0	1.0	1.0	1.0	1.0	1.0	1.0	1.0	0.995	0.975	0.775	0.54	0.5	19080	NMF
139	1.0	1.0	1.0	1.0	1.0	1.0	1.0	1.0	1.0	1.0	1.0	0.965	0.65	0.625	0.5	19080	ICA
140	0.99	0.79	0.32	0.0	0.0	0.0	0.0	0.0	0.0	0.0	0.0	0.0	0.0	0.0	0.5	19080	LDA
141	1.0	1.0	1.0	1.0	1.0	1.0	1.0	1.0	1.0	1.0	1.0	1.0	0.605	0.605	0.5	24981	NMF
142	1.0	1.0	1.0	1.0	1.0	1.0	1.0	1.0	1.0	1.0	1.0	1.0	0.915	0.915	0.5	24981	ICA
143	0.685	0.0	0.0	0.0	0.0	0.0	0.0	0.0	0.0	0.0	0.0	0.0	0.0	0.0	0.5	24981	LDA
144	1.0	1.0	1.0	1.0	1.0	1.0	1.0	1.0	0.995	0.96	0.745	0.445	0.39	0.0	0.5	3290	NMF
145	1.0	1.0	1.0	1.0	1.0	1.0	1.0	1.0	1.0	1.0	1.0	0.955	0.855	0.65	0.5	3290	ICA
146	0.0	0.0	0.0	0.0	0.0	0.0	0.0	0.0	0.0	0.0	0.0	0.0	0.0	0.0	0.5	3290	LDA
147	1.0	1.0	1.0	1.0	1.0	1.0	1.0	1.0	1.0	1.0	1.0	0.985	0.96	0.735	0.5	18286	NMF
148	1.0	1.0	1.0	1.0	1.0	1.0	1.0	1.0	1.0	1.0	1.0	0.99	0.82	0.59	0.5	18286	ICA
149	0.0	0.0	0.0	0.0	0.0	0.0	0.0	0.0	0.0	0.0	0.0	0.0	0.0	0.0	0.5	18286	LDA
150	1.0	1.0	1.0	1.0	1.0	1.0	1.0	1.0	1.0	1.0	0.995	0.99	0.635	0.0	0.5	20260	NMF
151	1.0	1.0	1.0	1.0	1.0	1.0	1.0	1.0	1.0	1.0	1.0	1.0	0.965	0.735	0.5	20260	ICA
152	0.0	0.0	0.0	0.0	0.0	0.0	0.0	0.0	0.0	0.0	0.0	0.0	0.0	0.0	0.5	20260	LDA
153	1.0	1.0	1.0	1.0	1.0	1.0	1.0	1.0	1.0	1.0	1.0	0.86	0.58	0.58	0.5	8552	NMF
154	1.0	1.0	1.0	1.0	1.0	1.0	1.0	1.0	1.0	1.0	1.0	0.995	0.95	0.95	0.5	8552	ICA
155	0.06	0.0	0.0	0.0	0.0	0.0	0.0	0.0	0.0	0.0	0.0	0.0	0.0	0.0	0.5	8552	LDA
156	1.0	1.0	1.0	1.0	1.0	1.0	1.0	1.0	1.0	1.0	1.0	1.0	0.835	0.835	0.5	8342	NMF
157	1.0	1.0	1.0	1.0	1.0	1.0	1.0	1.0	1.0	1.0	1.0	0.99	0.94	0.94	0.5	8342	ICA
158	0.845	0.01	0.0	0.0	0.0	0.0	0.0	0.0	0.0	0.0	0.0	0.0	0.0	0.0	0.5	8342	LDA
159	1.0	1.0	1.0	1.0	1.0	1.0	1.0	1.0	1.0	1.0	1.0	0.995	0.73	0.63	0.5	5878	NMF
160	1.0	1.0	1.0	1.0	1.0	1.0	1.0	1.0	1.0	1.0	1.0	1.0	0.97	0.97	0.5	5878	ICA
161	0.925	0.54	0.005	0.0	0.0	0.0	0.0	0.0	0.0	0.0	0.0	0.0	0.0	0.0	0.5	5878	LDA
162	1.0	1.0	1.0	1.0	1.0	1.0	1.0	1.0	1.0	0.995	0.995	0.965	0.425	0.0	0.5	147	NMF
163	1.0	1.0	1.0	1.0	1.0	1.0	1.0	1.0	1.0	1.0	1.0	0.985	0.92	0.92	0.5	147	ICA
164	0.705	0.005	0.0	0.0	0.0	0.0	0.0	0.0	0.0	0.0	0.0	0.0	0.0	0.0	0.5	147	LDA
165	1.0	1.0	1.0	1.0	1.0	1.0	1.0	1.0	1.0	1.0	0.905	0.79	0.65	0.0	0.5	7968	NMF
166	1.0	1.0	1.0	1.0	1.0	1.0	1.0	1.0	1.0	1.0	0.995	0.995	0.945	0.625	0.5	7968	ICA
167	0.005	0.0	0.0	0.0	0.0	0.0	0.0	0.0	0.0	0.0	0.0	0.0	0.0	0.0	0.5	7968	LDA
168	1.0	1.0	1.0	1.0	1.0	1.0	1.0	1.0	1.0	1.0	1.0	1.0	1.0	0.0	0.5	27157	NMF
169	1.0	1.0	1.0	1.0	1.0	1.0	1.0	1.0	1.0	1.0	1.0	0.985	0.97	0.63	0.5	27157	ICA
170	0.3	0.035	0.0	0.0	0.0	0.0	0.0	0.0	0.0	0.0	0.0	0.0	0.0	0.0	0.5	27157	LDA
171	1.0	1.0	1.0	1.0	1.0	1.0	1.0	1.0	1.0	1.0	1.0	0.935	0.38	0.0	0.5	118	NMF
172	1.0	1.0	1.0	1.0	1.0	1.0	1.0	1.0	1.0	1.0	0.995	0.975	0.81	0.74	0.5	118	ICA
173	0.015	0.0	0.0	0.0	0.0	0.0	0.0	0.0	0.0	0.0	0.0	0.0	0.0	0.0	0.5	118	LDA
174	1.0	1.0	1.0	1.0	1.0	1.0	1.0	1.0	1.0	1.0	1.0	0.995	0.995	0.0	0.5	18597	NMF
175	1.0	1.0	1.0	1.0	1.0	1.0	1.0	1.0	1.0	1.0	1.0	1.0	0.965	0.965	0.5	18597	ICA
176	0.015	0.0	0.0	0.0	0.0	0.0	0.0	0.0	0.0	0.0	0.0	0.0	0.0	0.0	0.5	18597	LDA
177	1.0	1.0	1.0	1.0	1.0	1.0	1.0	1.0	1.0	1.0	0.925	0.92	0.425	0.0	0.5	5254	NMF
178	1.0	1.0	1.0	1.0	1.0	1.0	1.0	1.0	1.0	1.0	1.0	0.99	0.9	0.9	0.5	5254	ICA
179	0.135	0.005	0.0	0.0	0.0	0.0	0.0	0.0	0.0	0.0	0.0	0.0	0.0	0.0	0.5	5254	LDA
