# Supplementary material for: Identifying gene expression programs of cell-type identity and cellular activity with single-cell RNA-Seq
Source: eLife. 2019 Jul 8;8:e43803. doi: 10.7554/eLife.43803 (PMC6639075; doi:10.7554/eLife.43803)
Supplement: Figure 2—source data 1. [file elife-43803-fig2-data1.zip › Figure2-FigureSupplement6.csv]

	6250	12500	25000	50000
ICA 8 CPUs	2.990257422129313	3.966236432393392	6.829374472300212	12.431802908579508
LDA 8 CPUs	1736.3503933747609	3318.2631051540375	6599.9279207388545	12855.125287373861
NMF 8 CPUs	1.0209603309631348	2.411546230316162	4.918063958485921	10.23699458440145
ICA 4 CPUs	3.7874754269917807	5.983490069707234	10.319015582402548	19.061046759287517
LDA 4 CPUs	2445.0365516666666	6010.275958666666	10382.89942574501
NMF 4 CPUs	1.5727012952168782	4.01387087504069	8.057186762491861	16.94616985321045
