# Supplementary material for: Identifying gene expression programs of cell-type identity and cellular activity with single-cell RNA-Seq
Source: eLife. 2019 Jul 8;8:e43803. doi: 10.7554/eLife.43803 (PMC6639075; doi:10.7554/eLife.43803)
Supplement: Figure 2—source data 1. [file elife-43803-fig2-data1.zip › Figure2a_Figure2-FigureSupplement4b.csv]

0	TSNE1	TSNE2	group	libsize	has_program	program_usage	is_doublet	group2	extra-status	OptClust	Louvain	Louvain_Reorder
Cell1	23.783096800108734	-0.7768565956299246	1	3865.531529419657	True	0.31661209522229766	False	-1	activity	1	8	1
Cell2	-10.236470452660981	-9.39563874252511	11	1932.2736555984716	False	0.0	False	-1	Normal	11	9	11
Cell3	-11.096716541894228	-32.41393301839554	8	1782.5885186830596	False	0.0	False	-1	Normal	8	10	8
Cell4	-26.14517375202962	6.376751867197448	9	1136.7667681619043	False	0.0	False	-1	Normal	9	2	9
Cell5	3.9499847421398275	7.919407040117193	5	2074.0123958314625	False	0.0	False	-1	Normal	5	5	5
Cell6	-38.986057189841624	-5.9386015260387826	12	4298.921457341005	False	0.0	False	-1	Normal	12	3	12
Cell7	7.429816037630863	-9.797428085544917	2	2341.610292509084	True	0.29794808548474744	False	-1	activity	2	13	2
Cell8	9.628542182606017	-23.02291513593333	4	10347.158971446546	True	0.6604570955146003	False	-1	activity	14	7	4
Cell9	9.40022309447354	-38.15149291449943	4	2906.078964182572	False	0.0	False	-1	Normal	4	7	4
Cell10	10.89092839832811	32.795032835987605	7	3717.697407482971	False	0.0	False	-1	Normal	7	11	7
Cell11	2.3608237468014694	6.387951745636981	5	9056.076280358911	False	0.0	False	-1	Normal	5	5	5
Cell12	6.703245283030982	-30.42177358296111	4	3181.614419769155	False	0.0	False	-1	Normal	4	7	4
Cell13	0.19799956390573129	8.387321047096805	5	2513.704491223212	False	0.0	False	-1	Normal	5	5	5
Cell14	-20.986519261345485	17.860149272067872	12	3229.9258129364734	False	0.0	True	10	doublet	12	1	10
Cell15	2.240865879530941	5.758964069528057	5	3019.7251591089994	False	0.0	False	-1	Normal	5	5	5
Cell16	33.143634486017845	17.86112707044362	6	1504.8186188512327	False	0.0	False	-1	Normal	6	12	6
Cell17	-19.131186741118057	25.150898195937835	10	1372.1938608250073	False	0.0	False	-1	Normal	10	1	10
Cell18	-23.326554448203904	-21.184628996039688	11	1524.8676835360247	False	0.0	False	-1	Normal	11	9	11
Cell20	-8.557903586741258	28.759497721860953	13	1664.1101051496173	False	0.0	False	-1	Normal	13	4	13
Cell23	24.0218671363223	-16.908151244611215	3	3514.534435820811	True	0.4724734977092375	False	-1	activity	14	6	3
Cell24	-2.3772448002506974	4.148440867288696	8	1311.6942814382378	False	0.0	True	5	doublet	8	5	5
Cell25	-34.64192266080392	-6.603883704937697	12	3880.256825818809	False	0.0	False	-1	Normal	12	3	12
Cell26	-0.1286101921898707	-5.775954820954802	2	2536.29010591926	False	0.0	False	-1	Normal	2	13	2
Cell27	-9.264749581888037	35.236244908520185	13	3359.2685754531526	False	0.0	False	-1	Normal	13	4	13
Cell28	-6.99251295249304	-28.345605824029906	8	1647.685902621216	False	0.0	False	-1	Normal	8	10	8
Cell29	-11.568207808278814	-35.74372312090629	8	4956.817325525688	False	0.0	False	-1	Normal	8	10	8
Cell30	27.148811488925958	-17.651905045770505	9	1762.1243145560206	False	0.0	True	3	doublet	9	6	3
Cell32	33.153753379004726	0.6824742879956817	1	3707.9626780355347	False	0.0	False	-1	Normal	1	8	1
Cell36	-16.07421249779701	19.70989754511511	10	1369.1978499914715	False	0.0	True	5	doublet	10	1	10
Cell38	-3.435533658348582	-5.230249706321668	2	1137.8436421011525	False	0.0	False	-1	Normal	2	13	2
Cell39	-17.682335741709718	19.927085336387414	10	2010.1572521914245	False	0.0	False	-1	Normal	10	1	10
Cell40	18.225618982895533	9.714516495441188	6	3267.265228285169	False	0.0	False	-1	Normal	6	12	6
Cell41	-22.337559476845673	24.169114281006166	10	2206.7169902665596	False	0.0	False	-1	Normal	10	1	10
Cell42	-5.81586218761113	27.278781225424893	13	5611.807108373197	False	0.0	False	-1	Normal	13	4	13
Cell43	17.563921223889366	25.112396224092777	7	2429.5871158164855	False	0.0	False	-1	Normal	7	11	7
Cell44	-5.665631882423164	-31.170024237930885	8	4032.1795783188372	False	0.0	False	-1	Normal	8	10	8
Cell46	19.628148345726196	-16.24105858065089	3	6408.958698410122	True	0.40928588757923334	False	-1	activity	14	6	3
Cell49	3.6170544857347537	7.27658275767223	5	1886.0474274017295	False	0.0	False	-1	Normal	5	5	5
Cell50	-13.04391291665064	-39.26741875953859	8	2401.0312768943413	False	0.0	False	-1	Normal	8	10	8
Cell54	-45.557321009509025	-6.508321412902582	12	1045.146784585585	False	0.0	False	-1	Normal	12	3	12
Cell55	-35.80250336968397	-4.948612423093553	12	13534.05804289746	False	0.0	False	-1	Normal	12	3	12
Cell56	-18.364307441143197	-16.597600699128012	11	9426.405703381713	False	0.0	False	-1	Normal	11	9	11
Cell58	6.887619408671428	-24.87415390820993	7	2640.1112269815576	False	0.0	True	4	doublet	7	7	4
Cell60	-19.782087570474992	6.055073440310691	9	3355.8478718285432	False	0.0	False	-1	Normal	9	2	9
Cell61	7.126852590203987	-0.9836263551925668	13	1671.7065803423345	False	0.0	True	2	doublet	13	13	2
Cell62	-14.510345310741101	-8.10232382285403	11	2022.3345572468688	False	0.0	True	11	doublet	11	9	11
Cell63	-1.5619210295787547	-27.40228939426068	8	2162.446388181859	False	0.0	False	-1	Normal	8	10	8
Cell64	12.977406340162329	22.585743271317256	7	3283.81823917408	False	0.0	False	-1	Normal	7	11	7
Cell65	4.050988817270767	21.454040257632034	5	2900.528029622788	False	0.0	False	-1	Normal	5	5	5
Cell66	12.727831952756986	-38.902318205427164	4	1491.9205357148712	False	0.0	False	-1	Normal	4	7	4
Cell67	10.988166498305107	36.265822177040526	7	2169.6726227473696	False	0.0	False	-1	Normal	7	11	7
Cell68	32.98047670153387	-24.93427146922057	3	1604.6305783274001	False	0.0	False	-1	Normal	3	6	3
Cell69	-34.695390158873856	22.222224059359704	10	1819.1011302794532	False	0.0	False	-1	Normal	10	1	10
Cell71	23.279292858246233	11.298460146250818	6	2522.7254927581944	False	0.0	False	-1	Normal	6	12	6
Cell72	19.028222243262523	11.901064104251706	6	2817.2937697391935	False	0.0	False	-1	Normal	6	12	6
Cell73	19.009114997568993	9.42508946793241	6	3392.8615727055626	False	0.0	False	-1	Normal	6	12	6
Cell74	-9.21066335786721	-11.05170462004396	11	2324.6352027339058	False	0.0	False	-1	Normal	11	9	11
Cell75	1.661950912799441	2.9681231885052797	5	1201.3451493302982	False	0.0	False	-1	Normal	5	5	5
Cell76	-30.59306578824977	-5.737222707138137	12	5757.873996458237	False	0.0	False	-1	Normal	12	3	12
Cell77	5.108634834109957	7.0873914877277535	5	1271.6350947828043	False	0.0	False	-1	Normal	5	5	5
Cell78	-6.361338857489808	24.27439141250997	13	1945.4484683185192	False	0.0	False	-1	Normal	13	4	13
Cell80	36.30251264926366	-23.263598460073315	3	1272.1149220472457	False	0.0	False	-1	Normal	3	6	3
Cell81	14.641475839612724	25.13787088677596	7	2142.635027473708	False	0.0	False	-1	Normal	7	11	7
Cell82	-41.88812829947372	-7.7721153319566625	12	9277.205841353452	False	0.0	False	-1	Normal	12	3	12
Cell83	-14.063302785288673	-38.889799497399565	8	6727.747458167423	False	0.0	False	-1	Normal	8	10	8
Cell85	-9.275755821342665	-10.868133374876711	11	4984.99178075543	False	0.0	False	-1	Normal	11	9	11
Cell87	-14.174752368787141	6.536961112307206	9	2794.280153251992	False	0.0	False	-1	Normal	9	2	9
Cell88	28.227891405552594	15.102399549538697	6	7436.327220292948	False	0.0	False	-1	Normal	6	12	6
Cell89	1.716429611524665	6.805183388300998	5	1919.3480152056318	False	0.0	False	-1	Normal	5	5	5
Cell90	-7.352824157888047	-30.888460302982114	8	4729.273852111762	False	0.0	False	-1	Normal	8	10	8
Cell92	2.502492900946645	5.421891332955157	5	4607.89474271694	False	0.0	False	-1	Normal	5	5	5
Cell93	-32.16514527914741	24.44991278787755	10	6455.8861263182725	False	0.0	False	-1	Normal	10	1	10
Cell95	-7.171738854236935	32.04655998106021	13	2385.235890317632	False	0.0	False	-1	Normal	13	4	13
Cell96	-7.125368309051838	-33.16862854139627	8	2121.0417287617424	False	0.0	False	-1	Normal	8	10	8
Cell97	-16.836979117825237	-16.462192484993906	11	2893.757738475693	False	0.0	False	-1	Normal	11	9	11
Cell98	-25.623268205104278	22.183616909668878	10	5849.066333550908	False	0.0	False	-1	Normal	10	1	10
Cell99	-9.010431106234948	5.77537387034116	7	11286.593376946152	False	0.0	True	9	doublet	7	2	9
Cell100	-15.417691356641667	5.840378597939091	9	2203.6936481538537	False	0.0	False	-1	Normal	9	2	9
Cell101	-6.636680107028087	-10.543457954479083	4	2592.408966769994	True	0.20013155334009686	False	-1	activity	4	9	11
Cell103	-17.102954739329995	-18.593748817385286	11	1732.3213935882761	False	0.0	False	-1	Normal	11	9	11
Cell104	-23.058428224617955	5.512699675832765	9	3051.4745020396035	False	0.0	False	-1	Normal	9	2	9
Cell105	-16.194689310264213	-16.077550455756136	11	6821.510638631871	False	0.0	False	-1	Normal	11	9	11
Cell106	30.948847218548533	-0.01657272143478173	1	3772.661686464442	False	0.0	False	-1	Normal	1	8	1
Cell107	-8.454060178474048	-10.811296812963189	11	1136.2552961203044	False	0.0	False	-1	Normal	11	9	11
Cell108	29.12942199277261	-17.110068757480096	3	2958.7566347760303	True	0.10714112224366795	False	-1	activity	3	6	3
Cell109	-0.9310740782099259	4.841506674345848	5	1960.7772024725555	False	0.0	False	-1	Normal	5	5	5
Cell110	32.84724844870729	-24.371760556198645	3	3051.843757797082	False	0.0	False	-1	Normal	3	6	3
Cell111	-39.77553237606232	-3.59381301612976	12	1021.2394044009545	False	0.0	False	-1	Normal	12	3	12
Cell112	-23.736804253303255	6.506001767242464	9	4036.615151111277	False	0.0	False	-1	Normal	9	2	9
Cell113	-29.288025354057403	-4.285636112890244	12	2545.445080668981	False	0.0	False	-1	Normal	12	3	12
Cell114	-11.254463064343007	3.2304663178823425	9	3079.112746986683	False	0.0	False	-1	Normal	9	2	9
Cell115	23.626258153967623	-16.55872900256025	3	11478.40666170331	True	0.47044709228937776	False	-1	activity	14	6	3
Cell117	-42.568823892426785	-10.835515413408077	12	1363.1324470478824	False	0.0	False	-1	Normal	12	3	12
Cell118	-37.824932387702255	-7.406578047620182	12	8185.476636861351	False	0.0	False	-1	Normal	12	3	12
Cell119	6.962736424767649	-31.761018607223235	4	7570.895835308669	False	0.0	False	-1	Normal	4	7	4
Cell120	-11.068728542906088	-33.00098412938936	8	2445.9303068916306	False	0.0	False	-1	Normal	8	10	8
Cell121	-7.445013331834997	-34.6543540993337	8	3719.35824644283	False	0.0	False	-1	Normal	8	10	8
Cell122	9.986076492013803	-10.575607484435965	2	5323.2788124999115	True	0.3251379407382992	False	-1	activity	2	14	14
Cell124	5.749243320164539	6.013105177626735	5	4895.66315332339	False	0.0	True	7	doublet	5	5	5
Cell126	16.434173027421235	32.11601824769183	7	1191.2156976106633	False	0.0	False	-1	Normal	7	11	7
Cell129	-9.358186091445134	31.272139819863423	13	2603.4055774991866	False	0.0	False	-1	Normal	13	4	13
Cell130	-7.686317182460684	-34.8932722327834	8	8646.71424539909	False	0.0	False	-1	Normal	8	10	8
Cell131	-9.790696877506749	3.450004899306884	9	2296.698743132856	False	0.0	False	-1	Normal	9	2	9
Cell132	2.089901166641912	5.87025707261892	5	2145.4277124975165	False	0.0	False	-1	Normal	5	5	5
Cell133	1.5037305766991185	12.270374459738518	5	23475.925765005773	False	0.0	False	-1	Normal	5	5	5
Cell134	14.552319638631165	30.17456038945425	7	1191.2805002030102	False	0.0	False	-1	Normal	7	11	7
Cell135	-12.830914175840604	-12.490446426283903	11	1958.3847585393933	False	0.0	False	-1	Normal	11	9	11
Cell137	-0.8893209617907495	-7.814119607001128	2	1075.5406292782548	False	0.0	False	-1	Normal	2	13	2
Cell139	14.374760484716647	29.176692984275892	7	3327.0957059330467	False	0.0	False	-1	Normal	7	11	7
Cell140	12.840073287680069	-32.79933084276257	4	1344.8823284418127	False	0.0	False	-1	Normal	4	7	4
Cell141	12.071113194070499	-10.650282849295401	2	2245.2899828518885	True	0.22271100665563653	False	-1	activity	2	14	14
Cell143	21.302140813430512	-14.573646589422946	3	3601.915036965423	True	0.5574834133075784	False	-1	activity	14	6	3
Cell144	26.020626179602356	15.076167061320135	6	7015.8456704640275	False	0.0	False	-1	Normal	6	12	6
Cell145	31.600975956436937	-17.748111452284842	3	1201.7029446613785	False	0.0	False	-1	Normal	3	6	3
Cell146	19.9214994258906	10.582604359501499	6	6462.3692598152875	False	0.0	False	-1	Normal	6	12	6
Cell147	-21.137370056883434	7.092875051900037	9	3613.4203054171444	False	0.0	False	-1	Normal	9	2	9
Cell149	-5.6312226228294815	26.95128547803387	13	1606.0867041261831	False	0.0	False	-1	Normal	13	4	13
Cell152	-29.03071514706773	-6.7613383848973285	12	1529.7540784509606	False	0.0	False	-1	Normal	12	3	12
Cell153	8.874320714992102	-10.770030774219627	2	2541.6635324358276	True	0.288400219169521	False	-1	activity	2	13	2
Cell156	-40.34124951624352	-7.2946714976437175	12	2953.8135958177	False	0.0	False	-1	Normal	12	3	12
Cell157	28.845621180912474	14.823914126214774	6	2238.3066968317125	False	0.0	False	-1	Normal	6	12	6
Cell158	12.578816331769971	29.59253328180979	7	16486.838302215077	False	0.0	False	-1	Normal	7	11	7
Cell159	38.22462619965633	-27.108847634707537	3	2499.217398213847	False	0.0	False	-1	Normal	3	6	3
Cell163	-12.222562131108896	-16.923322427946818	11	2020.4392250022906	False	0.0	False	-1	Normal	11	9	11
Cell164	7.478168470821865	-27.64360495902688	4	1362.3182083210827	False	0.0	False	-1	Normal	4	7	4
Cell165	16.450878041989014	31.591157082192435	7	2287.56523739251	False	0.0	False	-1	Normal	7	11	7
Cell166	-12.711208500523659	37.61371562444167	13	1164.3976085120223	False	0.0	False	-1	Normal	13	4	13
Cell167	-14.952492269002102	-40.072741276873415	8	1862.410961541908	False	0.0	False	-1	Normal	8	10	8
Cell168	2.3442696286773463	-2.7619526009681796	2	3393.8858621059353	False	0.0	False	-1	Normal	2	13	2
Cell169	-28.440490469047354	20.35487208947427	10	1606.9401619012804	False	0.0	False	-1	Normal	10	1	10
Cell170	13.30505270562041	-20.84091720207672	4	4808.706885102046	True	0.6133324257750499	False	-1	activity	14	7	4
Cell171	-35.4016935912241	-7.687702811558322	12	1535.4862868910657	False	0.0	False	-1	Normal	12	3	12
Cell172	-14.98999629194502	-18.82807540515792	11	1186.8426067975506	False	0.0	False	-1	Normal	11	9	11
Cell173	9.633272770624394	-13.253264840976785	2	1233.6584128021073	True	0.3899117851842834	False	-1	activity	2	14	14
Cell174	15.04218450962824	21.934182820564114	7	1471.4185300701047	False	0.0	False	-1	Normal	7	11	7
Cell176	33.85771095392022	-0.9762654304460767	1	2000.0332032912443	False	0.0	False	-1	Normal	1	8	1
Cell177	-36.16156830365409	-4.830735827766553	12	1969.445238173003	False	0.0	False	-1	Normal	12	3	12
Cell179	9.057901669551715	-36.497127164267866	4	5038.678666826408	False	0.0	False	-1	Normal	4	7	4
Cell182	-0.385636036071246	-7.406681491173625	2	3807.716115673025	False	0.0	False	-1	Normal	2	13	2
Cell183	17.08123306579188	8.045886503067226	6	2882.0934480571705	False	0.0	False	-1	Normal	6	12	6
Cell184	1.4768477956137338	12.43614221834741	5	2707.760859683884	False	0.0	False	-1	Normal	5	5	5
Cell185	32.90788045829906	-25.203058753450772	3	1344.7609133004712	False	0.0	False	-1	Normal	3	6	3
Cell187	31.951120588374646	-0.9225990336593798	1	4991.128582943971	False	0.0	False	-1	Normal	1	8	1
Cell188	6.562787505157172	10.517604588591002	5	3093.8138954646806	False	0.0	True	3	doublet	5	5	5
Cell189	9.096199810066787	-12.418465228860846	2	2947.5719956558964	True	0.29389037723281647	False	-1	activity	2	14	14
Cell190	-29.872753068665368	21.00035944605128	10	2156.728751175168	False	0.0	False	-1	Normal	10	1	10
Cell191	2.5529120060626	-8.71069126846648	2	3708.5023279310067	False	0.0	False	-1	Normal	2	13	2
Cell192	-15.378030243474702	3.551256059197325	9	3087.67947776313	False	0.0	False	-1	Normal	9	2	9
Cell193	7.667348891210934	37.00832610509508	7	1059.375893133056	False	0.0	False	-1	Normal	7	11	7
Cell194	34.46710560480812	-19.625256189590285	3	1527.2810515757199	True	0.15632384215787637	False	-1	activity	3	6	3
Cell195	-16.393415720490797	3.3443049291161264	9	3308.5942710338645	False	0.0	False	-1	Normal	9	2	9
Cell196	23.618200509665186	13.279009385039046	6	6690.518196499897	False	0.0	False	-1	Normal	6	12	6
Cell197	4.7011451328047835	-2.3370494932891295	2	1368.7071039290283	False	0.0	False	-1	Normal	2	13	2
Cell198	-11.087561082265537	-37.672658403980854	8	7530.66662416808	False	0.0	False	-1	Normal	8	10	8
Cell199	13.00825069904096	22.005828829405335	7	2777.604701895696	False	0.0	False	-1	Normal	7	11	7
Cell200	40.334937571935725	-0.17627326318393163	1	11994.959410422389	False	0.0	False	-1	Normal	1	8	1
Cell202	-33.56496973447973	21.688514527592798	10	2011.9500062893262	False	0.0	False	-1	Normal	10	1	10
Cell203	-15.459972413310107	-39.063326230682854	8	1594.822411856418	False	0.0	False	-1	Normal	8	10	8
Cell206	-37.98839008641184	-4.3674374550568595	12	1391.3147803931756	False	0.0	False	-1	Normal	12	3	12
Cell207	-11.642481046283754	-8.6021547354707	11	2929.5655077701135	False	0.0	False	-1	Normal	11	9	11
Cell210	-8.870694996406273	6.001417483697327	9	2029.7321710857016	False	0.0	True	5	doublet	9	2	9
Cell211	31.62307104981267	17.685130466382045	6	1384.46500794099	False	0.0	True	3	doublet	6	12	6
Cell212	-12.705309327137154	34.59414433209564	13	2400.6061545273237	False	0.0	False	-1	Normal	13	4	13
Cell213	-28.454734427927534	20.459972822325845	10	1100.9098818002635	False	0.0	False	-1	Normal	10	1	10
Cell214	-7.096163955359503	26.166631236016567	13	2834.3590233250407	False	0.0	False	-1	Normal	13	4	13
Cell215	-21.80736053965212	20.04298582844911	10	4033.4013420702217	False	0.0	False	-1	Normal	10	1	10
Cell216	27.096634373505005	-21.089071151466154	4	1401.6842609593878	True	0.3162322335997233	False	-1	activity	4	6	3
Cell217	29.740275764953427	16.571603787906128	6	2106.6414929974007	False	0.0	False	-1	Normal	6	12	6
Cell218	-21.583671373077486	22.298120387664266	10	1970.171243263504	False	0.0	False	-1	Normal	10	1	10
Cell221	3.7085337599042147	18.54498039446222	5	8764.525215892021	False	0.0	False	-1	Normal	5	5	5
Cell222	-9.209473420432202	32.64022814345905	13	1673.4974134287886	False	0.0	False	-1	Normal	13	4	13
Cell224	-3.0437811905099648	28.52413899246682	13	1079.6512163753166	False	0.0	False	-1	Normal	13	4	13
Cell225	-28.825986839544342	22.722762337123335	10	5891.829158529335	False	0.0	False	-1	Normal	10	1	10
Cell226	-19.003098905372205	-18.76694255700256	11	3455.320321448025	False	0.0	False	-1	Normal	11	9	11
Cell227	-14.812123706626751	-39.733422853179405	8	3221.609474149626	False	0.0	False	-1	Normal	8	10	8
Cell228	-4.295743984754856	-31.411189426004	8	1627.8949479914543	False	0.0	False	-1	Normal	8	10	8
Cell229	-11.086407965657019	33.61839063224872	13	2819.330970999982	False	0.0	False	-1	Normal	13	4	13
Cell230	5.051582900322421	-5.378789425966842	2	11494.480368531558	False	0.0	False	-1	Normal	2	13	2
Cell231	1.980013523173053	4.239664907663387	5	1218.8445055193235	False	0.0	False	-1	Normal	5	5	5
Cell232	9.633114787200537	-3.681388417492475	2	5713.21003736947	False	0.0	False	-1	Normal	2	13	2
Cell233	11.791233130972017	-34.38790057976898	4	2133.367454263634	False	0.0	False	-1	Normal	4	7	4
Cell234	-25.004080576642547	6.680981469343477	9	5043.199188705348	False	0.0	False	-1	Normal	9	2	9
Cell235	28.140385408264542	2.0089089934236264	1	2222.032495814501	False	0.0	False	-1	Normal	1	8	1
Cell237	14.550175131197994	20.46633107191501	12	1046.897495212351	False	0.0	True	7	doublet	12	11	7
Cell238	-13.813035394399975	1.6065643580191324	9	3331.321148939219	False	0.0	False	-1	Normal	9	2	9
Cell239	29.958699102624074	-13.253953184980228	3	2211.9677896110743	False	0.0	False	-1	Normal	3	6	3
Cell240	-16.065642851982314	19.50578611599763	10	1650.3735349253452	False	0.0	False	-1	Normal	10	1	10
Cell241	-35.91258850722322	-4.9863222276174435	12	1139.251024364822	False	0.0	False	-1	Normal	12	3	12
Cell242	9.808118271532074	-23.372030430037633	4	1559.4091951303703	True	0.5102185563114081	False	-1	activity	14	7	4
Cell243	8.281289277060079	-23.997621619502187	4	2902.326075765498	False	0.0	False	-1	Normal	4	7	4
Cell246	4.6289178166818985	12.576631530336236	5	1942.557903467604	False	0.0	False	-1	Normal	5	5	5
Cell247	13.324544962179889	18.339493026801126	7	4689.770236833528	False	0.0	True	11	doublet	7	9	11
Cell248	-22.16830687524864	20.037246760555103	10	1647.1807822596938	False	0.0	False	-1	Normal	10	1	10
Cell249	-25.46136799610012	23.7616667299132	10	5416.225869751229	False	0.0	False	-1	Normal	10	1	10
Cell250	12.089180908679122	-12.369444987143673	2	2772.406569248306	True	0.618911398357437	False	-1	activity	14	14	14
Cell251	-33.03256536590479	-3.0129698660279653	12	4421.914118216026	False	0.0	False	-1	Normal	12	3	12
Cell252	41.109260200982185	0.18288887874035414	1	1677.7254325533465	False	0.0	False	-1	Normal	1	8	1
Cell256	-8.319506492912817	32.78972156553811	13	7896.862226001113	False	0.0	False	-1	Normal	13	4	13
Cell257	4.562866450113409	-4.087062502550079	2	2055.8137607715626	False	0.0	False	-1	Normal	2	13	2
Cell258	25.601610699807622	-0.047545737621853275	1	4515.854526157309	False	0.0	False	-1	Normal	1	8	1
Cell259	11.737524539180653	-38.22428338177275	4	5705.920541585833	False	0.0	False	-1	Normal	4	7	4
Cell260	24.630448407756603	-15.891805905047283	3	2201.6779274012306	True	0.1422048012416516	False	-1	activity	3	6	3
Cell261	36.04999999628606	-20.62072799651651	3	1626.138963567486	True	0.10119627628381461	False	-1	activity	3	6	3
Cell264	-9.621063832426	4.302625238066337	9	1408.3071352469149	False	0.0	False	-1	Normal	9	2	9
Cell265	24.174711974274196	16.91786353129723	6	1191.4379701963142	False	0.0	False	-1	Normal	6	12	6
Cell266	-5.82488449245316	29.57464743675724	13	1412.1005676849727	False	0.0	False	-1	Normal	13	4	13
Cell267	-5.490015635881941	-29.059552317132056	8	4986.644417805747	False	0.0	False	-1	Normal	8	10	8
Cell268	10.400655343990731	40.30891872914036	7	1193.3701261698936	False	0.0	False	-1	Normal	7	11	7
Cell270	-40.617260240149676	-6.14853138426141	12	1528.5908864850574	False	0.0	False	-1	Normal	12	3	12
Cell271	-5.682618252132244	36.11244334058461	13	1755.0315423653578	False	0.0	False	-1	Normal	13	4	13
Cell272	2.3236922412212104	-8.217097566193845	2	2993.400941298007	True	0.24260018201689237	False	-1	activity	2	13	2
Cell273	-8.73180999182125	-26.753613709008132	8	1368.3921266128598	False	0.0	False	-1	Normal	8	10	8
Cell274	-0.6399101641955695	9.239509549511476	5	1600.4593556877796	False	0.0	False	-1	Normal	5	5	5
Cell275	-34.67781392001441	21.4127227349833	10	2195.7408881212195	False	0.0	False	-1	Normal	10	1	10
Cell276	36.482615423075984	-0.19368341354092547	1	5259.5530679282965	False	0.0	False	-1	Normal	1	8	1
Cell277	-22.673985480222033	-19.487798732450507	11	2117.911573151855	False	0.0	False	-1	Normal	11	9	11
Cell278	-18.578916773516646	-18.43474941197554	11	6795.972030066321	False	0.0	False	-1	Normal	11	9	11
Cell280	1.513946767973103	6.291761456547048	5	2304.89454132957	False	0.0	False	-1	Normal	5	5	5
Cell284	-32.45347201330429	22.564672104215312	10	3535.010066742279	False	0.0	False	-1	Normal	10	1	10
Cell285	33.32067079932435	-20.02149137167862	3	3328.8344403196747	False	0.0	False	-1	Normal	3	6	3
Cell286	23.08658467028711	-2.2999651125887133	1	3211.043465265341	True	0.5089054308279453	False	-1	activity	14	8	1
Cell288	12.651663225670513	34.43174642107696	7	7831.2256969575565	False	0.0	False	-1	Normal	7	11	7
Cell289	-21.479044101211056	7.678432549359371	9	1261.2508543308882	False	0.0	False	-1	Normal	9	2	9
Cell290	32.157342979665515	-21.316221564229327	3	8211.114133372335	False	0.0	False	-1	Normal	3	6	3
Cell291	40.70930827436075	-0.4714346667537264	1	1625.2257013373958	False	0.0	False	-1	Normal	1	8	1
Cell292	-6.719773889841812	-28.516560865925104	8	2134.186177356986	False	0.0	False	-1	Normal	8	10	8
Cell293	22.50103820517925	8.53666980904419	6	1211.1694301942778	False	0.0	False	-1	Normal	6	12	6
Cell294	-26.220784223044983	21.940781215825226	10	4053.017037953636	False	0.0	False	-1	Normal	10	1	10
Cell295	-15.739702952292749	3.5085087075404298	9	14890.108710956645	False	0.0	False	-1	Normal	9	2	9
Cell296	-11.30090349456301	-34.541075013359986	8	3265.621664480703	False	0.0	False	-1	Normal	8	10	8
Cell297	-35.88088091517377	-2.7498552489914028	12	1463.7253064075885	False	0.0	False	-1	Normal	12	3	12
Cell298	-29.936610856667834	-7.3617417995273975	12	4838.646577861942	False	0.0	False	-1	Normal	12	3	12
Cell299	31.33872048409247	-19.123006576519458	3	2322.544861851336	False	0.0	False	-1	Normal	3	6	3
Cell300	30.894887857923166	0.5537733027489558	1	5557.044133040649	False	0.0	False	-1	Normal	1	8	1
Cell301	-33.973688721150985	22.73697532332836	10	2271.5763563970577	False	0.0	False	-1	Normal	10	1	10
Cell303	2.309357621474537	9.477535985953846	5	2464.161122755312	False	0.0	False	-1	Normal	5	5	5
Cell304	26.449872216532224	-18.479208277247135	3	1937.7294941518498	False	0.0	False	-1	Normal	3	6	3
Cell305	30.6131175498031	16.381012552845363	6	4844.053168680774	False	0.0	False	-1	Normal	6	12	6
Cell306	26.24440299630847	-3.861486154202153	1	3854.1133402296705	True	0.24167944582746326	False	-1	activity	1	8	1
Cell307	-10.521305839850156	-12.37916553940908	11	5333.891534619612	False	0.0	False	-1	Normal	11	9	11
Cell308	11.282749953340298	-13.757012936239073	2	2743.2045487598416	True	0.5681428059756664	False	-1	activity	14	14	14
Cell309	7.23775932668773	-29.99640545119436	4	6363.531329945109	False	0.0	False	-1	Normal	4	7	4
Cell310	27.240305894032875	15.083758702690666	6	4823.40035425576	False	0.0	False	-1	Normal	6	12	6
Cell311	9.029996726928838	-10.432000091825067	2	2671.464972217722	True	0.34048795536149457	False	-1	activity	2	14	14
Cell312	-7.091879661426753	-29.390232948076477	8	10613.973668101156	False	0.0	False	-1	Normal	8	10	8
Cell313	1.1834613612131446	4.332302356471086	5	3412.741670167885	False	0.0	False	-1	Normal	5	5	5
Cell314	24.196328049762343	13.50110591286441	6	3564.8187973504682	False	0.0	False	-1	Normal	6	12	6
Cell315	23.063392526946576	-17.300307418067053	3	1653.6605731222103	True	0.25944547401345264	True	2	activity & doublet	3	6	3
Cell317	-19.732299522457506	21.39525716305445	10	1659.3442281763212	False	0.0	False	-1	Normal	10	1	10
Cell318	7.276124227893685	-3.1080666607809384	2	2184.7566094303015	False	0.0	False	-1	Normal	2	13	2
Cell319	-2.8556538928665494	-5.881240450057497	2	2689.940589844876	False	0.0	False	-1	Normal	2	13	2
Cell320	31.68442556975963	-18.229029163993896	3	9395.471549713438	False	0.0	False	-1	Normal	3	6	3
Cell321	27.748404690877923	14.76922041753371	6	4648.529283252398	False	0.0	False	-1	Normal	6	12	6
Cell322	-35.83197948503169	-7.788145751542611	12	1797.2299210739598	False	0.0	False	-1	Normal	12	3	12
Cell323	6.817206486314937	-26.629675802885817	4	3651.7614375413436	False	0.0	False	-1	Normal	4	7	4
Cell324	25.055307817133222	-15.543840239091143	3	2925.00088790234	True	0.2509947601862306	False	-1	activity	3	6	3
Cell325	21.358732379739063	14.023304042733947	6	1438.7469166045537	False	0.0	False	-1	Normal	6	12	6
Cell326	13.956506100001073	-22.178615629041413	4	1279.2174372561244	True	0.5972887156315948	False	-1	activity	14	7	4
Cell329	19.874094198907205	-3.5553500880036326	1	1321.3026453841114	True	0.6955647968341367	False	-1	activity	14	8	1
Cell330	-9.829110511892704	26.79684044035761	13	1218.1454435986357	False	0.0	False	-1	Normal	13	4	13
Cell331	14.450109768501937	25.70027171718288	7	4436.362512988859	False	0.0	False	-1	Normal	7	11	7
Cell332	-27.697416608874267	22.671007938138313	10	5800.105635625079	False	0.0	False	-1	Normal	10	1	10
Cell333	-32.42679903535899	20.998116292924315	10	1155.7030861207895	False	0.0	False	-1	Normal	10	1	10
Cell335	26.903893566472068	15.981423523277286	6	1014.8394910136007	False	0.0	False	-1	Normal	6	12	6
Cell336	-24.056424902452903	6.6106080551604425	9	2494.2881584418988	False	0.0	False	-1	Normal	9	2	9
Cell337	23.97724763514409	1.1720084418162524	1	1620.3055088045485	False	0.0	False	-1	Normal	1	8	1
Cell338	5.756504852637359	8.404749678790234	5	965.6604640871843	False	0.0	False	-1	Normal	5	5	5
Cell339	-41.7048688307753	-9.60656545357492	12	2204.2836351773153	False	0.0	False	-1	Normal	12	3	12
Cell340	-4.690182975714702	-31.177548681659285	8	4610.705450623921	False	0.0	False	-1	Normal	8	10	8
Cell341	-12.064858209050751	-13.453388365955343	11	13861.058053555931	False	0.0	False	-1	Normal	11	9	11
Cell342	26.566211099901537	12.86097355031991	6	2433.359734133755	False	0.0	False	-1	Normal	6	12	6
Cell343	-16.80104012690962	-13.995701515281148	11	2834.4013753324407	False	0.0	False	-1	Normal	11	9	11
Cell344	-3.003974516761911	-5.625549126910775	2	984.3797367659184	False	0.0	False	-1	Normal	2	13	2
Cell345	-20.04306210068121	16.48710957217858	2	1371.247361494696	False	0.0	True	10	doublet	2	1	10
Cell346	-7.68339958367367	-7.296103234805978	5	1197.6714477709145	False	0.0	False	-1	Normal	5	9	11
Cell347	-31.708790047683724	-6.5600178678683685	12	1905.391265364467	False	0.0	False	-1	Normal	12	3	12
Cell348	-9.902680795757908	-34.703634230447484	8	6446.701369951203	False	0.0	False	-1	Normal	8	10	8
Cell349	29.176219363854454	0.5746060960236967	1	6748.136212815253	False	0.0	False	-1	Normal	1	8	1
Cell351	-5.362948243389262	23.209038801606543	13	1569.2094740664827	False	0.0	False	-1	Normal	13	4	13
Cell353	30.605510107402004	0.29935640814053993	1	10355.97848478275	False	0.0	False	-1	Normal	1	8	1
Cell355	13.83092599346437	34.11650847241967	7	3467.9801903646053	False	0.0	False	-1	Normal	7	11	7
Cell356	-5.56947020748565	26.69149237968688	13	2100.146301505406	False	0.0	False	-1	Normal	13	4	13
Cell357	20.89900911987992	-5.510009554802908	1	3947.1187322648	True	0.654877705735404	False	-1	activity	14	8	1
Cell358	-27.886685614756484	-8.808993012697306	12	1618.540946213702	False	0.0	True	4	doublet	12	3	12
Cell362	-3.568111649747541	-29.124112359606485	8	1602.817773356369	False	0.0	False	-1	Normal	8	10	8
Cell363	-14.044614354203844	-36.68437367058983	8	1085.1475416374033	False	0.0	False	-1	Normal	8	10	8
Cell364	-40.3992485611897	-7.379109315803437	12	4168.780896775126	False	0.0	False	-1	Normal	12	3	12
Cell365	-10.949257505438979	6.006185876556962	9	1387.0994609926151	False	0.0	False	-1	Normal	9	2	9
Cell366	10.481249936341822	-6.798335129352533	2	2196.72079357554	True	0.19071001408670488	False	-1	activity	2	13	2
Cell368	-3.881596466886778	-28.364473104830843	8	1672.9958578991857	False	0.0	False	-1	Normal	8	10	8
Cell369	40.33745543417727	-0.7874145100472973	1	1642.4546996686468	False	0.0	False	-1	Normal	1	8	1
Cell370	-16.634220073654895	19.722088174339174	10	1144.7301574821452	False	0.0	False	-1	Normal	10	1	10
Cell373	-3.3281043876644576	29.80397431472515	13	3921.9806523676166	False	0.0	False	-1	Normal	13	4	13
Cell374	-38.62483574629648	-5.920175298848488	12	3275.6520754229505	False	0.0	False	-1	Normal	12	3	12
Cell375	-12.160604523475419	-13.603619603418048	11	2593.1449575057272	False	0.0	False	-1	Normal	11	9	11
Cell376	-10.922461358057749	31.68134739909719	13	6449.783243251776	False	0.0	False	-1	Normal	13	4	13
Cell377	6.010818485305907	-33.67014120930357	4	2842.86378748673	False	0.0	False	-1	Normal	4	7	4
Cell378	-17.77336294936213	-12.825894849397844	11	1555.3155728154982	False	0.0	False	-1	Normal	11	9	11
Cell379	-45.2613277314645	-7.6808541753379505	12	5078.549722010598	False	0.0	False	-1	Normal	12	3	12
Cell380	-2.9041988222516664	26.757687847697532	13	1184.8633841941185	False	0.0	False	-1	Normal	13	4	13
Cell381	21.890068639882262	-2.490648421977442	1	2052.3962333698264	True	0.5410957189896685	False	-1	activity	14	8	1
Cell382	10.154388917771625	-26.590638790069626	4	8268.48198968804	True	0.35713058898656513	False	-1	activity	4	7	4
Cell383	11.110579338662088	-38.01352650487823	4	3454.1197159819503	False	0.0	False	-1	Normal	4	7	4
Cell385	-13.301301949958887	7.069889340312661	9	1058.6007785318172	False	0.0	False	-1	Normal	9	2	9
Cell386	26.210883223719673	10.896987924600678	6	1993.423026503615	False	0.0	False	-1	Normal	6	12	6
Cell387	14.050690966538312	-25.011434198869992	4	1076.3671333215268	True	0.3227048020179459	False	-1	activity	4	7	4
Cell388	2.806571962900907	13.751365979280301	5	1692.7903670854807	False	0.0	False	-1	Normal	5	5	5
Cell390	16.294197716745167	8.4030175190529	6	2715.0666027262246	False	0.0	False	-1	Normal	6	12	6
Cell391	8.736316614717579	-29.866625501815985	4	2542.6900943744495	True	0.17213088466722548	False	-1	activity	4	7	4
Cell392	15.072611304724493	31.662261786104253	7	1204.18146858064	False	0.0	False	-1	Normal	7	11	7
Cell393	27.413766495652588	11.868650342412527	6	7572.079594831274	False	0.0	False	-1	Normal	6	12	6
Cell394	30.465877763174152	-19.461479430581395	3	3613.3293127793795	False	0.0	False	-1	Normal	3	6	3
Cell395	40.88449859846662	1.2372653470656303	1	1407.7824165572881	False	0.0	False	-1	Normal	1	8	1
Cell396	30.542838198756698	17.519046952198124	6	1065.833045202392	False	0.0	False	-1	Normal	6	12	6
Cell397	3.119160973882453	18.61753016725016	5	2506.331087330495	False	0.0	False	-1	Normal	5	5	5
Cell398	-25.107020816442425	21.496200276444046	10	2645.2991846456616	False	0.0	False	-1	Normal	10	1	10
Cell399	-36.171063442877006	21.974558396803378	10	3684.5984149120836	False	0.0	False	-1	Normal	10	1	10
Cell401	7.93231865290101	-24.22815069416717	4	1345.2728520000205	True	0.47599884693738426	False	-1	activity	14	7	4
Cell402	7.40652311332028	-28.173728216698706	4	2142.321159929029	True	0.22218077845740614	False	-1	activity	4	7	4
Cell404	36.98809569137137	-1.803345477225878	1	1321.9137194615744	False	0.0	False	-1	Normal	1	8	1
Cell405	-28.757227319291147	25.703738130739872	10	1747.8143761027081	False	0.0	False	-1	Normal	10	1	10
Cell406	0.6906847242467532	9.555814864343082	5	5178.944628496485	False	0.0	False	-1	Normal	5	5	5
Cell407	23.19922929356384	-16.009008272345323	3	1179.8685156717422	True	0.5060877093704587	False	-1	activity	14	6	3
Cell408	14.084310819919368	-21.93621353159293	4	3806.0130612807543	True	0.568678074886302	False	-1	activity	14	7	4
Cell409	12.395864480380704	26.37258486587572	7	4254.208461992688	False	0.0	False	-1	Normal	7	11	7
Cell410	33.65253211813903	-20.695192069610744	3	1854.0721736885503	False	0.0	False	-1	Normal	3	6	3
Cell411	-29.339375409805214	-1.0964860459944041	12	3080.1087241589653	False	0.0	True	6	doublet	12	12	6
Cell412	11.057420655665439	38.87133055070503	7	1745.2220094402187	False	0.0	False	-1	Normal	7	11	7
Cell413	24.096067329702734	-3.5817546939929876	1	1324.040670908074	True	0.5008172318435912	False	-1	activity	14	8	1
Cell414	10.14482199121313	-29.32905030440719	4	2575.7459468358747	False	0.0	False	-1	Normal	4	7	4
Cell415	30.053397448017495	-17.907727882629118	3	2197.552360495095	False	0.0	False	-1	Normal	3	6	3
Cell416	-7.637682741548033	22.7685843330217	13	1134.1219113271006	False	0.0	False	-1	Normal	13	4	13
Cell417	-32.67438145393728	23.688935581093716	10	2114.3450751676614	False	0.0	False	-1	Normal	10	1	10
Cell418	11.383628584538062	-40.68367328103078	4	3061.145213702937	False	0.0	False	-1	Normal	4	7	4
Cell419	-25.028820010520306	24.200593003102053	10	3240.1866244307985	False	0.0	False	-1	Normal	10	1	10
Cell420	-3.583470167494419	21.724535868639556	13	1750.9521024691535	False	0.0	True	6	doublet	13	4	13
Cell421	2.687350846592711	18.731763180003558	5	1546.3932890804178	False	0.0	False	-1	Normal	5	5	5
Cell422	-20.514590616677623	6.017097281814441	9	7663.207073357317	False	0.0	False	-1	Normal	9	2	9
Cell423	-1.1962996140544158	5.612888149360436	5	2192.210162248698	False	0.0	False	-1	Normal	5	5	5
Cell424	-32.88214447912542	-4.58230169271466	12	2796.5209640448356	False	0.0	False	-1	Normal	12	3	12
Cell425	-1.4101595617260199	14.045637141156265	5	5759.035769689941	False	0.0	False	-1	Normal	5	5	5
Cell426	11.09455384952553	-9.50623503180081	2	3930.799801349896	True	0.44915410471349326	False	-1	activity	14	14	14
Cell427	-13.619770809234709	-13.377963484013247	11	1448.3981183793746	False	0.0	False	-1	Normal	11	9	11
Cell429	15.228037963433042	29.83879707721787	7	3106.059524664527	False	0.0	False	-1	Normal	7	11	7
Cell430	39.90680782523266	-0.06464049823216904	1	2880.4261793607834	False	0.0	False	-1	Normal	1	8	1
Cell431	19.2606314147713	-15.282079293159125	3	4767.005726777276	True	0.5978168446565711	False	-1	activity	14	6	3
Cell432	23.744920970605786	9.33710481845647	6	2682.494594226075	False	0.0	False	-1	Normal	6	12	6
Cell433	-5.730431274461994	0.9269765653809622	9	4282.080961137516	False	0.0	True	1	doublet	9	2	9
Cell434	-7.865898238884288	2.1082204877297617	2	3502.589644664341	False	0.0	True	9	doublet	2	2	9
Cell435	-16.517923800859307	20.22890692933094	10	1148.7507231667182	False	0.0	False	-1	Normal	10	1	10
Cell436	14.436214546574007	20.934777047087614	4	3043.741642838041	True	0.6535814502858946	True	7	activity & doublet	14	11	7
Cell437	-9.231070851033634	3.963842206236808	9	2530.173340296554	False	0.0	False	-1	Normal	9	2	9
Cell438	-40.108979554294024	-4.115337609070157	12	1543.1825907120356	False	0.0	True	12	doublet	12	3	12
Cell439	8.196378217552478	-4.734627024010942	2	1423.7732779283372	False	0.0	False	-1	Normal	2	13	2
Cell441	32.211320804341895	-19.89966821809053	3	8549.140540113598	False	0.0	False	-1	Normal	3	6	3
Cell443	-46.25288311662563	-10.071921291856297	12	2375.5616100958755	False	0.0	False	-1	Normal	12	3	12
Cell444	21.48786851361563	-16.91742122419722	3	4445.894039881298	True	0.5314568175781325	False	-1	activity	14	6	3
Cell445	15.896409927578416	27.327955223849447	7	4365.65795633451	False	0.0	False	-1	Normal	7	11	7
Cell449	-43.240311843262255	-6.564429323551675	12	1474.4697697628428	False	0.0	False	-1	Normal	12	3	12
Cell450	-12.025764533952024	-11.327669523923081	11	6524.522593884721	False	0.0	False	-1	Normal	11	9	11
Cell451	-42.381600392079456	-8.476919897483217	12	1915.624559513733	False	0.0	False	-1	Normal	12	3	12
Cell452	-34.776041750216514	20.987435110471747	10	2413.700686430859	False	0.0	False	-1	Normal	10	1	10
Cell453	32.420606596073036	-0.801307775133483	1	1711.3445588883653	False	0.0	False	-1	Normal	1	8	1
Cell455	-5.267708685382479	28.733353351877543	13	2454.943828059179	False	0.0	False	-1	Normal	13	4	13
Cell456	31.349743445736888	-21.35844454890228	3	3461.45770312919	False	0.0	False	-1	Normal	3	6	3
Cell457	-16.033549730973796	1.3754163200557812	9	1418.3669175375428	False	0.0	False	-1	Normal	9	2	9
Cell458	-14.154180611931992	2.639535371097755	9	3404.821655350531	False	0.0	False	-1	Normal	9	2	9
Cell459	33.31496046274097	17.1698866583493	6	1214.7169357885748	False	0.0	False	-1	Normal	6	12	6
Cell460	-0.8595176613338891	6.94942579194668	5	1247.9068493479042	False	0.0	False	-1	Normal	5	5	5
Cell462	28.953971264661785	2.8047353158693586	1	3237.095680852365	False	0.0	False	-1	Normal	1	8	1
Cell463	38.01863870989094	-27.01539901763932	3	1570.6479023537286	False	0.0	False	-1	Normal	3	6	3
Cell464	-10.520951517948662	-10.548759776477182	11	1649.1148080251655	False	0.0	False	-1	Normal	11	9	11
Cell466	24.534175632630287	-16.46388846301843	3	10362.266462788824	True	0.2014344117934238	False	-1	activity	3	6	3
Cell468	5.720514122627731	-4.156477044338974	2	4037.67824593293	False	0.0	False	-1	Normal	2	13	2
Cell469	-22.346177723727006	21.637075052932868	10	4845.645146966922	False	0.0	False	-1	Normal	10	1	10
Cell470	29.27127551224738	-19.89353545208127	3	1246.4521023265813	False	0.0	False	-1	Normal	3	6	3
Cell471	-5.904296026397485	-30.46009020619304	8	3955.4960201655263	False	0.0	False	-1	Normal	8	10	8
Cell472	12.943776754641169	20.293539626765092	7	1815.0538279184448	False	0.0	False	-1	Normal	7	11	7
Cell474	-0.7679190426750944	5.130229172931422	5	3336.9280747759517	False	0.0	False	-1	Normal	5	5	5
Cell475	-6.349761156796354	-36.85723630504915	8	1587.075775382251	False	0.0	False	-1	Normal	8	10	8
Cell476	12.907957495947427	31.36974601865168	7	2659.363647717484	False	0.0	False	-1	Normal	7	11	7
Cell477	-11.305016347725335	-34.04652211988719	8	1534.0642010046909	False	0.0	False	-1	Normal	8	10	8
Cell478	-22.598877289839283	20.99998691888095	10	7334.815542303281	False	0.0	False	-1	Normal	10	1	10
Cell479	0.9205788017334099	15.760695346034536	5	2974.013402461167	False	0.0	False	-1	Normal	5	5	5
Cell480	28.284393168038672	13.759138914810473	6	2887.9011095763753	False	0.0	False	-1	Normal	6	12	6
Cell481	-29.59840325341025	25.044436623652466	10	2395.17231671828	False	0.0	False	-1	Normal	10	1	10
Cell483	-0.04464213869697873	10.306156485148271	5	3222.682720195246	False	0.0	False	-1	Normal	5	5	5
Cell484	32.1656086677281	15.542271784752861	6	1721.4053449648618	False	0.0	False	-1	Normal	6	12	6
Cell485	-1.170394380156943	5.061745488462015	5	1768.0195668215047	False	0.0	False	-1	Normal	5	5	5
Cell486	-31.77533373046169	-4.26897465346966	12	1376.5438072712655	False	0.0	False	-1	Normal	12	3	12
Cell487	25.143076630867746	-0.039210870993472396	1	4374.729413451877	False	0.0	True	4	doublet	1	8	1
Cell488	3.7671029636970546	18.70724960288073	5	2338.573862348492	False	0.0	False	-1	Normal	5	5	5
Cell489	-14.861256560207899	5.836001877802808	9	1281.5176313024594	False	0.0	False	-1	Normal	9	2	9
Cell490	-10.704260511009396	37.39370757516466	13	4334.6378126324325	False	0.0	False	-1	Normal	13	4	13
Cell491	12.172731282010384	30.524486181092815	7	4015.6754959604605	False	0.0	False	-1	Normal	7	11	7
Cell492	-22.89699131948354	25.710191492602842	10	1133.918162901294	False	0.0	False	-1	Normal	10	1	10
Cell493	27.76661045532766	13.372925264742326	6	1721.8937488411873	False	0.0	False	-1	Normal	6	12	6
Cell494	37.04625133200652	-26.024948368699093	3	1808.1624487863496	False	0.0	False	-1	Normal	3	6	3
Cell495	-14.092803331251316	-14.269247764635066	11	6307.458155333265	False	0.0	False	-1	Normal	11	9	11
Cell496	4.854448280744961	-8.511580726565096	2	4059.524901558361	True	0.2952400688319201	False	-1	activity	2	13	2
Cell497	-18.85941674351702	-14.964492514361625	11	4858.787652042478	False	0.0	False	-1	Normal	11	9	11
Cell499	-39.595193578746404	-7.815936739009163	12	5088.529366817608	False	0.0	False	-1	Normal	12	3	12
Cell500	12.045070685236878	28.93593768424849	7	4180.098132151459	False	0.0	False	-1	Normal	7	11	7
Cell501	-13.782402426544039	-14.281169991049689	11	10616.728392547504	False	0.0	False	-1	Normal	11	9	11
Cell502	-20.82479596226139	-19.16900193773212	11	4012.5505017014125	False	0.0	False	-1	Normal	11	9	11
Cell503	13.0359321082292	35.43799056760808	7	2502.261225506515	False	0.0	False	-1	Normal	7	11	7
Cell504	-10.286026404370489	34.04144467529363	13	1812.3915083324732	False	0.0	False	-1	Normal	13	4	13
Cell505	-35.30388546544153	-4.638395702061398	12	4102.770438759431	False	0.0	False	-1	Normal	12	3	12
Cell506	0.11265157922330503	13.899698877241184	5	2334.2227978823094	False	0.0	False	-1	Normal	5	5	5
Cell507	10.299721942097708	38.53931156132375	7	3281.8222458515816	False	0.0	False	-1	Normal	7	11	7
Cell509	-25.633898453357464	4.403157802513969	9	1052.099619622609	False	0.0	False	-1	Normal	9	2	9
Cell512	9.02105333649051	-26.557225840433553	4	7128.797546755971	False	0.0	False	-1	Normal	4	7	4
Cell513	10.488205137262028	-38.638607032204256	4	4571.640840923739	False	0.0	False	-1	Normal	4	7	4
Cell514	-16.75657471790599	4.9310801496143055	9	7882.697575706741	False	0.0	False	-1	Normal	9	2	9
Cell515	-9.734893014502607	-17.224690039334213	11	1150.2266507382692	False	0.0	False	-1	Normal	11	9	11
Cell516	-29.707233172765008	-4.984817247824065	12	2763.585777177397	False	0.0	False	-1	Normal	12	3	12
Cell517	-2.203934858734887	24.139621300098312	13	1821.2971443542044	False	0.0	True	5	doublet	13	4	13
Cell520	14.899293922316177	10.053162389283452	6	1323.257507741047	False	0.0	False	-1	Normal	6	12	6
Cell522	-13.52270803211075	-0.6549705996017736	6	1027.412596612072	False	0.0	True	9	doublet	6	2	9
Cell523	-5.067762551146546	-32.226784345402265	4	1792.280813630858	False	0.0	True	8	doublet	4	10	8
Cell524	1.6515410130027006	9.048690632534294	5	4787.352111072901	False	0.0	False	-1	Normal	5	5	5
Cell525	30.434181350963403	-18.260236496794658	3	1581.0044974521222	False	0.0	False	-1	Normal	3	6	3
Cell526	9.229793857491654	-5.109760413225367	2	1851.4993971732301	False	0.0	False	-1	Normal	2	13	2
Cell528	-24.962388045046364	5.8183761740080175	9	1770.7707600039694	False	0.0	False	-1	Normal	9	2	9
Cell529	25.74590991171782	1.1785800145777843	1	1842.8531864456727	False	0.0	False	-1	Normal	1	8	1
Cell530	-7.893930464944159	1.5309568245620482	11	1260.9131094661884	False	0.0	True	9	doublet	11	2	9
Cell531	-34.32149090927301	22.256188854726318	10	4462.291149476251	False	0.0	False	-1	Normal	10	1	10
Cell533	26.991675230216906	-17.935059187469548	3	1083.4605227523166	True	0.49047278674209915	False	-1	activity	14	6	3
Cell534	9.99449607883252	-23.210971694471418	4	5433.2588041494655	True	0.3897057075247775	False	-1	activity	4	7	4
Cell536	12.863584179885727	32.16436254172122	7	4363.868716501095	False	0.0	False	-1	Normal	7	11	7
Cell537	12.150357912976412	23.081168902917305	7	1001.9243568713089	False	0.0	False	-1	Normal	7	11	7
Cell538	17.45793730449024	9.387126471996162	6	2943.2881467780753	False	0.0	False	-1	Normal	6	12	6
Cell539	17.934141013499023	-15.068206883756154	3	2388.8628122978	True	0.5909692874479592	False	-1	activity	14	6	3
Cell540	-20.705214592262546	20.894110268217723	10	7307.714493422638	False	0.0	False	-1	Normal	10	1	10
Cell541	35.32012002873414	-23.171133809919937	3	7455.347509584755	False	0.0	False	-1	Normal	3	6	3
Cell542	-17.640470769242516	-16.93828959491309	11	3260.550763203988	False	0.0	False	-1	Normal	11	9	11
Cell543	1.8544880455827462	6.594674417851599	5	4875.128642519065	False	0.0	False	-1	Normal	5	5	5
Cell544	38.71881475312469	-0.7928939127343052	1	3390.367246104522	False	0.0	False	-1	Normal	1	8	1
Cell545	-5.640599789804882	24.368827122176125	13	1983.172586139672	False	0.0	False	-1	Normal	13	4	13
Cell546	9.838959655623784	37.38062195906324	7	1632.9622137568153	False	0.0	False	-1	Normal	7	11	7
Cell548	-43.37011934348101	-9.32787512437661	12	2501.928188525199	False	0.0	False	-1	Normal	12	3	12
Cell549	-44.01416218245598	-7.808208405160328	12	2053.460378205942	False	0.0	False	-1	Normal	12	3	12
Cell550	7.738098386513481	-4.808558722125561	2	1730.5653251019744	False	0.0	False	-1	Normal	2	13	2
Cell551	-21.67533575198104	4.839277123229633	9	2398.4576057453783	False	0.0	False	-1	Normal	9	2	9
Cell552	-5.6780817497655836	22.07145619676243	13	16554.928054849886	False	0.0	True	3	doublet	13	4	13
Cell553	6.620686987992345	-2.3343690201187552	2	3581.543198869349	False	0.0	False	-1	Normal	2	13	2
Cell554	27.5169069933159	17.867585094388136	6	2238.6160877365846	False	0.0	False	-1	Normal	6	12	6
Cell555	-16.94345112140424	-14.039901087677306	11	5159.89927471746	False	0.0	False	-1	Normal	11	9	11
Cell557	33.13572461101304	-13.48514077761093	3	1235.8455287467077	True	0.5044969464285332	True	13	activity & doublet	14	4	13
Cell558	11.064555012982668	33.5582432621096	7	1943.22700168702	False	0.0	False	-1	Normal	7	11	7
Cell559	-16.450990042747705	3.4612534545972014	9	7686.819574985681	False	0.0	False	-1	Normal	9	2	9
Cell560	2.2026282924288205	7.427690923681895	5	7756.810044728124	False	0.0	False	-1	Normal	5	5	5
Cell562	-16.18672410296596	-16.964299056532916	11	5485.459017846625	False	0.0	False	-1	Normal	11	9	11
Cell564	17.21304455896772	11.402754585235185	6	1644.0750493508042	False	0.0	False	-1	Normal	6	12	6
Cell565	-12.647776445650505	-12.363811505242904	11	2858.8836055343413	False	0.0	False	-1	Normal	11	9	11
Cell566	-15.586528625353738	-38.80292092593105	8	1239.789581047818	False	0.0	False	-1	Normal	8	10	8
Cell567	0.45535746740838656	14.033376615106787	5	1777.1992488382186	False	0.0	False	-1	Normal	5	5	5
Cell568	10.088898210080657	22.88452891310498	8	1815.549370771721	False	0.0	True	7	doublet	8	11	7
Cell569	-20.437294243020418	22.890547906982864	10	1501.4912946096135	False	0.0	True	4	doublet	10	1	10
Cell570	-0.3766659568425075	-4.187412608464315	2	1544.350862369281	False	0.0	False	-1	Normal	2	13	2
Cell571	0.9758178038689456	6.241582178557468	5	19020.53829215038	False	0.0	False	-1	Normal	5	5	5
Cell573	10.1708967446118	29.52861008870467	7	1598.308266756742	False	0.0	False	-1	Normal	7	11	7
Cell574	-23.703405239567033	5.372072314033961	9	3789.773758887461	False	0.0	False	-1	Normal	9	2	9
Cell577	-42.0101285428601	-5.589239137248101	12	2202.3403864147217	False	0.0	False	-1	Normal	12	3	12
Cell580	-43.23362316834028	-8.760518930500615	12	5942.968561141057	False	0.0	False	-1	Normal	12	3	12
Cell582	27.44087381871092	-18.292424074502403	3	4724.58414617216	False	0.0	True	9	doublet	3	6	3
Cell583	-33.157540515545286	-4.386762900534044	12	3373.153731453316	False	0.0	False	-1	Normal	12	3	12
Cell584	18.87758208606012	9.41373821019893	6	1137.9129786932372	False	0.0	False	-1	Normal	6	12	6
Cell585	22.749976384050306	11.185030027027347	6	1895.7263905874288	False	0.0	False	-1	Normal	6	12	6
Cell586	-18.166504911389946	-14.109273006504536	11	1277.4027041854902	False	0.0	False	-1	Normal	11	9	11
Cell587	-21.04798190595481	5.098123036815731	9	6759.768928744806	False	0.0	False	-1	Normal	9	2	9
Cell589	-10.829735381521672	-34.146830036667545	8	1218.0211402861821	False	0.0	False	-1	Normal	8	10	8
Cell590	25.752860122397195	2.8485434020446165	8	4663.127936721088	False	0.0	True	1	doublet	8	8	1
Cell591	-26.977199399534335	21.630473935451118	10	1604.7924190151402	False	0.0	False	-1	Normal	10	1	10
Cell592	11.5712200548516	-12.45727015467836	2	4532.576289478609	True	0.3336820986775194	False	-1	activity	2	14	14
Cell593	20.144614985387918	9.365042684110385	6	3592.9472880043545	False	0.0	False	-1	Normal	6	12	6
Cell594	-15.498662493377806	18.88586315038153	13	1984.2342152360247	False	0.0	True	10	doublet	13	1	10
Cell595	30.228359715811518	-1.2295821604631654	1	4912.68826490328	False	0.0	False	-1	Normal	1	8	1
Cell596	26.608087609096895	13.113425549374446	6	2980.0222997478572	False	0.0	False	-1	Normal	6	12	6
Cell598	22.71796006295922	8.843095204769226	6	4728.807429084846	False	0.0	False	-1	Normal	6	12	6
Cell599	1.275364633131243	11.23762494412601	5	6460.471537161883	False	0.0	False	-1	Normal	5	5	5
Cell600	-13.848995927412576	2.0388199818985724	9	1859.6553649436514	False	0.0	False	-1	Normal	9	2	9
Cell601	25.431643076283407	-3.9415683889942406	1	1448.3642970782935	True	0.41806400746715167	False	-1	activity	14	8	1
Cell602	-26.692724120805398	26.648073807471032	10	2950.58895652106	False	0.0	False	-1	Normal	10	1	10
Cell603	-34.48137833360417	-8.459264020788947	12	3031.378355785645	False	0.0	False	-1	Normal	12	3	12
Cell604	4.100444514282839	17.924248809697886	5	5627.369627825453	False	0.0	False	-1	Normal	5	5	5
Cell605	0.787236952581182	5.049158999219426	5	1863.967143367383	False	0.0	False	-1	Normal	5	5	5
Cell606	28.936798186992416	12.750826653661374	6	4478.47192884131	False	0.0	False	-1	Normal	6	12	6
Cell607	-4.982331964272069	-27.288659294400965	8	2438.904469955532	False	0.0	False	-1	Normal	8	10	8
Cell608	-36.84767833110241	-8.153516258788102	12	1464.3327536988006	False	0.0	False	-1	Normal	12	3	12
Cell609	30.785231275348057	13.06592729068952	6	1419.9857471256532	False	0.0	False	-1	Normal	6	12	6
Cell611	-10.659832709112827	33.62987940319399	13	1552.9119445810404	False	0.0	False	-1	Normal	13	4	13
Cell612	13.996689053119905	30.17313690479238	7	2559.9381368622635	False	0.0	False	-1	Normal	7	11	7
Cell613	25.550015197697284	16.75936223174887	6	1705.293235782302	False	0.0	False	-1	Normal	6	12	6
Cell615	25.135390373271083	-4.345044181456496	1	4215.9260514986545	True	0.165815904402266	False	-1	activity	1	8	1
Cell616	10.785220357902558	-13.058804403387107	2	1260.336687082906	True	0.5500418449211736	False	-1	activity	14	14	14
Cell617	22.069728506291245	8.592360924325169	6	1548.0136997362717	False	0.0	False	-1	Normal	6	12	6
Cell618	9.280194471355422	-34.56004377890213	4	14025.396783651784	False	0.0	False	-1	Normal	4	7	4
Cell619	6.40239012318453	10.566779818431398	5	2610.910614634563	False	0.0	True	3	doublet	5	5	5
Cell621	-17.09291263380224	3.7880807563889483	9	2411.018107957655	False	0.0	False	-1	Normal	9	2	9
Cell622	-16.802241874359687	-11.028557728382413	11	1924.0609917844738	False	0.0	False	-1	Normal	11	9	11
Cell623	38.394729454858656	0.36754598776728015	1	3304.742602907033	False	0.0	False	-1	Normal	1	8	1
Cell624	-40.461901124037524	-5.464048365345365	12	5312.943991970283	False	0.0	False	-1	Normal	12	3	12
Cell625	25.239094655840518	13.800120396397217	6	3953.095691860252	False	0.0	False	-1	Normal	6	12	6
Cell626	-39.462581179185065	-4.173933678734789	12	3100.6576970998235	False	0.0	False	-1	Normal	12	3	12
Cell627	10.0618501691577	-37.25832573792791	4	2804.4309974365	False	0.0	False	-1	Normal	4	7	4
Cell628	-9.615989891817598	-33.85383980283231	8	6814.485053137901	False	0.0	False	-1	Normal	8	10	8
Cell629	-30.399458384535077	-1.9362290264346063	12	1316.309669756712	False	0.0	False	-1	Normal	12	3	12
Cell632	-4.765939175502688	-29.387631492837944	8	4927.90954392605	False	0.0	False	-1	Normal	8	10	8
Cell633	-18.54158519709505	5.466040045114168	9	7784.18423315671	False	0.0	False	-1	Normal	9	2	9
Cell634	8.684666608023491	-32.10878213440867	4	1414.1725639320764	False	0.0	False	-1	Normal	4	7	4
Cell635	26.99076742103146	1.1356003660862082	1	6288.622842115163	False	0.0	False	-1	Normal	1	8	1
Cell636	-37.505870349734124	-6.401068305188088	12	3316.06966185709	False	0.0	False	-1	Normal	12	3	12
Cell637	-28.65605170984979	-5.175783057198941	12	1610.193065258626	False	0.0	False	-1	Normal	12	3	12
Cell638	24.80500193774605	14.787792198929575	6	2569.10547336136	False	0.0	False	-1	Normal	6	12	6
Cell639	12.341997502338634	-14.18384838920545	2	2437.529935214538	True	0.47033908612733366	False	-1	activity	14	14	14
Cell640	-40.61543773466269	-5.294868746158355	12	1450.6352106509576	False	0.0	False	-1	Normal	12	3	12
Cell641	12.333088432322805	26.15017781964613	7	4251.529178788093	False	0.0	False	-1	Normal	7	11	7
Cell642	31.649357933717646	17.03813676060174	6	1419.2348182936878	False	0.0	False	-1	Normal	6	12	6
Cell643	-6.161380690322339	37.28870953496629	13	1571.5812411724266	False	0.0	False	-1	Normal	13	4	13
Cell644	27.73006604686664	16.703001292607933	6	1750.1868048070262	False	0.0	False	-1	Normal	6	12	6
Cell645	-18.782818428588833	-16.76369356261255	11	5603.325665301814	False	0.0	False	-1	Normal	11	9	11
Cell646	13.325544319965157	21.592161285889556	7	1490.81934700224	False	0.0	False	-1	Normal	7	11	7
Cell647	-5.038888686066424	-28.14355998403927	8	4116.5452472051165	False	0.0	False	-1	Normal	8	10	8
Cell648	41.36661119420263	0.5227961001512893	1	1341.9783897045095	False	0.0	False	-1	Normal	1	8	1
Cell650	-5.828839625175884	-31.890962564705355	8	1145.5252242766499	False	0.0	False	-1	Normal	8	10	8
Cell651	-21.78582192553817	-18.515584716744417	11	1881.533550605236	False	0.0	False	-1	Normal	11	9	11
Cell652	-26.87051484976668	25.833653153366775	10	4000.548564587911	False	0.0	False	-1	Normal	10	1	10
Cell653	-35.97781932204743	-4.485790610340789	12	1774.3493906369752	False	0.0	False	-1	Normal	12	3	12
Cell654	28.865780802414296	14.451912394532728	6	1863.513919661701	False	0.0	False	-1	Normal	6	12	6
Cell655	-8.112026706684446	-37.494922114453296	8	2217.1296707068727	False	0.0	False	-1	Normal	8	10	8
Cell657	6.383110903145267	-27.6136690391558	4	1230.3523997704121	False	0.0	False	-1	Normal	4	7	4
Cell658	-32.743476247290495	-8.471955360916997	12	1721.6374021188801	False	0.0	False	-1	Normal	12	3	12
Cell659	2.1165824637139345	5.147201478823741	5	1000.4705367558856	False	0.0	False	-1	Normal	5	5	5
Cell661	3.547981007540507	19.690718474180496	5	6004.91992095229	False	0.0	False	-1	Normal	5	5	5
Cell662	31.33652457712446	-0.7888001374715421	1	2058.8431010555732	True	0.12293690672177351	False	-1	activity	1	8	1
Cell663	12.307334520820648	22.294403508308474	8	3887.11762649023	False	0.0	True	7	doublet	8	11	7
Cell664	9.149103560077101	-12.525854627957152	2	3180.5383172508505	True	0.30412670113325513	False	-1	activity	2	14	14
Cell665	11.151702793847358	-3.592951667093853	2	3114.310118446833	False	0.0	False	-1	Normal	2	13	2
Cell666	-26.747234339497993	-5.253930449114194	12	3504.453651545029	False	0.0	False	-1	Normal	12	3	12
Cell667	11.215596432625668	28.56872191721906	7	4155.196401447995	False	0.0	False	-1	Normal	7	11	7
Cell668	-7.475253921579995	30.70008822999303	13	5323.321981707866	False	0.0	False	-1	Normal	13	4	13
Cell669	-10.617072251565416	-10.600425709600652	11	2333.845184458822	False	0.0	False	-1	Normal	11	9	11
Cell670	-14.082559233443156	-10.501324686399073	11	1903.5861639907814	False	0.0	False	-1	Normal	11	9	11
Cell671	10.596328177094827	-8.449483054234154	2	2240.7719156486523	True	0.3926517052890488	False	-1	activity	2	13	2
Cell672	-7.811117310886077	-33.26601926110976	8	2884.2193691136395	False	0.0	False	-1	Normal	8	10	8
Cell673	-16.715374272287637	-12.132433059674401	11	1669.0668906081453	False	0.0	False	-1	Normal	11	9	11
Cell674	-31.839256962964114	-7.732904885983011	12	1577.8658315806117	False	0.0	False	-1	Normal	12	3	12
Cell675	-6.492959204460967	-34.040505618030245	8	3216.069035071	False	0.0	False	-1	Normal	8	10	8
Cell676	27.931779107861367	-14.641891818739968	3	1546.6920718229044	False	0.0	False	-1	Normal	3	6	3
Cell678	26.4576121051824	-0.4455004034935117	1	1032.1029566369098	True	0.1874826441340175	False	-1	activity	1	8	1
Cell679	29.896223626593063	-18.25269659415617	3	2065.323835515418	True	0.1843317454077894	False	-1	activity	3	6	3
Cell680	-7.935657423427485	-29.471477958578397	8	1431.6857543310432	False	0.0	False	-1	Normal	8	10	8
Cell682	-10.62397210876639	29.763699793943648	13	1115.3655941744264	False	0.0	False	-1	Normal	13	4	13
Cell683	-1.1247400459076122	-23.135887137246105	8	1116.7209735605704	False	0.0	False	-1	Normal	8	10	8
Cell684	4.147481796638054	19.882940640912505	5	1662.1653064976595	False	0.0	False	-1	Normal	5	5	5
Cell685	10.118380586255434	37.8722123523964	7	1406.8847144786014	False	0.0	False	-1	Normal	7	11	7
Cell686	7.128778113693589	-4.738745195630216	2	2018.348757819236	False	0.0	False	-1	Normal	2	13	2
Cell687	1.1251837224405739	8.54884462421987	5	1547.364983072502	False	0.0	False	-1	Normal	5	5	5
Cell688	28.553555947350393	-17.08913851557671	3	2103.9988253577803	False	0.0	False	-1	Normal	3	6	3
Cell689	12.20503342247541	-14.30137096430764	2	1493.92497456837	True	0.5699668977541953	False	-1	activity	14	14	14
Cell692	13.011905313391523	34.59993102426474	7	3762.833599827075	False	0.0	False	-1	Normal	7	11	7
Cell693	23.97441160516913	9.9305413441411	6	6101.4132803825	False	0.0	False	-1	Normal	6	12	6
Cell694	-19.521482426788697	22.409641737923263	10	1809.4942812518518	False	0.0	False	-1	Normal	10	1	10
Cell695	-4.434587476818794	-28.15583640174753	8	3302.498433363225	False	0.0	False	-1	Normal	8	10	8
Cell696	-14.89102588569245	1.5812132221297062	9	3466.541490838756	False	0.0	False	-1	Normal	9	2	9
Cell697	-6.803680865361907	-32.3055911292428	8	5204.956528037837	False	0.0	False	-1	Normal	8	10	8
Cell698	-17.6767431053133	-15.386668256957925	11	3648.8793314332033	False	0.0	False	-1	Normal	11	9	11
Cell699	-18.299450876889924	-15.364742530378543	11	2229.1709219452455	False	0.0	False	-1	Normal	11	9	11
Cell701	-21.086939621303912	-19.581570518550645	11	2514.239593579084	False	0.0	False	-1	Normal	11	9	11
Cell702	23.592564352604644	9.026192570019685	6	4431.798046850577	False	0.0	False	-1	Normal	6	12	6
Cell703	-9.716967538547932	36.88157856703769	13	2404.387582654781	False	0.0	False	-1	Normal	13	4	13
Cell704	-24.853168503460005	7.373271610093216	9	5234.3093068926555	False	0.0	False	-1	Normal	9	2	9
Cell705	4.610078494290055	-2.033472731273562	2	1887.4513283000485	True	0.14320972540244495	False	-1	activity	2	13	2
Cell706	29.02482245028057	15.220370006850905	6	3748.0193886424377	False	0.0	False	-1	Normal	6	12	6
Cell707	11.640928102719956	-28.12018776549821	4	2813.165651480258	True	0.2618749301919429	False	-1	activity	4	7	4
Cell708	-1.558248128066499	14.210017024071304	5	1045.061389136092	False	0.0	False	-1	Normal	5	5	5
Cell709	-9.244541680964161	28.533086735112782	13	4497.33605158632	False	0.0	False	-1	Normal	13	4	13
Cell710	-5.9352959751126475	25.02983394819306	13	2636.4645840305457	False	0.0	False	-1	Normal	13	4	13
Cell711	-8.35842773180871	-13.745708130216173	11	2957.8179693990687	False	0.0	False	-1	Normal	11	9	11
Cell712	30.110201133097135	0.9370190134948064	1	5179.155305463704	False	0.0	False	-1	Normal	1	8	1
Cell714	-47.01288851417721	-8.944464115230032	12	1242.5756587081132	False	0.0	False	-1	Normal	12	3	12
Cell715	5.139800852201286	-28.893033670731032	4	1196.252271276867	True	0.17181660801993426	False	-1	activity	4	7	4
Cell717	-4.7024558772538265	27.466362881276083	13	4863.5975858825805	False	0.0	False	-1	Normal	13	4	13
Cell718	8.704154995142522	26.063579663310996	7	1242.0466145166672	False	0.0	False	-1	Normal	7	11	7
Cell720	-29.880719496755983	22.88642272820602	10	1313.67954723603	False	0.0	False	-1	Normal	10	1	10
Cell722	19.06201577246632	11.377838443051044	6	921.7573131868332	False	0.0	False	-1	Normal	6	12	6
Cell723	-2.7000363047868436	-25.115978419571235	8	2136.7452607852574	False	0.0	True	7	doublet	8	10	8
Cell724	-1.1809969750139089	6.864794602523711	5	1495.6701947049785	False	0.0	False	-1	Normal	5	5	5
Cell725	27.821005211214715	11.76182055706788	6	1762.12424453047	False	0.0	False	-1	Normal	6	12	6
Cell727	-12.449027932341544	3.6509907710558207	9	2432.560137190463	False	0.0	False	-1	Normal	9	2	9
Cell729	-20.747154388914833	20.662645331295256	10	4662.768028927025	False	0.0	False	-1	Normal	10	1	10
Cell731	-10.86531843772906	-7.097723862553655	6	3397.829651421108	False	0.0	True	11	doublet	6	9	11
Cell732	-11.061530364865803	-17.645091859570908	11	1936.0471059717077	False	0.0	False	-1	Normal	11	9	11
Cell733	23.28311641023443	2.1889370742324137	1	1524.0362843746348	False	0.0	True	3	doublet	1	8	1
Cell734	-28.185349038188615	-5.376996249426526	12	3105.6555214492414	False	0.0	False	-1	Normal	12	3	12
Cell735	-21.685533833144564	-20.04631277246712	11	4418.059666405375	False	0.0	False	-1	Normal	11	9	11
Cell736	14.539721008558649	25.882639376688736	7	3710.82553715843	False	0.0	False	-1	Normal	7	11	7
Cell738	-17.791716360132316	18.84414047980522	10	1252.7311410033965	False	0.0	False	-1	Normal	10	1	10
Cell740	-24.68614038641922	22.517781436274092	10	1963.5650199702206	False	0.0	False	-1	Normal	10	1	10
Cell741	8.946342042273203	-20.359873263830142	4	1354.9855612570934	True	0.3971035262562844	True	2	activity & doublet	4	7	4
Cell743	-19.423959881542178	-12.8224111177833	11	3435.6432200120394	False	0.0	False	-1	Normal	11	9	11
Cell744	8.874028872256833	-12.513186770469911	2	1235.1577622635943	False	0.0	False	-1	Normal	2	13	2
Cell745	17.575939371725973	10.797777951758151	6	1208.6849493301427	False	0.0	False	-1	Normal	6	12	6
Cell747	-21.92966391182764	5.098445891606646	9	3544.172918060041	False	0.0	False	-1	Normal	9	2	9
Cell749	30.215058329646975	-13.076250518913739	6	7087.168219540376	False	0.0	True	3	doublet	6	6	3
Cell750	13.906147450685939	22.297096278547734	7	2081.643488712564	False	0.0	False	-1	Normal	7	11	7
Cell751	33.05887489054911	-19.598716413397394	3	4031.9593018297905	False	0.0	False	-1	Normal	3	6	3
Cell752	15.363788529458953	27.274583909020052	7	4526.160294908758	False	0.0	False	-1	Normal	7	11	7
Cell753	31.790340784836367	-22.022450703983427	3	1548.1914163470276	False	0.0	False	-1	Normal	3	6	3
Cell754	-36.55959144711082	-2.136073060158708	12	1878.1221332715681	False	0.0	False	-1	Normal	12	3	12
Cell755	21.239284900173537	-15.143875468043898	3	4642.97216855481	True	0.45971453273117535	False	-1	activity	14	6	3
Cell757	-14.647673713778424	-39.6307878934902	8	5443.660537260356	False	0.0	False	-1	Normal	8	10	8
Cell758	5.725012179787128	-4.671225504788674	2	3380.781775222929	False	0.0	False	-1	Normal	2	13	2
Cell760	4.142876132656275	21.87506620120828	5	1433.1530128105978	False	0.0	False	-1	Normal	5	5	5
Cell762	11.27765786961762	26.53509955761615	7	1594.4265303621746	False	0.0	False	-1	Normal	7	11	7
Cell763	-21.873850030047024	-17.576883862633725	11	1411.4498925972878	False	0.0	False	-1	Normal	11	9	11
Cell765	-31.932629518566024	-6.075966756552654	12	4782.7631200822325	False	0.0	False	-1	Normal	12	3	12
Cell768	16.497282388611	21.26971437559184	1	4435.333164283536	False	0.0	True	7	doublet	1	11	7
Cell769	25.43692733685389	-0.28331603805740313	1	1211.9313387346817	True	0.17394929467649833	False	-1	activity	1	8	1
Cell772	-7.889653912275198	28.75064328243175	13	2325.9521589944925	False	0.0	False	-1	Normal	13	4	13
Cell774	-18.609649722280274	18.077545583758287	10	1053.6059928347424	False	0.0	False	-1	Normal	10	1	10
Cell775	-13.99409294931641	3.6420872049960695	9	4380.603888430061	False	0.0	False	-1	Normal	9	2	9
Cell776	25.889044299230807	12.499494256425548	6	3596.1844451702227	False	0.0	False	-1	Normal	6	12	6
Cell778	-5.537106947507266	24.99497573592657	13	7012.601981998666	False	0.0	False	-1	Normal	13	4	13
Cell779	-14.009219591912222	-14.479587618390948	11	4116.523315878409	False	0.0	False	-1	Normal	11	9	11
Cell780	13.091406790959969	35.78573825486224	7	1089.5509595386054	False	0.0	False	-1	Normal	7	11	7
Cell781	12.436164579217508	27.18180284404011	7	1138.4625298040742	False	0.0	False	-1	Normal	7	11	7
Cell783	-7.680007357797242	-28.60721846628239	8	2173.8661892109044	False	0.0	False	-1	Normal	8	10	8
Cell784	4.465478803624868	-5.725416959805886	2	2586.129587398681	False	0.0	False	-1	Normal	2	13	2
Cell785	-20.479198817587864	20.880335425695208	10	6861.1298648965985	False	0.0	False	-1	Normal	10	1	10
Cell786	11.44094865964049	31.051842076594212	7	1193.8097444378477	False	0.0	False	-1	Normal	7	11	7
Cell787	-34.40277348743115	-7.014942531265031	12	3480.4190306988476	False	0.0	False	-1	Normal	12	3	12
Cell788	-6.538599214678562	25.179721696045675	13	9234.215118611308	False	0.0	False	-1	Normal	13	4	13
Cell789	-18.69317797414094	19.720305971828047	10	2564.140365228626	False	0.0	False	-1	Normal	10	1	10
Cell790	-22.698121453380537	4.660121854909244	9	1500.892830180561	False	0.0	False	-1	Normal	9	2	9
Cell791	17.67824253975775	10.979554486623757	6	3080.5920397304044	False	0.0	False	-1	Normal	6	12	6
Cell792	-26.446954838266368	-6.302473138426868	12	1978.4075683386452	False	0.0	True	11	doublet	12	3	12
Cell793	-15.296533904668658	5.765510499598079	9	2152.450576172405	False	0.0	False	-1	Normal	9	2	9
Cell794	3.9332326116178464	10.589695960824054	5	2118.282551854056	False	0.0	False	-1	Normal	5	5	5
Cell796	-16.303360812280587	-16.665027487033697	11	3273.829847983447	False	0.0	False	-1	Normal	11	9	11
Cell797	-15.491755314071135	3.932433021012028	9	3939.156967264144	False	0.0	False	-1	Normal	9	2	9
Cell798	29.913644465459004	-16.095780421045767	3	1774.6943753603246	False	0.0	False	-1	Normal	3	6	3
Cell800	-11.713777255784676	-12.083818316891406	11	4210.669434536905	False	0.0	False	-1	Normal	11	9	11
Cell801	-7.813425871439993	-9.185178599356368	10	1232.666664683577	False	0.0	False	-1	Normal	10	9	11
Cell802	28.29283795065062	-23.287264589272876	3	1282.6526613700441	True	0.23361380342271318	False	-1	activity	3	11	7
Cell803	13.771664583062774	27.922695165833552	7	2294.05394088898	False	0.0	False	-1	Normal	7	11	7
Cell804	10.291043779627772	-37.7679436871961	4	1633.3661307782054	False	0.0	False	-1	Normal	4	7	4
Cell805	-12.27853076819728	-37.812494360318105	8	6650.472358682143	False	0.0	False	-1	Normal	8	10	8
Cell806	-15.846214965444384	-18.18600409912648	11	2577.3488540449307	False	0.0	False	-1	Normal	11	9	11
Cell807	-13.84710251078108	-10.988764263845269	11	2503.9122010243773	False	0.0	False	-1	Normal	11	9	11
Cell808	26.14815784568319	-14.371891706649555	3	2671.016986025124	True	0.2515187216321062	False	-1	activity	3	6	3
Cell809	10.212182829203735	-30.133438168719913	4	3368.571672701584	False	0.0	False	-1	Normal	4	7	4
Cell811	-9.930597148230525	33.92775742509094	13	4068.586145746113	False	0.0	False	-1	Normal	13	4	13
Cell812	-27.341635333673338	-4.588946295193932	12	3648.0806081833452	False	0.0	True	10	doublet	12	3	12
Cell813	8.127342105235908	-30.212019786008987	4	5268.630792421723	True	0.16369044327876803	False	-1	activity	4	7	4
Cell815	11.202315334441893	30.089003482106662	7	3140.9318085973423	False	0.0	False	-1	Normal	7	11	7
Cell816	17.018996531547085	23.719699152865015	7	1277.2974025163148	False	0.0	False	-1	Normal	7	11	7
Cell817	-8.608899638001072	31.958771276706642	13	5504.6794667120785	False	0.0	False	-1	Normal	13	4	13
Cell818	-21.402754952782995	21.84617236680398	10	9043.19224601128	False	0.0	False	-1	Normal	10	1	10
Cell819	10.099895911938923	-38.38331895741198	4	3962.211556799338	False	0.0	False	-1	Normal	4	7	4
Cell820	-18.712392326798476	5.278963818075212	9	1915.0796729596357	False	0.0	False	-1	Normal	9	2	9
Cell822	8.284843621664539	-36.40283661938492	4	2668.7962652371993	False	0.0	False	-1	Normal	4	7	4
Cell823	3.5768175580757577	8.510834586079783	5	2077.465252304917	False	0.0	False	-1	Normal	5	5	5
Cell825	6.395256719742253	-3.2561576042182425	2	3955.286206570187	False	0.0	False	-1	Normal	2	13	2
Cell826	35.21835959318965	-22.452344626241455	3	1220.2105942412425	False	0.0	False	-1	Normal	3	6	3
Cell827	25.498784431872657	-4.774289037269879	1	1423.6438698178974	True	0.22361146979844465	False	-1	activity	1	8	1
Cell828	14.967997066312146	34.2586980927838	7	1565.0831766727629	False	0.0	False	-1	Normal	7	11	7
Cell829	-16.382973526145246	19.81143292197194	10	1652.7624971332864	False	0.0	False	-1	Normal	10	1	10
Cell831	-9.974954289783842	34.2811145257179	13	6053.579856462028	False	0.0	False	-1	Normal	13	4	13
Cell832	-8.860496043085142	34.88555861756235	13	3553.394279821598	False	0.0	False	-1	Normal	13	4	13
Cell833	-0.5410756218179192	-6.46580432346387	2	2012.039626435794	False	0.0	False	-1	Normal	2	13	2
Cell834	16.577606039640024	31.889918661523915	2	3684.60439003094	False	0.0	True	7	doublet	2	11	7
Cell835	-7.234097122032085	29.361170887831552	13	8218.788349594066	False	0.0	False	-1	Normal	13	4	13
Cell836	-24.42759188697202	18.25999077989629	10	2591.982947550199	False	0.0	False	-1	Normal	10	1	10
Cell837	-4.034989739492338	24.756336440088084	13	2938.6010818879654	False	0.0	False	-1	Normal	13	4	13
Cell838	-17.450405176013728	5.100715600988642	9	1626.7534981284111	False	0.0	False	-1	Normal	9	2	9
Cell839	-16.064694466032623	8.255231962653276	9	1124.2065038335777	False	0.0	False	-1	Normal	9	2	9
Cell840	-15.559392913881878	-40.184086564747304	8	1196.0827304046454	False	0.0	False	-1	Normal	8	10	8
Cell842	27.643113445404282	14.620452494973382	6	10588.81847217339	False	0.0	False	-1	Normal	6	12	6
Cell843	31.92760859248366	1.5595183130072714	1	2822.982983720157	False	0.0	False	-1	Normal	1	8	1
Cell844	0.06959678025231585	-5.979326606824413	2	1899.2389818212384	False	0.0	False	-1	Normal	2	13	2
Cell845	5.294610581649646	9.733004617826328	5	1395.0202988547246	False	0.0	False	-1	Normal	5	5	5
Cell846	13.737830319709666	-25.654708816274624	4	1117.445142814944	False	0.0	False	-1	Normal	4	7	4
Cell848	21.978638990753627	-2.3465553843919644	1	1804.6353199999064	False	0.0	True	1	doublet	1	8	1
Cell849	-16.8065421051549	2.971543096050962	9	5794.084576004868	False	0.0	False	-1	Normal	9	2	9
Cell850	-13.347765196682115	-17.269329233537764	11	1541.6282966445995	False	0.0	False	-1	Normal	11	9	11
Cell851	22.30752626325043	-2.629039864526606	1	32726.507124401738	True	0.4303832074429381	False	-1	activity	14	8	1
Cell852	11.879749318763634	30.435923453133753	7	4088.84636024575	False	0.0	False	-1	Normal	7	11	7
Cell853	1.997221749936807	8.054000574799833	5	8140.245616273346	False	0.0	False	-1	Normal	5	5	5
Cell854	31.74327511437084	-19.78107774367563	3	1585.7303785708323	False	0.0	False	-1	Normal	3	6	3
Cell855	20.937327893674137	-14.263705129999654	3	1688.2168036038972	True	0.3473792725830229	False	-1	activity	3	6	3
Cell856	-18.517776464036974	-17.950812865093894	11	2496.321395867367	False	0.0	False	-1	Normal	11	9	11
Cell857	35.96728950474643	-25.116427071384546	3	2058.6292285752643	False	0.0	False	-1	Normal	3	6	3
Cell858	-4.290572895669816	24.421741755068	8	2314.281778508536	False	0.0	True	13	doublet	8	4	13
Cell859	41.22803139003509	0.5891538033178789	1	1372.321540709342	False	0.0	False	-1	Normal	1	8	1
Cell860	31.98903886135186	-21.024345220553457	3	5610.8293775645525	False	0.0	False	-1	Normal	3	6	3
Cell861	26.256660950088534	-1.2261566257411938	1	1540.1167932049186	True	0.5547990642456202	False	-1	activity	14	8	1
Cell862	36.912548857221914	0.5440162584993982	1	4306.144176894372	False	0.0	False	-1	Normal	1	8	1
Cell863	5.859244654381824	-30.934001411932915	4	1495.3660839771483	False	0.0	False	-1	Normal	4	7	4
Cell866	-7.698844733221261	26.366653213348034	13	3346.9320066742	False	0.0	False	-1	Normal	13	4	13
Cell867	-10.512125637631954	-34.786130524444275	8	7726.811261187268	False	0.0	False	-1	Normal	8	10	8
Cell868	-10.060354857935124	31.634950312358026	13	5647.753441106834	False	0.0	False	-1	Normal	13	4	13
Cell869	-30.812122591091164	20.579112292548942	10	1483.0330366297012	False	0.0	False	-1	Normal	10	1	10
Cell870	34.10504186439605	-22.309497034756113	3	3185.8091169862782	False	0.0	False	-1	Normal	3	6	3
Cell872	11.87633292504736	32.11545150013015	7	6576.232509581341	False	0.0	False	-1	Normal	7	11	7
Cell873	30.449852521419448	14.2959842910233	6	1694.3866407993555	False	0.0	False	-1	Normal	6	12	6
Cell875	14.694210385842204	27.10936470488706	7	2683.9009169143555	False	0.0	False	-1	Normal	7	11	7
Cell877	-16.482579358576235	1.4492847079859394	9	4438.975233978005	False	0.0	False	-1	Normal	9	2	9
Cell878	-6.611200171338168	26.04092624181722	13	2230.8116192888	False	0.0	False	-1	Normal	13	4	13
Cell879	-25.538995576595248	23.118154591591544	10	3428.3409352220074	False	0.0	False	-1	Normal	10	1	10
Cell880	-8.526506047395987	-34.97398642307742	8	1133.3654025028134	False	0.0	False	-1	Normal	8	10	8
Cell881	-14.286372923971623	-11.347650914711766	11	1644.7820143533513	False	0.0	False	-1	Normal	11	9	11
Cell882	33.420435484524305	-23.926886093280213	3	4059.9321104527944	False	0.0	False	-1	Normal	3	6	3
Cell885	-36.33570415795748	-8.471437720686675	12	1532.8268814824964	False	0.0	False	-1	Normal	12	3	12
Cell886	-10.655934774253033	-34.234526411008176	8	1505.8309207376535	False	0.0	False	-1	Normal	8	10	8
Cell887	-28.514810249875897	-4.841075606420585	12	5077.376505240977	False	0.0	False	-1	Normal	12	3	12
Cell888	-20.72216836061658	-18.60622522911362	11	1743.546848899312	False	0.0	False	-1	Normal	11	9	11
Cell889	13.357780560760322	21.073006908667296	7	3551.6196960618236	False	0.0	False	-1	Normal	7	11	7
Cell891	-16.58522800892737	3.3739740561565257	9	3793.828717325993	False	0.0	False	-1	Normal	9	2	9
Cell892	-30.36995899127909	-8.061784404894995	12	1406.488048791368	False	0.0	False	-1	Normal	12	3	12
Cell893	12.135482384961305	26.957349504904002	7	2315.9748681157776	False	0.0	False	-1	Normal	7	11	7
Cell894	-17.8298142576738	-17.49431562915987	11	2183.537578921528	False	0.0	False	-1	Normal	11	9	11
Cell895	-6.6800699074392735	27.918062213170877	13	3608.7126202408767	False	0.0	False	-1	Normal	13	4	13
Cell896	1.1525690751392599	4.613733229472995	5	2113.4830325196353	False	0.0	False	-1	Normal	5	5	5
Cell897	-28.154016550989144	-5.9202660297550675	12	3089.545228183851	False	0.0	False	-1	Normal	12	3	12
Cell898	-22.48950647461545	22.470359483213482	10	5555.1582493652	False	0.0	False	-1	Normal	10	1	10
Cell899	-14.620324162400575	6.21471410450862	9	947.9667671288184	False	0.0	False	-1	Normal	9	2	9
Cell900	-46.29762514174324	-10.118036429315262	12	1768.2528285871845	False	0.0	False	-1	Normal	12	3	12
Cell901	-15.018706102985238	-16.153508354282625	11	3512.0040300343817	False	0.0	False	-1	Normal	11	9	11
Cell903	-8.662574114901052	-11.472965270417646	11	2510.675909086091	False	0.0	False	-1	Normal	11	9	11
Cell904	21.71962559475472	-6.359966437240873	1	3493.8953438293706	True	0.4293803315977338	False	-1	activity	14	8	1
Cell905	17.059430592163142	27.03822986479561	7	1102.8481834266533	False	0.0	False	-1	Normal	7	11	7
Cell906	-33.017182990207864	20.89596583028606	10	1087.0887539493788	False	0.0	False	-1	Normal	10	1	10
Cell907	18.009259158434762	10.917216421784525	6	2864.5631330041065	False	0.0	False	-1	Normal	6	12	6
Cell908	-1.446873040244585	-26.841942645090093	6	1874.8057341073984	False	0.0	True	8	doublet	6	10	8
Cell909	-17.69422410644066	20.211911135164765	10	3597.7113414320115	False	0.0	True	4	doublet	10	1	10
Cell910	18.04337607312969	-15.05641435605417	3	2205.857999887882	True	0.651245349481507	False	-1	activity	14	6	3
Cell911	8.870496976446715	37.00205883718661	7	1517.0814138462545	False	0.0	False	-1	Normal	7	11	7
Cell912	-34.4395639811598	-6.380522458644645	12	1459.247072042011	False	0.0	False	-1	Normal	12	3	12
Cell913	-17.51317346804028	20.038166634698058	10	1429.8240290708395	False	0.0	False	-1	Normal	10	1	10
Cell914	8.036296173479473	-31.998356538955754	4	1499.3994488595715	False	0.0	False	-1	Normal	4	7	4
Cell915	11.365458793843754	-9.228367650143912	2	3876.6643886024594	True	0.4111081813817631	False	-1	activity	14	14	14
Cell916	-20.73642516176544	4.088385048103698	9	1394.2158974486877	False	0.0	False	-1	Normal	9	2	9
Cell917	0.7793598125424394	-8.313480423922005	2	5526.600647434023	False	0.0	False	-1	Normal	2	13	2
Cell918	27.951716255078804	18.19874307224239	6	1484.202764299424	False	0.0	False	-1	Normal	6	12	6
Cell919	-28.54966234590382	-4.727214310008977	12	2402.8878757260295	False	0.0	False	-1	Normal	12	3	12
Cell920	21.3692974230982	9.75727025652407	6	5898.487231670689	False	0.0	False	-1	Normal	6	12	6
Cell921	25.699207492271398	-19.229608958623185	3	2935.2726163672396	True	0.280552763491503	False	-1	activity	3	6	3
Cell922	25.70662117348363	-0.01133451719880724	1	4262.728542622192	False	0.0	False	-1	Normal	1	8	1
Cell923	-34.19383183552473	-7.8132197427653	12	3283.933427306086	False	0.0	False	-1	Normal	12	3	12
Cell924	-2.648685705191269	-5.742115703300623	2	1787.1615812629145	False	0.0	False	-1	Normal	2	13	2
Cell926	-12.206753653227516	4.169563258814003	9	1996.893163284752	False	0.0	False	-1	Normal	9	2	9
Cell927	22.07076954364579	10.44737666072073	6	1087.4803065985368	False	0.0	False	-1	Normal	6	12	6
Cell928	12.920031785892736	-37.697863183022065	4	2167.75492170702	False	0.0	False	-1	Normal	4	7	4
Cell929	24.19256703085924	-4.511604304157044	1	1463.335335794872	True	0.4192585681333555	False	-1	activity	14	8	1
Cell930	9.397471625642515	-38.45819360327963	4	3824.7671012767405	False	0.0	False	-1	Normal	4	7	4
Cell931	-46.51362275916832	-10.430077880265154	12	1273.2348510834556	False	0.0	False	-1	Normal	12	3	12
Cell932	-9.759910895134276	-34.41588984606348	8	1609.8442823066146	False	0.0	False	-1	Normal	8	10	8
Cell933	-11.735284500706438	-10.188316071589018	11	4822.660877214022	False	0.0	False	-1	Normal	11	9	11
Cell935	4.880163547820908	-2.107109840045587	2	3340.963177579119	False	0.0	False	-1	Normal	2	13	2
Cell936	-34.57597997741658	-5.428167195051288	12	5039.307582056143	False	0.0	False	-1	Normal	12	3	12
Cell937	11.28093889502069	29.361770106089867	7	1855.6178009699897	False	0.0	False	-1	Normal	7	11	7
Cell938	5.531967452880339	-32.965583558864836	4	1384.6071371446444	False	0.0	False	-1	Normal	4	7	4
Cell939	-14.917857751281785	-39.8245638683627	8	1522.6399855293039	False	0.0	False	-1	Normal	8	10	8
Cell941	-3.0175186496320787	7.3419937512153535	10	2993.188229963301	False	0.0	True	5	doublet	10	1	10
Cell943	14.401520514270198	22.888793820197964	7	2113.93760989894	False	0.0	False	-1	Normal	7	11	7
Cell945	-24.52218263020177	22.02685572467632	10	6177.548150013538	False	0.0	False	-1	Normal	10	1	10
Cell946	-26.690440109475713	26.605478837792052	10	2248.462072196326	False	0.0	False	-1	Normal	10	1	10
Cell948	-8.087431053557916	37.01810108344728	13	1729.6116091585784	False	0.0	False	-1	Normal	13	4	13
Cell949	-20.775001758998247	20.937532852665083	10	11968.651424928088	False	0.0	False	-1	Normal	10	1	10
Cell950	3.9695100125804945	-26.64926948332029	10	6894.47331083365	False	0.0	True	4	doublet	10	1	10
Cell951	-25.614049149925542	22.98607446802518	10	4206.1553403283015	False	0.0	False	-1	Normal	10	1	10
Cell952	-5.607444612827848	-33.08649579002657	8	3247.3460716176946	False	0.0	False	-1	Normal	8	10	8
Cell953	-6.618641676526275	-32.34500070023462	8	1786.1778409866672	False	0.0	False	-1	Normal	8	10	8
Cell955	12.187671230837378	28.984496438315976	7	7649.852575355382	False	0.0	False	-1	Normal	7	11	7
Cell956	23.55423737099336	-15.84056952580065	3	15213.290235254184	True	0.2708799921039078	False	-1	activity	3	6	3
Cell957	-1.253891957566044	12.953016109030706	5	3890.6962068231232	False	0.0	False	-1	Normal	5	5	5
Cell958	24.994297612561223	-16.448504970975314	3	2643.6639372459526	True	0.2314429158887483	False	-1	activity	3	6	3
Cell960	-11.973209722142231	-36.17498634477138	8	2299.4019808148228	False	0.0	False	-1	Normal	8	10	8
Cell961	-39.80738135220799	-7.842836846779621	12	1453.5219256237694	False	0.0	False	-1	Normal	12	3	12
Cell963	11.168495318015642	-23.86208304343547	4	6889.073557356535	True	0.2982013365617605	False	-1	activity	4	7	4
Cell965	-16.2043186198745	-12.910434432860422	11	2521.4383291327727	False	0.0	False	-1	Normal	11	9	11
Cell966	-5.518425298016814	25.136264698999206	13	3533.4581240137254	False	0.0	False	-1	Normal	13	4	13
Cell967	12.884982690492132	19.89562285209609	7	1634.961113462697	False	0.0	False	-1	Normal	7	11	7
Cell969	5.06541380791263	19.02367716362021	5	2055.661388138721	False	0.0	False	-1	Normal	5	5	5
Cell970	21.711216244732714	14.272704678434103	6	2751.34105392078	False	0.0	False	-1	Normal	6	12	6
Cell972	4.990411743464671	6.4642129833227795	5	2156.110237646999	False	0.0	False	-1	Normal	5	5	5
Cell973	-6.652093830548473	-34.690141395064245	8	4371.041888421068	False	0.0	False	-1	Normal	8	10	8
Cell974	-20.00133984618113	5.32525732650326	9	4989.094542223154	False	0.0	False	-1	Normal	9	2	9
Cell975	20.719516580718338	-4.5596690630748045	1	2940.0858980794083	True	0.40015193806067206	False	-1	activity	14	8	1
Cell976	-7.484312219350417	-29.242917609391018	8	6693.633555981871	False	0.0	False	-1	Normal	8	10	8
Cell977	30.6275194190235	0.848487325600197	1	1806.145765289925	False	0.0	False	-1	Normal	1	8	1
Cell979	-17.89811373589174	5.200085852886247	9	1317.542590994015	False	0.0	False	-1	Normal	9	2	9
Cell980	-21.228708488928998	7.791726598707536	9	989.3893696690438	False	0.0	False	-1	Normal	9	2	9
Cell981	25.071168891674375	13.889292678765722	6	6910.072308712359	False	0.0	False	-1	Normal	6	12	6
Cell982	33.89191091148833	1.5184679650623554	1	1520.3442921810058	False	0.0	False	-1	Normal	1	8	1
Cell983	26.636096181289417	15.52271474401192	6	1937.1118096916427	False	0.0	False	-1	Normal	6	12	6
Cell984	13.715765210777976	34.73492287631213	7	1442.2734699135124	False	0.0	False	-1	Normal	7	11	7
Cell985	21.55929282329145	-5.261382001961369	1	2325.6048297258667	True	0.5039024259627346	False	-1	activity	14	8	1
Cell987	32.95223912183863	-21.56245646471602	3	1989.320999198229	False	0.0	False	-1	Normal	3	6	3
Cell988	29.79913828675568	-16.853582570434074	3	6586.256746509057	False	0.0	False	-1	Normal	3	6	3
Cell990	-1.0655979465632204	10.550333013025412	5	3926.4928018294254	False	0.0	False	-1	Normal	5	5	5
Cell993	-35.34576256622737	24.091866518504137	10	1357.5861932239304	False	0.0	False	-1	Normal	10	1	10
Cell994	12.571199362720451	22.36542003355118	7	3799.174827287181	False	0.0	False	-1	Normal	7	11	7
Cell995	-26.389228882116573	23.63542381756806	10	2080.0727165652584	False	0.0	False	-1	Normal	10	1	10
Cell996	15.935313720432218	9.502692349785555	6	2822.6435668065274	False	0.0	False	-1	Normal	6	12	6
Cell997	11.926495097964445	-41.28981775190673	4	2127.6175704971756	False	0.0	False	-1	Normal	4	7	4
Cell998	-33.23348135815469	-6.4279040849635445	12	3394.2719231466713	False	0.0	False	-1	Normal	12	3	12
Cell999	2.8348348854102476	18.89956602229678	5	979.7599561168856	False	0.0	False	-1	Normal	5	5	5
Cell1000	-4.53862833979687	24.51731821139089	13	2166.1533990506873	False	0.0	False	-1	Normal	13	4	13
Cell1001	-18.256999975364835	20.28182362637383	10	1421.0757447271192	False	0.0	False	-1	Normal	10	1	10
Cell1002	24.70049893056159	10.783844259551124	6	3696.285303512653	False	0.0	False	-1	Normal	6	12	6
Cell1003	11.026500006252311	35.16338194113141	7	5815.0301266641945	False	0.0	False	-1	Normal	7	11	7
Cell1004	28.753491515864155	11.393378375647663	6	1938.4609865748637	False	0.0	False	-1	Normal	6	12	6
Cell1006	25.826117590077125	2.8567955305819726	1	2549.2073436969285	False	0.0	True	8	doublet	1	8	1
Cell1007	-15.685773336750659	2.0626462454442374	9	1419.3975021899455	False	0.0	False	-1	Normal	9	2	9
Cell1008	-8.009977137767605	22.192475497260006	13	2345.990763974312	False	0.0	True	12	doublet	13	4	13
Cell1010	31.48722239319131	-16.136665174277812	3	2697.1743877092977	False	0.0	False	-1	Normal	3	6	3
Cell1011	-34.047713571490725	23.53347801297941	10	1384.0498581898828	False	0.0	False	-1	Normal	10	1	10
Cell1012	-15.439565139218017	0.7930032513370363	9	1387.6055041045859	False	0.0	False	-1	Normal	9	2	9
Cell1013	26.079502674377	16.945339523274882	6	1228.8448208107143	False	0.0	False	-1	Normal	6	12	6
Cell1014	22.651281362215208	-14.717369640569757	3	2310.1102167184495	True	0.24479716175236185	False	-1	activity	3	6	3
Cell1016	12.480098454710383	-22.67610903429724	4	13304.287642071004	True	0.488478438378503	False	-1	activity	14	7	4
Cell1018	-23.65257199242656	19.938255556653456	10	2580.0588046458784	False	0.0	False	-1	Normal	10	1	10
Cell1019	-6.379968251121554	25.51575407603453	13	7480.741575511452	False	0.0	False	-1	Normal	13	4	13
Cell1020	-41.614637283550145	-3.8556396984491323	12	1230.7670905666735	False	0.0	False	-1	Normal	12	3	12
Cell1021	-13.260474811917842	-12.937113585931701	11	8549.7250139787	False	0.0	False	-1	Normal	11	9	11
Cell1023	-9.790054708818557	-33.963914397936065	8	9248.679962931727	False	0.0	False	-1	Normal	8	10	8
Cell1025	8.3532108994055	38.10831862406503	7	1809.9042898550083	False	0.0	False	-1	Normal	7	11	7
Cell1026	-7.504437124693697	31.681458425709433	13	6467.665255308508	False	0.0	False	-1	Normal	13	4	13
Cell1027	14.442610587699138	35.15265942660229	7	1054.4750651107092	False	0.0	False	-1	Normal	7	11	7
Cell1029	20.12696825952574	-7.436056261685251	1	6142.409152241171	True	0.6910058158137201	False	-1	activity	14	8	1
Cell1030	33.26635513364715	-0.5318515218350948	1	1762.17750720919	False	0.0	False	-1	Normal	1	8	1
Cell1031	-19.679640260668823	3.617242979907684	9	1839.7019822715001	False	0.0	False	-1	Normal	9	2	9
Cell1032	10.377315673428111	38.9598084205705	7	1107.5477029395108	False	0.0	False	-1	Normal	7	11	7
Cell1033	-26.511690807340635	23.792223910515833	10	3451.159800404781	False	0.0	False	-1	Normal	10	1	10
Cell1035	-20.433051763196342	4.025592878470353	9	2483.682221297055	False	0.0	False	-1	Normal	9	2	9
Cell1036	6.852464056207889	-4.063972292361679	2	8520.223840107012	False	0.0	False	-1	Normal	2	13	2
Cell1037	11.717294810863818	30.086967792236848	7	4403.798622458387	False	0.0	False	-1	Normal	7	11	7
Cell1038	-1.7259230059468362	-5.952208626558549	2	2398.3239269618884	False	0.0	False	-1	Normal	2	13	2
Cell1039	-18.84001053454035	4.465485141606976	9	6123.228313488746	False	0.0	False	-1	Normal	9	2	9
Cell1040	19.529125757687286	12.81228265218134	6	2583.005401562889	False	0.0	False	-1	Normal	6	12	6
Cell1041	3.677967028781383	19.098353257939635	5	3161.1710765184534	False	0.0	False	-1	Normal	5	5	5
Cell1042	36.94263471767026	-22.192557711106645	3	1535.8860369192748	False	0.0	False	-1	Normal	3	6	3
Cell1043	19.160804966152263	8.75282914884497	6	3682.5813588332317	False	0.0	False	-1	Normal	6	12	6
Cell1045	35.25849981257734	-23.873903814257897	3	5407.802831807103	False	0.0	False	-1	Normal	3	6	3
Cell1047	10.645654881068733	30.59388089193694	7	3833.669885830261	False	0.0	False	-1	Normal	7	11	7
Cell1048	-29.794456704393067	23.213577889142258	10	4388.54394203533	False	0.0	False	-1	Normal	10	1	10
Cell1049	12.85437400380138	21.78495463159706	7	3859.677651889614	False	0.0	False	-1	Normal	7	11	7
Cell1050	13.507665072385556	-24.476073916822514	4	1713.1671731266388	True	0.3827527211019789	False	-1	activity	4	7	4
Cell1052	-19.85425545721753	16.800638142823047	2	2263.7289022854966	True	0.16701539663262788	True	10	activity & doublet	2	1	10
Cell1053	-6.5292646227448845	-31.69442939581697	8	3023.2546610332683	False	0.0	False	-1	Normal	8	10	8
Cell1054	-13.447481750868217	-38.63751111456349	8	1415.0981084063903	False	0.0	False	-1	Normal	8	10	8
Cell1055	-31.969193130354373	24.272029407965373	10	5270.462484168068	False	0.0	False	-1	Normal	10	1	10
Cell1056	-7.426080336487103	31.02829280754226	13	3558.3292717526797	False	0.0	False	-1	Normal	13	4	13
Cell1057	-5.336090841676619	25.15587723477815	13	2968.078353646764	False	0.0	False	-1	Normal	13	4	13
Cell1059	-2.838205386450967	-6.495345733827934	2	1530.14337797988	False	0.0	False	-1	Normal	2	13	2
Cell1060	-17.58300713492069	22.001368379464544	10	2591.3868867015553	False	0.0	False	-1	Normal	10	1	10
Cell1061	-6.936554347261829	-31.820984541897577	8	2195.554520000219	False	0.0	False	-1	Normal	8	10	8
Cell1062	30.176030882650483	-16.692221282122023	3	3796.307853681569	False	0.0	False	-1	Normal	3	6	3
Cell1064	-12.503367562639168	-39.471977132175866	8	1389.8386696015707	False	0.0	False	-1	Normal	8	10	8
Cell1065	-28.127396711946435	-7.527089410648927	12	6332.301392379045	False	0.0	True	4	doublet	12	3	12
Cell1066	-28.03036385025284	20.98635722859552	10	1203.8700637796294	False	0.0	False	-1	Normal	10	1	10
Cell1067	-42.89536265013799	-4.1907605394929845	12	2310.4181425234806	False	0.0	False	-1	Normal	12	3	12
Cell1068	-12.303006475392039	-38.057120838112496	8	14703.047771323878	False	0.0	False	-1	Normal	8	10	8
Cell1069	-10.26797144775487	-34.14961787595367	8	3686.129267103295	False	0.0	False	-1	Normal	8	10	8
Cell1070	-16.290311292264466	-14.553983908959307	11	1062.1285924333363	False	0.0	False	-1	Normal	11	9	11
Cell1072	5.806998389261889	5.963288203221024	7	1180.362699261042	False	0.0	True	5	doublet	7	5	5
Cell1073	-10.715241618388763	34.9424662526534	13	15356.575191647338	False	0.0	False	-1	Normal	13	4	13
Cell1074	-15.718613575643865	7.387720015782803	9	2451.378782816174	False	0.0	False	-1	Normal	9	2	9
Cell1075	36.15070902668866	-20.148602514407646	3	1942.8141885720963	False	0.0	False	-1	Normal	3	6	3
Cell1076	-23.675315520297534	25.014812056917975	10	2907.70422845085	False	0.0	False	-1	Normal	10	1	10
Cell1077	25.03600729182936	11.442999050384657	6	4287.07561647229	False	0.0	False	-1	Normal	6	12	6
Cell1078	14.02290055302838	22.88784159886234	7	5311.133430911614	False	0.0	False	-1	Normal	7	11	7
Cell1079	14.915962618603364	-15.30873932131049	2	1539.2992416960735	True	0.6939597963009092	False	-1	activity	14	14	14
Cell1080	37.457445912906174	-26.20867112652271	3	13911.072820277519	False	0.0	False	-1	Normal	3	6	3
Cell1081	-38.59396460016823	-3.2470995500702085	12	2726.916637336035	False	0.0	False	-1	Normal	12	3	12
Cell1082	-13.437629675950411	-37.060385489303606	8	2654.3855632468903	False	0.0	False	-1	Normal	8	10	8
Cell1083	26.69827866644804	-0.12007703004100408	1	5601.336162155909	True	0.10308324010719674	False	-1	activity	1	8	1
Cell1084	-29.12000305324663	-5.038797902599932	12	8658.78848650216	False	0.0	False	-1	Normal	12	3	12
Cell1085	-2.1544167613679535	-6.995417575189984	2	2395.286178936132	False	0.0	False	-1	Normal	2	13	2
Cell1086	-20.927587081218523	21.907953366706494	10	3128.2946888039637	False	0.0	False	-1	Normal	10	1	10
Cell1087	-23.424874871178837	20.42761611762972	10	1985.2493326742333	False	0.0	False	-1	Normal	10	1	10
Cell1088	-4.040684563920903	31.647321318880635	13	4763.273178642576	False	0.0	False	-1	Normal	13	4	13
Cell1089	-7.763041982406687	21.957193233582373	13	5147.277478796976	False	0.0	True	12	doublet	13	4	13
Cell1090	30.7794039675621	-0.06297776807630658	1	9069.826448742999	False	0.0	False	-1	Normal	1	8	1
Cell1091	12.487357568741704	-12.49716301973851	2	2436.5499294989045	True	0.4717048161475724	False	-1	activity	14	14	14
Cell1092	0.35976246461085215	6.168155578551682	5	2011.2560357996151	False	0.0	False	-1	Normal	5	5	5
Cell1093	-34.01506960589867	-5.794760167298865	12	4970.491715742695	False	0.0	False	-1	Normal	12	3	12
Cell1094	27.86562028032006	1.898004769858568	1	1478.0562236566304	False	0.0	False	-1	Normal	1	8	1
Cell1095	16.290638181927566	8.553614600868691	6	5231.661882869404	False	0.0	False	-1	Normal	6	12	6
Cell1097	1.7018438123778707	-7.230058509329007	2	2800.1398734313284	True	0.12641170459965606	False	-1	activity	2	13	2
Cell1098	14.154510098208084	22.328966609611992	7	3014.3504055234807	False	0.0	False	-1	Normal	7	11	7
Cell1099	-39.580623749065495	-7.765387950510654	12	5252.878242773533	False	0.0	False	-1	Normal	12	3	12
Cell1100	-34.996900402839735	-2.4485333781091954	12	4948.020796404693	False	0.0	False	-1	Normal	12	3	12
Cell1101	9.108081692859711	-4.010608094345217	2	1500.349636553446	False	0.0	False	-1	Normal	2	13	2
Cell1102	7.084036755357645	-30.20669113775847	4	13147.843377737967	False	0.0	False	-1	Normal	4	7	4
Cell1103	10.191267027435417	-3.6602608532416894	2	2070.923836806532	False	0.0	False	-1	Normal	2	13	2
Cell1104	-26.407879358768685	22.836705632648474	10	19299.55459649305	False	0.0	False	-1	Normal	10	1	10
Cell1105	9.86288953002363	-23.105452823921294	4	9015.8833027428	True	0.39557062301997525	False	-1	activity	4	7	4
Cell1106	3.048648520547385	9.089961379289342	5	1096.5681441044699	False	0.0	False	-1	Normal	5	5	5
Cell1107	30.073840768017952	-16.46970755067946	3	10256.539700385465	False	0.0	False	-1	Normal	3	6	3
Cell1108	-3.3491461004007403	-28.175205570784556	8	1923.4453911978821	False	0.0	False	-1	Normal	8	10	8
Cell1109	27.873541165756773	-1.832231237749619	1	1303.4674305083527	True	0.10871946733969938	False	-1	activity	1	8	1
Cell1110	-11.803369860762839	-9.345389533527026	11	1102.598703501969	False	0.0	False	-1	Normal	11	9	11
Cell1111	3.4662359300359573	-8.36972624128601	2	3883.835685252258	False	0.0	False	-1	Normal	2	13	2
Cell1112	20.293431722890197	-4.745236118953747	1	4392.387758091513	True	0.6752457683771007	False	-1	activity	14	8	1
Cell1113	16.156600540893027	21.846484603904262	7	3412.749773848425	False	0.0	False	-1	Normal	7	11	7
Cell1114	-26.252262862226363	-5.412897858230919	6	1022.7512848585939	False	0.0	False	-1	Normal	6	3	12
Cell1115	-34.8054674142275	21.568257147357738	10	5877.817761376675	False	0.0	False	-1	Normal	10	1	10
Cell1116	-4.519724864186457	-28.43340171442896	8	2654.441570046962	False	0.0	False	-1	Normal	8	10	8
Cell1117	-1.5029255230313738	-27.360207277010804	6	2173.610167791239	False	0.0	True	8	doublet	6	10	8
Cell1118	10.041292794977217	-34.8561412437617	4	2804.494494237772	False	0.0	False	-1	Normal	4	7	4
Cell1119	-3.810329401163495	-5.357125532665121	2	1552.4752778370835	False	0.0	False	-1	Normal	2	13	2
Cell1120	4.9587418132940755	-4.344959779020028	2	5164.344260111202	False	0.0	False	-1	Normal	2	13	2
Cell1121	-15.682521301094242	2.803733715975662	9	1463.7478538904336	False	0.0	False	-1	Normal	9	2	9
Cell1122	30.81016406817951	2.9186510312378426	1	4658.341324486018	False	0.0	False	-1	Normal	1	8	1
Cell1123	13.635225364685438	-21.646039362079566	4	2695.8847724221637	True	0.5583149279391477	False	-1	activity	14	7	4
Cell1124	13.016640964526673	-25.18555086892312	4	1049.3429607079765	True	0.5566450212855557	False	-1	activity	14	7	4
Cell1125	-4.008814180770099	29.403343855644625	13	1380.3050619521962	False	0.0	False	-1	Normal	13	4	13
Cell1127	34.02660365672256	0.5027220824449067	1	7086.167249443508	False	0.0	False	-1	Normal	1	8	1
Cell1128	3.263091882041083	17.271503417389514	5	6890.877718852472	False	0.0	False	-1	Normal	5	5	5
Cell1129	22.009798955651434	-13.267663898190055	3	1363.6394426168793	True	0.3743254589122277	False	-1	activity	3	6	3
Cell1130	-20.31390186582726	20.696295624323675	10	4836.623923228717	False	0.0	False	-1	Normal	10	1	10
Cell1131	7.983760504652985	-7.0085120153525065	2	1971.5624576659857	False	0.0	False	-1	Normal	2	13	2
Cell1132	13.325037044348143	-21.808553431248058	4	2863.1156857664714	True	0.30728804233725493	False	-1	activity	4	7	4
Cell1133	-6.498285810930288	-32.91184730678687	8	3610.9523984477732	False	0.0	False	-1	Normal	8	10	8
Cell1134	0.83786200444336	7.843267287985344	5	2627.3506737891425	False	0.0	False	-1	Normal	5	5	5
Cell1136	13.058370022286207	-6.220715503493819	2	2730.454264041346	True	0.19108639585650058	False	-1	activity	2	13	2
Cell1137	27.977417367843454	-16.257255648932272	3	1438.0632190341369	False	0.0	False	-1	Normal	3	6	3
Cell1138	16.233889674546127	26.339892304851745	7	1498.7461701604934	False	0.0	False	-1	Normal	7	11	7
Cell1139	22.703615160438382	-17.931697369112854	3	1736.3198536493637	True	0.37827715690501185	False	-1	activity	3	6	3
Cell1140	4.427302732155966	-7.42578173066369	2	3294.122298970872	False	0.0	False	-1	Normal	2	13	2
Cell1141	11.672064739442124	-24.291243866664036	5	4756.571804194134	False	0.0	True	4	doublet	5	7	4
Cell1142	-11.029460441172832	4.590972071913072	9	1341.5828631252964	False	0.0	False	-1	Normal	9	2	9
Cell1144	-5.350094709738668	21.224707245455726	3	3223.541771088091	False	0.0	True	13	doublet	3	4	13
Cell1145	-8.782159211172427	3.473381952813377	9	1793.6313633639331	False	0.0	False	-1	Normal	9	2	9
Cell1146	-13.879051207857465	-35.02066032724421	11	1297.7395213422512	False	0.0	True	8	doublet	11	10	8
Cell1147	-4.075794739157221	9.060077461320398	5	1713.329852625681	False	0.0	False	-1	Normal	5	5	5
Cell1148	8.993406048703733	-10.412477311986283	2	6841.629151840211	True	0.29823133112747074	False	-1	activity	2	14	14
Cell1149	29.425832147674434	1.580962886495965	1	1724.110883614096	False	0.0	False	-1	Normal	1	8	1
Cell1150	22.960201625784542	1.170051171019385	1	1412.0352218744588	True	0.2603913555468659	True	12	activity & doublet	1	8	1
Cell1151	28.327510985477627	-14.648934487260098	3	1463.5673608801053	False	0.0	False	-1	Normal	3	6	3
Cell1152	15.86726857034133	25.276843980797654	7	3285.586173356325	False	0.0	False	-1	Normal	7	11	7
Cell1153	3.703007110629893	13.795132497475832	5	1503.9116650884814	False	0.0	False	-1	Normal	5	5	5
Cell1154	10.358784658880596	-38.41716963185666	4	1322.5933762750103	False	0.0	False	-1	Normal	4	7	4
Cell1155	14.873333072919413	32.92590659707554	7	2743.3249171631687	False	0.0	False	-1	Normal	7	11	7
Cell1156	-23.746867958343657	6.010865730772582	9	2172.5381385922	False	0.0	False	-1	Normal	9	2	9
Cell1157	-11.615768018585898	-15.870865898062013	11	1646.3128866191494	False	0.0	False	-1	Normal	11	9	11
Cell1158	10.246650760627437	-23.836143119246152	4	2758.914770606587	True	0.38711979489400283	False	-1	activity	4	7	4
Cell1159	-18.459631749284128	2.418370732661937	9	1832.9838024134542	False	0.0	False	-1	Normal	9	2	9
Cell1160	5.136208920869029	-4.378389256179551	2	3017.2102940830723	False	0.0	False	-1	Normal	2	13	2
Cell1161	30.02310283914423	-2.561008306544638	1	2596.5335718257807	True	0.27564198099167103	False	-1	activity	1	8	1
Cell1162	-4.44464897335559	-5.544550873442794	2	1289.1817166266023	False	0.0	False	-1	Normal	2	13	2
Cell1163	3.9682705343402027	-9.090723125678451	2	1380.5698967261928	True	0.39299262163234816	True	2	activity & doublet	2	13	2
Cell1164	26.99065316230454	12.997481409135807	6	6404.742019922445	False	0.0	False	-1	Normal	6	12	6
Cell1167	0.7799405641603004	-7.000192101826448	2	1107.6282750450146	False	0.0	False	-1	Normal	2	13	2
Cell1169	28.740229064668224	-15.449713748647364	3	1717.9283807664885	False	0.0	False	-1	Normal	3	6	3
Cell1170	-11.843473959109224	-35.571405580640615	8	3897.830588082937	False	0.0	False	-1	Normal	8	10	8
Cell1171	4.595222201443106	-26.72396912837952	4	1476.6799820206186	False	0.0	False	-1	Normal	4	7	4
Cell1172	-13.643814688588353	6.504397875986308	9	1375.0576149191122	False	0.0	False	-1	Normal	9	2	9
Cell1173	-8.221090033429112	-10.092247474448543	11	1848.059171826642	False	0.0	False	-1	Normal	11	9	11
Cell1174	24.624421219610994	-2.183557246138547	1	2773.7167280120048	True	0.18454758423195022	False	-1	activity	1	8	1
Cell1175	-8.976824296304775	2.7293538825972927	9	1776.4852630624075	False	0.0	True	6	doublet	9	2	9
Cell1176	5.307718587308476	21.610237414597396	5	1365.0493976739915	False	0.0	False	-1	Normal	5	5	5
Cell1177	-3.611199923909907	-29.343468116974204	8	1530.7252501211206	False	0.0	False	-1	Normal	8	10	8
Cell1178	32.1146894771157	-17.78525567220387	3	4199.774236156518	False	0.0	False	-1	Normal	3	6	3
Cell1180	9.910289700291942	-39.72942763353259	4	1105.1565041667316	False	0.0	False	-1	Normal	4	7	4
Cell1181	9.928819310456309	-22.992775350168145	4	11305.562140748958	True	0.3877386905334296	False	-1	activity	4	7	4
Cell1182	23.3689441856411	8.894062979088508	6	1371.8952362007801	False	0.0	False	-1	Normal	6	12	6
Cell1183	5.217507488889031	15.694789082865608	5	2700.5716253738856	False	0.0	False	-1	Normal	5	5	5
Cell1184	-35.3904967528852	20.770177705930294	10	1407.930961283348	False	0.0	False	-1	Normal	10	1	10
Cell1185	-20.573816330301824	-17.729898237102855	11	2285.2210187799274	False	0.0	False	-1	Normal	11	9	11
Cell1186	13.269351427836988	25.63461067704203	7	11710.290503434095	False	0.0	False	-1	Normal	7	11	7
Cell1187	25.631065464477786	-19.370546478256635	3	1663.8189752205187	True	0.4204753676232438	False	-1	activity	14	6	3
Cell1188	19.942185262698036	-2.736923875630773	1	2641.502838347623	True	0.5096615742807671	False	-1	activity	14	8	1
Cell1189	-2.060761262717871	-26.345462381063438	8	1464.288547628016	False	0.0	False	-1	Normal	8	10	8
Cell1190	11.97305543181769	-38.738737323405395	4	8193.821046047002	False	0.0	False	-1	Normal	4	7	4
Cell1191	4.1240531951779085	-5.979898771864135	2	3437.953602362013	False	0.0	False	-1	Normal	2	13	2
Cell1192	26.75457748627964	13.204592977604188	6	3289.2580059669885	False	0.0	False	-1	Normal	6	12	6
Cell1193	-6.8502107202281834	23.90414958388014	13	4167.561430041321	False	0.0	False	-1	Normal	13	4	13
Cell1195	-26.59652087074463	21.41941691407673	10	2314.9787455601545	False	0.0	False	-1	Normal	10	1	10
Cell1196	11.627152113702113	-8.938848676135754	2	2123.404444318601	True	0.40482797318908137	False	-1	activity	14	14	14
Cell1197	11.43148218336404	-29.53017310932012	4	2044.5577747986156	False	0.0	False	-1	Normal	4	7	4
Cell1199	13.337801137117545	26.052360391778624	7	6290.1199357855085	False	0.0	False	-1	Normal	7	11	7
Cell1200	-7.381737173659694	-32.43578349569121	8	5187.755118209263	False	0.0	False	-1	Normal	8	10	8
Cell1201	12.851957028587357	29.2470657105229	7	2642.494005472614	False	0.0	False	-1	Normal	7	11	7
Cell1202	-9.127122575590985	31.58999621308272	13	1463.229971181552	False	0.0	False	-1	Normal	13	4	13
Cell1203	22.713728591449787	11.163646675505175	6	1561.818072694614	False	0.0	False	-1	Normal	6	12	6
Cell1205	-5.251176418337509	-28.556316912759655	8	1182.6323157116283	False	0.0	False	-1	Normal	8	10	8
Cell1206	-39.11297741302859	-8.816705964351062	12	2217.657810181959	False	0.0	False	-1	Normal	12	3	12
Cell1207	25.509956183804682	-16.62631365898777	3	2814.6800994998403	False	0.0	False	-1	Normal	3	6	3
Cell1208	-17.49731422232312	8.62562020652969	9	2108.648580073478	False	0.0	True	7	doublet	9	2	9
Cell1209	-29.317244715867368	20.37472678194971	10	1467.3956323118246	False	0.0	False	-1	Normal	10	1	10
Cell1211	22.036533431802887	11.790307971282681	6	2650.1233895612945	False	0.0	False	-1	Normal	6	12	6
Cell1212	-5.611959667082681	35.988239817413834	13	3025.6936576262397	False	0.0	False	-1	Normal	13	4	13
Cell1213	10.549809901091496	-26.668531629825534	4	8996.359403078884	True	0.3345813392002786	False	-1	activity	4	7	4
Cell1214	29.019619912490693	-1.3201985066692323	1	2416.0503439873323	False	0.0	False	-1	Normal	1	8	1
Cell1215	-20.56472680311493	21.166343179930617	10	1880.741294986096	False	0.0	False	-1	Normal	10	1	10
Cell1216	-8.350444426336463	-28.608100108177446	8	3467.193086958446	False	0.0	False	-1	Normal	8	10	8
Cell1217	13.512943335222904	-20.22871728019229	4	2319.6689747259306	True	0.6572364581133768	False	-1	activity	14	7	4
Cell1218	-27.34008206762322	19.926940908179162	10	2700.4793271319127	False	0.0	False	-1	Normal	10	1	10
Cell1219	-10.407696974180654	4.926499753105673	9	4181.53517686569	False	0.0	False	-1	Normal	9	2	9
Cell1220	9.123199168119614	-23.213652914366527	4	3420.870070515342	True	0.1752143682626334	False	-1	activity	4	7	4
Cell1222	-25.913165409078523	23.16687145421572	10	2600.649075448461	False	0.0	False	-1	Normal	10	1	10
Cell1223	24.20751736275382	9.672671931654993	6	4148.998796500333	False	0.0	False	-1	Normal	6	12	6
Cell1224	-20.27924043517364	19.17776196567443	10	3299.699503078419	False	0.0	False	-1	Normal	10	1	10
Cell1225	35.911579872649895	-24.450128276084172	3	2908.1688335191193	False	0.0	False	-1	Normal	3	6	3
Cell1226	15.629983224449745	22.429879241845693	7	1964.240233923117	False	0.0	False	-1	Normal	7	11	7
Cell1227	15.882126323556646	10.198054694096122	6	4304.246454310011	False	0.0	False	-1	Normal	6	12	6
Cell1228	-8.326918873985495	-37.19537605955534	8	4667.992113329395	False	0.0	False	-1	Normal	8	10	8
Cell1229	2.1783145667066526	11.166516957776569	5	5077.722166501221	False	0.0	False	-1	Normal	5	5	5
Cell1230	-14.298832580324344	6.236593732714133	9	1856.559907005505	False	0.0	False	-1	Normal	9	2	9
Cell1231	2.240304308951724	7.874486764698144	5	3480.1564248609434	False	0.0	False	-1	Normal	5	5	5
Cell1232	-4.864837101289441	30.305544776446588	13	2086.384430413392	False	0.0	False	-1	Normal	13	4	13
Cell1233	-39.125980099079854	-6.519475227191245	9	1032.3637704452854	False	0.0	True	12	doublet	9	3	12
Cell1234	23.18347944765588	12.123006530454752	6	3240.5792412921983	False	0.0	False	-1	Normal	6	12	6
Cell1236	15.030986970246788	-20.90992019517043	4	2074.5290364844914	True	0.600433624660949	False	-1	activity	14	7	4
Cell1237	0.535022182196053	3.458787549941491	5	1524.2620133528544	False	0.0	False	-1	Normal	5	5	5
Cell1239	14.93474520302359	25.922657374594746	7	1169.0091862607972	False	0.0	False	-1	Normal	7	11	7
Cell1241	-20.268882601691697	23.415418478824495	10	1907.1406704901585	False	0.0	False	-1	Normal	10	1	10
Cell1244	29.474234588068878	-17.251171065488712	3	1889.9407348548993	False	0.0	False	-1	Normal	3	6	3
Cell1245	-5.848213550528656	22.641221970097757	13	3656.222900592243	False	0.0	False	-1	Normal	13	4	13
Cell1246	-30.230687494669176	19.439257855815956	10	1309.1241399753117	False	0.0	False	-1	Normal	10	1	10
Cell1247	0.6621076377586618	12.260467619487128	5	2478.4094688514856	False	0.0	False	-1	Normal	5	5	5
Cell1248	21.80331236518884	9.828972457743955	6	1290.8759265886922	False	0.0	False	-1	Normal	6	12	6
Cell1249	-1.2728246734884785	12.91845332931054	5	2949.182869703255	False	0.0	False	-1	Normal	5	5	5
Cell1250	23.031074264414855	-2.2931655904615598	1	5001.26794220058	True	0.4908143647812545	False	-1	activity	14	8	1
Cell1251	4.274275756087289	11.417886864138136	5	1383.3425386416013	False	0.0	False	-1	Normal	5	5	5
Cell1252	-12.393184872117267	6.828948835007717	9	4103.302610914698	False	0.0	False	-1	Normal	9	2	9
Cell1253	-30.517038343209283	25.17335960920558	10	3487.85754389768	False	0.0	False	-1	Normal	10	1	10
Cell1254	22.41444906624186	9.63538646316326	6	3675.944203501577	False	0.0	False	-1	Normal	6	12	6
Cell1255	-30.74076752795485	21.97372247497855	10	4126.436107187066	False	0.0	False	-1	Normal	10	1	10
Cell1256	13.641631162642936	-19.431466489291743	2	1197.6043072666773	True	0.694914005803359	False	-1	activity	14	7	4
Cell1257	10.512209700621646	-41.1707306033228	4	1290.1213056528286	False	0.0	False	-1	Normal	4	7	4
Cell1259	-8.237063721054527	-31.846783387278048	8	5085.920706567627	False	0.0	False	-1	Normal	8	10	8
Cell1260	11.434118636133215	-12.590525773337934	2	1924.2318100528253	True	0.28044709084722136	False	-1	activity	2	14	14
Cell1261	12.058286890824359	31.81314321036251	7	6609.976802698411	False	0.0	False	-1	Normal	7	11	7
Cell1262	-22.41378360730551	9.322235163526	9	872.5534315210845	False	0.0	False	-1	Normal	9	2	9
Cell1263	9.545226956340143	-31.816010043783216	4	3411.5902076843754	False	0.0	False	-1	Normal	4	7	4
Cell1264	6.894819588424957	-10.428304493962438	1	1780.0586450223707	False	0.0	True	2	doublet	1	13	2
Cell1265	13.016765612100603	-20.07993840926647	4	1316.5025646671525	True	0.6097458416973377	False	-1	activity	14	7	4
Cell1267	23.849588226838623	13.674000870150728	6	1372.384050649969	False	0.0	False	-1	Normal	6	12	6
Cell1268	-21.719825935680753	8.024539610811608	9	2097.5610484726603	False	0.0	False	-1	Normal	9	2	9
Cell1269	-5.042134666639129	24.72093082429304	13	2305.6977879174547	False	0.0	False	-1	Normal	13	4	13
Cell1270	36.753195639616656	-0.7544806128415524	1	1945.026295125513	False	0.0	False	-1	Normal	1	8	1
Cell1271	10.197004964652786	-29.659336696104038	4	4204.8212675081	True	0.14346186840001066	False	-1	activity	4	7	4
Cell1272	6.608236736835198	-5.193297555472761	2	1626.173060342464	False	0.0	False	-1	Normal	2	13	2
Cell1273	-14.481179084207723	-40.40624515814401	8	1136.4069249287413	False	0.0	False	-1	Normal	8	10	8
Cell1274	-1.668912127857885	24.1075331024066	13	1866.9809293408211	False	0.0	True	5	doublet	13	4	13
Cell1275	-4.609507982987692	-26.86981203411328	8	1895.7032583057464	False	0.0	False	-1	Normal	8	10	8
Cell1276	10.504697850060932	-35.1583649457367	4	1578.769250649159	False	0.0	False	-1	Normal	4	7	4
Cell1277	-40.16475422001439	-5.450247762372304	12	1996.2118548277297	False	0.0	False	-1	Normal	12	3	12
Cell1279	-28.318876791653913	-5.412432995102189	12	3504.217002291519	False	0.0	False	-1	Normal	12	3	12
Cell1280	5.195002479671783	16.46717894300804	5	1143.4295578382505	False	0.0	False	-1	Normal	5	5	5
Cell1281	-24.04368202808975	21.8030123061917	10	5361.087368787695	False	0.0	False	-1	Normal	10	1	10
Cell1283	-2.0517100418065004	8.555680971335153	5	1062.8052296212543	False	0.0	False	-1	Normal	5	5	5
Cell1285	-18.40418132753013	17.546991720405508	4	1735.9094493380583	False	0.0	True	10	doublet	4	1	10
Cell1286	10.665976054492093	30.316066727851315	7	5135.953683178958	False	0.0	False	-1	Normal	7	11	7
Cell1287	-36.8760889672508	-10.272925748091618	12	1195.4532514676264	False	0.0	False	-1	Normal	12	3	12
Cell1288	16.328665391371395	10.655288736857948	6	2453.534582575691	False	0.0	False	-1	Normal	6	12	6
Cell1290	-8.635153486554463	-30.530818496473437	8	4925.9508833662985	False	0.0	False	-1	Normal	8	10	8
Cell1291	-13.270763733372927	-12.815404844184144	11	1701.7258877316801	False	0.0	False	-1	Normal	11	9	11
Cell1292	-2.2289048839903107	-5.711579796162842	2	3501.4877655127448	False	0.0	False	-1	Normal	2	13	2
Cell1293	-37.60812818984333	-7.011455283930539	12	8960.531370921673	False	0.0	False	-1	Normal	12	3	12
Cell1294	-12.18935725075223	-11.488177905007818	11	5689.01283995035	False	0.0	False	-1	Normal	11	9	11
Cell1295	26.700681045913218	13.396924615670413	6	6170.754312427353	False	0.0	False	-1	Normal	6	12	6
Cell1297	13.445678239360625	29.350515102119957	7	1870.6577575123024	False	0.0	False	-1	Normal	7	11	7
Cell1299	-7.623752200906153	33.10236744953103	13	4319.5953742118445	False	0.0	False	-1	Normal	13	4	13
Cell1300	-3.8289530513479577	23.026728347127545	8	1728.7459708361473	False	0.0	True	13	doublet	8	10	8
Cell1301	-11.928482480842135	-12.110802310163994	11	1844.5072156700696	False	0.0	False	-1	Normal	11	9	11
Cell1303	-34.61005148013588	21.627507579938207	10	2576.924792391566	False	0.0	False	-1	Normal	10	1	10
Cell1304	-39.10763518867169	-8.014870435729678	12	1614.5851733118552	False	0.0	False	-1	Normal	12	3	12
Cell1305	4.883073875735522	20.664552777261452	5	5899.921928805448	False	0.0	False	-1	Normal	5	5	5
Cell1306	33.05058982673653	16.20242300606839	6	1122.847170684239	False	0.0	False	-1	Normal	6	12	6
Cell1307	-22.033821144499047	21.662896251831235	10	1582.5222597116322	False	0.0	True	1	doublet	10	1	10
Cell1308	-12.291093962816486	6.84430117206622	9	1140.4414185252863	False	0.0	False	-1	Normal	9	2	9
Cell1310	37.46554266544104	0.7275139041417397	1	2535.085552568148	False	0.0	False	-1	Normal	1	8	1
Cell1311	-35.58220156148748	22.01678456365255	10	5321.337417325177	False	0.0	False	-1	Normal	10	1	10
Cell1312	9.896246483188799	36.28202433887939	7	1984.1201735892578	False	0.0	False	-1	Normal	7	11	7
Cell1313	6.814256415999974	-5.207202250238609	2	4039.1752150757175	False	0.0	False	-1	Normal	2	13	2
Cell1314	10.55268715623792	-38.33061623831881	4	4714.875969912196	False	0.0	False	-1	Normal	4	7	4
Cell1315	-18.10790419479329	2.0974600142487576	9	1556.5857871976928	False	0.0	False	-1	Normal	9	2	9
Cell1316	-13.398275370895126	-39.48277451080985	8	4619.704517828661	False	0.0	False	-1	Normal	8	10	8
Cell1317	4.2104377994929205	-8.973521228052828	2	1611.113585984535	True	0.4573587047546981	False	-1	activity	14	13	2
Cell1318	35.1274108218547	0.46300851164008117	1	1984.923008555367	False	0.0	False	-1	Normal	1	8	1
Cell1319	5.078325829217272	21.606940077254094	5	1324.5700003054724	False	0.0	False	-1	Normal	5	5	5
Cell1321	9.475429416506865	-4.116423457725641	2	2206.9542583391494	False	0.0	False	-1	Normal	2	13	2
Cell1322	-0.42135262176806515	7.415382512022675	5	1549.3335680900077	False	0.0	False	-1	Normal	5	5	5
Cell1323	21.548171492206986	-16.79725041899266	3	3666.9629359703854	True	0.2097873303673367	False	-1	activity	3	6	3
Cell1325	-24.23580270437144	21.384562949835296	10	3594.409574414797	False	0.0	False	-1	Normal	10	1	10
Cell1326	3.04987174099275	-5.840357295273556	2	4838.385724536293	False	0.0	False	-1	Normal	2	13	2
Cell1327	31.466767497670546	0.07898214204060783	1	5760.090069200679	False	0.0	False	-1	Normal	1	8	1
Cell1328	34.39685475144398	-24.405869801714076	3	2773.7964910877513	False	0.0	False	-1	Normal	3	6	3
Cell1330	-45.055319033393936	-8.686595153399486	12	4730.800918371397	False	0.0	False	-1	Normal	12	3	12
Cell1331	4.410684531299067	-31.378805572627357	4	1487.1837002125276	False	0.0	False	-1	Normal	4	7	4
Cell1332	19.754239943631905	-14.791635577769584	3	1832.3970599613099	True	0.6223303754164237	False	-1	activity	14	6	3
Cell1333	-17.635152827848845	-16.63225231526607	11	1247.7722868481035	False	0.0	False	-1	Normal	11	9	11
Cell1334	31.61216295232698	-14.170454168269906	3	4134.752527474302	False	0.0	True	10	doublet	3	1	10
Cell1335	37.02105311249528	-25.867491529034666	3	2261.7234231897396	False	0.0	False	-1	Normal	3	6	3
Cell1336	-8.72050880668019	-31.934579754961014	8	1209.4238558352886	False	0.0	False	-1	Normal	8	10	8
Cell1337	5.832727479455432	-33.54892447946335	4	2667.971199339739	False	0.0	False	-1	Normal	4	7	4
Cell1338	-6.987366233746679	-9.919224911079558	11	3285.619429864581	False	0.0	False	-1	Normal	11	9	11
Cell1339	30.93071847256694	0.9384982295164971	1	4147.0458287949705	False	0.0	False	-1	Normal	1	8	1
Cell1342	-40.18727885719701	-7.168391493622881	12	4053.5643956368576	False	0.0	False	-1	Normal	12	3	12
Cell1343	-5.031745647250375	-27.03442680044296	8	8407.895663164927	False	0.0	False	-1	Normal	8	10	8
Cell1344	4.025789105850432	16.324845981233654	5	1779.1036051014871	False	0.0	False	-1	Normal	5	5	5
Cell1345	-10.37986402271842	32.22016750868171	13	4962.53771789222	False	0.0	False	-1	Normal	13	4	13
Cell1347	8.063259553464153	-27.52908617925174	4	1870.52969886993	False	0.0	False	-1	Normal	4	7	4
Cell1348	-27.381192246656855	-5.163299503156439	12	1048.2357758348342	False	0.0	False	-1	Normal	12	3	12
Cell1349	-10.138636016101522	32.518595767089415	13	4277.109697189512	False	0.0	False	-1	Normal	13	4	13
Cell1350	28.248954651604674	16.3195376834589	6	5009.559655417677	False	0.0	False	-1	Normal	6	12	6
Cell1351	9.795761581300388	-36.03852267981818	4	4111.563883825232	False	0.0	False	-1	Normal	4	7	4
Cell1352	34.547512512229034	-22.335718399571697	3	4587.782975656093	False	0.0	False	-1	Normal	3	6	3
Cell1353	-35.4490812125976	-2.3764305861600814	12	2541.0142408483493	False	0.0	False	-1	Normal	12	3	12
Cell1355	25.714716570813817	-17.453790470960527	3	4825.967805869512	True	0.35030616646359647	False	-1	activity	3	6	3
Cell1356	-10.310205384263007	-34.07639691889539	8	2045.3481516413199	False	0.0	False	-1	Normal	8	10	8
Cell1357	-15.226094444785259	4.896005151382508	9	3337.2692041426603	False	0.0	False	-1	Normal	9	2	9
Cell1358	-21.27767046576953	17.767785992437908	12	1901.2302717753605	False	0.0	True	10	doublet	12	1	10
Cell1359	5.110808787959582	11.954351801094852	5	1054.5757501862988	False	0.0	False	-1	Normal	5	5	5
Cell1362	12.619315302260844	-14.313827982002003	2	1822.2567848844756	True	0.6745944073608693	False	-1	activity	14	14	14
Cell1363	6.114086070110317	-34.29800259147714	4	2280.7968260931952	False	0.0	False	-1	Normal	4	7	4
Cell1364	-9.408765925659198	-10.278163069405249	11	5333.115920403442	False	0.0	False	-1	Normal	11	9	11
Cell1365	-39.28924842938106	-5.373527434425155	12	1254.8243366596946	False	0.0	False	-1	Normal	12	3	12
Cell1367	-33.97465038802928	-7.208536449233692	12	1773.7875366832056	False	0.0	False	-1	Normal	12	3	12
Cell1368	-31.40295177952513	-1.7956511826830062	12	1594.647560023166	False	0.0	True	6	doublet	12	3	12
Cell1369	17.208784432628452	8.227860349072303	6	1444.0658536117196	False	0.0	False	-1	Normal	6	12	6
Cell1371	8.374474108313004	-34.446551387017315	4	17308.945234429808	False	0.0	False	-1	Normal	4	7	4
Cell1372	2.376776071423867	14.764314635328105	5	6190.758007329576	False	0.0	False	-1	Normal	5	5	5
Cell1373	35.01209707021537	-1.9615081888845176	1	1325.5153941908268	False	0.0	False	-1	Normal	1	8	1
Cell1374	5.925999636582776	-3.7259979732005575	2	2919.7198758708423	False	0.0	False	-1	Normal	2	13	2
Cell1375	12.777400236442286	31.887101216183996	7	3294.2966036865428	False	0.0	False	-1	Normal	7	11	7
Cell1376	-6.150603732248855	-27.054160297103607	8	1378.450467013404	False	0.0	True	12	doublet	8	10	8
Cell1377	-10.988845839336637	-34.59210265503634	8	1578.9260094599197	False	0.0	False	-1	Normal	8	10	8
Cell1378	-6.668151131192563	24.18205953175965	13	1808.8871577660093	False	0.0	False	-1	Normal	13	4	13
Cell1379	-30.67358974213733	-6.638346865469231	12	5722.581099521203	False	0.0	False	-1	Normal	12	3	12
Cell1380	-16.8134401566335	16.60165256976783	10	1895.8717306268377	False	0.0	False	-1	Normal	10	1	10
Cell1381	2.7812905898848346	6.792981384248161	5	1980.8568645994308	False	0.0	False	-1	Normal	5	5	5
Cell1384	-33.344571771822785	23.750777020537626	10	2972.4520374746085	False	0.0	False	-1	Normal	10	1	10
Cell1385	30.76967986107718	0.5224328508463956	1	5514.420605121863	False	0.0	False	-1	Normal	1	8	1
Cell1386	12.946804494669218	-11.221983804001734	2	2158.693672676796	True	0.6148962101260675	False	-1	activity	14	14	14
Cell1387	-13.793601540894551	-38.08980787026938	8	1416.8537720375969	False	0.0	False	-1	Normal	8	10	8
Cell1388	-10.566237160990077	35.88895941693796	13	2862.723522565058	False	0.0	False	-1	Normal	13	4	13
Cell1389	29.002149708987066	-19.872303339528727	3	2601.7690350723205	False	0.0	False	-1	Normal	3	6	3
Cell1390	-9.774283822447533	3.584462319160167	9	10300.383870835622	False	0.0	False	-1	Normal	9	2	9
Cell1391	11.346220703070605	-22.352014752351426	4	2534.297644338767	True	0.5404258282019221	False	-1	activity	14	7	4
Cell1392	-18.412626944109284	4.583188282039787	9	4347.994596945446	False	0.0	False	-1	Normal	9	2	9
Cell1393	-16.614124065204063	21.19873249943474	10	3545.0415890341037	False	0.0	False	-1	Normal	10	1	10
Cell1394	12.083306800576528	-11.358201556293292	2	6023.342448810231	True	0.5451546803783074	False	-1	activity	14	14	14
Cell1396	15.69128316357361	23.562094514156225	7	1538.6203630149132	False	0.0	False	-1	Normal	7	11	7
Cell1397	-2.994493030076249	26.791586437147057	13	3507.25100686629	False	0.0	False	-1	Normal	13	4	13
Cell1398	-6.587451120513658	-30.336247862069456	8	15147.342523526131	False	0.0	False	-1	Normal	8	10	8
Cell1399	13.947642295476527	-22.00268826674736	4	1402.4937935001215	True	0.5634287522186274	False	-1	activity	14	7	4
Cell1400	9.967891917501774	36.60643128389376	7	1453.805268898389	False	0.0	False	-1	Normal	7	11	7
Cell1401	-2.854339596894266	-7.157273718960724	2	1081.5151496722297	True	0.10599711990036316	False	-1	activity	2	13	2
Cell1403	-4.637858247334413	-24.913949646234542	8	3264.306463457434	False	0.0	False	-1	Normal	8	10	8
Cell1404	-38.27133872206969	-6.693203252532535	12	1357.5002616518464	False	0.0	False	-1	Normal	12	3	12
Cell1405	-26.593059312872228	-4.820396970611152	12	1263.786085501853	False	0.0	False	-1	Normal	12	3	12
Cell1407	12.778550356032268	28.518338978859656	7	2415.7447801318444	False	0.0	False	-1	Normal	7	11	7
Cell1408	-19.953536197161966	20.26157674141865	10	9237.708638285892	False	0.0	False	-1	Normal	10	1	10
Cell1410	-11.411993958995655	-3.4112880614601138	11	2104.844380253584	False	0.0	False	-1	Normal	11	11	7
Cell1411	-9.058360203993747	30.987896866785608	13	5629.66551140869	False	0.0	False	-1	Normal	13	4	13
Cell1413	-11.908707579345574	35.38504353125422	13	1541.0541194154962	False	0.0	False	-1	Normal	13	4	13
Cell1414	8.661262522905067	-31.020648325953132	4	1672.510021100229	False	0.0	False	-1	Normal	4	7	4
Cell1416	-10.89883939081913	38.78563115694253	13	2316.390419377776	False	0.0	False	-1	Normal	13	4	13
Cell1417	9.578823252729537	-6.59867362558162	2	1648.9250755553094	True	0.15708098646905255	False	-1	activity	2	13	2
Cell1418	-4.477224630758339	32.71433040674096	13	1865.667145335801	False	0.0	False	-1	Normal	13	4	13
Cell1419	-19.276155810897972	-14.336841952555703	11	1476.2248925490874	False	0.0	False	-1	Normal	11	9	11
Cell1420	11.728093898714217	25.617335492976054	7	2657.3244956403146	False	0.0	False	-1	Normal	7	11	7
Cell1421	-23.281813053597713	7.114280455371826	9	1236.9976243677265	False	0.0	False	-1	Normal	9	2	9
Cell1422	-33.62626053235827	-2.8979117295095076	12	6897.775441256257	False	0.0	False	-1	Normal	12	3	12
Cell1423	-8.909213968983977	-12.969839873480284	11	1280.2770039096126	False	0.0	False	-1	Normal	11	9	11
Cell1424	-45.09677025390525	-9.63241459144094	12	1278.385725724268	False	0.0	False	-1	Normal	12	3	12
Cell1425	31.164796804441004	0.6885384069671459	1	7256.690247599138	False	0.0	False	-1	Normal	1	8	1
Cell1426	-40.38457247135475	-5.651370969202698	12	2856.8599962724256	False	0.0	False	-1	Normal	12	3	12
Cell1427	-4.070070165104048	9.035429866279053	5	1734.294594770084	False	0.0	False	-1	Normal	5	11	7
Cell1428	-4.917457796992559	-28.65373833428101	8	4705.579486502767	False	0.0	False	-1	Normal	8	10	8
Cell1429	-40.961519797436694	-5.758311343640432	12	5855.197833725136	False	0.0	False	-1	Normal	12	3	12
Cell1430	-17.471309308704054	21.884193963287288	10	3596.277539044671	False	0.0	False	-1	Normal	10	1	10
Cell1431	-28.5066839910103	23.729395010967608	10	3105.9148037790046	False	0.0	False	-1	Normal	10	1	10
Cell1432	-2.093862026974644	24.26223994109946	13	2378.0599519875295	False	0.0	True	5	doublet	13	4	13
Cell1433	-0.5506172037391172	6.618083754024486	5	2336.562545536385	False	0.0	False	-1	Normal	5	5	5
Cell1434	-0.13711180633677308	-7.920494305204107	2	935.3296884231393	False	0.0	False	-1	Normal	2	13	2
Cell1435	-10.031114689507174	-35.43935002684184	8	1674.185883094479	False	0.0	False	-1	Normal	8	10	8
Cell1437	-9.810003875009281	33.93805216578811	13	3278.2057132529653	False	0.0	False	-1	Normal	13	4	13
Cell1438	2.9049759495832244	-4.523225270385372	2	1583.794355901606	False	0.0	False	-1	Normal	2	13	2
Cell1439	-24.453754877105432	5.833549665452004	9	1290.7716051007571	False	0.0	False	-1	Normal	9	2	9
Cell1440	-25.68662356518309	23.694887978111772	10	2995.932384104677	False	0.0	False	-1	Normal	10	1	10
Cell1441	-29.652171127571016	22.37715259150943	10	5957.547589511811	False	0.0	False	-1	Normal	10	1	10
Cell1442	-9.950628710724219	39.08087192700965	13	1245.2466146411389	False	0.0	False	-1	Normal	13	4	13
Cell1443	-8.877115125122014	24.947893011159085	13	3054.809060390068	False	0.0	False	-1	Normal	13	4	13
Cell1444	15.151262578685738	10.272023346272139	6	10534.109064541417	False	0.0	True	4	doublet	6	12	6
Cell1448	9.822594528443833	-33.85046187168955	4	1792.546229124516	False	0.0	False	-1	Normal	4	7	4
Cell1449	26.549862190498228	1.3928830348834864	1	4366.995076504122	False	0.0	False	-1	Normal	1	8	1
Cell1452	30.752579732495246	-0.733803541308834	1	2160.7976312561127	False	0.0	False	-1	Normal	1	8	1
Cell1453	-10.574508820938227	37.319164465498	13	3302.1245970844325	False	0.0	False	-1	Normal	13	4	13
Cell1454	-18.85470797544151	2.626224942866257	9	2176.189838748048	False	0.0	False	-1	Normal	9	2	9
Cell1455	-19.039884597161652	-16.53675905911549	11	4572.528109891048	False	0.0	False	-1	Normal	11	9	11
Cell1456	16.2901613694527	26.34453011101285	7	2312.7283657715716	False	0.0	False	-1	Normal	7	11	7
Cell1457	7.6458445613267525	-30.560688773458086	4	1992.0159308037482	False	0.0	False	-1	Normal	4	7	4
Cell1459	36.86142119199954	-22.713558185796316	3	3071.8195865404364	False	0.0	False	-1	Normal	3	6	3
Cell1460	22.79119681824026	13.337756227728512	6	2453.6476770676018	False	0.0	False	-1	Normal	6	12	6
Cell1461	12.81567216235121	-15.299354285224547	2	1661.791513193639	True	0.694350788422338	False	-1	activity	14	14	14
Cell1462	-41.84575938754135	-8.616252695529955	12	2002.0411918405084	False	0.0	False	-1	Normal	12	3	12
Cell1464	-19.820032757175305	5.036252445719159	9	2138.6793558161057	False	0.0	False	-1	Normal	9	2	9
Cell1465	-4.540016348533007	-31.10216317136513	8	2583.7665986340203	False	0.0	False	-1	Normal	8	10	8
Cell1466	12.060951772847808	31.92853563300962	7	3047.6390151261357	False	0.0	False	-1	Normal	7	11	7
Cell1467	-19.642706792428772	18.337939324555222	10	1253.154242168363	False	0.0	False	-1	Normal	10	1	10
Cell1468	-3.5530481239466303	-25.710071723176856	8	2732.8700209865074	False	0.0	False	-1	Normal	8	10	8
Cell1469	35.62457832199044	-23.617216101539	3	8806.950396338543	False	0.0	False	-1	Normal	3	6	3
Cell1470	-10.930220592373773	29.328461569750203	13	1440.3922017143636	False	0.0	False	-1	Normal	13	4	13
Cell1471	0.5009415435091912	-6.33905925185881	2	4964.821728940007	False	0.0	False	-1	Normal	2	13	2
Cell1472	0.8038446658136938	5.929956903086715	5	15628.025523919408	False	0.0	False	-1	Normal	5	5	5
Cell1474	-24.46686618791762	23.640505700962215	10	4078.878069164926	False	0.0	False	-1	Normal	10	1	10
Cell1475	30.630888155652002	-19.616767838508657	3	1427.7802681615008	False	0.0	False	-1	Normal	3	6	3
Cell1476	-31.213529740722297	-4.1104116354032145	12	9939.269712604206	False	0.0	False	-1	Normal	12	3	12
Cell1477	-26.24223025507409	18.813137495346183	10	1254.3220476835568	False	0.0	False	-1	Normal	10	1	10
Cell1478	-44.98598808560978	-8.5165867288792	12	2762.7639877157803	False	0.0	False	-1	Normal	12	3	12
Cell1479	9.828909731041835	-35.53177343934997	4	6282.102208257991	False	0.0	False	-1	Normal	4	7	4
Cell1480	7.72555374555525	-28.307381636654313	4	3408.766872418921	False	0.0	False	-1	Normal	4	7	4
Cell1481	-0.13670250240238083	7.656551033866974	5	1622.5459052239444	False	0.0	False	-1	Normal	5	5	5
Cell1482	33.771883291668686	-0.6000668082026387	1	7212.771045803121	False	0.0	False	-1	Normal	1	8	1
Cell1483	21.382256685856998	10.32408529230629	6	3181.606800965083	False	0.0	False	-1	Normal	6	12	6
Cell1484	-28.610950874105665	21.620465343681364	10	1261.625242233373	False	0.0	False	-1	Normal	10	1	10
Cell1485	8.105061153278744	-31.27973248031085	4	1512.9377684119945	False	0.0	False	-1	Normal	4	7	4
Cell1486	14.049306175433937	22.422656530025172	7	2748.72781569137	False	0.0	False	-1	Normal	7	11	7
Cell1488	-3.3080812311872534	21.269872008547654	13	2928.9151629992975	False	0.0	True	6	doublet	13	4	13
Cell1489	-21.24528081548808	5.098461823441474	9	7465.087995624887	False	0.0	False	-1	Normal	9	2	9
Cell1490	-5.770836207718568	28.80150006405623	13	2830.745156305353	False	0.0	False	-1	Normal	13	4	13
Cell1491	-4.6297892330010955	-29.66163220264543	8	1616.0009972586597	False	0.0	False	-1	Normal	8	10	8
Cell1492	-19.728700448292276	19.654044817896065	10	1577.6348550925777	False	0.0	False	-1	Normal	10	1	10
Cell1495	-1.8888583091675526	-5.080998982007534	2	2436.674847141199	False	0.0	True	2	doublet	2	13	2
Cell1496	-9.19990903556433	-35.64349115621316	8	2791.5103797696147	False	0.0	False	-1	Normal	8	10	8
Cell1497	3.4378365411198426	4.608772282484229	5	1123.7798044696026	False	0.0	True	4	doublet	5	5	5
Cell1498	16.525562209387022	9.89138471572769	6	9913.719674625316	False	0.0	False	-1	Normal	6	12	6
Cell1499	12.269020983662395	24.936628776713853	7	3217.804917846461	False	0.0	False	-1	Normal	7	11	7
Cell1500	12.065271923202717	24.61453401979259	9	3173.6674517234014	False	0.0	True	7	doublet	9	11	7
Cell1501	-22.128581757791533	4.730659272584817	9	2408.3129385870975	False	0.0	False	-1	Normal	9	2	9
Cell1502	30.060965541328876	0.23264583442262393	1	8570.768070131217	False	0.0	False	-1	Normal	1	8	1
Cell1504	-24.75398692552513	7.4306409578456645	9	2470.855914816502	False	0.0	False	-1	Normal	9	2	9
Cell1506	3.1022275943127644	-7.4038717779531655	2	2332.095585288208	False	0.0	False	-1	Normal	2	13	2
Cell1507	-18.85782462079638	4.261914944417048	9	2248.128366080151	False	0.0	False	-1	Normal	9	2	9
Cell1508	2.3679018970161656	8.664262019119569	5	1661.8850337881004	False	0.0	False	-1	Normal	5	5	5
Cell1509	-4.6657752624228195	-26.797046928325532	8	4086.8586584029867	False	0.0	False	-1	Normal	8	10	8
Cell1510	6.792757281302261	-33.398914538179845	4	1469.9411743329272	False	0.0	False	-1	Normal	4	7	4
Cell1511	-0.22068485015993455	-8.684229587631663	2	3469.43719912671	False	0.0	False	-1	Normal	2	13	2
Cell1512	19.486128110959083	-6.51604838340162	11	2566.822889992181	False	0.0	True	1	doublet	11	8	1
Cell1513	4.469814131701287	20.2725668407195	5	2127.088045798868	False	0.0	False	-1	Normal	5	5	5
Cell1515	-6.295317403379389	-25.163618632364262	8	2404.5104429002736	False	0.0	False	-1	Normal	8	10	8
Cell1516	33.08172606756994	-18.791508830683238	3	3856.014179340082	False	0.0	False	-1	Normal	3	6	3
Cell1518	3.255573970531901	15.125615933515089	5	2586.0156373437185	False	0.0	False	-1	Normal	5	5	5
Cell1519	-6.203082434087808	-28.860763107268557	8	13666.64521256481	False	0.0	False	-1	Normal	8	10	8
Cell1520	31.155204626802664	17.327504427104156	6	5331.673916853597	False	0.0	False	-1	Normal	6	12	6
Cell1521	14.492919299584226	24.608093034688	7	2020.172442879394	False	0.0	False	-1	Normal	7	11	7
Cell1522	-10.663223211603766	38.6181687834953	13	3973.7758168402133	False	0.0	False	-1	Normal	13	4	13
Cell1523	20.815729431436218	1.6425799748215009	1	9538.861697065628	True	0.44826854374087743	True	6	activity & doublet	14	12	6
Cell1524	4.2709207051021885	-5.957057017049336	2	7984.495251220021	False	0.0	False	-1	Normal	2	13	2
Cell1525	-25.591708411193547	23.963976048995267	10	5834.950880493167	False	0.0	False	-1	Normal	10	1	10
Cell1526	-6.46049649803015	-25.6507711456371	8	1569.4717041254823	False	0.0	False	-1	Normal	8	10	8
Cell1528	-18.47026044174007	-20.70552969647164	11	1990.5819090469365	False	0.0	False	-1	Normal	11	9	11
Cell1529	-12.022834613174314	40.467047191807886	13	1692.1499987276443	False	0.0	False	-1	Normal	13	4	13
Cell1530	-8.674461178113498	-10.695849846623071	11	3670.7718803444914	False	0.0	False	-1	Normal	11	9	11
Cell1532	-6.307277456849707	-28.392916772435026	8	1997.6571404105348	False	0.0	False	-1	Normal	8	10	8
Cell1533	10.196093221978016	-22.629239076002584	4	10703.565663459742	True	0.49799246245667195	False	-1	activity	14	7	4
Cell1534	12.768251653153422	34.230702216051654	7	2610.723605857489	False	0.0	False	-1	Normal	7	11	7
Cell1535	-3.3585167046315094	-31.24403970853839	8	2254.5514976509735	False	0.0	False	-1	Normal	8	10	8
Cell1537	13.033850683939356	-9.669739977041964	2	5099.432583117658	True	0.42261818815876984	False	-1	activity	14	14	14
Cell1539	9.528521720645157	39.52569397371078	7	1743.4128550032744	False	0.0	False	-1	Normal	7	11	7
Cell1540	-43.30737562480427	-5.951643866568924	12	1740.1006417623626	False	0.0	False	-1	Normal	12	3	12
Cell1542	-16.59041979083169	20.021493818548674	10	2362.4307785533642	False	0.0	False	-1	Normal	10	1	10
Cell1543	10.094253054223739	-30.213472110198527	4	2741.472831746257	False	0.0	False	-1	Normal	4	7	4
Cell1544	-12.295036136659208	5.037114355405296	9	3015.0578731257247	False	0.0	False	-1	Normal	9	2	9
Cell1545	-12.876142620490587	-13.436698148266617	11	13242.738071820295	False	0.0	False	-1	Normal	11	9	11
Cell1547	4.569190168081754	-8.820303236785826	2	4164.769099928564	False	0.0	False	-1	Normal	2	13	2
Cell1548	7.367824506762129	-4.210656354395891	2	3042.465766290329	False	0.0	False	-1	Normal	2	13	2
Cell1549	-41.57676935302724	-6.47086863708648	12	3947.0628094258177	False	0.0	False	-1	Normal	12	3	12
Cell1550	24.632332933428806	9.835253863676552	6	1918.6174090477928	False	0.0	False	-1	Normal	6	12	6
Cell1551	1.9514199674968953	10.508015818619953	5	6196.998431035333	False	0.0	False	-1	Normal	5	5	5
Cell1552	23.51362355888001	12.149923999876945	6	3453.0058239005134	False	0.0	False	-1	Normal	6	12	6
Cell1553	16.28734336450072	10.391541851367228	6	5870.823556332806	False	0.0	False	-1	Normal	6	12	6
Cell1554	-21.45895897460555	20.90526149998229	10	5401.4366388698845	False	0.0	False	-1	Normal	10	1	10
Cell1556	-27.1360434317539	21.705203418833378	10	1967.6087888609468	False	0.0	False	-1	Normal	10	1	10
Cell1560	19.182020618182047	9.623970142264687	6	8211.199078808482	False	0.0	False	-1	Normal	6	12	6
Cell1561	-11.746977067203252	-35.66464125552483	8	4129.050563379127	False	0.0	False	-1	Normal	8	10	8
Cell1562	2.8683138857228503	-5.44135674898964	2	5230.712064101531	False	0.0	False	-1	Normal	2	13	2
Cell1563	12.101541282665456	-38.418880608094895	4	2538.259983116039	False	0.0	False	-1	Normal	4	7	4
Cell1564	-3.6779835236456315	-26.29714702793637	10	1718.965268922984	False	0.0	True	8	doublet	10	10	8
Cell1565	-8.10088363067515	32.75824408606019	13	6242.829980737639	False	0.0	False	-1	Normal	13	4	13
Cell1567	-9.843139179517241	-37.089322868284874	8	6176.350937735039	False	0.0	False	-1	Normal	8	10	8
Cell1570	15.46629565866959	23.57303821853988	7	4790.881781509173	False	0.0	False	-1	Normal	7	11	7
Cell1571	-28.470384420156822	19.499997269568063	10	1502.6654879214711	False	0.0	False	-1	Normal	10	1	10
Cell1572	26.95554860095797	-13.091384610806154	3	2758.1708536764754	False	0.0	False	-1	Normal	3	6	3
Cell1574	-20.408018499124992	20.592794495045844	10	5910.221680251446	False	0.0	False	-1	Normal	10	1	10
Cell1575	26.416095760540014	16.850957662459578	6	1370.519301408198	False	0.0	False	-1	Normal	6	12	6
Cell1577	-19.338655021472295	6.8812275574492325	9	2282.347420780594	False	0.0	False	-1	Normal	9	2	9
Cell1578	11.651607426502329	-14.085373943706223	2	6466.963687977117	True	0.502463328924614	False	-1	activity	14	14	14
Cell1579	1.4473056293057833	16.169123347051716	5	5912.82322692975	False	0.0	False	-1	Normal	5	5	5
Cell1581	11.945853323879401	-8.757994493844828	2	6974.719998937405	True	0.45467248113155345	False	-1	activity	14	14	14
Cell1582	22.609078091123866	9.102696395130673	6	1466.0877445772328	False	0.0	False	-1	Normal	6	12	6
Cell1583	0.2818543349015581	2.5417512934664477	11	1535.583655137346	False	0.0	False	-1	Normal	11	5	5
Cell1584	30.709145765173393	-1.348044664989509	1	2092.5080702585133	True	0.4672631605486828	False	-1	activity	14	8	1
Cell1585	-32.12893315038121	-8.242346408982375	12	1310.4708254210293	False	0.0	False	-1	Normal	12	3	12
Cell1586	17.79457352684147	-15.857368304141952	3	5082.0712717216065	True	0.5668220383922575	False	-1	activity	14	6	3
Cell1588	1.5567239199535001	9.109292447519023	5	6645.409620571129	False	0.0	False	-1	Normal	5	5	5
Cell1589	5.149296504422238	20.34311069655775	5	1276.7200193347198	False	0.0	False	-1	Normal	5	5	5
Cell1590	-30.225056791743718	-7.017885987030471	12	5070.85803313735	False	0.0	False	-1	Normal	12	3	12
Cell1591	-20.090562440370938	19.587791896153252	10	2152.512080076286	False	0.0	False	-1	Normal	10	1	10
Cell1593	-0.8650259264854773	-7.613148571709254	2	1795.768101267116	True	0.266457116475013	False	-1	activity	2	13	2
Cell1594	-25.752445557633305	22.07416820849705	10	1436.1623210322866	False	0.0	False	-1	Normal	10	1	10
Cell1596	6.5553461599105445	-2.368796852061086	2	1782.1215546157562	False	0.0	False	-1	Normal	2	13	2
Cell1597	-23.225611912562606	6.929619967612427	9	5535.848312057502	False	0.0	False	-1	Normal	9	2	9
Cell1598	-26.390301486981414	22.9938793791558	10	2117.3976728787857	False	0.0	False	-1	Normal	10	1	10
Cell1599	26.406242099407304	11.790843584591208	6	1236.5151856150644	False	0.0	False	-1	Normal	6	12	6
Cell1600	21.970390188751118	13.793096228887807	6	1441.933087461341	False	0.0	False	-1	Normal	6	12	6
Cell1601	-3.8674459863815533	-27.125682112468073	8	1947.5486297491766	False	0.0	False	-1	Normal	8	10	8
Cell1602	-9.10279486151284	33.81137817446414	13	1596.1633296011555	False	0.0	False	-1	Normal	13	4	13
Cell1603	10.861263680475599	-37.85380575076231	4	2959.7035518393805	False	0.0	False	-1	Normal	4	7	4
Cell1604	13.681044753464906	24.94611058269537	7	4732.492766627838	False	0.0	False	-1	Normal	7	11	7
Cell1607	-17.320119114371252	6.179861313580963	9	2468.5180975893068	False	0.0	False	-1	Normal	9	2	9
Cell1608	2.156685905926081	17.97920114757584	5	2349.9923021725476	False	0.0	False	-1	Normal	5	5	5
Cell1609	-18.152746959517987	-11.879909709399652	11	2919.308403279702	False	0.0	False	-1	Normal	11	9	11
Cell1610	15.174653511483516	27.729954076808895	7	2052.747612230676	False	0.0	False	-1	Normal	7	11	7
Cell1611	29.377172570217624	-0.7771790136181195	1	1450.017767648357	False	0.0	False	-1	Normal	1	8	1
Cell1612	-18.915227379820642	8.674549445305203	9	5227.344150294475	False	0.0	False	-1	Normal	9	2	9
Cell1614	11.874275623446254	37.608520455015395	7	1226.2790624647864	False	0.0	False	-1	Normal	7	11	7
Cell1615	13.029233382667204	-11.771207829015708	2	2970.160944794597	True	0.6367336327520577	False	-1	activity	14	14	14
Cell1616	-19.283014585896293	5.1867466318560735	9	2853.3065136007654	False	0.0	False	-1	Normal	9	2	9
Cell1617	-9.060516701074746	36.45734389008073	13	1290.2393306136187	False	0.0	False	-1	Normal	13	4	13
Cell1618	3.4412159155916147	-2.8277642451518625	2	1646.3027162454223	False	0.0	False	-1	Normal	2	13	2
Cell1620	-36.667024542780155	-1.1490408158262941	12	1156.6859438224576	False	0.0	False	-1	Normal	12	3	12
Cell1622	1.2190433337352038	15.34486886369066	5	1961.1709463065786	False	0.0	False	-1	Normal	5	5	5
Cell1623	-15.127208418034574	-39.835705876543095	8	1369.2572171065472	False	0.0	False	-1	Normal	8	10	8
Cell1624	3.5305505074773196	21.34830454416923	5	2635.8566469488915	False	0.0	False	-1	Normal	5	5	5
Cell1625	-7.7518463231263635	35.054789974384754	13	6555.40009302015	False	0.0	False	-1	Normal	13	4	13
Cell1626	-44.20235618272693	-10.551606383503216	12	1706.1658185540787	False	0.0	False	-1	Normal	12	3	12
Cell1627	-5.794940441436633	25.75344432666206	13	4615.831059643712	False	0.0	False	-1	Normal	13	4	13
Cell1628	28.767871958060002	0.20095632029224697	1	1514.3358361737635	False	0.0	False	-1	Normal	1	8	1
Cell1629	20.785185168739876	-3.595575234754726	1	4915.181001384057	True	0.44615601704600694	False	-1	activity	14	8	1
Cell1631	-6.4639432320619825	-31.190682295605594	8	1243.5071221112498	False	0.0	False	-1	Normal	8	10	8
Cell1633	11.396828080259878	33.031457130819	7	6303.027865793021	False	0.0	False	-1	Normal	7	11	7
Cell1634	-16.11314645383099	-17.37410685372486	11	1956.4611552494341	False	0.0	False	-1	Normal	11	9	11
Cell1635	37.22435954405592	-0.3282877921035596	1	2882.6226279456623	False	0.0	False	-1	Normal	1	8	1
Cell1636	-37.69731652062794	-5.347932488581974	12	8251.19810817641	False	0.0	False	-1	Normal	12	3	12
Cell1637	1.3808592403590068	9.298115799181009	5	3145.19882269133	False	0.0	False	-1	Normal	5	5	5
Cell1638	1.5291180343052355	17.797606969887706	5	2765.115517692126	False	0.0	False	-1	Normal	5	5	5
Cell1639	28.97074443720242	1.0926608460876943	1	2014.5339747155747	False	0.0	False	-1	Normal	1	8	1
Cell1640	-17.00140265741219	-17.443509862117793	11	4324.589906361048	False	0.0	False	-1	Normal	11	9	11
Cell1643	4.665898082148298	14.965239329028554	5	1197.4410109582377	False	0.0	False	-1	Normal	5	5	5
Cell1644	13.662007879468296	-20.32043477250789	4	1553.44937328772	True	0.5827840898395725	False	-1	activity	14	7	4
Cell1645	-10.060792060763184	4.090261605564242	9	2717.212906696512	False	0.0	False	-1	Normal	9	2	9
Cell1646	3.464078959103433	12.34309124599416	5	2043.916982848135	False	0.0	False	-1	Normal	5	5	5
Cell1647	-8.947981396317386	5.7810527397054	9	2215.952865874595	False	0.0	False	-1	Normal	9	2	9
Cell1649	-5.94403106053033	35.263793482810975	13	2928.8375526920245	False	0.0	False	-1	Normal	13	4	13
Cell1650	-2.4709314951878323	6.740791603743019	5	1007.1679729897485	False	0.0	False	-1	Normal	5	5	5
Cell1652	9.516967291867413	34.6155361007945	7	1326.397837011514	False	0.0	False	-1	Normal	7	11	7
Cell1653	6.928449166421615	-30.60618195254448	4	3649.5417480064293	False	0.0	False	-1	Normal	4	7	4
Cell1654	13.905165216113677	-21.7179270617327	4	9156.020303429352	True	0.46145230628251477	False	-1	activity	14	7	4
Cell1655	3.15216550029067	8.978545657791209	5	1387.2323376956174	False	0.0	False	-1	Normal	5	5	5
Cell1658	-42.780300556094794	-5.431221163625921	12	1090.7673715858566	False	0.0	False	-1	Normal	12	3	12
Cell1659	7.889006440170004	-5.02919509166278	2	9069.76963261369	False	0.0	False	-1	Normal	2	13	2
Cell1660	3.6779443597149677	-24.90474327968876	13	3613.1091236030147	False	0.0	True	4	doublet	13	4	13
Cell1662	22.46084065956278	-0.3301510284063851	1	2341.996249563997	True	0.2897976001726934	True	7	activity & doublet	1	8	1
Cell1663	11.829161651177252	36.90462580825116	7	4449.191306683295	False	0.0	False	-1	Normal	7	11	7
Cell1664	-38.513333814842646	-4.965972387677336	12	4287.84024718437	False	0.0	False	-1	Normal	12	3	12
Cell1665	-22.605745410917212	5.801502205349086	9	12773.003268664213	False	0.0	False	-1	Normal	9	2	9
Cell1666	-25.585262456349422	-6.542691593924326	11	2438.5280366154675	False	0.0	True	12	doublet	11	9	11
Cell1669	-10.889298554156536	-11.435398866314062	11	4669.163163363093	False	0.0	False	-1	Normal	11	9	11
Cell1671	0.9727831176446223	7.549794225461679	5	3035.010988437363	False	0.0	False	-1	Normal	5	5	5
Cell1674	34.009447499259544	-3.0608170188256127	1	962.9552201107593	False	0.0	False	-1	Normal	1	8	1
Cell1675	-11.451980053915431	-13.932890527356385	11	3258.5052757848525	False	0.0	False	-1	Normal	11	9	11
Cell1676	10.436181191914766	25.02710036691887	7	3359.123197467085	False	0.0	False	-1	Normal	7	11	7
Cell1678	30.42011640532774	-18.943786670112956	3	1649.2937181833738	False	0.0	False	-1	Normal	3	6	3
Cell1679	-35.18549131459568	21.741227377786867	10	3632.3230522812073	False	0.0	False	-1	Normal	10	1	10
Cell1681	-8.010999028884905	34.184121309121444	13	15412.002282724205	False	0.0	False	-1	Normal	13	4	13
Cell1682	17.60271734519018	10.680371721231882	6	1943.625349374657	False	0.0	False	-1	Normal	6	12	6
Cell1683	-17.036401367662865	-17.254846525114743	11	1626.0291827845801	False	0.0	False	-1	Normal	11	9	11
Cell1684	-14.638235549457885	-40.09193422956424	8	1355.9291014495132	False	0.0	False	-1	Normal	8	10	8
Cell1685	-8.824941494591423	27.165892817362415	13	1434.037954878435	False	0.0	False	-1	Normal	13	4	13
Cell1686	-39.133804208821374	-8.134388571689529	12	2000.5401926092843	False	0.0	False	-1	Normal	12	3	12
Cell1688	-13.409053046351598	-37.425514914289245	8	2174.2054200452453	False	0.0	False	-1	Normal	8	10	8
Cell1689	25.47997257951746	-18.387857995932794	3	1057.1739754498412	False	0.0	False	-1	Normal	3	6	3
Cell1690	-7.094414773412657	20.4121615733624	11	4667.31848834347	False	0.0	True	13	doublet	11	4	13
Cell1691	29.97833104248243	-14.967958584692493	3	2241.540754513466	False	0.0	False	-1	Normal	3	6	3
Cell1692	27.252555659892483	14.307614963001928	6	2536.9734034503335	False	0.0	False	-1	Normal	6	12	6
Cell1693	9.317912369329589	-10.52892955276822	2	5108.723932905157	True	0.418884182236396	False	-1	activity	14	14	14
Cell1694	-46.89516301310018	-8.843770292106997	12	1160.0735728011346	False	0.0	False	-1	Normal	12	3	12
Cell1697	-10.571941736319296	29.742441460967882	13	3798.289184853857	False	0.0	False	-1	Normal	13	4	13
Cell1698	-39.744756420780334	-7.200577380238294	12	1910.9631677593482	False	0.0	False	-1	Normal	12	3	12
Cell1699	11.714226337456529	31.740567846435038	7	6443.759638503585	False	0.0	False	-1	Normal	7	11	7
Cell1700	-14.815982851302838	-9.524131219524497	11	1314.4673005776092	False	0.0	False	-1	Normal	11	9	11
Cell1701	-10.888052759610515	38.41387275633698	13	5446.278416490846	False	0.0	False	-1	Normal	13	4	13
Cell1704	4.939515859818639	20.405879530496144	5	1377.0139947864698	False	0.0	False	-1	Normal	5	5	5
Cell1707	-10.442980843297686	-36.68739647359866	8	1958.4305441824877	False	0.0	False	-1	Normal	8	10	8
Cell1708	-17.7351696725937	5.686934550150504	9	2060.7761429508705	False	0.0	False	-1	Normal	9	2	9
Cell1709	32.08256529778514	-1.5373730615072567	1	2319.068467463474	True	0.1013892577022194	False	-1	activity	1	8	1
Cell1710	-9.760304217682405	-32.00551671422116	8	4476.085413109815	False	0.0	False	-1	Normal	8	10	8
Cell1711	-8.939674470947852	-30.680770534908497	8	5281.672727982023	False	0.0	False	-1	Normal	8	10	8
Cell1712	-17.62188561070675	5.779681669682427	9	4723.838088827579	False	0.0	False	-1	Normal	9	2	9
Cell1713	10.867462113623372	-34.840570958209035	4	2170.105086036437	True	0.21620784180051072	False	-1	activity	4	7	4
Cell1714	34.22550613483175	-19.4973261956064	3	2060.787007811015	False	0.0	False	-1	Normal	3	6	3
Cell1715	-37.53374916368618	-6.835652712292259	12	7493.798250416578	False	0.0	False	-1	Normal	12	3	12
Cell1717	-3.857618662671912	-5.628423842829245	2	3513.648096516423	False	0.0	False	-1	Normal	2	13	2
Cell1718	12.514752081719369	-28.77830653302253	4	1448.3950866866098	True	0.5113889421983286	False	-1	activity	14	7	4
Cell1719	13.394287170237432	24.99572255741045	7	25478.963087122625	False	0.0	False	-1	Normal	7	11	7
Cell1720	30.933139101852024	-1.4324454655359178	1	3584.556214479258	False	0.0	False	-1	Normal	1	8	1
Cell1721	-11.046561148734547	-34.407425261403326	8	1575.7344022190894	False	0.0	False	-1	Normal	8	10	8
Cell1722	29.355179917215477	14.089275499359715	6	1972.8372313184548	False	0.0	False	-1	Normal	6	12	6
Cell1723	25.650411582800906	0.40397430448226007	1	6490.440094278851	True	0.29284778729432465	False	-1	activity	1	8	1
Cell1724	-4.9266957166324215	32.01990334036853	13	2790.119745875867	False	0.0	False	-1	Normal	13	4	13
Cell1725	10.239146462149865	-4.856621024906267	2	1688.4819661826502	False	0.0	False	-1	Normal	2	13	2
Cell1726	-5.05591105747305	-28.578482825059908	8	7936.978249223415	False	0.0	False	-1	Normal	8	10	8
Cell1729	2.1472959832806744	10.825469557272791	5	1649.058644245454	False	0.0	False	-1	Normal	5	5	5
Cell1730	-8.118002561006547	38.033814299638365	13	1416.9728737010155	False	0.0	False	-1	Normal	13	4	13
Cell1732	-11.354509148844894	-9.699976894578814	11	2569.242569441711	False	0.0	False	-1	Normal	11	9	11
Cell1733	10.456492607597484	-36.84817920657235	4	7824.204216946398	False	0.0	False	-1	Normal	4	7	4
Cell1734	11.655884169997892	-3.831395162020835	7	2448.5330105081575	False	0.0	True	2	doublet	7	13	2
Cell1735	1.2374597875718487	8.605461064897968	5	5074.342471695197	False	0.0	False	-1	Normal	5	5	5
Cell1736	25.72122797704243	-16.949323482206037	3	3637.6748994515565	True	0.35637713826257955	False	-1	activity	3	6	3
Cell1737	-19.37939455753542	-13.328760049354818	11	2822.0370427035273	False	0.0	False	-1	Normal	11	9	11
Cell1738	34.154176586161576	-2.114926323651245	1	3846.885230440632	False	0.0	False	-1	Normal	1	8	1
Cell1739	28.769656391069894	16.38276011378557	6	1055.3119266279068	False	0.0	False	-1	Normal	6	12	6
Cell1740	10.135616717311812	-32.529235317392754	4	13132.680508986336	True	0.16280765588202	False	-1	activity	4	7	4
Cell1741	6.891228334191731	-3.1401965009609776	2	3899.255492667027	False	0.0	False	-1	Normal	2	13	2
Cell1743	27.06313187094981	-15.782945315320266	3	2298.802466202284	False	0.0	False	-1	Normal	3	6	3
Cell1744	18.091210394402957	-14.487853596936555	3	1349.063495991652	True	0.39595594292125613	False	-1	activity	3	6	3
Cell1745	9.673499569516583	-1.976217687186551	2	2192.9839030519925	False	0.0	True	12	doublet	2	13	2
Cell1746	2.598953107890983	-9.17425809750444	2	1605.083037752122	False	0.0	False	-1	Normal	2	13	2
Cell1747	10.632276927064504	-13.993883272421	2	2311.115035936255	True	0.6231527266584875	False	-1	activity	14	14	14
Cell1748	-9.769880218111979	2.6852340200169387	9	1252.4369772393807	False	0.0	False	-1	Normal	9	2	9
Cell1749	34.96317024052558	-0.16535273371165118	1	3808.8232218065696	False	0.0	False	-1	Normal	1	8	1
Cell1750	26.67888122738447	-13.18032720775512	2	1916.725709846168	False	0.0	True	3	doublet	2	6	3
Cell1751	-20.870934453668777	8.08547537471546	9	1721.2153538008392	False	0.0	False	-1	Normal	9	2	9
Cell1752	22.991738454417874	-17.424117616026827	2	2461.988533269642	True	0.35993296257588847	True	3	activity & doublet	2	6	3
Cell1753	0.24825051620976252	5.608850299193048	5	1633.9029777737455	False	0.0	False	-1	Normal	5	5	5
Cell1755	-9.043758199396175	0.8105604808047507	9	1639.9557574927462	False	0.0	False	-1	Normal	9	2	9
Cell1757	-15.742032308841582	6.6610504036085825	9	1769.195779921865	False	0.0	False	-1	Normal	9	2	9
Cell1759	-38.663073699828864	-6.483353094912024	12	4894.948971475551	False	0.0	False	-1	Normal	12	3	12
Cell1760	27.454128339164804	-1.5929460515620393	1	2752.8922353248736	False	0.0	False	-1	Normal	1	8	1
Cell1761	10.493971642906013	-15.805425949717371	2	3609.994284281192	True	0.6654759538562265	True	6	activity & doublet	14	14	14
Cell1762	26.06937222344118	0.5413123522683336	1	2764.007759847002	False	0.0	False	-1	Normal	1	8	1
Cell1763	-9.95103792663275	-9.818572715129429	11	2616.0122269214767	False	0.0	False	-1	Normal	11	9	11
Cell1764	-9.045223509898337	0.6281653261153001	9	4842.63222186926	False	0.0	True	8	doublet	9	2	9
Cell1765	11.891395104036288	22.598237862936568	7	1811.1690370401664	False	0.0	True	8	doublet	7	11	7
Cell1766	13.087334469494593	-6.2153152790944555	2	1130.3173401299186	True	0.10383014052018101	False	-1	activity	2	13	2
Cell1767	-34.72765500508583	-7.334268546290986	12	1123.2212529029143	False	0.0	False	-1	Normal	12	3	12
Cell1768	0.8715349362531587	3.617762452777228	5	1378.5836099502928	False	0.0	False	-1	Normal	5	5	5
Cell1769	-11.322449480988903	39.62591628271069	13	6911.078791824899	False	0.0	False	-1	Normal	13	4	13
Cell1770	2.33066894111897	-2.7656882605468245	2	2083.632401217191	False	0.0	False	-1	Normal	2	13	2
Cell1771	-13.527253374369582	37.22051533400321	13	1045.0987962473182	False	0.0	False	-1	Normal	13	4	13
Cell1772	-22.045471981915192	3.9308252577552802	9	1388.99355409112	False	0.0	False	-1	Normal	9	2	9
Cell1773	-19.742519461058375	5.7025112419636015	9	2384.913643927633	False	0.0	False	-1	Normal	9	2	9
Cell1774	-8.870127853144444	29.576856450445458	13	1586.5897926171535	False	0.0	False	-1	Normal	13	4	13
Cell1775	-11.532862278208716	-12.180177706169026	11	5890.056523449908	False	0.0	False	-1	Normal	11	9	11
Cell1776	-16.85787062570427	-15.143837861365077	11	3285.7682877627904	False	0.0	False	-1	Normal	11	9	11
Cell1777	-17.233946067824018	8.24727372720232	9	2206.7211861974088	False	0.0	False	-1	Normal	9	2	9
Cell1778	-16.579973233537455	3.5448621332968773	9	5020.470573493283	False	0.0	False	-1	Normal	9	2	9
Cell1779	14.064370957535443	-24.82686956228382	4	1414.6929918959336	True	0.2818154932685509	False	-1	activity	4	7	4
Cell1780	3.315065097538116	2.5297088127468896	5	1340.107251387226	False	0.0	True	11	doublet	5	5	5
Cell1781	-6.959332226350354	-35.86952930211305	8	2314.575781972187	False	0.0	False	-1	Normal	8	10	8
Cell1782	-3.271146339049439	-5.758768092678795	2	1852.1581504085912	False	0.0	False	-1	Normal	2	13	2
Cell1783	24.671267672636642	12.249148864323443	6	6940.987851126607	False	0.0	False	-1	Normal	6	12	6
Cell1784	10.201464744758242	-40.70080458607615	4	1788.837515311385	False	0.0	False	-1	Normal	4	7	4
Cell1785	-4.645060057380073	-26.138861852614284	8	3879.7533310525637	False	0.0	False	-1	Normal	8	10	8
Cell1786	7.332017908302249	-26.758643741974268	4	2133.8642600565527	False	0.0	False	-1	Normal	4	7	4
Cell1787	-20.198682385045945	24.094710619671016	10	937.6133406780864	False	0.0	False	-1	Normal	10	1	10
Cell1788	6.012820818405956	8.32751938102506	5	3222.8649912077854	False	0.0	True	1	doublet	5	5	5
Cell1789	3.9122260062507612	-4.58832066431991	2	5510.952409250758	False	0.0	False	-1	Normal	2	13	2
Cell1790	0.529959156554982	10.552015975418385	5	4432.920438462951	False	0.0	False	-1	Normal	5	5	5
Cell1791	6.03055339076565	-30.78230804175577	11	4251.479822801426	False	0.0	True	4	doublet	11	7	4
Cell1792	7.251706797280306	-24.45129055073522	4	7891.933025264259	False	0.0	True	9	doublet	4	7	4
Cell1793	10.528844114193426	31.67353625911838	7	1919.9533721473492	False	0.0	False	-1	Normal	7	11	7
Cell1794	26.50652385377147	-1.9097937721911675	1	6197.743924009379	True	0.11918631967030796	False	-1	activity	1	8	1
Cell1796	-35.864675728438804	-4.978247723759279	12	8631.684998896095	False	0.0	False	-1	Normal	12	3	12
Cell1797	-13.923982321669037	-14.917366984003918	11	4339.068808342525	False	0.0	False	-1	Normal	11	9	11
Cell1799	13.033211570088095	27.697783795675768	7	5206.748320450043	False	0.0	False	-1	Normal	7	11	7
Cell1800	5.812418858852311	18.12895704505028	5	1602.837005482334	False	0.0	False	-1	Normal	5	5	5
Cell1801	5.798607487359891	11.515250102075788	5	1693.389039761752	False	0.0	False	-1	Normal	5	5	5
Cell1802	-2.278392983013981	9.706402667318706	5	2770.9057246746816	False	0.0	False	-1	Normal	5	5	5
Cell1804	36.6910270527726	-1.1609797100087382	1	2132.111704489507	False	0.0	False	-1	Normal	1	8	1
Cell1805	-27.9662958300528	23.093938807891305	10	1523.7984338937613	False	0.0	False	-1	Normal	10	1	10
Cell1806	11.805900409934157	31.727356535332955	7	1174.2925931545853	False	0.0	False	-1	Normal	7	11	7
Cell1807	-7.855722479951812	-9.208491821261513	11	1223.1752138959814	False	0.0	False	-1	Normal	11	9	11
Cell1808	10.37267167927594	-22.726086475830773	4	2035.240249655826	True	0.4840518949115228	False	-1	activity	14	7	4
Cell1809	36.41100749263068	-0.836944497887665	1	2812.242164251126	False	0.0	False	-1	Normal	1	8	1
Cell1810	26.824495668903655	14.041686410383084	6	2513.487637271155	False	0.0	False	-1	Normal	6	12	6
Cell1811	-4.8075248251232825	24.358766664494592	13	1539.1367043908087	False	0.0	False	-1	Normal	13	4	13
Cell1812	11.478130585341177	-9.562416888824625	2	4269.443605458432	True	0.3454531041941163	False	-1	activity	2	14	14
Cell1813	-31.498644037607164	21.850144234501087	10	4629.114308433657	False	0.0	False	-1	Normal	10	1	10
Cell1814	11.509569135414845	-38.01360374501916	4	3826.0115372782916	False	0.0	False	-1	Normal	4	7	4
Cell1815	-22.65061641248038	7.064922536146806	9	4766.797955269339	False	0.0	False	-1	Normal	9	2	9
Cell1816	12.205709649761943	-10.287564026907816	2	5738.114561480354	True	0.25745507168341775	False	-1	activity	2	14	14
Cell1818	-24.9054029106068	-4.399014548617562	12	976.76572875126	False	0.0	True	5	doublet	12	3	12
Cell1819	23.772183318585657	13.489968732105936	6	7952.636788073611	False	0.0	False	-1	Normal	6	12	6
Cell1820	-41.746724499495514	-8.864826137927585	12	4591.909002734456	False	0.0	False	-1	Normal	12	3	12
Cell1821	-43.9673193562489	-7.129486189567007	12	2360.116949512446	False	0.0	False	-1	Normal	12	3	12
Cell1822	8.989756718806072	27.77426496012472	7	1603.5899392948413	False	0.0	False	-1	Normal	7	11	7
Cell1823	4.369506795033883	-7.248777111983046	2	6017.485084158256	False	0.0	False	-1	Normal	2	13	2
Cell1825	-5.682703688106263	0.9015021301236825	1	4392.119344305107	False	0.0	True	9	doublet	1	2	9
Cell1827	39.275242161916005	-0.34433821255841907	1	2670.9775128720185	False	0.0	False	-1	Normal	1	8	1
Cell1828	29.744959550737033	-14.987673883411372	3	2217.259446663778	False	0.0	False	-1	Normal	3	6	3
Cell1829	-8.137068001337239	-31.392696628894047	8	6735.708601686452	False	0.0	False	-1	Normal	8	10	8
Cell1830	-40.64824897098498	-9.387410080059965	12	1629.2825314315962	False	0.0	False	-1	Normal	12	3	12
Cell1832	-34.13284140276079	-9.29288963667387	12	1104.308816610217	False	0.0	False	-1	Normal	12	3	12
Cell1833	-18.18683884812238	-17.83298121081384	11	4381.984342215305	False	0.0	False	-1	Normal	11	9	11
Cell1834	33.05456316305136	17.536328043145087	6	1375.1064473605798	False	0.0	False	-1	Normal	6	12	6
Cell1835	-41.05091474930668	-8.854446139502155	12	1571.9715938595164	False	0.0	False	-1	Normal	12	3	12
Cell1836	-4.241563225321002	22.044191749666002	13	1414.4766976671435	False	0.0	False	-1	Normal	13	4	13
Cell1837	-24.970189761683542	5.374000017456804	9	1499.6336161981349	False	0.0	False	-1	Normal	9	2	9
Cell1839	-26.390510520879033	21.446404778514005	10	3579.3557170629224	False	0.0	False	-1	Normal	10	1	10
Cell1840	-9.950688983338893	-28.485834994004406	8	2907.7685493863937	False	0.0	False	-1	Normal	8	10	8
Cell1841	-19.24244140266869	20.146403165736245	10	3736.31933382071	False	0.0	False	-1	Normal	10	1	10
Cell1842	10.641865203441936	-24.245779024130247	4	24011.8542272829	True	0.39234276100743437	False	-1	activity	4	7	4
Cell1843	-12.141624694735304	38.529429573833845	13	2252.328082387939	False	0.0	False	-1	Normal	13	4	13
Cell1844	-33.39881726851807	24.0287120644398	10	1264.8009194681947	False	0.0	False	-1	Normal	10	1	10
Cell1845	30.91292827074857	-0.48255128037172057	1	20021.339872261597	False	0.0	False	-1	Normal	1	8	1
Cell1847	4.901615191427562	3.4932982395870735	5	1328.9824435197327	False	0.0	False	-1	Normal	5	5	5
Cell1848	10.316467448976049	37.66605134835327	7	2663.4944431117165	False	0.0	False	-1	Normal	7	11	7
Cell1850	-20.671860956340097	21.496554688803677	10	4302.723412153745	False	0.0	False	-1	Normal	10	1	10
Cell1851	4.876685061490602	-1.5550154976338726	2	2186.994467225596	False	0.0	False	-1	Normal	2	13	2
Cell1852	-34.40205149433997	21.84127938422047	10	2137.8847024312313	False	0.0	False	-1	Normal	10	1	10
Cell1854	20.221903753612917	9.977914799890666	6	5930.915378953241	False	0.0	False	-1	Normal	6	12	6
Cell1856	29.195641081280044	-14.890183315798334	3	2391.9010352167497	False	0.0	False	-1	Normal	3	6	3
Cell1857	-11.564317477161552	33.58535169813994	13	1593.7073956533297	False	0.0	False	-1	Normal	13	4	13
Cell1858	-2.724664408284816	30.04070732123174	13	3638.3519971934543	False	0.0	False	-1	Normal	13	4	13
Cell1859	-10.341248980923051	7.84632760369481	9	3227.680840510808	False	0.0	True	10	doublet	9	2	9
Cell1860	2.683852266354632	16.15297817200192	5	2248.223209273762	False	0.0	False	-1	Normal	5	5	5
Cell1864	-5.831366419701543	-35.440963477716124	8	1638.636740585491	False	0.0	False	-1	Normal	8	10	8
Cell1865	9.142662609732566	-34.41806285159617	4	1510.8735160350163	False	0.0	False	-1	Normal	4	7	4
Cell1866	24.409766644778006	-3.6635454362094446	1	3066.539515563778	True	0.41330062311436055	False	-1	activity	14	8	1
Cell1867	-12.788220693892853	-11.828824542827432	11	1044.2077638623034	False	0.0	False	-1	Normal	11	9	11
Cell1868	25.85734431182142	-14.317184232728085	3	1502.7413100881433	True	0.37726481329609585	False	-1	activity	3	6	3
Cell1869	37.38486230718753	1.3388114405757596	1	1892.0184677663808	False	0.0	False	-1	Normal	1	8	1
Cell1870	14.62872553565845	28.191035934927232	7	1480.6509924078543	False	0.0	False	-1	Normal	7	11	7
Cell1871	9.156173082614698	-34.00821992076528	4	9327.113485127447	False	0.0	False	-1	Normal	4	7	4
Cell1872	13.513508834481332	23.888177065940035	7	2311.8294707663526	False	0.0	False	-1	Normal	7	11	7
Cell1874	-22.219647328015057	23.04783745363114	10	1345.4278927011824	False	0.0	False	-1	Normal	10	1	10
Cell1876	-12.865628892722771	-35.71825773209827	8	1733.1935580750658	False	0.0	False	-1	Normal	8	10	8
Cell1877	11.166575991416845	30.472989460718924	7	1886.3153779385457	False	0.0	False	-1	Normal	7	11	7
Cell1879	-10.245929994882928	37.84317253711961	13	1577.5036484735897	False	0.0	False	-1	Normal	13	4	13
Cell1880	-18.42267304931965	-17.359620679302672	11	2248.7303826784123	False	0.0	False	-1	Normal	11	9	11
Cell1881	-34.85874654267522	-3.360111201559877	12	2097.383635671635	False	0.0	False	-1	Normal	12	3	12
Cell1882	-16.275052884787623	5.840977488027291	9	1874.5350624945129	False	0.0	False	-1	Normal	9	2	9
Cell1883	5.370697540375145	-5.513813076819595	2	5610.2295854850045	True	0.10333390155437028	False	-1	activity	2	13	2
Cell1884	13.932283040623977	-10.6371200188987	2	1592.3114661453837	True	0.3221292282247609	False	-1	activity	2	14	14
Cell1887	37.38994542001541	-25.428234478149335	3	4597.910596471818	False	0.0	False	-1	Normal	3	6	3
Cell1888	-37.38887803817638	-6.98929102570231	12	2619.208278996542	False	0.0	False	-1	Normal	12	3	12
Cell1889	41.48467393006375	0.23913880141495134	1	1751.2368686083134	False	0.0	False	-1	Normal	1	8	1
Cell1890	-12.08948739223477	-36.785548402380755	8	1785.9190097431047	False	0.0	False	-1	Normal	8	10	8
Cell1891	-7.946491266712998	-27.34197479637689	8	1154.8629077156422	False	0.0	False	-1	Normal	8	10	8
Cell1892	-10.680736214389839	-10.99195593237885	11	3746.178229791764	False	0.0	False	-1	Normal	11	9	11
Cell1893	-8.182335692769088	30.31336902857077	13	3401.999806382567	False	0.0	False	-1	Normal	13	4	13
Cell1894	20.008590043516005	10.231034930501345	6	12325.437532510468	False	0.0	True	6	doublet	6	12	6
Cell1895	-30.068126135958902	22.695686657146574	10	1345.3577733138375	False	0.0	False	-1	Normal	10	1	10
Cell1896	30.621184977516005	-18.97691788729408	3	2618.81054364341	False	0.0	False	-1	Normal	3	6	3
Cell1897	-8.531607094743732	-35.530668771848575	8	2072.832412397523	False	0.0	False	-1	Normal	8	10	8
Cell1898	11.690932797214899	-27.66384602684559	4	2751.496618479806	True	0.3807426056145331	False	-1	activity	4	7	4
Cell1899	10.795841057097531	39.19646035831329	7	4752.202016774385	False	0.0	False	-1	Normal	7	11	7
Cell1900	-9.573932972201893	34.13307202558533	13	3957.7677519349068	False	0.0	False	-1	Normal	13	4	13
Cell1901	15.116491238902203	23.95915400969988	7	1238.4295076824615	False	0.0	False	-1	Normal	7	11	7
Cell1902	19.333475619619264	12.488363087660003	6	2085.60698911692	False	0.0	False	-1	Normal	6	12	6
Cell1903	-8.542216035948236	32.22250085894983	13	3186.6087179706283	False	0.0	False	-1	Normal	13	4	13
Cell1904	-28.753992789755507	23.60167089767839	10	1918.9068829784705	False	0.0	False	-1	Normal	10	1	10
Cell1905	30.35167878693468	16.51990265687923	6	1843.870373405909	False	0.0	False	-1	Normal	6	12	6
Cell1906	-17.470174981633583	-13.518957887888703	11	1546.5639695426053	False	0.0	False	-1	Normal	11	9	11
Cell1907	-5.866207734712151	22.054051790730213	13	1368.7157263650552	False	0.0	False	-1	Normal	13	4	13
Cell1908	1.6497765872506969	4.587540788989959	5	2911.3330705012536	False	0.0	False	-1	Normal	5	5	5
Cell1910	17.58808411216717	9.003160313763937	6	5841.404162133667	False	0.0	False	-1	Normal	6	12	6
Cell1911	-25.84643694115287	-6.766409508003119	11	2670.8081267550283	False	0.0	True	12	doublet	11	3	12
Cell1912	6.870624076558834	-4.577484099175367	2	4391.459302995108	False	0.0	False	-1	Normal	2	13	2
Cell1913	12.67898474414685	36.67082344028064	7	1617.2702108485516	False	0.0	False	-1	Normal	7	11	7
Cell1914	-8.280734075435673	30.079182370228317	13	3119.266952209135	False	0.0	False	-1	Normal	13	4	13
Cell1915	-36.55468591911607	-7.524190011339383	12	2171.299549513236	False	0.0	False	-1	Normal	12	3	12
Cell1916	27.78475134307997	1.445069095793293	1	3322.139357565113	False	0.0	False	-1	Normal	1	8	1
Cell1917	22.21191646984363	-16.4154271990232	3	1430.6560951112112	True	0.3068342364269662	False	-1	activity	3	6	3
Cell1919	-28.843561566939954	-4.113747675852851	12	1511.2591683171054	False	0.0	False	-1	Normal	12	3	12
Cell1920	8.856380945838216	-36.9064711176191	4	1326.0457743691024	False	0.0	False	-1	Normal	4	7	4
Cell1921	30.111860896427242	13.034241467232995	6	2929.2507598795564	False	0.0	False	-1	Normal	6	12	6
Cell1922	-42.28728232894071	-5.12707473612617	12	2250.1475366306945	False	0.0	False	-1	Normal	12	3	12
Cell1923	38.180697427614895	-1.9453155807773868	1	1369.7740531078043	False	0.0	False	-1	Normal	1	8	1
Cell1924	9.829167555466496	25.931712809256283	7	1688.6366264604312	False	0.0	False	-1	Normal	7	11	7
Cell1925	-16.878097753007545	-17.776885602849806	11	3776.3883592606594	False	0.0	True	11	doublet	11	9	11
Cell1926	-3.6207228117249226	-25.777979161735146	8	2314.159205069477	False	0.0	False	-1	Normal	8	10	8
Cell1929	-33.66802984323021	-5.309426014160741	12	4987.6080179182745	False	0.0	False	-1	Normal	12	3	12
Cell1930	6.198886414956219	-26.832722171764033	4	3135.3572756162403	False	0.0	False	-1	Normal	4	7	4
Cell1931	24.93486860349868	12.648810158572495	6	1513.4350745407746	False	0.0	False	-1	Normal	6	12	6
Cell1932	25.856946168625146	0.5965161731499156	1	1785.4101252465482	True	0.21091813621264172	False	-1	activity	1	8	1
Cell1933	-15.788353968720262	-17.78180902338219	11	1752.0414269251858	False	0.0	False	-1	Normal	11	9	11
Cell1934	-38.59192453204803	-8.82985935164221	12	2057.0930808898647	False	0.0	False	-1	Normal	12	3	12
Cell1935	-10.805042819656755	-11.113085188623883	11	2721.7741203971573	False	0.0	False	-1	Normal	11	9	11
Cell1937	3.5431711488081006	21.67735321716626	5	1135.9557914903862	False	0.0	False	-1	Normal	5	5	5
Cell1938	-13.078669135536868	-12.643267725392695	11	1768.3788294724684	False	0.0	False	-1	Normal	11	9	11
Cell1939	-11.175963816478856	-37.14401932849522	8	4768.892217010961	False	0.0	False	-1	Normal	8	10	8
Cell1940	-44.05281826586002	-8.756772982553397	12	2207.8514725488603	False	0.0	False	-1	Normal	12	3	12
Cell1941	9.385555759353705	-5.236755416495849	2	1795.5791814617435	False	0.0	False	-1	Normal	2	13	2
Cell1942	10.526235379032622	34.318425741548246	7	3909.8837904441516	False	0.0	False	-1	Normal	7	11	7
Cell1943	-39.55663621277383	-5.7070639229725755	12	5892.540295004211	False	0.0	False	-1	Normal	12	3	12
Cell1945	10.42813718060345	-34.941972780867395	4	2907.3294920611525	False	0.0	False	-1	Normal	4	7	4
Cell1946	3.709311860935097	4.288595734771712	2	2038.5368252207822	False	0.0	True	5	doublet	2	5	5
Cell1947	-24.36736949527845	20.154089505730564	10	1483.3299781994158	False	0.0	False	-1	Normal	10	1	10
Cell1948	-16.541033840058855	20.21068709980697	10	9490.992394525252	False	0.0	True	5	doublet	10	1	10
Cell1949	11.181348702736999	-11.865047931387505	2	2102.605844420432	True	0.28445111247226124	False	-1	activity	2	14	14
Cell1950	-18.125519935172928	7.462611477776364	9	3196.052410789347	False	0.0	False	-1	Normal	9	2	9
Cell1951	-11.637642234784542	4.275624751224864	9	4212.434121368703	False	0.0	False	-1	Normal	9	2	9
Cell1952	14.996937144488319	28.315071826673087	7	2619.328880937315	False	0.0	False	-1	Normal	7	11	7
Cell1953	37.23798022194352	-25.394124417944067	3	2966.363725728036	False	0.0	False	-1	Normal	3	6	3
Cell1954	35.10882819324868	-23.540219220192085	3	1101.057325619276	False	0.0	False	-1	Normal	3	6	3
Cell1955	-0.789165955081341	-5.540544484530028	2	2803.30569547495	False	0.0	False	-1	Normal	2	13	2
Cell1956	-9.253879523004523	-10.269604883103952	11	3407.7987928938014	False	0.0	False	-1	Normal	11	9	11
Cell1957	2.6904018790859685	16.50268880715004	5	2771.7624614645133	False	0.0	False	-1	Normal	5	5	5
Cell1958	6.016912851123136	-26.528955411844187	11	2930.8001515353985	False	0.0	True	4	doublet	11	7	4
Cell1960	-12.26776935818824	5.07039507101484	9	2831.6262053004284	False	0.0	False	-1	Normal	9	2	9
Cell1961	6.059313917227123	-23.197688900410785	4	5547.9688388191325	True	0.4160286462854993	True	6	activity & doublet	14	12	6
Cell1962	17.362424303475986	11.241654031839714	6	4027.1229099925663	False	0.0	False	-1	Normal	6	12	6
Cell1963	-6.934306213559545	-35.258823764011964	8	3210.504428794279	False	0.0	False	-1	Normal	8	10	8
Cell1964	-32.76786457975661	-4.305443051904255	12	2366.609772431011	False	0.0	False	-1	Normal	12	3	12
Cell1965	1.2006428566402694	13.810399776833536	5	5981.892276705008	False	0.0	False	-1	Normal	5	5	5
Cell1966	-1.302272366109279	-7.264069020020055	2	1179.8589851674358	False	0.0	False	-1	Normal	2	13	2
Cell1967	33.229769693076314	0.7642802069514502	1	6285.858062142376	False	0.0	False	-1	Normal	1	8	1
Cell1968	30.348355695886955	3.0281107859623497	1	1463.186974030459	False	0.0	False	-1	Normal	1	8	1
Cell1969	37.53710980318351	0.590225961187874	1	1084.9987881875797	False	0.0	False	-1	Normal	1	8	1
Cell1970	13.039796730017946	30.36527666157839	7	5096.520206926342	False	0.0	False	-1	Normal	7	11	7
Cell1971	-30.27586039603647	-4.496399529414759	12	2040.7336078149856	False	0.0	False	-1	Normal	12	3	12
Cell1974	-12.180823984259465	-38.23519059720981	8	1822.7837401995432	False	0.0	False	-1	Normal	8	10	8
Cell1976	18.956867114524666	11.20387333904673	6	2135.16255265781	False	0.0	False	-1	Normal	6	12	6
Cell1978	41.08089282633763	0.17019645959159235	1	1163.0208322480667	False	0.0	False	-1	Normal	1	8	1
Cell1979	41.74514461637494	0.025742891459402326	1	1071.1573055571193	False	0.0	False	-1	Normal	1	8	1
Cell1980	22.41350406843103	-0.6972297627127992	1	3240.437574312713	True	0.4200136893089498	False	-1	activity	14	8	1
Cell1981	29.943246058726675	16.608164185781487	6	1373.6629212478756	False	0.0	False	-1	Normal	6	12	6
Cell1982	-19.404394203531577	20.246574027478257	10	3620.6830750499034	False	0.0	False	-1	Normal	10	1	10
Cell1983	-33.298079766297924	-6.443957394820223	12	1095.7748874814865	False	0.0	False	-1	Normal	12	3	12
Cell1984	10.23035769834989	28.62122394426771	7	1706.5552841229787	False	0.0	False	-1	Normal	7	11	7
Cell1987	29.43390089766709	-18.227978612274814	3	1350.455058818008	False	0.0	False	-1	Normal	3	6	3
Cell1988	-14.446274600970389	-16.755394238002463	11	1791.2192642449995	False	0.0	False	-1	Normal	11	9	11
Cell1989	-7.0903590114138275	30.351408251821837	13	4214.895870937651	False	0.0	False	-1	Normal	13	4	13
Cell1990	-15.045220623705152	3.1329483265648324	9	1581.0552900001396	False	0.0	False	-1	Normal	9	2	9
Cell1991	-1.419923987923069	-6.417615617700356	2	2916.193722698914	False	0.0	False	-1	Normal	2	13	2
Cell1992	11.856088682997157	-9.360799625278236	2	5692.957153256305	True	0.22567442896754838	False	-1	activity	2	14	14
Cell1993	-10.81001277868976	-11.022330370470897	11	15128.639567809585	False	0.0	False	-1	Normal	11	9	11
Cell1994	-38.90517996774792	-8.752882197705567	12	1081.4812109066934	False	0.0	False	-1	Normal	12	3	12
Cell1995	6.31070613126925	-9.589884852147508	2	1334.8388407672633	False	0.0	False	-1	Normal	2	13	2
Cell1996	-10.727397604727685	-10.074367326845053	11	2339.8407388852934	False	0.0	False	-1	Normal	11	9	11
Cell1997	-16.09226730443455	4.3282631267376095	9	7458.905774003563	False	0.0	False	-1	Normal	9	2	9
Cell1998	2.0606537750973697	-6.554273824222768	2	3722.1553693227	False	0.0	False	-1	Normal	2	13	2
Cell1999	27.054270123982562	-17.156466655266176	3	3535.2140370225475	False	0.0	False	-1	Normal	3	6	3
Cell2000	-37.4660058799784	-6.156028768773931	12	3434.6630064257283	False	0.0	False	-1	Normal	12	3	12
Cell2002	12.261291587379107	-39.79912626981824	4	3277.0462415091547	False	0.0	False	-1	Normal	4	7	4
Cell2004	12.658420120256903	27.190957079475417	7	3588.5135788461002	False	0.0	False	-1	Normal	7	11	7
Cell2005	8.111779515363406	-9.573045789722949	2	16682.880096607827	True	0.2575073106671666	False	-1	activity	2	13	2
Cell2006	35.79033067596802	-19.6454893877479	3	1000.0313910030266	False	0.0	False	-1	Normal	3	6	3
Cell2007	-29.953760333554328	-6.988047983631629	12	2087.0229831554584	False	0.0	False	-1	Normal	12	3	12
Cell2008	-9.223803216921311	36.65633764704488	13	1402.8454323399642	False	0.0	False	-1	Normal	13	4	13
Cell2009	-0.17440107885298545	9.541901755740344	5	1417.76102691083	False	0.0	False	-1	Normal	5	5	5
Cell2010	-0.3449137531693641	10.320720932182553	5	4344.757096266204	False	0.0	False	-1	Normal	5	5	5
Cell2012	-7.311652864288283	32.52722807760409	13	2335.172667432464	False	0.0	False	-1	Normal	13	4	13
Cell2013	23.09395067029949	-16.76858815731932	3	1117.5727126291863	True	0.44961844477404567	False	-1	activity	14	6	3
Cell2015	21.25852554782359	-16.795894205261234	3	4901.503705905632	True	0.3552398850596412	False	-1	activity	3	6	3
Cell2016	31.080217714826645	1.3567140101764517	1	4514.8245613372155	False	0.0	False	-1	Normal	1	8	1
Cell2017	18.828268924000955	10.326419520919677	6	4374.689492628922	False	0.0	False	-1	Normal	6	12	6
Cell2018	-11.184618026837905	39.472200161662954	13	1125.7677631332208	False	0.0	False	-1	Normal	13	4	13
Cell2019	26.668921426545776	-0.5131685571509113	1	3774.0027311283047	False	0.0	False	-1	Normal	1	8	1
Cell2021	13.423137301108897	-11.936671196517015	2	4266.180619167661	True	0.6825306026542723	False	-1	activity	14	14	14
Cell2022	2.462433449684681	5.740428513177347	5	1676.4308444313306	False	0.0	False	-1	Normal	5	5	5
Cell2023	-13.06569067554855	1.1010628329209045	9	1751.37212463143	False	0.0	False	-1	Normal	9	2	9
Cell2024	21.612415454974517	-14.26607206732914	3	2729.7101329081156	True	0.5178653897788009	False	-1	activity	14	6	3
Cell2025	-9.829017846717306	2.191391428337093	11	1154.5207211590657	False	0.0	True	9	doublet	11	2	9
Cell2026	6.207826765025394	-27.490224527597707	4	2199.2959400671	False	0.0	False	-1	Normal	4	7	4
Cell2027	-29.726494490956455	-4.720013056771937	12	4690.096621292254	False	0.0	False	-1	Normal	12	3	12
Cell2028	-9.898600960074385	33.71808495151571	13	3851.140321843831	False	0.0	False	-1	Normal	13	4	13
Cell2029	7.49298436485252	-9.24376303814692	2	2703.7939165127254	True	0.5100834743421473	False	-1	activity	14	13	2
Cell2030	-23.01952439257581	6.356977070212018	9	2838.236219694533	False	0.0	False	-1	Normal	9	2	9
Cell2032	-23.72868298551928	19.100888726155215	10	1719.539034525646	False	0.0	False	-1	Normal	10	1	10
Cell2033	34.441434704716094	-18.64725299177017	3	3113.781155660319	True	0.1254236299764818	False	-1	activity	3	6	3
Cell2034	-36.60095712193343	-5.195720458346555	12	9789.775343916992	False	0.0	False	-1	Normal	12	3	12
Cell2035	36.3395188062269	-23.888975183091432	3	2026.3300060703598	False	0.0	False	-1	Normal	3	6	3
Cell2036	18.97401701843341	11.29202237593324	6	2045.3179006071591	False	0.0	False	-1	Normal	6	12	6
Cell2038	-24.437817470401793	18.334494737221632	10	2172.7334958480105	False	0.0	False	-1	Normal	10	1	10
Cell2039	-5.220303646220506	30.5650080990709	13	1664.1446154451653	False	0.0	False	-1	Normal	13	4	13
Cell2040	-42.52550319848618	-8.810739327230749	12	4581.376370084623	False	0.0	False	-1	Normal	12	3	12
Cell2041	29.9707092451496	-20.143474040176805	3	2042.2889855906242	False	0.0	False	-1	Normal	3	6	3
Cell2042	-6.437452302484604	-30.801786643908496	8	1854.5278867051009	False	0.0	False	-1	Normal	8	10	8
Cell2043	-15.146072903574751	3.7912943104831975	9	4070.7034139440593	False	0.0	False	-1	Normal	9	2	9
Cell2046	-1.6729623445992916	24.12705307766946	13	2734.7939366785686	False	0.0	True	5	doublet	13	4	13
Cell2047	-16.892454055711926	-18.39561223674732	11	2856.971421474272	False	0.0	False	-1	Normal	11	9	11
Cell2048	0.9421352705469118	12.525461139783035	5	9866.577118362142	False	0.0	False	-1	Normal	5	5	5
Cell2049	-2.9278233273028382	-27.955422196505488	8	2799.238108468656	False	0.0	False	-1	Normal	8	10	8
Cell2050	-28.72376100922779	25.081920278180434	10	4923.744874305659	False	0.0	False	-1	Normal	10	1	10
Cell2051	-38.05111474880654	-2.0073685110977753	12	1498.4725064767415	False	0.0	False	-1	Normal	12	3	12
Cell2052	17.537602563454044	-16.47592278729504	3	1429.0161775883537	True	0.6875606451149492	False	-1	activity	14	6	3
Cell2053	-9.08733962263325	-10.550817451267788	11	3576.2323690865946	False	0.0	False	-1	Normal	11	9	11
Cell2055	-12.596144300312694	-33.568431234590605	8	3250.030205578248	False	0.0	False	-1	Normal	8	10	8
Cell2056	5.385254465957194	-6.140377200204171	2	2685.813165977733	False	0.0	False	-1	Normal	2	13	2
Cell2058	-24.790345261737187	7.752588017645123	9	4976.484145878892	False	0.0	False	-1	Normal	9	2	9
Cell2059	-11.310302064298922	2.893187056227708	9	1482.3524315150423	False	0.0	False	-1	Normal	9	2	9
Cell2060	24.698930122904695	1.9014959047845161	1	1059.7817448606322	False	0.0	False	-1	Normal	1	8	1
Cell2062	-7.092969237429489	30.477936547734068	13	1529.5530535353148	False	0.0	False	-1	Normal	13	4	13
Cell2063	-12.567479175772457	-12.44930820457553	11	1225.556952222096	False	0.0	False	-1	Normal	11	9	11
Cell2064	-39.68664954594451	-4.838915407335921	12	2651.621134575683	False	0.0	False	-1	Normal	12	3	12
Cell2065	-45.2039129385931	-8.866445641041699	12	1515.1389930374748	False	0.0	False	-1	Normal	12	3	12
Cell2066	9.81063806356422	39.901978259965645	7	2261.8093879556295	False	0.0	False	-1	Normal	7	11	7
Cell2067	-18.991853173315235	-17.978552981485468	11	3376.0869573536775	False	0.0	False	-1	Normal	11	9	11
Cell2068	15.214656450156353	20.390974577053196	7	1009.9346957921834	False	0.0	False	-1	Normal	7	11	7
Cell2069	24.13302311965669	12.27330794537931	6	7532.845386333596	False	0.0	False	-1	Normal	6	12	6
Cell2070	-10.919178539671663	-7.092719377217732	11	3417.7420497492276	False	0.0	True	6	doublet	11	9	11
Cell2071	12.809711393385447	-12.158171927301852	2	2962.8865532003865	True	0.49264283028378997	False	-1	activity	14	14	14
Cell2072	13.088028017513489	-11.22232311501037	2	2557.3068557474635	True	0.3222302590054326	False	-1	activity	2	14	14
Cell2073	22.096341236390316	-17.106693316208624	3	3511.8435925393114	True	0.3096336429805918	False	-1	activity	3	6	3
Cell2074	24.3243139681899	-2.949259087713098	1	3012.442845730667	True	0.26725435021898614	False	-1	activity	1	8	1
Cell2075	3.406656627711119	-5.449982119923146	2	9408.37976774375	False	0.0	False	-1	Normal	2	13	2
Cell2076	-5.691533281444579	-29.32408439170321	8	7984.32673786205	False	0.0	False	-1	Normal	8	10	8
Cell2077	7.239062399332149	-28.02777614439653	4	1044.3438116208556	False	0.0	False	-1	Normal	4	7	4
Cell2078	28.00704209856463	15.880986390046008	6	4599.529762188366	False	0.0	False	-1	Normal	6	12	6
Cell2079	-8.754261806432028	24.79615683856706	13	1450.9432295455817	False	0.0	False	-1	Normal	13	4	13
Cell2081	34.460161232533466	-21.956019074963688	3	1285.6362497985651	False	0.0	False	-1	Normal	3	6	3
Cell2082	4.340626342215368	18.876647205853903	5	2151.6162761984006	False	0.0	False	-1	Normal	5	5	5
Cell2083	1.1646409521958276	-5.6676227875763265	2	4152.870755384688	False	0.0	False	-1	Normal	2	13	2
Cell2084	-7.0945933817074485	20.27875304339654	11	2605.2671226477887	False	0.0	True	13	doublet	11	4	13
Cell2085	10.476319472489175	-10.69359638215929	2	2171.4271333666343	True	0.6716259018629055	False	-1	activity	14	14	14
Cell2087	-15.314190884634984	-15.617697183819196	11	6059.013000474692	False	0.0	False	-1	Normal	11	9	11
Cell2088	35.83897645714599	-25.978438365040862	3	1200.6772683199288	False	0.0	False	-1	Normal	3	6	3
Cell2090	-0.17234535911234056	-5.2502331486294125	2	1241.7345695153947	False	0.0	False	-1	Normal	2	13	2
Cell2091	32.32117890557983	-19.350065931423913	3	3778.6738226174666	False	0.0	False	-1	Normal	3	6	3
Cell2092	-3.1174666269983535	-5.848715446686288	2	2092.888407583316	False	0.0	False	-1	Normal	2	13	2
Cell2093	-17.69956732959162	7.002924823576889	9	8612.792043004594	False	0.0	False	-1	Normal	9	2	9
Cell2094	-18.39524936957563	19.44303987028718	10	3599.4510906961705	False	0.0	False	-1	Normal	10	1	10
Cell2096	11.79363966149356	-20.53963062389942	4	2228.805345750357	True	0.34109449651738055	False	-1	activity	4	7	4
Cell2097	-23.114983050499614	6.894858252506343	9	1522.691706400756	False	0.0	False	-1	Normal	9	2	9
Cell2098	29.525474561218918	-17.528928135487416	3	947.2130060177467	False	0.0	False	-1	Normal	3	6	3
Cell2100	-0.02292966953988773	4.6321986088564815	5	2394.3215241231633	False	0.0	False	-1	Normal	5	5	5
Cell2101	27.25942789095195	16.40159727906075	6	1431.6145679508425	False	0.0	False	-1	Normal	6	12	6
Cell2102	-11.175071619882841	35.97717533228456	13	3435.708224789276	False	0.0	False	-1	Normal	13	4	13
Cell2103	-2.932492447213961	26.72909991012172	13	1051.961885446431	False	0.0	False	-1	Normal	13	4	13
Cell2105	-14.797393428446474	2.499738855319349	9	3372.7566710542083	False	0.0	False	-1	Normal	9	2	9
Cell2106	11.119202854905348	-25.2579529098645	4	4957.013317441198	True	0.2777487911264792	False	-1	activity	4	7	4
Cell2107	-17.81520226694896	4.468258919919582	9	2416.86239603182	False	0.0	False	-1	Normal	9	2	9
Cell2108	0.6886238734052498	5.107953968231556	5	1859.1712847083636	False	0.0	False	-1	Normal	5	5	5
Cell2110	31.337463767567595	-17.630895337519107	3	1775.1852089515119	False	0.0	False	-1	Normal	3	6	3
Cell2111	-34.890899648913816	23.250419615109863	10	1905.623981773625	False	0.0	False	-1	Normal	10	1	10
Cell2112	10.997282724161295	-28.14483751160844	4	8482.517732586803	True	0.11861843946394271	False	-1	activity	4	7	4
Cell2113	-9.284443670555648	33.49021173865667	13	5249.973873509223	False	0.0	False	-1	Normal	13	4	13
Cell2114	-21.565338578571126	-19.58368727476396	11	1518.9865419433845	False	0.0	False	-1	Normal	11	9	11
Cell2115	-13.022423290183204	2.490223958763395	9	2577.84116424884	False	0.0	False	-1	Normal	9	2	9
Cell2116	-13.528739264722704	-15.79526372113606	11	2875.8237511437287	False	0.0	False	-1	Normal	11	9	11
Cell2117	6.5476084046572955	-26.062205347638557	4	4566.842799913527	False	0.0	False	-1	Normal	4	7	4
Cell2119	-7.912838433590515	35.2433965820577	13	5423.057792805705	False	0.0	False	-1	Normal	13	4	13
Cell2120	0.28294500445185283	11.936212233433052	5	1862.2188297296514	False	0.0	False	-1	Normal	5	5	5
Cell2122	-33.48831401393208	24.12435463843958	10	1631.0609766565526	False	0.0	False	-1	Normal	10	1	10
Cell2123	26.093295432352424	-4.252351362978894	1	1244.754713372599	True	0.3430593198126215	False	-1	activity	1	8	1
Cell2124	19.568738725286998	-5.272013748380461	1	2390.295175088172	True	0.574202677235765	False	-1	activity	14	8	1
Cell2125	-27.161124755576196	18.030314646683014	10	1249.044688116634	False	0.0	False	-1	Normal	10	1	10
Cell2126	20.068188212090025	-17.349311986925375	3	1878.2726723903438	True	0.6087393923991088	False	-1	activity	14	6	3
Cell2127	2.490911347944634	4.827380060411095	5	6590.290033079885	False	0.0	False	-1	Normal	5	5	5
Cell2128	35.617219998389395	-21.24808581507381	3	2913.6594950353538	False	0.0	False	-1	Normal	3	6	3
Cell2130	2.7585664842263475	9.007488054331962	5	1105.4930082684632	False	0.0	False	-1	Normal	5	5	5
Cell2131	21.3907173651211	-2.888768158987811	1	6691.283404182292	True	0.46023358128321246	False	-1	activity	14	8	1
Cell2132	-7.425590321570148	5.094521724261832	9	7041.804115450726	False	0.0	True	5	doublet	9	2	9
Cell2133	33.2395905677009	1.5759922974610383	1	1449.8601923537626	False	0.0	False	-1	Normal	1	8	1
Cell2134	38.93753688770186	0.9123404372150176	1	1957.7944534376145	False	0.0	False	-1	Normal	1	8	1
Cell2135	7.711610539908825	-34.452161194447434	4	2162.9242930632076	False	0.0	False	-1	Normal	4	7	4
Cell2136	27.91241018934857	13.689571747382672	6	5869.578159422924	False	0.0	False	-1	Normal	6	12	6
Cell2137	-15.550655891569999	-15.143255170321291	11	1042.4645973190957	False	0.0	False	-1	Normal	11	9	11
Cell2138	-35.33077356144518	-7.077859725778075	12	4617.683614954336	False	0.0	False	-1	Normal	12	3	12
Cell2139	1.1459540514445936	9.17023187124368	5	12031.17928430483	False	0.0	False	-1	Normal	5	5	5
Cell2140	-19.892227742644888	-18.222201356783856	11	3412.240381708241	False	0.0	False	-1	Normal	11	9	11
Cell2141	-27.702499875789922	23.290924581988588	10	2458.855817736001	False	0.0	False	-1	Normal	10	1	10
Cell2142	-44.78920292438295	-9.26412786106648	12	1004.4522245235369	False	0.0	False	-1	Normal	12	3	12
Cell2144	32.99090861495576	-20.93610845649589	3	4979.7657993921885	False	0.0	False	-1	Normal	3	6	3
Cell2145	-14.628484067449122	1.9838696396470596	9	2072.541724321495	False	0.0	False	-1	Normal	9	2	9
Cell2146	-43.237259701794095	-7.328162356915309	12	2587.8356489445923	False	0.0	False	-1	Normal	12	3	12
Cell2147	-20.82443079024589	6.797337539877737	9	1305.3778767223114	False	0.0	False	-1	Normal	9	2	9
Cell2148	5.552804162908988	-5.595981987165942	2	4742.8893966579135	False	0.0	False	-1	Normal	2	13	2
Cell2149	16.23955514342696	28.18204756406246	7	1753.1989504300284	False	0.0	False	-1	Normal	7	11	7
Cell2150	21.280763024199977	-2.8790972486569615	1	2537.6100587133415	True	0.47880751241450115	False	-1	activity	14	8	1
Cell2151	22.147527317700437	12.818590218134178	6	2934.565335059613	False	0.0	False	-1	Normal	6	12	6
Cell2152	5.434050258946308	10.26285862903045	5	1774.6050670707182	False	0.0	False	-1	Normal	5	5	5
Cell2153	-5.288169328156725	23.49300888781605	13	2842.052453481774	False	0.0	False	-1	Normal	13	4	13
Cell2154	-0.4101159065766058	12.836702221403343	5	4849.812159381209	False	0.0	False	-1	Normal	5	5	5
Cell2155	-4.202544748928685	-5.862576142308456	2	2190.400254884917	True	0.1250231928046108	False	-1	activity	2	13	2
Cell2156	10.03066579005862	-38.673694209721084	4	1604.9703321378256	False	0.0	False	-1	Normal	4	7	4
Cell2157	-8.292189471160293	35.166051097213916	13	2397.6021304082938	False	0.0	False	-1	Normal	13	4	13
Cell2158	-8.852198760568696	2.8125743162687895	9	3092.033710076841	False	0.0	False	-1	Normal	9	2	9
Cell2161	0.9300512785006201	9.509306410699345	5	3272.401306818831	False	0.0	False	-1	Normal	5	5	5
Cell2162	16.236627965858677	27.264428335274754	7	4465.099842389444	False	0.0	False	-1	Normal	7	11	7
Cell2163	-32.66442210048792	22.78634984295703	10	3774.8438944825184	False	0.0	False	-1	Normal	10	1	10
Cell2164	-7.783361680701689	33.17798851749251	13	1719.8785037358393	False	0.0	False	-1	Normal	13	4	13
Cell2165	7.365813554053275	-5.341205318070452	2	3436.0558084222016	False	0.0	False	-1	Normal	2	13	2
Cell2166	-27.17097773499356	7.347452230859821	9	1501.2655425638334	False	0.0	False	-1	Normal	9	2	9
Cell2167	3.715470451182301	18.797384864037507	5	2007.4444019720338	False	0.0	False	-1	Normal	5	5	5
Cell2168	-24.290344376004047	22.321839431084168	10	2571.9543244636425	False	0.0	False	-1	Normal	10	1	10
Cell2169	-16.126862396703423	-18.03073867332775	11	1071.4775186123388	False	0.0	False	-1	Normal	11	9	11
Cell2170	1.0730968190081887	11.224167002271807	5	4821.317198753145	False	0.0	False	-1	Normal	5	5	5
Cell2171	4.805882824881996	20.304677424497488	5	1202.7887650010423	False	0.0	False	-1	Normal	5	5	5
Cell2175	-8.083567335759293	6.934218010539099	9	1733.0887056006932	False	0.0	False	-1	Normal	9	2	9
Cell2176	-11.909709267531241	-31.746789668543645	8	1273.480593905692	False	0.0	False	-1	Normal	8	10	8
Cell2177	38.18069545679298	0.18578714747947825	1	3669.706144861432	False	0.0	False	-1	Normal	1	8	1
Cell2178	20.2287655614141	-7.627096363891744	1	1771.5807770057856	True	0.6865231155615914	False	-1	activity	14	8	1
Cell2179	19.262675064728974	-15.208003499629035	3	1791.9307116317116	True	0.6561538244360045	False	-1	activity	14	6	3
Cell2182	-19.59250837706429	-18.027574076394938	11	6029.681250260356	False	0.0	False	-1	Normal	11	9	11
Cell2183	-4.679302480860706	-26.214372766948728	8	2555.14364515235	False	0.0	False	-1	Normal	8	10	8
Cell2185	-23.811470013911627	20.41386842814305	10	3502.362054021549	False	0.0	False	-1	Normal	10	1	10
Cell2186	32.232135722174476	-16.358779332129174	3	1623.5531902167618	False	0.0	False	-1	Normal	3	6	3
Cell2187	-9.832938646980924	-8.707112225347336	11	2281.7461505871825	False	0.0	False	-1	Normal	11	9	11
Cell2188	9.479553517502476	-26.648961297079637	4	5296.783360298732	True	0.2745518346067962	False	-1	activity	4	7	4
Cell2190	-21.41366159369332	19.744248725797984	10	4067.18586694034	False	0.0	False	-1	Normal	10	1	10
Cell2191	-9.62915571026784	-35.1382790521281	8	2792.096691043725	False	0.0	False	-1	Normal	8	10	8
Cell2192	-4.059294772634822	26.499021906118752	13	1673.1221772438598	False	0.0	False	-1	Normal	13	4	13
Cell2195	-41.47321008634528	-5.579885622319033	12	2310.9773922307913	False	0.0	False	-1	Normal	12	3	12
Cell2196	-5.616773842108541	25.258236997744667	13	5581.415713527661	False	0.0	False	-1	Normal	13	4	13
Cell2197	-11.213506189644153	-29.934250674400946	8	2585.158512054387	False	0.0	False	-1	Normal	8	10	8
Cell2198	-11.707066395743981	-31.87745118182055	8	3632.2721079679827	False	0.0	False	-1	Normal	8	10	8
Cell2199	12.21327819186506	28.53016579093545	7	6108.98824036044	False	0.0	False	-1	Normal	7	11	7
Cell2203	-16.53954459258812	-17.376237625040936	11	4195.995988074897	False	0.0	False	-1	Normal	11	9	11
Cell2204	-15.401064631927099	2.8320818870880844	9	4192.448799472361	False	0.0	False	-1	Normal	9	2	9
Cell2205	-5.83946624431742	22.337588258563365	13	1207.8513659862986	False	0.0	True	3	doublet	13	4	13
Cell2206	-10.714962960278596	-32.571359382023715	8	4215.524963193386	False	0.0	False	-1	Normal	8	10	8
Cell2208	21.270701996305533	-17.089073249662086	3	3514.6203197777586	True	0.530423772501252	False	-1	activity	14	6	3
Cell2209	18.61839455865565	-17.33359748543667	3	2238.32290002789	True	0.5342879470098912	False	-1	activity	14	6	3
Cell2210	-15.482312162240763	4.988520973261669	9	2193.8824920733737	False	0.0	False	-1	Normal	9	2	9
Cell2211	12.994104374213313	-23.56429447464016	4	5773.76069113945	True	0.42043312642367414	False	-1	activity	14	7	4
Cell2212	3.8913085417215303	21.46364768849398	5	1396.4242662881534	False	0.0	False	-1	Normal	5	5	5
Cell2213	27.337104424947235	-19.478807620861158	3	3022.7056721497033	True	0.126878995382094	False	-1	activity	3	6	3
Cell2214	-4.175367396940599	-25.61218175739988	8	1218.7258417617736	False	0.0	False	-1	Normal	8	10	8
Cell2215	-25.82316737369889	18.94154038937562	10	3135.795740307476	False	0.0	False	-1	Normal	10	1	10
Cell2216	-2.7563674977709898	-24.611249995337914	11	1464.3701411058287	False	0.0	True	8	doublet	11	10	8
Cell2217	3.0539304351789465	7.780151989178575	5	6594.231655713057	False	0.0	False	-1	Normal	5	5	5
Cell2218	29.642787797703072	-16.416460955391898	3	5443.488011988989	False	0.0	False	-1	Normal	3	6	3
Cell2219	-16.140229140630268	4.579516458237403	9	6618.21270568641	False	0.0	False	-1	Normal	9	2	9
Cell2220	41.462566557850764	-0.38783887699215824	1	1789.2603260915878	False	0.0	False	-1	Normal	1	8	1
Cell2221	24.665197856536107	-3.708261537164448	1	2515.0830425815648	True	0.4928177627975534	False	-1	activity	14	8	1
Cell2222	35.35724398039879	-24.977528505402898	3	3419.5822564354917	False	0.0	False	-1	Normal	3	6	3
Cell2223	-9.113250925888146	-9.170243088326771	11	5160.231949519527	False	0.0	False	-1	Normal	11	9	11
Cell2224	-7.831139159542303	2.7244067830800986	9	3163.60929864928	False	0.0	True	2	doublet	9	2	9
Cell2225	12.308910911507642	-22.746664558136224	4	1322.9789724427524	True	0.3140904463689308	False	-1	activity	4	7	4
Cell2226	22.074032704633556	-4.107116203109227	1	1042.6713296042901	True	0.10108245288810465	True	10	activity & doublet	1	8	1
Cell2227	2.909590739948685	-4.582388017368352	2	1995.7644823982203	False	0.0	False	-1	Normal	2	13	2
Cell2228	8.23687970028049	-3.6512554170508946	2	7219.536575089231	False	0.0	False	-1	Normal	2	13	2
Cell2229	31.374329121056242	0.016007377234453602	1	4834.197593377632	False	0.0	False	-1	Normal	1	8	1
Cell2230	-37.73658575097712	-3.8665480688172744	12	2213.358314604204	False	0.0	False	-1	Normal	12	3	12
Cell2231	31.31780325112816	15.837495717607984	6	2224.2167512347996	False	0.0	False	-1	Normal	6	12	6
Cell2232	-11.810623460777935	-31.791742173987366	8	1961.88171092008	False	0.0	False	-1	Normal	8	10	8
Cell2233	-11.96961422222648	-15.407968089761333	11	2163.833025168906	False	0.0	False	-1	Normal	11	9	11
Cell2234	-28.40224164722092	-7.078555177619359	12	2079.465578412695	False	0.0	False	-1	Normal	12	3	12
Cell2235	-31.15369336127171	-8.330219979443333	12	1498.1355775441268	False	0.0	True	2	doublet	12	3	12
Cell2236	33.15050425910839	0.8828810158140423	1	4197.520119052776	False	0.0	False	-1	Normal	1	8	1
Cell2237	-27.85860889646967	17.81980220911735	10	3291.2573043272564	False	0.0	False	-1	Normal	10	1	10
Cell2240	-20.27566826763375	-16.365700160960394	11	1314.2583814083619	False	0.0	False	-1	Normal	11	9	11
Cell2241	0.20668958579544963	10.421853378723794	5	1199.0015154593934	False	0.0	False	-1	Normal	5	5	5
Cell2242	15.936162320747734	8.316656358704156	6	1181.086299296531	False	0.0	False	-1	Normal	6	12	6
Cell2243	9.468786804836839	-3.074699297685127	2	1254.157316504823	True	0.5576307962266008	True	2	activity & doublet	14	13	2
Cell2245	5.888862699184465	-34.496156525167805	4	1411.746526729063	False	0.0	False	-1	Normal	4	7	4
Cell2247	17.903219345870287	-15.127982347310384	3	7691.500405090376	True	0.6654898819347633	False	-1	activity	14	6	3
Cell2248	-17.22894021144278	-13.550605094843224	11	1382.219687191136	False	0.0	False	-1	Normal	11	9	11
Cell2249	21.634248150951784	-2.3416235488943298	1	4225.936964236302	True	0.36392711804904065	False	-1	activity	1	8	1
Cell2250	-10.88889799260384	-7.063848224710731	6	9839.68649621526	False	0.0	True	11	doublet	6	9	11
Cell2251	14.383256155486679	30.540316184019648	7	1868.1510466554737	False	0.0	False	-1	Normal	7	11	7
Cell2252	1.3735056775471643	13.898350304598866	5	4625.374749722804	False	0.0	False	-1	Normal	5	5	5
Cell2254	8.626196500242227	26.074077665943328	12	1327.5136370688151	False	0.0	True	7	doublet	12	11	7
Cell2255	34.24758139616533	-23.071574890356	3	4115.891795877001	False	0.0	False	-1	Normal	3	6	3
Cell2256	23.426651244007804	12.141634633970833	6	4750.706413091381	False	0.0	False	-1	Normal	6	12	6
Cell2257	-16.709133414301743	-13.909082475660501	11	12673.141142666158	False	0.0	False	-1	Normal	11	9	11
Cell2259	3.7319232316528517	9.580915573976712	5	2316.4138819896334	False	0.0	False	-1	Normal	5	5	5
Cell2261	-4.087413443069286	9.089709437657735	5	1171.6641773566041	False	0.0	False	-1	Normal	5	5	5
Cell2262	-37.47692384003264	-4.954446082843748	12	9818.065135321433	False	0.0	False	-1	Normal	12	3	12
Cell2263	7.2929274118703855	-8.028604430841078	2	4699.5355135811615	True	0.2132911963175295	False	-1	activity	2	13	2
Cell2264	-9.007134053588343	-34.66158480689426	8	7267.417211122516	False	0.0	False	-1	Normal	8	10	8
Cell2265	2.1623510280899825	17.779323050370564	5	4726.1883522382695	False	0.0	False	-1	Normal	5	5	5
Cell2266	11.815298359479991	-8.00930141905272	2	3446.730045036678	True	0.2491652644214402	False	-1	activity	2	14	14
Cell2267	22.180048344177635	-14.000970842262277	3	1787.7514493282927	True	0.3184949474498333	False	-1	activity	3	6	3
Cell2268	13.718812935371854	28.64018549876564	7	4425.002069628732	False	0.0	False	-1	Normal	7	11	7
Cell2269	23.596309416589694	10.525293672103658	6	2696.6572444351386	False	0.0	False	-1	Normal	6	12	6
Cell2270	-2.6286639386354533	-5.971614076334344	2	4048.796216330214	False	0.0	False	-1	Normal	2	13	2
Cell2271	-6.57459061948827	28.487349045804105	13	4268.069472526502	False	0.0	False	-1	Normal	13	4	13
Cell2272	-7.040174351494518	-35.846035613103325	8	2444.1506099908656	False	0.0	False	-1	Normal	8	10	8
Cell2273	-40.84087718014446	-8.668407849785028	12	4692.3209005795425	False	0.0	False	-1	Normal	12	3	12
Cell2274	19.973520026308293	14.01891668755941	6	1469.0754097607198	False	0.0	False	-1	Normal	6	12	6
Cell2275	19.316816278569334	-17.177690238795662	3	2996.5531412229466	True	0.48327127027418326	False	-1	activity	14	6	3
Cell2276	-10.221964079538669	-32.69277547949573	8	1372.2443324581432	False	0.0	False	-1	Normal	8	10	8
Cell2277	12.866479167335141	27.356388836329586	7	9658.498090988225	False	0.0	False	-1	Normal	7	11	7
Cell2278	7.96469125699572	-26.630878686345326	4	1599.4041199501985	False	0.0	False	-1	Normal	4	7	4
Cell2279	-14.021493687168281	-12.771423119956784	11	1841.7816831863993	False	0.0	False	-1	Normal	11	9	11
Cell2280	20.05649751565423	-3.4586186992195236	1	2897.228285742123	True	0.6436420386208024	False	-1	activity	14	8	1
Cell2281	11.615509132270684	-10.924739932726288	2	1283.2524335537366	True	0.5003584449027362	False	-1	activity	14	14	14
Cell2282	-15.824811265237738	-38.89096100588929	8	1095.6778413779896	False	0.0	False	-1	Normal	8	10	8
Cell2283	23.043966263637767	8.040440492808141	6	1513.7722784380703	False	0.0	False	-1	Normal	6	12	6
Cell2284	28.393082207057095	-23.10039277875543	3	1332.98775499886	False	0.0	False	-1	Normal	3	6	3
Cell2285	11.932441313358423	24.78873776484938	7	1248.743518211046	False	0.0	False	-1	Normal	7	11	7
Cell2286	-20.349401851489215	-19.02695202595858	11	3984.238519296448	False	0.0	False	-1	Normal	11	9	11
Cell2287	24.261694402145853	14.601990425875446	6	2326.160174017972	False	0.0	False	-1	Normal	6	12	6
Cell2289	26.62581642847208	-2.495895572649511	1	5004.380597476036	True	0.2604041907393212	False	-1	activity	1	8	1
Cell2290	36.783786381427404	-24.9131503100627	3	2827.073178492364	False	0.0	False	-1	Normal	3	6	3
Cell2292	8.927354844524553	-4.4990975072721255	2	5268.242413271465	False	0.0	False	-1	Normal	2	13	2
Cell2293	20.003605286897002	14.094905421095698	6	1123.2957253294676	False	0.0	False	-1	Normal	6	12	6
Cell2294	-9.797938714679033	36.85417287294956	13	1755.9107766804707	False	0.0	False	-1	Normal	13	4	13
Cell2295	1.640852375887443	16.46847167112328	5	4828.875387922877	False	0.0	False	-1	Normal	5	5	5
Cell2296	-28.397139352999634	-5.035052624077012	12	1806.0625868437526	False	0.0	False	-1	Normal	12	3	12
Cell2297	2.8584731780929276	-5.430138355814532	2	7309.665228089434	False	0.0	False	-1	Normal	2	13	2
Cell2299	21.16377271939214	9.654372326592785	6	2271.5338777871043	False	0.0	False	-1	Normal	6	12	6
Cell2300	-30.54977719042525	-6.257144856408063	12	3091.4823546442126	False	0.0	False	-1	Normal	12	3	12
Cell2301	-4.50735703375548	-29.98960303161848	8	1326.694896841304	False	0.0	False	-1	Normal	8	10	8
Cell2302	-34.506159384442384	20.779449443767536	10	1066.170139100828	False	0.0	False	-1	Normal	10	1	10
Cell2303	-10.211592157926555	3.317104448689161	9	2584.036416318977	False	0.0	False	-1	Normal	9	2	9
Cell2304	12.663775398649111	-42.62893629495579	4	1631.792712935343	False	0.0	False	-1	Normal	4	7	4
Cell2308	0.29383138157940913	-5.6163999319547395	2	2654.7080480544123	False	0.0	False	-1	Normal	2	13	2
Cell2309	12.906227756595179	-22.523467128945985	4	6912.8032449284465	True	0.5628817913209804	False	-1	activity	14	7	4
Cell2310	-19.671470548045665	-14.47097432283087	11	1501.998799517044	False	0.0	False	-1	Normal	11	9	11
Cell2311	-21.091373966648035	18.681277744780406	10	1303.637847206572	False	0.0	False	-1	Normal	10	1	10
Cell2312	0.4864375374980779	17.33750276896884	5	2162.257496112072	False	0.0	False	-1	Normal	5	5	5
Cell2313	-27.958950480227674	-8.702515949227212	4	3654.0628504197284	False	0.0	True	12	doublet	4	3	12
Cell2314	20.250900266185873	10.016143296659175	6	3099.545317487334	False	0.0	False	-1	Normal	6	12	6
Cell2315	4.085706267154827	12.68478455010082	5	1414.6077827717131	False	0.0	False	-1	Normal	5	5	5
Cell2316	11.610906255813003	-7.624776172128972	2	2578.508166455287	True	0.640456825777088	False	-1	activity	14	14	14
Cell2317	2.2919300450892526	15.320127386076605	5	2492.1903883291475	False	0.0	False	-1	Normal	5	5	5
Cell2320	30.994511675360698	-17.98047991521285	3	3277.158343026954	False	0.0	False	-1	Normal	3	6	3
Cell2322	-9.678307792833682	-37.00923106560952	8	3899.398869752649	False	0.0	False	-1	Normal	8	10	8
Cell2323	-27.461193402373176	20.318609149201777	10	6602.776243405363	False	0.0	False	-1	Normal	10	1	10
Cell2324	35.75754318590368	0.05162867240463845	1	3583.7624657987717	False	0.0	False	-1	Normal	1	8	1
Cell2325	-6.710726969133814	-30.245680670185177	8	5344.334951374616	False	0.0	False	-1	Normal	8	10	8
Cell2326	-4.783336079798352	27.657491668913543	13	1441.2490327607206	False	0.0	False	-1	Normal	13	4	13
Cell2327	-8.774798640262183	-36.12800057238397	8	1399.6746246142409	False	0.0	False	-1	Normal	8	10	8
Cell2328	-12.806985678538748	-16.5526486273279	11	1531.6340522353253	False	0.0	False	-1	Normal	11	9	11
Cell2329	-30.797160411584176	-6.044756626571193	12	1648.3801721125608	False	0.0	False	-1	Normal	12	3	12
Cell2330	-7.786542422560993	22.855230656451898	13	1188.0193722355739	False	0.0	False	-1	Normal	13	4	13
Cell2331	11.935642551419443	-22.225488292690905	4	3215.2738369193135	True	0.5117117716269362	False	-1	activity	14	7	4
Cell2332	3.268042430083656	15.858077407820081	5	20046.637272701493	False	0.0	False	-1	Normal	5	5	5
Cell2333	-10.504577517133928	4.15950690403063	5	1861.7499254999152	False	0.0	True	9	doublet	5	2	9
Cell2334	7.310688328888656	-25.98834852684548	4	6608.004288277296	False	0.0	False	-1	Normal	4	7	4
Cell2335	34.98741770200091	-25.521398161412392	3	1090.740720353119	False	0.0	False	-1	Normal	3	6	3
Cell2336	-3.1095257619582006	-5.482394643218695	2	2514.2079854782996	False	0.0	False	-1	Normal	2	13	2
Cell2337	-13.28778504334915	3.588585347394122	9	4822.665860622317	False	0.0	False	-1	Normal	9	2	9
Cell2339	22.07451128647943	-17.86625272940259	3	2730.966042845151	True	0.35991595022411416	False	-1	activity	3	6	3
Cell2340	32.98330786007854	18.20250380307056	6	1251.405738239094	False	0.0	False	-1	Normal	6	12	6
Cell2341	-3.872746811167388	-33.47689176637685	8	1301.9258450922998	False	0.0	False	-1	Normal	8	10	8
Cell2342	-12.252563067007364	-15.285855133408962	11	2373.6098879842434	False	0.0	False	-1	Normal	11	9	11
Cell2343	20.896502806303268	-6.183779716341585	1	1390.5994819745881	True	0.495435309475484	False	-1	activity	14	8	1
Cell2344	-27.168047206820543	23.90058806556853	10	3997.006323849258	False	0.0	False	-1	Normal	10	1	10
Cell2345	8.907750788212038	38.74578739837575	7	935.1530758572118	False	0.0	False	-1	Normal	7	11	7
Cell2346	-1.8819571525373902	-6.573310547242949	2	1665.8608664782887	False	0.0	True	12	doublet	2	13	2
Cell2347	-41.3246479286046	-7.845951243191743	12	22657.871193400682	False	0.0	False	-1	Normal	12	3	12
Cell2348	-16.216684758891493	-9.666380442225842	11	2291.4186754061575	False	0.0	True	6	doublet	11	9	11
Cell2349	-13.592989077472918	1.6905535812853603	9	2389.310797199013	False	0.0	False	-1	Normal	9	2	9
Cell2350	11.556440210849503	-25.87954684027012	4	4590.842229362934	True	0.5535252510477103	True	4	activity & doublet	14	7	4
Cell2351	-21.072162781305423	-17.912824808805265	11	1645.38440839263	False	0.0	False	-1	Normal	11	9	11
Cell2352	6.944873739835978	-3.4178259777517113	2	2746.0375570820083	False	0.0	False	-1	Normal	2	13	2
Cell2354	-14.34309024648479	6.822905403241484	9	2113.2473900870514	False	0.0	False	-1	Normal	9	2	9
Cell2356	12.295286962621553	-14.468858991697061	2	2625.520369576348	True	0.5122435894014131	False	-1	activity	14	14	14
Cell2357	-31.2863796641229	22.537170589771215	10	2618.4385414085364	False	0.0	False	-1	Normal	10	1	10
Cell2360	11.571755681139793	38.213761720948824	7	1258.74715575412	False	0.0	False	-1	Normal	7	11	7
Cell2361	20.121873241858594	7.275991391807249	6	1325.8020241007303	False	0.0	False	-1	Normal	6	12	6
Cell2362	10.790568886021022	-22.43219362675715	4	2624.115380772298	True	0.31467167021136094	False	-1	activity	4	7	4
Cell2363	-34.59975306522153	20.556375053172136	10	1198.0269049251858	False	0.0	False	-1	Normal	10	1	10
Cell2364	-4.746977748513122	29.829946792066107	13	1895.4548716160505	False	0.0	False	-1	Normal	13	4	13
Cell2365	1.7884607105607477	18.259017069204457	5	1310.4870854026758	False	0.0	False	-1	Normal	5	5	5
Cell2366	-25.447924769768058	24.26590440939111	10	3924.202325929838	False	0.0	False	-1	Normal	10	1	10
Cell2369	-40.29220663694846	-8.316709284981286	12	1648.9164878918516	False	0.0	False	-1	Normal	12	3	12
Cell2370	-18.617734224236344	-17.668133373624183	11	3231.452629335195	False	0.0	False	-1	Normal	11	9	11
Cell2372	25.314744890604818	11.322789437008366	6	3650.4301398308176	False	0.0	False	-1	Normal	6	12	6
Cell2373	16.002719704264518	26.512605942088847	7	4070.507908488445	False	0.0	False	-1	Normal	7	11	7
Cell2375	-32.99804759305667	24.120219531113097	10	2324.738496524351	False	0.0	False	-1	Normal	10	1	10
Cell2376	2.4354699056277593	16.990174723102513	5	4314.340211192274	False	0.0	False	-1	Normal	5	5	5
Cell2377	25.845871553915728	1.3621688949857147	1	6297.124972946888	False	0.0	False	-1	Normal	1	8	1
Cell2378	-13.633050786691568	-14.64522843322136	11	1582.4253923183267	False	0.0	False	-1	Normal	11	9	11
Cell2379	11.525373883019064	-25.54355306726521	2	2121.9018548883164	True	0.37144190706646063	True	4	activity & doublet	2	7	4
Cell2380	-27.92868700501387	-4.893846456077698	12	2281.3811686904405	False	0.0	False	-1	Normal	12	3	12
Cell2381	-11.221944890987658	39.01125437506776	13	8805.034506763577	False	0.0	False	-1	Normal	13	4	13
Cell2382	-45.87674502052879	-9.639560473195848	12	1686.2971300911017	False	0.0	False	-1	Normal	12	3	12
Cell2383	12.631482665878979	-14.25394041735392	2	1956.37633580433	True	0.49627909737747444	False	-1	activity	14	14	14
Cell2384	9.787440242990751	-28.069351774202737	4	3331.3264133144276	False	0.0	False	-1	Normal	4	7	4
Cell2385	-45.556932109311255	-8.97575466338991	12	2386.8408858883054	False	0.0	False	-1	Normal	12	3	12
Cell2387	13.217697728279798	30.4260261512159	7	2633.778988699726	False	0.0	False	-1	Normal	7	11	7
Cell2389	-14.1440563368943	-14.002535520587866	11	10867.159223366843	False	0.0	False	-1	Normal	11	9	11
Cell2390	11.72748223507836	36.822134790346375	7	4126.232567129526	False	0.0	False	-1	Normal	7	11	7
Cell2391	1.1270152330989234	3.346044671067946	5	4164.014002011478	False	0.0	False	-1	Normal	5	5	5
Cell2392	11.623667888322673	-37.32292860405376	4	1917.1647337379213	False	0.0	False	-1	Normal	4	7	4
Cell2393	9.388208106832412	-32.588929263795585	4	6602.02905572143	False	0.0	False	-1	Normal	4	7	4
Cell2394	7.2999544426443945	-33.5463238774778	4	3685.1117490081933	False	0.0	False	-1	Normal	4	7	4
Cell2395	-24.392538801342443	23.665756597373065	10	1964.1995142097985	False	0.0	False	-1	Normal	10	1	10
Cell2397	24.85959457972604	-4.782751336538457	1	1155.2193627758254	True	0.19524044339240243	False	-1	activity	1	8	1
Cell2398	-24.50483820729383	25.060997647644104	10	2583.5026425081137	False	0.0	False	-1	Normal	10	1	10
Cell2399	-12.598605477592828	-12.413155566169275	11	2878.521652975086	False	0.0	False	-1	Normal	11	9	11
Cell2400	30.969426023734474	-15.461747611437358	3	1589.2478545999472	False	0.0	False	-1	Normal	3	6	3
Cell2401	20.751113596166345	-4.160728510729869	1	11081.86031409423	True	0.38486569242269986	False	-1	activity	1	8	1
Cell2402	8.62833445177466	-3.7317160346846276	2	4256.550842530074	False	0.0	False	-1	Normal	2	13	2
Cell2403	11.29958831888104	23.074345572984264	10	4215.997505777413	False	0.0	True	7	doublet	10	11	7
Cell2405	28.73502496943437	10.338195564093743	6	1593.3865369181403	False	0.0	False	-1	Normal	6	12	6
Cell2406	-5.953381111490171	4.021904920432377	3	9909.873440790294	True	0.11460197846819993	True	9	activity & doublet	3	2	9
Cell2407	22.6222092173921	-16.490922293875975	3	4192.814964505627	True	0.41156920395409535	False	-1	activity	14	6	3
Cell2408	22.00412084520741	11.540857122371172	6	2392.840352614849	False	0.0	False	-1	Normal	6	12	6
Cell2409	-7.923670826507931	-9.769522398125769	11	3712.3706486183773	False	0.0	False	-1	Normal	11	9	11
Cell2410	-42.728834014640796	-11.031996026395179	12	1025.6168207581545	False	0.0	False	-1	Normal	12	3	12
Cell2411	-7.614883379290654	-9.640146883733891	11	1340.468439071525	False	0.0	False	-1	Normal	11	9	11
Cell2412	0.20976316792909944	17.312250286470302	5	6086.230451196205	False	0.0	False	-1	Normal	5	5	5
Cell2414	-28.175090710617273	-4.530333420374151	12	1948.4516224251129	False	0.0	False	-1	Normal	12	3	12
Cell2415	11.907643092290245	-22.49416919745064	4	3526.437458334149	True	0.24443534727769678	False	-1	activity	4	7	4
Cell2416	-5.991671557095017	24.519967687364428	13	7118.482063756338	False	0.0	False	-1	Normal	13	4	13
Cell2419	2.998781106508894	9.78252301149565	5	1199.1490100598937	False	0.0	False	-1	Normal	5	5	5
Cell2421	-38.80313308302	-4.864516281414057	12	3652.415495468262	False	0.0	False	-1	Normal	12	3	12
Cell2422	-9.504037619654962	-9.531198654257556	11	1738.5696310862088	False	0.0	False	-1	Normal	11	9	11
Cell2423	37.97589872838801	-26.918916608195893	3	1979.7216164750923	False	0.0	False	-1	Normal	3	6	3
Cell2424	-15.457731225031473	3.00919981872529	9	8805.837633171992	False	0.0	False	-1	Normal	9	2	9
[truncated: 10,504 more rows]
