# Supplementary material for: Identifying gene expression programs of cell-type identity and cellular activity with single-cell RNA-Seq
Source: eLife. 2019 Jul 8;8:e43803. doi: 10.7554/eLife.43803 (PMC6639075; doi:10.7554/eLife.43803)
Supplement: Figure 2—source data 1. [file elife-43803-fig2-data1.zip › Figure2b.csv]

	1	2	3	4	5	6	7	8	9	10	11	12	13	14
GroundTruth_IdentityWithActivity_1	0.961284308689512	0.14361577130161593	0.12229590910775631	0.13130138056358387	0.15905754896112462	0.1337462947549804	0.18308839970327012	0.12424845301836757	0.12276716801324038	0.15685854745963967	0.16081953701980548	0.14918464367021872	0.11461516973696605	0.16119056480713242
GroundTruth_IdentityWithActivity_2	0.149090680278504	0.9396489906287311	0.1600900094401106	0.16751727980181758	0.18780131244646175	0.17660227141361337	0.21052581946486937	0.15992147125118006	0.1464403536298575	0.18596670041037347	0.2236434706631576	0.18180926080635693	0.17207350298094518	0.20049314308267677
GroundTruth_IdentityWithActivity_3	0.13526003760971672	0.17301564590541244	0.9497333172191951	0.15232463691366477	0.18123869206045365	0.15030765342365127	0.17579210955926097	0.15077734546106442	0.14914155952385919	0.20138267390158449	0.1867132021451114	0.16463888920287395	0.1289141481425553	0.18096556615831413
GroundTruth_IdentityWithActivity_4	0.1379408917843593	0.17729755423291205	0.1455956085616738	0.9476660372834188	0.17595018935834947	0.15958224667691134	0.1860006112162941	0.15682576234293388	0.13459729088824735	0.1666100668449687	0.192301641848974	0.17151682832536866	0.1371182752278043	0.17829938758115318
GroundTruth_Identity_5	0.15587850864921723	0.19070642409471694	0.1846323995463596	0.17571284817280686	0.940656355442264	0.17861232433815033	0.21671756864665637	0.16352202389519155	0.1482766276789455	0.1832078255465961	0.21440398751161252	0.1839283911115122	0.15259523662389332	0.19174035793380784
GroundTruth_Identity_6	0.1373807331395668	0.1797325755248734	0.1450093819233258	0.16006128721223742	0.1810127427555572	0.9488255836594925	0.18734284374925628	0.14720983592563947	0.13686185032185144	0.1724499238443877	0.21600863686181546	0.18771345991211041	0.13423848339200248	0.1800160268361427
GroundTruth_Identity_7	0.17676650099083935	0.1829955904982866	0.15041381553146144	0.16121343122074627	0.19395996900810356	0.16503425445735156	0.9521894879785285	0.15550068040347592	0.14045459304084817	0.17074278763455775	0.1989985763429825	0.17543385327476943	0.14135680147335378	0.18534918778259077
GroundTruth_Identity_8	0.13951239830467715	0.17098994226374642	0.14672550049120175	0.16334242791362177	0.17404921149489178	0.15653082971886081	0.17928157010262324	0.9529144993547535	0.15261156944689652	0.16384598016834218	0.19529435545489876	0.1643733038394445	0.13430742981528146	0.17357373138108514
GroundTruth_Identity_9	0.12785748485524104	0.14467195691337315	0.13661310875390933	0.13111127180256035	0.15302550329848003	0.13253580054846448	0.16122671507094694	0.14275476826206063	0.9640341783594689	0.14446055534910074	0.16160312019488382	0.13782083797501565	0.13928690181690653	0.15095056291637615
GroundTruth_Identity_10	0.1539140159295795	0.18881767410977224	0.1950162311509982	0.16322990270831036	0.17770103024443326	0.16343193755289126	0.1895239022151152	0.1501509524216424	0.1384923944329543	0.951728695842541	0.1994488702353379	0.180431805658828	0.14154518632561267	0.17846832298046755
GroundTruth_Identity_11	0.1653087694942719	0.22493597572915994	0.17309653595323712	0.1864036326433714	0.21131895678553178	0.21088541059571791	0.21957097816210688	0.18177144771933232	0.15796871363200976	0.19905979891563352	0.938630215261792	0.2021849008266936	0.16057016083387743	0.20685368134099477
GroundTruth_Identity_12	0.13860550141807615	0.17095354837510968	0.14216526393575757	0.15452878772032808	0.1658009878009375	0.16793696283313272	0.18185583028324706	0.14191044875470954	0.12808809037943658	0.16773923390044482	0.18768995805629607	0.9605204706838586	0.12651703572214898	0.1740627879303837
GroundTruth_Identity_13	0.11461923274771961	0.16793139787108707	0.1196448908008225	0.13275560822081994	0.1414653721033034	0.12907831212938764	0.1529862435174414	0.11975105084201082	0.13423057478420014	0.14192019493484154	0.15913715212089494	0.13823398569979234	0.9671739868614029	0.15060988561126284
GroundTruth_Activity_14	0.12355037674432799	0.15866695341723389	0.12873640408256926	0.14043889664617504	0.15741663286714053	0.13831082266395925	0.164331034440227	0.13076386518431213	0.1202122779511506	0.14650762124838687	0.1726756161366378	0.14473730907028445	0.12248589133316609	0.9455641161014197
