# Supplementary material for: Identifying gene expression programs of cell-type identity and cellular activity with single-cell RNA-Seq
Source: eLife. 2019 Jul 8;8:e43803. doi: 10.7554/eLife.43803 (PMC6639075; doi:10.7554/eLife.43803)
Supplement: Figure 2—source data 1. [file elife-43803-fig2-data1.zip › Figure2d_Figure2-FigureSupplement2b,c.csv]

GEP Type	GEP number	R	method	noiselevel	seed
Identity w/ activity	1	0.961970187379312	cNMF	1.0	9485
Identity w/ activity	2	0.9460813017962518	cNMF	1.0	9485
Identity w/ activity	3	0.9465226887593337	cNMF	1.0	9485
Identity w/ activity	4	0.9471135829775381	cNMF	1.0	9485
Identity w/o activity	5	0.9495281394390032	cNMF	1.0	9485
Identity w/o activity	6	0.960199587853105	cNMF	1.0	9485
Identity w/o activity	7	0.960139242564836	cNMF	1.0	9485
Identity w/o activity	8	0.9683158045910151	cNMF	1.0	9485
Identity w/o activity	9	0.9462309448017185	cNMF	1.0	9485
Identity w/o activity	10	0.9293266205422155	cNMF	1.0	9485
Identity w/o activity	11	0.95604909044423	cNMF	1.0	9485
Identity w/o activity	12	0.9578335742702364	cNMF	1.0	9485
Identity w/o activity	13	0.9708450336124352	cNMF	1.0	9485
Activity	14	0.9722826944530477	cNMF	1.0	9485
Identity w/ activity	1	0.9698068548625777	cICA	1.0	9485
Identity w/ activity	2	0.9539307267292372	cICA	1.0	9485
Identity w/ activity	3	0.962186753817917	cICA	1.0	9485
Identity w/ activity	4	0.9582275322072936	cICA	1.0	9485
Identity w/o activity	5	0.9627639481624792	cICA	1.0	9485
Identity w/o activity	6	0.969954098910276	cICA	1.0	9485
Identity w/o activity	7	0.9673810434970785	cICA	1.0	9485
Identity w/o activity	8	0.9722274502265823	cICA	1.0	9485
Identity w/o activity	9	0.9590045720007309	cICA	1.0	9485
Identity w/o activity	10	0.9485477363262012	cICA	1.0	9485
Identity w/o activity	11	0.964212262385434	cICA	1.0	9485
Identity w/o activity	12	0.9646364566122112	cICA	1.0	9485
Identity w/o activity	13	0.9747696395539182	cICA	1.0	9485
Activity	14	0.9669802177522012	cICA	1.0	9485
Identity w/ activity	1	0.9739786920923181	cLDA	1.0	9485
Identity w/ activity	2	0.97124052941635	cLDA	1.0	9485
Identity w/ activity	3	0.9681096615725204	cLDA	1.0	9485
Identity w/ activity	4	0.9673474927743673	cLDA	1.0	9485
Identity w/o activity	5	0.9678092676093377	cLDA	1.0	9485
Identity w/o activity	6	0.9724877487493364	cLDA	1.0	9485
Identity w/o activity	7	0.9705896763347028	cLDA	1.0	9485
Identity w/o activity	8	0.9747573223618835	cLDA	1.0	9485
Identity w/o activity	9	0.9708847837953403	cLDA	1.0	9485
Identity w/o activity	10	0.9573541726176771	cLDA	1.0	9485
Identity w/o activity	11	0.969350392670774	cLDA	1.0	9485
Identity w/o activity	12	0.9692711188480343	cLDA	1.0	9485
Identity w/o activity	13	0.9747884803627581	cLDA	1.0	9485
Activity	14	0.9793486677111346	cLDA	1.0	9485
Identity w/ activity	1	0.9264201754383834	cNMF	1.0	13657
Identity w/ activity	2	0.9659097423754712	cNMF	1.0	13657
Identity w/ activity	3	0.9691868189004551	cNMF	1.0	13657
Identity w/ activity	4	0.9578839835482862	cNMF	1.0	13657
Identity w/o activity	5	0.9608934727321639	cNMF	1.0	13657
Identity w/o activity	6	0.9660745325549049	cNMF	1.0	13657
Identity w/o activity	7	0.9673325355016624	cNMF	1.0	13657
Identity w/o activity	8	0.9701737578688787	cNMF	1.0	13657
Identity w/o activity	9	0.9452632862249668	cNMF	1.0	13657
Identity w/o activity	10	0.9679008710468959	cNMF	1.0	13657
Identity w/o activity	11	0.9616137619227394	cNMF	1.0	13657
Identity w/o activity	12	0.9697830022992301	cNMF	1.0	13657
Identity w/o activity	13	0.9680412061329506	cNMF	1.0	13657
Activity	14	0.930690527237322	cNMF	1.0	13657
Identity w/ activity	1	0.9408467310192806	cICA	1.0	13657
Identity w/ activity	2	0.9688932677104893	cICA	1.0	13657
Identity w/ activity	3	0.972419206117512	cICA	1.0	13657
Identity w/ activity	4	0.9660390118932576	cICA	1.0	13657
Identity w/o activity	5	0.9693872633741915	cICA	1.0	13657
Identity w/o activity	6	0.9699104473426226	cICA	1.0	13657
Identity w/o activity	7	0.9725995416394424	cICA	1.0	13657
Identity w/o activity	8	0.9734538731264337	cICA	1.0	13657
Identity w/o activity	9	0.9562881039333859	cICA	1.0	13657
Identity w/o activity	10	0.9724795136411825	cICA	1.0	13657
Identity w/o activity	11	0.9674736903313025	cICA	1.0	13657
Identity w/o activity	12	0.9745240830290958	cICA	1.0	13657
Identity w/o activity	13	0.9740417846328512	cICA	1.0	13657
Activity	14	0.9267918285649986	cICA	1.0	13657
Identity w/ activity	1	0.9570576426418269	cLDA	1.0	13657
Identity w/ activity	2	0.9823549190599763	cLDA	1.0	13657
Identity w/ activity	3	0.9776912013964818	cLDA	1.0	13657
Identity w/ activity	4	0.9765827833670226	cLDA	1.0	13657
Identity w/o activity	5	0.9713292605721007	cLDA	1.0	13657
Identity w/o activity	6	0.9721506558018103	cLDA	1.0	13657
Identity w/o activity	7	0.9744520638794623	cLDA	1.0	13657
Identity w/o activity	8	0.9753044147119032	cLDA	1.0	13657
Identity w/o activity	9	0.9664437741598881	cLDA	1.0	13657
Identity w/o activity	10	0.9720310842956357	cLDA	1.0	13657
Identity w/o activity	11	0.9715000708791439	cLDA	1.0	13657
Identity w/o activity	12	0.9763927176680319	cLDA	1.0	13657
Identity w/o activity	13	0.9731217083005089	cLDA	1.0	13657
Activity	14	0.9368771511717506	cLDA	1.0	13657
Identity w/ activity	1	0.95640266573454	cNMF	1.0	18839
Identity w/ activity	2	0.9312382201426364	cNMF	1.0	18839
Identity w/ activity	3	0.9493102406441944	cNMF	1.0	18839
Identity w/ activity	4	0.9604839624027369	cNMF	1.0	18839
Identity w/o activity	5	0.9595244275751766	cNMF	1.0	18839
Identity w/o activity	6	0.9442781309644672	cNMF	1.0	18839
Identity w/o activity	7	0.9646164829824397	cNMF	1.0	18839
Identity w/o activity	8	0.9528176858472243	cNMF	1.0	18839
Identity w/o activity	9	0.9629250158011537	cNMF	1.0	18839
Identity w/o activity	10	0.9353994980394603	cNMF	1.0	18839
Identity w/o activity	11	0.9467696809978652	cNMF	1.0	18839
Identity w/o activity	12	0.9565803700096722	cNMF	1.0	18839
Identity w/o activity	13	0.9494922009274006	cNMF	1.0	18839
Activity	14	0.9538313858459866	cNMF	1.0	18839
Identity w/ activity	1	0.968952348010094	cICA	1.0	18839
Identity w/ activity	2	0.950763829865565	cICA	1.0	18839
Identity w/ activity	3	0.9650408835379481	cICA	1.0	18839
Identity w/ activity	4	0.9703061676559566	cICA	1.0	18839
Identity w/o activity	5	0.9701428850131927	cICA	1.0	18839
Identity w/o activity	6	0.9605996930372847	cICA	1.0	18839
Identity w/o activity	7	0.972457381580001	cICA	1.0	18839
Identity w/o activity	8	0.965172480530434	cICA	1.0	18839
Identity w/o activity	9	0.9710735668758552	cICA	1.0	18839
Identity w/o activity	10	0.9626702037520058	cICA	1.0	18839
Identity w/o activity	11	0.9660862170876929	cICA	1.0	18839
Identity w/o activity	12	0.9679700889838969	cICA	1.0	18839
Identity w/o activity	13	0.9671303703202622	cICA	1.0	18839
Activity	14	0.9508041883709832	cICA	1.0	18839
Identity w/ activity	1	0.975010041707441	cLDA	1.0	18839
Identity w/ activity	2	0.9619218167697958	cLDA	1.0	18839
Identity w/ activity	3	0.9730365470875122	cLDA	1.0	18839
Identity w/ activity	4	0.9746470186233167	cLDA	1.0	18839
Identity w/o activity	5	0.9706896090191394	cLDA	1.0	18839
Identity w/o activity	6	0.9627871776881797	cLDA	1.0	18839
Identity w/o activity	7	0.9722556745634187	cLDA	1.0	18839
Identity w/o activity	8	0.9720523289169323	cLDA	1.0	18839
Identity w/o activity	9	0.9700753065931083	cLDA	1.0	18839
Identity w/o activity	10	0.9667524995094957	cLDA	1.0	18839
Identity w/o activity	11	0.9683050959906288	cLDA	1.0	18839
Identity w/o activity	12	0.9677165645213449	cLDA	1.0	18839
Identity w/o activity	13	0.9682457856982973	cLDA	1.0	18839
Activity	14	0.9543803684187262	cLDA	1.0	18839
Identity w/ activity	1	0.9605182006117521	cNMF	1.0	19052
Identity w/ activity	2	0.9716357190219487	cNMF	1.0	19052
Identity w/ activity	3	0.9578782095541809	cNMF	1.0	19052
Identity w/ activity	4	0.9641604258593068	cNMF	1.0	19052
Identity w/o activity	5	0.9293814956787797	cNMF	1.0	19052
Identity w/o activity	6	0.9380215569504179	cNMF	1.0	19052
Identity w/o activity	7	0.9305783205641416	cNMF	1.0	19052
Identity w/o activity	8	0.9673477740993002	cNMF	1.0	19052
Identity w/o activity	9	0.9630965992743904	cNMF	1.0	19052
Identity w/o activity	10	0.9625778711270017	cNMF	1.0	19052
Identity w/o activity	11	0.9638749520775458	cNMF	1.0	19052
Identity w/o activity	12	0.9640650331024465	cNMF	1.0	19052
Identity w/o activity	13	0.9667028206989242	cNMF	1.0	19052
Activity	14	0.9664624946766011	cNMF	1.0	19052
Identity w/ activity	1	0.9617322332277096	cICA	1.0	19052
Identity w/ activity	2	0.9727075484540824	cICA	1.0	19052
Identity w/ activity	3	0.961735956913321	cICA	1.0	19052
Identity w/ activity	4	0.9700551183421713	cICA	1.0	19052
Identity w/o activity	5	0.949642802849614	cICA	1.0	19052
Identity w/o activity	6	0.9536003301357253	cICA	1.0	19052
Identity w/o activity	7	0.9471730286864372	cICA	1.0	19052
Identity w/o activity	8	0.9717204453331872	cICA	1.0	19052
Identity w/o activity	9	0.9674965104350188	cICA	1.0	19052
Identity w/o activity	10	0.970176422590234	cICA	1.0	19052
Identity w/o activity	11	0.970568442172945	cICA	1.0	19052
Identity w/o activity	12	0.9677851997967536	cICA	1.0	19052
Identity w/o activity	13	0.9714638772624036	cICA	1.0	19052
Activity	14	0.9554933613452244	cICA	1.0	19052
Identity w/ activity	1	0.9727704362463072	cLDA	1.0	19052
Identity w/ activity	2	0.9771900246153769	cLDA	1.0	19052
Identity w/ activity	3	0.9747366173362018	cLDA	1.0	19052
Identity w/ activity	4	0.9729682988452305	cLDA	1.0	19052
Identity w/o activity	5	0.9547354326818811	cLDA	1.0	19052
Identity w/o activity	6	0.9628417781688531	cLDA	1.0	19052
Identity w/o activity	7	0.9582913569844487	cLDA	1.0	19052
Identity w/o activity	8	0.9688226468175797	cLDA	1.0	19052
Identity w/o activity	9	0.9724206706030347	cLDA	1.0	19052
Identity w/o activity	10	0.9729377249014439	cLDA	1.0	19052
Identity w/o activity	11	0.9743733727218752	cLDA	1.0	19052
Identity w/o activity	12	0.9693758282735427	cLDA	1.0	19052
Identity w/o activity	13	0.972012557413853	cLDA	1.0	19052
Activity	14	0.9644664014342896	cLDA	1.0	19052
Identity w/ activity	1	0.9673265455438228	cNMF	1.0	22856
Identity w/ activity	2	0.9662166225354442	cNMF	1.0	22856
Identity w/ activity	3	0.9622830468245227	cNMF	1.0	22856
Identity w/ activity	4	0.9465979123467376	cNMF	1.0	22856
Identity w/o activity	5	0.9635569516665791	cNMF	1.0	22856
Identity w/o activity	6	0.9684163816964237	cNMF	1.0	22856
Identity w/o activity	7	0.9681336772537519	cNMF	1.0	22856
Identity w/o activity	8	0.9589208314273514	cNMF	1.0	22856
Identity w/o activity	9	0.9595059316840515	cNMF	1.0	22856
Identity w/o activity	10	0.9543979941860741	cNMF	1.0	22856
Identity w/o activity	11	0.9634943391870643	cNMF	1.0	22856
Identity w/o activity	12	0.9520106293172153	cNMF	1.0	22856
Identity w/o activity	13	0.9634247362278927	cNMF	1.0	22856
Activity	14	0.9661000653709129	cNMF	1.0	22856
Identity w/ activity	1	0.973286166296037	cICA	1.0	22856
Identity w/ activity	2	0.968994202449107	cICA	1.0	22856
Identity w/ activity	3	0.969397983746017	cICA	1.0	22856
Identity w/ activity	4	0.9589201391776707	cICA	1.0	22856
Identity w/o activity	5	0.9704962361257179	cICA	1.0	22856
Identity w/o activity	6	0.9721756786800753	cICA	1.0	22856
Identity w/o activity	7	0.9738295843610483	cICA	1.0	22856
Identity w/o activity	8	0.968748353709612	cICA	1.0	22856
Identity w/o activity	9	0.9687394740988773	cICA	1.0	22856
Identity w/o activity	10	0.9662824949586684	cICA	1.0	22856
Identity w/o activity	11	0.9692650098374603	cICA	1.0	22856
Identity w/o activity	12	0.9636553378694743	cICA	1.0	22856
Identity w/o activity	13	0.9697871401355643	cICA	1.0	22856
Activity	14	0.9608794739640582	cICA	1.0	22856
Identity w/ activity	1	0.9766546825817088	cLDA	1.0	22856
Identity w/ activity	2	0.9820029793865097	cLDA	1.0	22856
Identity w/ activity	3	0.9804779952467431	cLDA	1.0	22856
Identity w/ activity	4	0.9670603463647359	cLDA	1.0	22856
Identity w/o activity	5	0.9712141529064819	cLDA	1.0	22856
Identity w/o activity	6	0.9757365926048575	cLDA	1.0	22856
Identity w/o activity	7	0.9758159576070149	cLDA	1.0	22856
Identity w/o activity	8	0.9704764909969978	cLDA	1.0	22856
Identity w/o activity	9	0.9720990562071318	cLDA	1.0	22856
Identity w/o activity	10	0.9691219533644486	cLDA	1.0	22856
Identity w/o activity	11	0.9747962728616668	cLDA	1.0	22856
Identity w/o activity	12	0.9680160482125989	cLDA	1.0	22856
Identity w/o activity	13	0.9761705713755805	cLDA	1.0	22856
Activity	14	0.9627921381040001	cLDA	1.0	22856
Identity w/ activity	1	0.9422537122811003	cNMF	1.0	22517
Identity w/ activity	2	0.9524912203684055	cNMF	1.0	22517
Identity w/ activity	3	0.9646526459645253	cNMF	1.0	22517
Identity w/ activity	4	0.9527813012008429	cNMF	1.0	22517
Identity w/o activity	5	0.9616738265670991	cNMF	1.0	22517
Identity w/o activity	6	0.9546563883527595	cNMF	1.0	22517
Identity w/o activity	7	0.9589415115806527	cNMF	1.0	22517
Identity w/o activity	8	0.9661857248182888	cNMF	1.0	22517
Identity w/o activity	9	0.9701640686135269	cNMF	1.0	22517
Identity w/o activity	10	0.9642466881831191	cNMF	1.0	22517
Identity w/o activity	11	0.9569999005117069	cNMF	1.0	22517
Identity w/o activity	12	0.9734784065733892	cNMF	1.0	22517
Identity w/o activity	13	0.9647750397746228	cNMF	1.0	22517
Activity	14	0.965731730493979	cNMF	1.0	22517
Identity w/ activity	1	0.9545598590540145	cICA	1.0	22517
Identity w/ activity	2	0.962562997716862	cICA	1.0	22517
Identity w/ activity	3	0.9705576564748016	cICA	1.0	22517
Identity w/ activity	4	0.9638207019774714	cICA	1.0	22517
Identity w/o activity	5	0.9700470457821286	cICA	1.0	22517
Identity w/o activity	6	0.9641194693585303	cICA	1.0	22517
Identity w/o activity	7	0.9658502731947314	cICA	1.0	22517
Identity w/o activity	8	0.9721565367968181	cICA	1.0	22517
Identity w/o activity	9	0.9730034162253405	cICA	1.0	22517
Identity w/o activity	10	0.9709705343843856	cICA	1.0	22517
Identity w/o activity	11	0.9672805404283144	cICA	1.0	22517
Identity w/o activity	12	0.9762034506373674	cICA	1.0	22517
Identity w/o activity	13	0.9715826774895393	cICA	1.0	22517
Activity	14	0.9626949054767728	cICA	1.0	22517
Identity w/ activity	1	0.9688049924564344	cLDA	1.0	22517
Identity w/ activity	2	0.9711874651687715	cLDA	1.0	22517
Identity w/ activity	3	0.9768917046712848	cLDA	1.0	22517
Identity w/ activity	4	0.9760851589304068	cLDA	1.0	22517
Identity w/o activity	5	0.9769363781260634	cLDA	1.0	22517
Identity w/o activity	6	0.965065794544608	cLDA	1.0	22517
Identity w/o activity	7	0.9762563112394098	cLDA	1.0	22517
Identity w/o activity	8	0.9733528752665166	cLDA	1.0	22517
Identity w/o activity	9	0.9753149707140162	cLDA	1.0	22517
Identity w/o activity	10	0.9723382761038749	cLDA	1.0	22517
Identity w/o activity	11	0.9688571007896851	cLDA	1.0	22517
Identity w/o activity	12	0.9776750534220875	cLDA	1.0	22517
Identity w/o activity	13	0.975239251934422	cLDA	1.0	22517
Activity	14	0.9661827394085748	cLDA	1.0	22517
Identity w/ activity	1	0.9674358387244388	cNMF	1.0	26118
Identity w/ activity	2	0.9388467982169554	cNMF	1.0	26118
Identity w/ activity	3	0.9694127275996256	cNMF	1.0	26118
Identity w/ activity	4	0.9695978564736233	cNMF	1.0	26118
Identity w/o activity	5	0.9583981693544754	cNMF	1.0	26118
Identity w/o activity	6	0.9576116059775162	cNMF	1.0	26118
Identity w/o activity	7	0.9728758116247169	cNMF	1.0	26118
Identity w/o activity	8	0.9483922250054541	cNMF	1.0	26118
Identity w/o activity	9	0.9643449091466603	cNMF	1.0	26118
Identity w/o activity	10	0.9546439935367043	cNMF	1.0	26118
Identity w/o activity	11	0.9669929589651827	cNMF	1.0	26118
Identity w/o activity	12	0.9687970933801041	cNMF	1.0	26118
Identity w/o activity	13	0.9722757064103055	cNMF	1.0	26118
Activity	14	0.9708464210097717	cNMF	1.0	26118
Identity w/ activity	1	0.9707929558027155	cICA	1.0	26118
Identity w/ activity	2	0.9513010762130282	cICA	1.0	26118
Identity w/ activity	3	0.9714546571141864	cICA	1.0	26118
Identity w/ activity	4	0.9730271010641658	cICA	1.0	26118
Identity w/o activity	5	0.9642165095833004	cICA	1.0	26118
Identity w/o activity	6	0.9649103922448259	cICA	1.0	26118
Identity w/o activity	7	0.975282029677223	cICA	1.0	26118
Identity w/o activity	8	0.9622574203655654	cICA	1.0	26118
Identity w/o activity	9	0.9689565339286152	cICA	1.0	26118
Identity w/o activity	10	0.9641348655192714	cICA	1.0	26118
Identity w/o activity	11	0.9725291211004035	cICA	1.0	26118
Identity w/o activity	12	0.9706009274281552	cICA	1.0	26118
Identity w/o activity	13	0.9752039521779762	cICA	1.0	26118
Activity	14	0.9602282821026443	cICA	1.0	26118
Identity w/ activity	1	0.980614587726657	cLDA	1.0	26118
Identity w/ activity	2	0.962488729547401	cLDA	1.0	26118
Identity w/ activity	3	0.9775955551706385	cLDA	1.0	26118
Identity w/ activity	4	0.9785742543399201	cLDA	1.0	26118
Identity w/o activity	5	0.9730843042856496	cLDA	1.0	26118
Identity w/o activity	6	0.9730667846095603	cLDA	1.0	26118
Identity w/o activity	7	0.9783992528579659	cLDA	1.0	26118
Identity w/o activity	8	0.9704836754854187	cLDA	1.0	26118
Identity w/o activity	9	0.9742323427907642	cLDA	1.0	26118
Identity w/o activity	10	0.9718271772175862	cLDA	1.0	26118
Identity w/o activity	11	0.9742666636094772	cLDA	1.0	26118
Identity w/o activity	12	0.9759343685799726	cLDA	1.0	26118
Identity w/o activity	13	0.9801056065240956	cLDA	1.0	26118
Activity	14	0.9764248671346151	cLDA	1.0	26118
Identity w/ activity	1	0.9637817742780619	cNMF	1.0	29975
Identity w/ activity	2	0.972433769202836	cNMF	1.0	29975
Identity w/ activity	3	0.9684052557939353	cNMF	1.0	29975
Identity w/ activity	4	0.9739908497180969	cNMF	1.0	29975
Identity w/o activity	5	0.9659235414117682	cNMF	1.0	29975
Identity w/o activity	6	0.9532078066146602	cNMF	1.0	29975
Identity w/o activity	7	0.975081558186397	cNMF	1.0	29975
Identity w/o activity	8	0.9601303977793885	cNMF	1.0	29975
Identity w/o activity	9	0.969087025482783	cNMF	1.0	29975
Identity w/o activity	10	0.9720325196283293	cNMF	1.0	29975
Identity w/o activity	11	0.9665059164145122	cNMF	1.0	29975
Identity w/o activity	12	0.9668271555864637	cNMF	1.0	29975
Identity w/o activity	13	0.9717450181548009	cNMF	1.0	29975
Activity	14	0.973579050097572	cNMF	1.0	29975
Identity w/ activity	1	0.9678563588693916	cICA	1.0	29975
Identity w/ activity	2	0.9761764806233542	cICA	1.0	29975
Identity w/ activity	3	0.973418140400477	cICA	1.0	29975
Identity w/ activity	4	0.9760816675870111	cICA	1.0	29975
Identity w/o activity	5	0.9719621475895096	cICA	1.0	29975
Identity w/o activity	6	0.9648290453675096	cICA	1.0	29975
Identity w/o activity	7	0.9780537278129133	cICA	1.0	29975
Identity w/o activity	8	0.9658667738069644	cICA	1.0	29975
Identity w/o activity	9	0.9740428065481472	cICA	1.0	29975
Identity w/o activity	10	0.9758171544353944	cICA	1.0	29975
Identity w/o activity	11	0.9701497826110189	cICA	1.0	29975
Identity w/o activity	12	0.9705759517152536	cICA	1.0	29975
Identity w/o activity	13	0.9748520365256805	cICA	1.0	29975
Activity	14	0.9580135109441456	cICA	1.0	29975
Identity w/ activity	1	0.979578190766064	cLDA	1.0	29975
Identity w/ activity	2	0.980145536943873	cLDA	1.0	29975
Identity w/ activity	3	0.9834942563971156	cLDA	1.0	29975
Identity w/ activity	4	0.9797178423303279	cLDA	1.0	29975
Identity w/o activity	5	0.9769756238158034	cLDA	1.0	29975
Identity w/o activity	6	0.9715999327025364	cLDA	1.0	29975
Identity w/o activity	7	0.9821437578795119	cLDA	1.0	29975
Identity w/o activity	8	0.9747448864842994	cLDA	1.0	29975
Identity w/o activity	9	0.9769010762742397	cLDA	1.0	29975
Identity w/o activity	10	0.9788702884354017	cLDA	1.0	29975
Identity w/o activity	11	0.9792162984151608	cLDA	1.0	29975
Identity w/o activity	12	0.974744175583877	cLDA	1.0	29975
Identity w/o activity	13	0.9806825277258671	cLDA	1.0	29975
Activity	14	0.9737630947136929	cLDA	1.0	29975
Identity w/ activity	1	0.9518463029246744	cNMF	1.0	4090
Identity w/ activity	2	0.9538608183938468	cNMF	1.0	4090
Identity w/ activity	3	0.9616235848311891	cNMF	1.0	4090
Identity w/ activity	4	0.959396297195889	cNMF	1.0	4090
Identity w/o activity	5	0.9604068460557922	cNMF	1.0	4090
Identity w/o activity	6	0.9552109747932934	cNMF	1.0	4090
Identity w/o activity	7	0.9556922208873518	cNMF	1.0	4090
Identity w/o activity	8	0.9620335536841584	cNMF	1.0	4090
Identity w/o activity	9	0.9620227735173382	cNMF	1.0	4090
Identity w/o activity	10	0.9617182908855828	cNMF	1.0	4090
Identity w/o activity	11	0.9527759207749137	cNMF	1.0	4090
Identity w/o activity	12	0.9381546866059798	cNMF	1.0	4090
Identity w/o activity	13	0.9694440632902982	cNMF	1.0	4090
Activity	14	0.9704424283198422	cNMF	1.0	4090
Identity w/ activity	1	0.9689990437847628	cICA	1.0	4090
Identity w/ activity	2	0.9688981550981701	cICA	1.0	4090
Identity w/ activity	3	0.9710400738026415	cICA	1.0	4090
Identity w/ activity	4	0.9678232975491379	cICA	1.0	4090
Identity w/o activity	5	0.9713573250732582	cICA	1.0	4090
Identity w/o activity	6	0.9662411817155006	cICA	1.0	4090
Identity w/o activity	7	0.9676888882174027	cICA	1.0	4090
Identity w/o activity	8	0.9705686180076123	cICA	1.0	4090
Identity w/o activity	9	0.9711213416802302	cICA	1.0	4090
Identity w/o activity	10	0.9687549167385452	cICA	1.0	4090
Identity w/o activity	11	0.9623114861195565	cICA	1.0	4090
Identity w/o activity	12	0.958633807984316	cICA	1.0	4090
Identity w/o activity	13	0.9754427735938295	cICA	1.0	4090
Activity	14	0.9565191605890937	cICA	1.0	4090
Identity w/ activity	1	0.9753237170286093	cLDA	1.0	4090
Identity w/ activity	2	0.9758773086182599	cLDA	1.0	4090
Identity w/ activity	3	0.9798813726977423	cLDA	1.0	4090
Identity w/ activity	4	0.9795702872747349	cLDA	1.0	4090
Identity w/o activity	5	0.9731652336292356	cLDA	1.0	4090
Identity w/o activity	6	0.9742160444429707	cLDA	1.0	4090
Identity w/o activity	7	0.9708074276236012	cLDA	1.0	4090
Identity w/o activity	8	0.9701450547055139	cLDA	1.0	4090
Identity w/o activity	9	0.9730490456275158	cLDA	1.0	4090
Identity w/o activity	10	0.9710623644878349	cLDA	1.0	4090
Identity w/o activity	11	0.9714328683531793	cLDA	1.0	4090
Identity w/o activity	12	0.9619069270999956	cLDA	1.0	4090
Identity w/o activity	13	0.9727231323137706	cLDA	1.0	4090
Activity	14	0.9712019325355224	cLDA	1.0	4090
Identity w/ activity	1	0.9643064015318479	cNMF	1.0	9474
Identity w/ activity	2	0.953815499598062	cNMF	1.0	9474
Identity w/ activity	3	0.9600457882998814	cNMF	1.0	9474
Identity w/ activity	4	0.9606605922681555	cNMF	1.0	9474
Identity w/o activity	5	0.9572743547867493	cNMF	1.0	9474
Identity w/o activity	6	0.9630479219970645	cNMF	1.0	9474
Identity w/o activity	7	0.9578048259512825	cNMF	1.0	9474
Identity w/o activity	8	0.9620221293676317	cNMF	1.0	9474
Identity w/o activity	9	0.968046469984923	cNMF	1.0	9474
Identity w/o activity	10	0.9578167374663744	cNMF	1.0	9474
Identity w/o activity	11	0.9659582553418407	cNMF	1.0	9474
Identity w/o activity	12	0.9598054917678667	cNMF	1.0	9474
Identity w/o activity	13	0.9435376503308993	cNMF	1.0	9474
Activity	14	0.9556211119779309	cNMF	1.0	9474
Identity w/ activity	1	0.969751801640202	cICA	1.0	9474
Identity w/ activity	2	0.9572496458279806	cICA	1.0	9474
Identity w/ activity	3	0.9636895257383098	cICA	1.0	9474
Identity w/ activity	4	0.9669535437253871	cICA	1.0	9474
Identity w/o activity	5	0.9667338672340609	cICA	1.0	9474
Identity w/o activity	6	0.9680704324273524	cICA	1.0	9474
Identity w/o activity	7	0.9662297990693761	cICA	1.0	9474
Identity w/o activity	8	0.9675410364555603	cICA	1.0	9474
Identity w/o activity	9	0.9728092514475384	cICA	1.0	9474
Identity w/o activity	10	0.9651913094300066	cICA	1.0	9474
Identity w/o activity	11	0.9728731429717137	cICA	1.0	9474
Identity w/o activity	12	0.9658664287887437	cICA	1.0	9474
Identity w/o activity	13	0.9575938304657101	cICA	1.0	9474
Activity	14	0.9351560723380186	cICA	1.0	9474
Identity w/ activity	1	0.9786739670932922	cLDA	1.0	9474
Identity w/ activity	2	0.975481795560568	cLDA	1.0	9474
Identity w/ activity	3	0.9733397082718899	cLDA	1.0	9474
Identity w/ activity	4	0.9771527293278978	cLDA	1.0	9474
Identity w/o activity	5	0.973768023173305	cLDA	1.0	9474
Identity w/o activity	6	0.9744287016225455	cLDA	1.0	9474
Identity w/o activity	7	0.9710184706927625	cLDA	1.0	9474
Identity w/o activity	8	0.9722928689482379	cLDA	1.0	9474
Identity w/o activity	9	0.9776071025808188	cLDA	1.0	9474
Identity w/o activity	10	0.9693036702725494	cLDA	1.0	9474
Identity w/o activity	11	0.9789416870804313	cLDA	1.0	9474
Identity w/o activity	12	0.9728959709570566	cLDA	1.0	9474
Identity w/o activity	13	0.9707526031349121	cLDA	1.0	9474
Activity	14	0.9544071968985633	cLDA	1.0	9474
Identity w/ activity	1	0.9569834740408671	cNMF	1.0	28596
Identity w/ activity	2	0.9700381396478855	cNMF	1.0	28596
Identity w/ activity	3	0.9640082988943324	cNMF	1.0	28596
Identity w/ activity	4	0.9484526325185252	cNMF	1.0	28596
Identity w/o activity	5	0.9695340231581495	cNMF	1.0	28596
Identity w/o activity	6	0.9529296112070769	cNMF	1.0	28596
Identity w/o activity	7	0.9728598819683856	cNMF	1.0	28596
Identity w/o activity	8	0.9600004018831816	cNMF	1.0	28596
Identity w/o activity	9	0.9560131823913759	cNMF	1.0	28596
Identity w/o activity	10	0.9634265544448058	cNMF	1.0	28596
Identity w/o activity	11	0.9705442231491026	cNMF	1.0	28596
Identity w/o activity	12	0.9648324359809373	cNMF	1.0	28596
Identity w/o activity	13	0.9536387530368171	cNMF	1.0	28596
Activity	14	0.9755374227610389	cNMF	1.0	28596
Identity w/ activity	1	0.9663605576442204	cICA	1.0	28596
Identity w/ activity	2	0.9725626605930044	cICA	1.0	28596
Identity w/ activity	3	0.9716279593949683	cICA	1.0	28596
Identity w/ activity	4	0.9599368452764958	cICA	1.0	28596
Identity w/o activity	5	0.9733293815078932	cICA	1.0	28596
Identity w/o activity	6	0.9663889433404123	cICA	1.0	28596
Identity w/o activity	7	0.9713508636514483	cICA	1.0	28596
Identity w/o activity	8	0.9640951951700083	cICA	1.0	28596
Identity w/o activity	9	0.9663597184574395	cICA	1.0	28596
Identity w/o activity	10	0.9708564160004833	cICA	1.0	28596
Identity w/o activity	11	0.975342189759878	cICA	1.0	28596
Identity w/o activity	12	0.9723283844576398	cICA	1.0	28596
Identity w/o activity	13	0.960520020556495	cICA	1.0	28596
Activity	14	0.9712665492343104	cICA	1.0	28596
Identity w/ activity	1	0.9750033954054129	cLDA	1.0	28596
Identity w/ activity	2	0.9748619371531508	cLDA	1.0	28596
Identity w/ activity	3	0.9772099565916528	cLDA	1.0	28596
Identity w/ activity	4	0.9643361046334931	cLDA	1.0	28596
Identity w/o activity	5	0.9732978408437373	cLDA	1.0	28596
Identity w/o activity	6	0.9700623786293299	cLDA	1.0	28596
Identity w/o activity	7	0.9787227783245238	cLDA	1.0	28596
Identity w/o activity	8	0.968922536444516	cLDA	1.0	28596
Identity w/o activity	9	0.9712006646408132	cLDA	1.0	28596
Identity w/o activity	10	0.9730622754005059	cLDA	1.0	28596
Identity w/o activity	11	0.9786052295388629	cLDA	1.0	28596
Identity w/o activity	12	0.9726317183071596	cLDA	1.0	28596
Identity w/o activity	13	0.9661736392364585	cLDA	1.0	28596
Activity	14	0.9786556763176545	cLDA	1.0	28596
Identity w/ activity	1	0.9502855668605991	cNMF	1.0	13720
Identity w/ activity	2	0.9642575417630297	cNMF	1.0	13720
Identity w/ activity	3	0.9310076583788046	cNMF	1.0	13720
Identity w/ activity	4	0.9469795299660674	cNMF	1.0	13720
Identity w/o activity	5	0.9498569597281352	cNMF	1.0	13720
Identity w/o activity	6	0.9626305987442761	cNMF	1.0	13720
Identity w/o activity	7	0.9636053376346831	cNMF	1.0	13720
Identity w/o activity	8	0.939239979462901	cNMF	1.0	13720
Identity w/o activity	9	0.9506773143842305	cNMF	1.0	13720
Identity w/o activity	10	0.932936064657037	cNMF	1.0	13720
Identity w/o activity	11	0.9631961455259057	cNMF	1.0	13720
Identity w/o activity	12	0.9507967824339764	cNMF	1.0	13720
Identity w/o activity	13	0.9641097210183295	cNMF	1.0	13720
Activity	14	0.966330635129339	cNMF	1.0	13720
Identity w/ activity	1	0.9634076351419425	cICA	1.0	13720
Identity w/ activity	2	0.9727712188358509	cICA	1.0	13720
Identity w/ activity	3	0.9518863722399831	cICA	1.0	13720
Identity w/ activity	4	0.9574176629247853	cICA	1.0	13720
Identity w/o activity	5	0.9621372040916119	cICA	1.0	13720
Identity w/o activity	6	0.9675803810170456	cICA	1.0	13720
Identity w/o activity	7	0.9693955433209781	cICA	1.0	13720
Identity w/o activity	8	0.957150120367295	cICA	1.0	13720
Identity w/o activity	9	0.9609780851096641	cICA	1.0	13720
Identity w/o activity	10	0.9559451953499208	cICA	1.0	13720
Identity w/o activity	11	0.9710907100219076	cICA	1.0	13720
Identity w/o activity	12	0.9649188578246647	cICA	1.0	13720
Identity w/o activity	13	0.9694204993845638	cICA	1.0	13720
Activity	14	0.9653151472864634	cICA	1.0	13720
Identity w/ activity	1	0.9656891958915448	cLDA	1.0	13720
Identity w/ activity	2	0.9700149377434237	cLDA	1.0	13720
Identity w/ activity	3	0.9631871897000593	cLDA	1.0	13720
Identity w/ activity	4	0.9724057760879691	cLDA	1.0	13720
Identity w/o activity	5	0.9700946068462671	cLDA	1.0	13720
Identity w/o activity	6	0.9682750810043522	cLDA	1.0	13720
Identity w/o activity	7	0.9649240501361046	cLDA	1.0	13720
Identity w/o activity	8	0.9648143363691101	cLDA	1.0	13720
Identity w/o activity	9	0.9743304727428297	cLDA	1.0	13720
Identity w/o activity	10	0.9692936214459729	cLDA	1.0	13720
Identity w/o activity	11	0.9670618249052256	cLDA	1.0	13720
Identity w/o activity	12	0.9621404067110771	cLDA	1.0	13720
Identity w/o activity	13	0.9694332683066512	cLDA	1.0	13720
Activity	14	0.9688040748093948	cLDA	1.0	13720
Identity w/ activity	1	0.9484244026708872	cNMF	1.0	32237
Identity w/ activity	2	0.9618351638530438	cNMF	1.0	32237
Identity w/ activity	3	0.9757720987636154	cNMF	1.0	32237
Identity w/ activity	4	0.9567924653525748	cNMF	1.0	32237
Identity w/o activity	5	0.9618321619202717	cNMF	1.0	32237
Identity w/o activity	6	0.9662892862653351	cNMF	1.0	32237
Identity w/o activity	7	0.9586395378025442	cNMF	1.0	32237
Identity w/o activity	8	0.9721409570666002	cNMF	1.0	32237
Identity w/o activity	9	0.9739768084131666	cNMF	1.0	32237
Identity w/o activity	10	0.9660090297005128	cNMF	1.0	32237
Identity w/o activity	11	0.9594628786474151	cNMF	1.0	32237
Identity w/o activity	12	0.9716411785240833	cNMF	1.0	32237
Identity w/o activity	13	0.9546447379972642	cNMF	1.0	32237
Activity	14	0.9680981821070564	cNMF	1.0	32237
Identity w/ activity	1	0.9586294181065456	cICA	1.0	32237
Identity w/ activity	2	0.9676485287437889	cICA	1.0	32237
Identity w/ activity	3	0.9784815863498875	cICA	1.0	32237
Identity w/ activity	4	0.9657057457136959	cICA	1.0	32237
Identity w/o activity	5	0.9687158454245133	cICA	1.0	32237
Identity w/o activity	6	0.9694928565720712	cICA	1.0	32237
Identity w/o activity	7	0.9660365685902805	cICA	1.0	32237
Identity w/o activity	8	0.9744566536299415	cICA	1.0	32237
Identity w/o activity	9	0.9754063014998334	cICA	1.0	32237
Identity w/o activity	10	0.9709030821288936	cICA	1.0	32237
Identity w/o activity	11	0.9657669767469439	cICA	1.0	32237
Identity w/o activity	12	0.9737501947076141	cICA	1.0	32237
Identity w/o activity	13	0.9613430022941062	cICA	1.0	32237
Activity	14	0.9587968081589454	cICA	1.0	32237
Identity w/ activity	1	0.9667807149693803	cLDA	1.0	32237
Identity w/ activity	2	0.975410707754201	cLDA	1.0	32237
Identity w/ activity	3	0.9822038616202144	cLDA	1.0	32237
Identity w/ activity	4	0.9741450606691274	cLDA	1.0	32237
Identity w/o activity	5	0.9736525925933794	cLDA	1.0	32237
Identity w/o activity	6	0.97729237903126	cLDA	1.0	32237
Identity w/o activity	7	0.9713182638562157	cLDA	1.0	32237
Identity w/o activity	8	0.975506883775082	cLDA	1.0	32237
Identity w/o activity	9	0.9804413409401955	cLDA	1.0	32237
Identity w/o activity	10	0.9744811394566082	cLDA	1.0	32237
Identity w/o activity	11	0.9712057793299853	cLDA	1.0	32237
Identity w/o activity	12	0.9778610077713583	cLDA	1.0	32237
Identity w/o activity	13	0.9670691779678844	cLDA	1.0	32237
Activity	14	0.9684231973295401	cLDA	1.0	32237
Identity w/ activity	1	0.9684909943008797	cNMF	1.0	12045
Identity w/ activity	2	0.9638836133828645	cNMF	1.0	12045
Identity w/ activity	3	0.9608926131124016	cNMF	1.0	12045
Identity w/ activity	4	0.951350026479127	cNMF	1.0	12045
Identity w/o activity	5	0.9598176164780978	cNMF	1.0	12045
Identity w/o activity	6	0.951545793312105	cNMF	1.0	12045
Identity w/o activity	7	0.957118899954549	cNMF	1.0	12045
Identity w/o activity	8	0.9644360531943272	cNMF	1.0	12045
Identity w/o activity	9	0.9741943426615607	cNMF	1.0	12045
Identity w/o activity	10	0.9610358312625618	cNMF	1.0	12045
Identity w/o activity	11	0.965405519298123	cNMF	1.0	12045
Identity w/o activity	12	0.9451261274776257	cNMF	1.0	12045
Identity w/o activity	13	0.9700028299446671	cNMF	1.0	12045
Activity	14	0.9463923452242072	cNMF	1.0	12045
Identity w/ activity	1	0.9736424183602979	cICA	1.0	12045
Identity w/ activity	2	0.9697045619100421	cICA	1.0	12045
Identity w/ activity	3	0.970113657323157	cICA	1.0	12045
Identity w/ activity	4	0.9608282728897769	cICA	1.0	12045
Identity w/o activity	5	0.9674654029526559	cICA	1.0	12045
Identity w/o activity	6	0.9643757148527146	cICA	1.0	12045
Identity w/o activity	7	0.9666596257475566	cICA	1.0	12045
Identity w/o activity	8	0.9731348427520836	cICA	1.0	12045
Identity w/o activity	9	0.9763450512494367	cICA	1.0	12045
Identity w/o activity	10	0.9682867686942722	cICA	1.0	12045
Identity w/o activity	11	0.9704294616306169	cICA	1.0	12045
Identity w/o activity	12	0.9613525736881916	cICA	1.0	12045
Identity w/o activity	13	0.9757684926409298	cICA	1.0	12045
Activity	14	0.9445252694164539	cICA	1.0	12045
Identity w/ activity	1	0.9750045919660266	cLDA	1.0	12045
Identity w/ activity	2	0.9731002466025772	cLDA	1.0	12045
Identity w/ activity	3	0.9704655500740592	cLDA	1.0	12045
Identity w/ activity	4	0.9424308560869269	cLDA	1.0	12045
Identity w/o activity	5	0.9693599320101814	cLDA	1.0	12045
Identity w/o activity	6	0.9687578574243918	cLDA	1.0	12045
Identity w/o activity	7	0.9697527534841854	cLDA	1.0	12045
Identity w/o activity	8	0.9740445639857714	cLDA	1.0	12045
Identity w/o activity	9	0.9779345066608305	cLDA	1.0	12045
Identity w/o activity	10	0.9744499525487688	cLDA	1.0	12045
Identity w/o activity	11	0.974335244636991	cLDA	1.0	12045
Identity w/o activity	12	0.9674714253323354	cLDA	1.0	12045
Identity w/o activity	13	0.9759531627333716	cLDA	1.0	12045
Activity	14	0.1472330413219135	cLDA	1.0	12045
Identity w/ activity	1	0.9674790908045409	cNMF	1.0	20934
Identity w/ activity	2	0.9459679041009175	cNMF	1.0	20934
Identity w/ activity	3	0.9478058866134235	cNMF	1.0	20934
Identity w/ activity	4	0.9511540510035783	cNMF	1.0	20934
Identity w/o activity	5	0.9539305091985808	cNMF	1.0	20934
Identity w/o activity	6	0.9617347163823957	cNMF	1.0	20934
Identity w/o activity	7	0.9535367411730722	cNMF	1.0	20934
Identity w/o activity	8	0.9608649115137267	cNMF	1.0	20934
Identity w/o activity	9	0.9564792953978131	cNMF	1.0	20934
Identity w/o activity	10	0.9693339108709035	cNMF	1.0	20934
Identity w/o activity	11	0.9614529892093729	cNMF	1.0	20934
Identity w/o activity	12	0.9645190470230924	cNMF	1.0	20934
Identity w/o activity	13	0.961548748633207	cNMF	1.0	20934
Activity	14	0.9374320942839167	cNMF	1.0	20934
Identity w/ activity	1	0.9725601979836369	cICA	1.0	20934
Identity w/ activity	2	0.9467840558987094	cICA	1.0	20934
Identity w/ activity	3	0.957633103178956	cICA	1.0	20934
Identity w/ activity	4	0.9566855874447848	cICA	1.0	20934
Identity w/o activity	5	0.9657905209367126	cICA	1.0	20934
Identity w/o activity	6	0.9703457770716992	cICA	1.0	20934
Identity w/o activity	7	0.9681713261310435	cICA	1.0	20934
Identity w/o activity	8	0.9697174754235935	cICA	1.0	20934
Identity w/o activity	9	0.9700053706432887	cICA	1.0	20934
Identity w/o activity	10	0.9756171035694123	cICA	1.0	20934
Identity w/o activity	11	0.9686162889876863	cICA	1.0	20934
Identity w/o activity	12	0.9727172448276307	cICA	1.0	20934
Identity w/o activity	13	0.9665726926705366	cICA	1.0	20934
Activity	14	0.7661200155941912	cICA	1.0	20934
Identity w/ activity	1	0.9788198107543273	cLDA	1.0	20934
Identity w/ activity	2	0.9690567224755682	cLDA	1.0	20934
Identity w/ activity	3	0.9645136658927317	cLDA	1.0	20934
Identity w/ activity	4	0.9717193546995799	cLDA	1.0	20934
Identity w/o activity	5	0.9681829160363875	cLDA	1.0	20934
Identity w/o activity	6	0.970943918021397	cLDA	1.0	20934
Identity w/o activity	7	0.9700425244637825	cLDA	1.0	20934
Identity w/o activity	8	0.9680513939292208	cLDA	1.0	20934
Identity w/o activity	9	0.9717678146720456	cLDA	1.0	20934
Identity w/o activity	10	0.9714500319379925	cLDA	1.0	20934
Identity w/o activity	11	0.9690309387180747	cLDA	1.0	20934
Identity w/o activity	12	0.9749837069343327	cLDA	1.0	20934
Identity w/o activity	13	0.9702943988822512	cLDA	1.0	20934
Activity	14	0.9095138504669272	cLDA	1.0	20934
Identity w/ activity	1	0.961284308689512	cNMF	1.0	7945
Identity w/ activity	2	0.9396489906287311	cNMF	1.0	7945
Identity w/ activity	3	0.9497333172191953	cNMF	1.0	7945
Identity w/ activity	4	0.9476660372834189	cNMF	1.0	7945
Identity w/o activity	5	0.9406563554422642	cNMF	1.0	7945
Identity w/o activity	6	0.9488255836594924	cNMF	1.0	7945
Identity w/o activity	7	0.9521894879785286	cNMF	1.0	7945
Identity w/o activity	8	0.9529144993547534	cNMF	1.0	7945
Identity w/o activity	9	0.964034178359469	cNMF	1.0	7945
Identity w/o activity	10	0.9517286958425409	cNMF	1.0	7945
Identity w/o activity	11	0.938630215261792	cNMF	1.0	7945
Identity w/o activity	12	0.9605204706838588	cNMF	1.0	7945
Identity w/o activity	13	0.967173986861403	cNMF	1.0	7945
Activity	14	0.9455641161014195	cNMF	1.0	7945
Identity w/ activity	1	0.9702195124150004	cICA	1.0	7945
Identity w/ activity	2	0.9573309339805711	cICA	1.0	7945
Identity w/ activity	3	0.962555994302124	cICA	1.0	7945
Identity w/ activity	4	0.9613590772601112	cICA	1.0	7945
Identity w/o activity	5	0.9595540553404612	cICA	1.0	7945
Identity w/o activity	6	0.9599182923770526	cICA	1.0	7945
Identity w/o activity	7	0.9591296038619634	cICA	1.0	7945
Identity w/o activity	8	0.9642936134853275	cICA	1.0	7945
Identity w/o activity	9	0.9718081771380168	cICA	1.0	7945
Identity w/o activity	10	0.9637875042739417	cICA	1.0	7945
Identity w/o activity	11	0.9556655223362842	cICA	1.0	7945
Identity w/o activity	12	0.9691219622595144	cICA	1.0	7945
Identity w/o activity	13	0.9712254231351165	cICA	1.0	7945
Activity	14	0.9433045672354567	cICA	1.0	7945
Identity w/ activity	1	0.9740313728778704	cLDA	1.0	7945
Identity w/ activity	2	0.9593167384470194	cLDA	1.0	7945
Identity w/ activity	3	0.9702267517436004	cLDA	1.0	7945
Identity w/ activity	4	0.9704162498696574	cLDA	1.0	7945
Identity w/o activity	5	0.9541498577330865	cLDA	1.0	7945
Identity w/o activity	6	0.9603319312822243	cLDA	1.0	7945
Identity w/o activity	7	0.9640999211194314	cLDA	1.0	7945
Identity w/o activity	8	0.9641216735182285	cLDA	1.0	7945
Identity w/o activity	9	0.972320048154774	cLDA	1.0	7945
Identity w/o activity	10	0.9660922796080381	cLDA	1.0	7945
Identity w/o activity	11	0.9599197287844948	cLDA	1.0	7945
Identity w/o activity	12	0.9708767520379211	cLDA	1.0	7945
Identity w/o activity	13	0.9719280162754208	cLDA	1.0	7945
Activity	14	0.9086061224196664	cLDA	1.0	7945
Identity w/ activity	1	0.9676591997789356	cNMF	1.0	16537
Identity w/ activity	2	0.9331679357678562	cNMF	1.0	16537
Identity w/ activity	3	0.9473779785722803	cNMF	1.0	16537
Identity w/ activity	4	0.9670207497663137	cNMF	1.0	16537
Identity w/o activity	5	0.9554208019621867	cNMF	1.0	16537
Identity w/o activity	6	0.9663328788719597	cNMF	1.0	16537
Identity w/o activity	7	0.9518347193827426	cNMF	1.0	16537
Identity w/o activity	8	0.9635931484462954	cNMF	1.0	16537
Identity w/o activity	9	0.9547729270255259	cNMF	1.0	16537
Identity w/o activity	10	0.9675752029661739	cNMF	1.0	16537
Identity w/o activity	11	0.9596872476981573	cNMF	1.0	16537
Identity w/o activity	12	0.9643782159779108	cNMF	1.0	16537
Identity w/o activity	13	0.957469424590387	cNMF	1.0	16537
Activity	14	0.9544128429492383	cNMF	1.0	16537
Identity w/ activity	1	0.9710584486691419	cICA	1.0	16537
Identity w/ activity	2	0.9541586177670789	cICA	1.0	16537
Identity w/ activity	3	0.9618685204408568	cICA	1.0	16537
Identity w/ activity	4	0.9741170514154188	cICA	1.0	16537
Identity w/o activity	5	0.9677317030316426	cICA	1.0	16537
Identity w/o activity	6	0.9737189919478837	cICA	1.0	16537
Identity w/o activity	7	0.9625669738418104	cICA	1.0	16537
Identity w/o activity	8	0.9690950429096903	cICA	1.0	16537
Identity w/o activity	9	0.9650439461954335	cICA	1.0	16537
Identity w/o activity	10	0.9729798917597026	cICA	1.0	16537
Identity w/o activity	11	0.9715317785101788	cICA	1.0	16537
Identity w/o activity	12	0.9715954612080279	cICA	1.0	16537
Identity w/o activity	13	0.9666335836636293	cICA	1.0	16537
Activity	14	0.9508184073013983	cICA	1.0	16537
Identity w/ activity	1	0.9765525147188328	cLDA	1.0	16537
Identity w/ activity	2	0.9661934159107821	cLDA	1.0	16537
Identity w/ activity	3	0.9694702333001236	cLDA	1.0	16537
Identity w/ activity	4	0.9805003358407313	cLDA	1.0	16537
Identity w/o activity	5	0.9703343704230496	cLDA	1.0	16537
Identity w/o activity	6	0.9747010303922793	cLDA	1.0	16537
Identity w/o activity	7	0.9714378617471138	cLDA	1.0	16537
Identity w/o activity	8	0.972104135814279	cLDA	1.0	16537
Identity w/o activity	9	0.9743679769354487	cLDA	1.0	16537
Identity w/o activity	10	0.9770641602304236	cLDA	1.0	16537
Identity w/o activity	11	0.9743490400649052	cLDA	1.0	16537
Identity w/o activity	12	0.9773440489363422	cLDA	1.0	16537
Identity w/o activity	13	0.973082443881391	cLDA	1.0	16537
Activity	14	0.9360583066363335	cLDA	1.0	16537
Identity w/ activity	1	0.9680570866267842	cNMF	1.0	12895
Identity w/ activity	2	0.9597541040546029	cNMF	1.0	12895
Identity w/ activity	3	0.9573357562513961	cNMF	1.0	12895
Identity w/ activity	4	0.9623738332453882	cNMF	1.0	12895
Identity w/o activity	5	0.9575291850145407	cNMF	1.0	12895
Identity w/o activity	6	0.9607856853765724	cNMF	1.0	12895
Identity w/o activity	7	0.9599427201358549	cNMF	1.0	12895
Identity w/o activity	8	0.9530943068874087	cNMF	1.0	12895
Identity w/o activity	9	0.9762950414882823	cNMF	1.0	12895
Identity w/o activity	10	0.9665716825858253	cNMF	1.0	12895
Identity w/o activity	11	0.9744752772537462	cNMF	1.0	12895
Identity w/o activity	12	0.9620183943077311	cNMF	1.0	12895
Identity w/o activity	13	0.955194208294599	cNMF	1.0	12895
Activity	14	0.9720716402805388	cNMF	1.0	12895
Identity w/ activity	1	0.9729595903876056	cICA	1.0	12895
Identity w/ activity	2	0.9650774232520821	cICA	1.0	12895
Identity w/ activity	3	0.9669612846016099	cICA	1.0	12895
Identity w/ activity	4	0.9683376321450974	cICA	1.0	12895
Identity w/o activity	5	0.9681492668014624	cICA	1.0	12895
Identity w/o activity	6	0.9693188488040391	cICA	1.0	12895
Identity w/o activity	7	0.9678943526419794	cICA	1.0	12895
Identity w/o activity	8	0.9590941001576705	cICA	1.0	12895
Identity w/o activity	9	0.9777509720479862	cICA	1.0	12895
Identity w/o activity	10	0.9746334853585429	cICA	1.0	12895
Identity w/o activity	11	0.977796072781025	cICA	1.0	12895
Identity w/o activity	12	0.9702688127038519	cICA	1.0	12895
Identity w/o activity	13	0.9663627764310879	cICA	1.0	12895
Activity	14	0.9611799764184691	cICA	1.0	12895
Identity w/ activity	1	0.9728550440099764	cLDA	1.0	12895
Identity w/ activity	2	0.9693987448733498	cLDA	1.0	12895
Identity w/ activity	3	0.9740177563840416	cLDA	1.0	12895
Identity w/ activity	4	0.9758704126509307	cLDA	1.0	12895
Identity w/o activity	5	0.9734778589244929	cLDA	1.0	12895
Identity w/o activity	6	0.973614279536241	cLDA	1.0	12895
Identity w/o activity	7	0.9723790371643155	cLDA	1.0	12895
Identity w/o activity	8	0.9682870175704221	cLDA	1.0	12895
Identity w/o activity	9	0.9799181914586749	cLDA	1.0	12895
Identity w/o activity	10	0.9757708841396653	cLDA	1.0	12895
Identity w/o activity	11	0.9803064731778541	cLDA	1.0	12895
Identity w/o activity	12	0.9714447197594287	cLDA	1.0	12895
Identity w/o activity	13	0.9688863727507523	cLDA	1.0	12895
Activity	14	0.9747940979474745	cLDA	1.0	12895
Identity w/ activity	1	0.9393590713913499	cNMF	1.0	27123
Identity w/ activity	2	0.9484901368311864	cNMF	1.0	27123
Identity w/ activity	3	0.9382665732445549	cNMF	1.0	27123
Identity w/ activity	4	0.957438849847247	cNMF	1.0	27123
Identity w/o activity	5	0.9569855375410428	cNMF	1.0	27123
Identity w/o activity	6	0.9626609505811315	cNMF	1.0	27123
Identity w/o activity	7	0.9623321764835514	cNMF	1.0	27123
Identity w/o activity	8	0.9662149565513769	cNMF	1.0	27123
Identity w/o activity	9	0.9604751136723635	cNMF	1.0	27123
Identity w/o activity	10	0.9582642194979802	cNMF	1.0	27123
Identity w/o activity	11	0.9537092570997929	cNMF	1.0	27123
Identity w/o activity	12	0.9634570704660019	cNMF	1.0	27123
Identity w/o activity	13	0.9640742300438951	cNMF	1.0	27123
Activity	14	0.967659467617833	cNMF	1.0	27123
Identity w/ activity	1	0.9551344521141684	cICA	1.0	27123
Identity w/ activity	2	0.9608213020335777	cICA	1.0	27123
Identity w/ activity	3	0.9563768618591724	cICA	1.0	27123
Identity w/ activity	4	0.9672049759212585	cICA	1.0	27123
Identity w/o activity	5	0.966686064141974	cICA	1.0	27123
Identity w/o activity	6	0.9671920631181417	cICA	1.0	27123
Identity w/o activity	7	0.9689497687102647	cICA	1.0	27123
Identity w/o activity	8	0.9710316198231534	cICA	1.0	27123
Identity w/o activity	9	0.9670220595810737	cICA	1.0	27123
Identity w/o activity	10	0.9643817177672581	cICA	1.0	27123
Identity w/o activity	11	0.9608175354279742	cICA	1.0	27123
Identity w/o activity	12	0.9699255172746026	cICA	1.0	27123
Identity w/o activity	13	0.9687024904495812	cICA	1.0	27123
Activity	14	0.9661142648547407	cICA	1.0	27123
Identity w/ activity	1	0.9730242383646426	cLDA	1.0	27123
Identity w/ activity	2	0.9761515498737713	cLDA	1.0	27123
Identity w/ activity	3	0.9660823169105166	cLDA	1.0	27123
Identity w/ activity	4	0.972934045534974	cLDA	1.0	27123
Identity w/o activity	5	0.9701235906700483	cLDA	1.0	27123
Identity w/o activity	6	0.9704089746474269	cLDA	1.0	27123
Identity w/o activity	7	0.9700519093496734	cLDA	1.0	27123
Identity w/o activity	8	0.9735493396271133	cLDA	1.0	27123
Identity w/o activity	9	0.9735673787631731	cLDA	1.0	27123
Identity w/o activity	10	0.9684065329103315	cLDA	1.0	27123
Identity w/o activity	11	0.9647415721014707	cLDA	1.0	27123
Identity w/o activity	12	0.9708287456817464	cLDA	1.0	27123
Identity w/o activity	13	0.9728978047527896	cLDA	1.0	27123
Activity	14	0.955745064999094	cLDA	1.0	27123
Identity w/ activity	1	0.9619729737034991	cNMF	1.0	7084
Identity w/ activity	2	0.9452580810338502	cNMF	1.0	7084
Identity w/ activity	3	0.9274044050300053	cNMF	1.0	7084
Identity w/ activity	4	0.9667623185047698	cNMF	1.0	7084
Identity w/o activity	5	0.9642244014317164	cNMF	1.0	7084
Identity w/o activity	6	0.9624073238737917	cNMF	1.0	7084
Identity w/o activity	7	0.9550475500247398	cNMF	1.0	7084
Identity w/o activity	8	0.9545142400646465	cNMF	1.0	7084
Identity w/o activity	9	0.9634875558488554	cNMF	1.0	7084
Identity w/o activity	10	0.9554996194669166	cNMF	1.0	7084
Identity w/o activity	11	0.9523571231533046	cNMF	1.0	7084
Identity w/o activity	12	0.9585048816390911	cNMF	1.0	7084
Identity w/o activity	13	0.9493867666335499	cNMF	1.0	7084
Activity	14	0.9630933037553884	cNMF	1.0	7084
Identity w/ activity	1	0.9684127990272082	cICA	1.0	7084
Identity w/ activity	2	0.9556027368920275	cICA	1.0	7084
Identity w/ activity	3	0.9432389890706374	cICA	1.0	7084
Identity w/ activity	4	0.9735880960045891	cICA	1.0	7084
Identity w/o activity	5	0.9705252357799007	cICA	1.0	7084
Identity w/o activity	6	0.9697898939168559	cICA	1.0	7084
Identity w/o activity	7	0.9639232841978872	cICA	1.0	7084
Identity w/o activity	8	0.9645665737584758	cICA	1.0	7084
Identity w/o activity	9	0.9674109063039673	cICA	1.0	7084
Identity w/o activity	10	0.966018965102218	cICA	1.0	7084
Identity w/o activity	11	0.9655422063688178	cICA	1.0	7084
Identity w/o activity	12	0.9692663337701337	cICA	1.0	7084
Identity w/o activity	13	0.9637761364122499	cICA	1.0	7084
Activity	14	0.9586991416769055	cICA	1.0	7084
Identity w/ activity	1	0.977492718303575	cLDA	1.0	7084
Identity w/ activity	2	0.9749937262137292	cLDA	1.0	7084
Identity w/ activity	3	0.9606046372224819	cLDA	1.0	7084
Identity w/ activity	4	0.9790502562678842	cLDA	1.0	7084
Identity w/o activity	5	0.9694108485126418	cLDA	1.0	7084
Identity w/o activity	6	0.9749273216881755	cLDA	1.0	7084
Identity w/o activity	7	0.9678016228395367	cLDA	1.0	7084
Identity w/o activity	8	0.9658388868697796	cLDA	1.0	7084
Identity w/o activity	9	0.9712664876567216	cLDA	1.0	7084
Identity w/o activity	10	0.968508267249628	cLDA	1.0	7084
Identity w/o activity	11	0.9683929278496242	cLDA	1.0	7084
Identity w/o activity	12	0.9772307890046191	cLDA	1.0	7084
Identity w/o activity	13	0.9673753285283316	cLDA	1.0	7084
Activity	14	0.9601687396523644	cLDA	1.0	7084
Identity w/ activity	1	0.9282442765736828	cNMF	0.75	31986
Identity w/ activity	2	0.9403021568730294	cNMF	0.75	31986
Identity w/ activity	3	0.9470136003015499	cNMF	0.75	31986
Identity w/ activity	4	0.9351715480159235	cNMF	0.75	31986
Identity w/o activity	5	0.9583868791275965	cNMF	0.75	31986
Identity w/o activity	6	0.9505997277386903	cNMF	0.75	31986
Identity w/o activity	7	0.9542287333710349	cNMF	0.75	31986
Identity w/o activity	8	0.9461456243916242	cNMF	0.75	31986
Identity w/o activity	9	0.9561401015747176	cNMF	0.75	31986
Identity w/o activity	10	0.9476537432742431	cNMF	0.75	31986
Identity w/o activity	11	0.9521797216586233	cNMF	0.75	31986
Identity w/o activity	12	0.9518454766179472	cNMF	0.75	31986
Identity w/o activity	13	0.9425826668356198	cNMF	0.75	31986
Activity	14	0.9355390048158524	cNMF	0.75	31986
Identity w/ activity	1	0.9414366491763545	cICA	0.75	31986
Identity w/ activity	2	0.954134337282988	cICA	0.75	31986
Identity w/ activity	3	0.9623040379788892	cICA	0.75	31986
Identity w/ activity	4	0.9474966115757195	cICA	0.75	31986
Identity w/o activity	5	0.9679648739689503	cICA	0.75	31986
Identity w/o activity	6	0.9626821259370231	cICA	0.75	31986
Identity w/o activity	7	0.963628100850605	cICA	0.75	31986
Identity w/o activity	8	0.9608171653600308	cICA	0.75	31986
Identity w/o activity	9	0.9659884719981171	cICA	0.75	31986
Identity w/o activity	10	0.9608665133250129	cICA	0.75	31986
Identity w/o activity	11	0.9622537045356434	cICA	0.75	31986
Identity w/o activity	12	0.9608876311099814	cICA	0.75	31986
Identity w/o activity	13	0.9597955221996933	cICA	0.75	31986
Activity	14	0.7962591204264751	cICA	0.75	31986
Identity w/ activity	1	0.9543305184416773	cLDA	0.75	31986
Identity w/ activity	2	0.9603179238046693	cLDA	0.75	31986
Identity w/ activity	3	0.9615961111594579	cLDA	0.75	31986
Identity w/ activity	4	0.9338946680962608	cLDA	0.75	31986
Identity w/o activity	5	0.952743214653303	cLDA	0.75	31986
Identity w/o activity	6	0.9600029797921869	cLDA	0.75	31986
Identity w/o activity	7	0.9662787870588366	cLDA	0.75	31986
Identity w/o activity	8	0.9630832355925366	cLDA	0.75	31986
Identity w/o activity	9	0.961315992872941	cLDA	0.75	31986
Identity w/o activity	10	0.9644992116601934	cLDA	0.75	31986
Identity w/o activity	11	0.9592506218669906	cLDA	0.75	31986
Identity w/o activity	12	0.9658068263892806	cLDA	0.75	31986
Identity w/o activity	13	0.9608136217386556	cLDA	0.75	31986
Activity	14	0.19622087842966068	cLDA	0.75	31986
Identity w/ activity	1	0.9404645559616878	cNMF	0.75	13703
Identity w/ activity	2	0.8512266467158729	cNMF	0.75	13703
Identity w/ activity	3	0.9171786594177512	cNMF	0.75	13703
Identity w/ activity	4	0.9581337637591567	cNMF	0.75	13703
Identity w/o activity	5	0.9281877106014566	cNMF	0.75	13703
Identity w/o activity	6	0.9514274875870719	cNMF	0.75	13703
Identity w/o activity	7	0.9408229720654013	cNMF	0.75	13703
Identity w/o activity	8	0.9395497218517413	cNMF	0.75	13703
Identity w/o activity	9	0.9473416476538068	cNMF	0.75	13703
Identity w/o activity	10	0.9278517847123636	cNMF	0.75	13703
Identity w/o activity	11	0.944886480639118	cNMF	0.75	13703
Identity w/o activity	12	0.9282656941037912	cNMF	0.75	13703
Identity w/o activity	13	0.9228818166875309	cNMF	0.75	13703
Activity	14	0.9158023714155098	cNMF	0.75	13703
Identity w/ activity	1	0.9544294057392317	cICA	0.75	13703
Identity w/ activity	2	0.8605666709375127	cICA	0.75	13703
Identity w/ activity	3	0.9426766218234597	cICA	0.75	13703
Identity w/ activity	4	0.9666797152575888	cICA	0.75	13703
Identity w/o activity	5	0.9464332315146119	cICA	0.75	13703
Identity w/o activity	6	0.9625042818201937	cICA	0.75	13703
Identity w/o activity	7	0.9567480559187398	cICA	0.75	13703
Identity w/o activity	8	0.9556342491559788	cICA	0.75	13703
Identity w/o activity	9	0.962633820423745	cICA	0.75	13703
Identity w/o activity	10	0.9473838106341878	cICA	0.75	13703
Identity w/o activity	11	0.9600718010013259	cICA	0.75	13703
Identity w/o activity	12	0.9486654630920007	cICA	0.75	13703
Identity w/o activity	13	0.9488520776532909	cICA	0.75	13703
Activity	14	0.6833910605202633	cICA	0.75	13703
Identity w/ activity	1	0.9588847200723296	cLDA	0.75	13703
Identity w/ activity	2	0.9153570858991625	cLDA	0.75	13703
Identity w/ activity	3	0.9421422297375159	cLDA	0.75	13703
Identity w/ activity	4	0.9600766146714429	cLDA	0.75	13703
Identity w/o activity	5	0.9477538612857987	cLDA	0.75	13703
Identity w/o activity	6	0.959251681052565	cLDA	0.75	13703
Identity w/o activity	7	0.9479544366056518	cLDA	0.75	13703
Identity w/o activity	8	0.9650694734536421	cLDA	0.75	13703
Identity w/o activity	9	0.9217050080034739	cLDA	0.75	13703
Identity w/o activity	10	0.9549290431773868	cLDA	0.75	13703
Identity w/o activity	11	0.9649806196434787	cLDA	0.75	13703
Identity w/o activity	12	0.9574859074194493	cLDA	0.75	13703
Identity w/o activity	13	0.9573048078875053	cLDA	0.75	13703
Activity	14	0.24356718208426592	cLDA	0.75	13703
Identity w/ activity	1	0.9521723665786248	cNMF	0.75	10864
Identity w/ activity	2	0.9567502654680398	cNMF	0.75	10864
Identity w/ activity	3	0.9481582367817497	cNMF	0.75	10864
Identity w/ activity	4	0.9613317070427666	cNMF	0.75	10864
Identity w/o activity	5	0.9502768186492593	cNMF	0.75	10864
Identity w/o activity	6	0.9474010270120587	cNMF	0.75	10864
Identity w/o activity	7	0.9366744054001443	cNMF	0.75	10864
Identity w/o activity	8	0.9425240638167028	cNMF	0.75	10864
Identity w/o activity	9	0.9531997216939999	cNMF	0.75	10864
Identity w/o activity	10	0.9381697051986846	cNMF	0.75	10864
Identity w/o activity	11	0.9119941759259576	cNMF	0.75	10864
Identity w/o activity	12	0.9234296783221403	cNMF	0.75	10864
Identity w/o activity	13	0.9327973598888901	cNMF	0.75	10864
Activity	14	0.8961111881033278	cNMF	0.75	10864
Identity w/ activity	1	0.9696410749445905	cICA	0.75	10864
Identity w/ activity	2	0.970895771988274	cICA	0.75	10864
Identity w/ activity	3	0.9660327145618135	cICA	0.75	10864
Identity w/ activity	4	0.9729928834556257	cICA	0.75	10864
Identity w/o activity	5	0.9652633667286159	cICA	0.75	10864
Identity w/o activity	6	0.9640877177643937	cICA	0.75	10864
Identity w/o activity	7	0.958746055091514	cICA	0.75	10864
Identity w/o activity	8	0.958907049822675	cICA	0.75	10864
Identity w/o activity	9	0.9674152130630255	cICA	0.75	10864
Identity w/o activity	10	0.9548631182720427	cICA	0.75	10864
Identity w/o activity	11	0.951163004634386	cICA	0.75	10864
Identity w/o activity	12	0.9484666767845419	cICA	0.75	10864
Identity w/o activity	13	0.9511343895233076	cICA	0.75	10864
Activity	14	-0.47931295167616683	cICA	0.75	10864
Identity w/ activity	1	0.9666921393098798	cLDA	0.75	10864
Identity w/ activity	2	0.9702529833590103	cLDA	0.75	10864
Identity w/ activity	3	0.9670044373874529	cLDA	0.75	10864
Identity w/ activity	4	0.9757252785527972	cLDA	0.75	10864
Identity w/o activity	5	0.9610811673907175	cLDA	0.75	10864
Identity w/o activity	6	0.9417864981805347	cLDA	0.75	10864
Identity w/o activity	7	0.9599735818610038	cLDA	0.75	10864
Identity w/o activity	8	0.970987541396594	cLDA	0.75	10864
Identity w/o activity	9	0.9685948743765428	cLDA	0.75	10864
Identity w/o activity	10	0.9601750903233346	cLDA	0.75	10864
Identity w/o activity	11	0.9533096880505589	cLDA	0.75	10864
Identity w/o activity	12	0.9517514747850513	cLDA	0.75	10864
Identity w/o activity	13	0.9482463222257074	cLDA	0.75	10864
Activity	14	0.33211019668166136	cLDA	0.75	10864
Identity w/ activity	1	0.9005017393411984	cNMF	0.75	2192
Identity w/ activity	2	0.9250714252614186	cNMF	0.75	2192
Identity w/ activity	3	0.9236697131514188	cNMF	0.75	2192
Identity w/ activity	4	0.934520646381727	cNMF	0.75	2192
Identity w/o activity	5	0.9446269198185328	cNMF	0.75	2192
Identity w/o activity	6	0.9453216573856704	cNMF	0.75	2192
Identity w/o activity	7	0.9527398531109247	cNMF	0.75	2192
Identity w/o activity	8	0.9207169027002478	cNMF	0.75	2192
Identity w/o activity	9	0.9366469457255481	cNMF	0.75	2192
Identity w/o activity	10	0.9466909473957428	cNMF	0.75	2192
Identity w/o activity	11	0.9573310945919689	cNMF	0.75	2192
Identity w/o activity	12	0.9414761356282003	cNMF	0.75	2192
Identity w/o activity	13	0.9359231265924837	cNMF	0.75	2192
Activity	14	0.16074682216500155	cNMF	0.75	2192
Identity w/ activity	1	0.950942062836603	cICA	0.75	2192
Identity w/ activity	2	0.9500431187701746	cICA	0.75	2192
Identity w/ activity	3	0.9500696016730855	cICA	0.75	2192
Identity w/ activity	4	0.955162610036812	cICA	0.75	2192
Identity w/o activity	5	0.9620293496764408	cICA	0.75	2192
Identity w/o activity	6	0.9665626524188916	cICA	0.75	2192
Identity w/o activity	7	0.9679316764947721	cICA	0.75	2192
Identity w/o activity	8	0.9553264364805027	cICA	0.75	2192
Identity w/o activity	9	0.9587694854349935	cICA	0.75	2192
Identity w/o activity	10	0.9597657907045724	cICA	0.75	2192
Identity w/o activity	11	0.966709705992661	cICA	0.75	2192
Identity w/o activity	12	0.9619516284571163	cICA	0.75	2192
Identity w/o activity	13	0.9571131835113661	cICA	0.75	2192
Activity	14	0.09574107115753486	cICA	0.75	2192
Identity w/ activity	1	0.9592112209490987	cLDA	0.75	2192
Identity w/ activity	2	0.9524304309023228	cLDA	0.75	2192
Identity w/ activity	3	0.9550272088587847	cLDA	0.75	2192
Identity w/ activity	4	0.9639497675666098	cLDA	0.75	2192
Identity w/o activity	5	0.9569744698531085	cLDA	0.75	2192
Identity w/o activity	6	0.9436905722328417	cLDA	0.75	2192
Identity w/o activity	7	0.9562277621233701	cLDA	0.75	2192
Identity w/o activity	8	0.9562890040496737	cLDA	0.75	2192
Identity w/o activity	9	0.9549548577998382	cLDA	0.75	2192
Identity w/o activity	10	0.95203550697634	cLDA	0.75	2192
Identity w/o activity	11	0.9693386171568178	cLDA	0.75	2192
Identity w/o activity	12	0.956927315924893	cLDA	0.75	2192
Identity w/o activity	13	0.9521710628330043	cLDA	0.75	2192
Activity	14	0.2854065388082116	cLDA	0.75	2192
Identity w/ activity	1	0.9177976696935575	cNMF	0.75	407
Identity w/ activity	2	0.9529571393353384	cNMF	0.75	407
Identity w/ activity	3	0.9429718613796941	cNMF	0.75	407
Identity w/ activity	4	0.9504924748010424	cNMF	0.75	407
Identity w/o activity	5	0.8979800869751104	cNMF	0.75	407
Identity w/o activity	6	0.9082220649313458	cNMF	0.75	407
Identity w/o activity	7	0.9271522254094777	cNMF	0.75	407
Identity w/o activity	8	0.9452904488346627	cNMF	0.75	407
Identity w/o activity	9	0.9408652183949033	cNMF	0.75	407
Identity w/o activity	10	0.941027817306373	cNMF	0.75	407
Identity w/o activity	11	0.9251535423359516	cNMF	0.75	407
Identity w/o activity	12	0.9195988726426961	cNMF	0.75	407
Identity w/o activity	13	0.8970322327595226	cNMF	0.75	407
Activity	14	0.9521062611845386	cNMF	0.75	407
Identity w/ activity	1	0.9451373476290719	cICA	0.75	407
Identity w/ activity	2	0.9656887134438832	cICA	0.75	407
Identity w/ activity	3	0.9615637407767993	cICA	0.75	407
Identity w/ activity	4	0.9663722644025767	cICA	0.75	407
Identity w/o activity	5	0.9448580161373217	cICA	0.75	407
Identity w/o activity	6	0.9498082779819821	cICA	0.75	407
Identity w/o activity	7	0.9570522453070107	cICA	0.75	407
Identity w/o activity	8	0.9673574407736988	cICA	0.75	407
Identity w/o activity	9	0.9666671374982359	cICA	0.75	407
Identity w/o activity	10	0.9624427470483636	cICA	0.75	407
Identity w/o activity	11	0.9539289778851836	cICA	0.75	407
Identity w/o activity	12	0.9487063765198248	cICA	0.75	407
Identity w/o activity	13	0.9483124812789084	cICA	0.75	407
Activity	14	0.9426001313528004	cICA	0.75	407
Identity w/ activity	1	0.9587565244403153	cLDA	0.75	407
Identity w/ activity	2	0.9642039825160271	cLDA	0.75	407
Identity w/ activity	3	0.9640468808380289	cLDA	0.75	407
Identity w/ activity	4	0.965193951105361	cLDA	0.75	407
Identity w/o activity	5	0.954921594343088	cLDA	0.75	407
Identity w/o activity	6	0.9390273915017329	cLDA	0.75	407
Identity w/o activity	7	0.9610560676660216	cLDA	0.75	407
Identity w/o activity	8	0.9537404664121468	cLDA	0.75	407
Identity w/o activity	9	0.9667881979624604	cLDA	0.75	407
Identity w/o activity	10	0.957599947186762	cLDA	0.75	407
Identity w/o activity	11	0.9423246242017927	cLDA	0.75	407
Identity w/o activity	12	0.9476354680007998	cLDA	0.75	407
Identity w/o activity	13	0.944263491155423	cLDA	0.75	407
Activity	14	0.9525640793663024	cLDA	0.75	407
Identity w/ activity	1	0.958211787237913	cNMF	0.75	9530
Identity w/ activity	2	0.9416670912642747	cNMF	0.75	9530
Identity w/ activity	3	0.9485936636689012	cNMF	0.75	9530
Identity w/ activity	4	0.9233934547069015	cNMF	0.75	9530
Identity w/o activity	5	0.949855882166982	cNMF	0.75	9530
Identity w/o activity	6	0.9395190270459504	cNMF	0.75	9530
Identity w/o activity	7	0.9527094999799848	cNMF	0.75	9530
Identity w/o activity	8	0.9407114345212797	cNMF	0.75	9530
Identity w/o activity	9	0.931213612210452	cNMF	0.75	9530
Identity w/o activity	10	0.927244145763381	cNMF	0.75	9530
Identity w/o activity	11	0.9478848700476172	cNMF	0.75	9530
Identity w/o activity	12	0.9531363902059491	cNMF	0.75	9530
Identity w/o activity	13	0.9326860412798818	cNMF	0.75	9530
Activity	14	0.9180769198773532	cNMF	0.75	9530
Identity w/ activity	1	0.9652834676429086	cICA	0.75	9530
Identity w/ activity	2	0.9533767638302448	cICA	0.75	9530
Identity w/ activity	3	0.9582422008985123	cICA	0.75	9530
Identity w/ activity	4	0.9429996131562517	cICA	0.75	9530
Identity w/o activity	5	0.9623081729628888	cICA	0.75	9530
Identity w/o activity	6	0.9593716189904509	cICA	0.75	9530
Identity w/o activity	7	0.9673083153402255	cICA	0.75	9530
Identity w/o activity	8	0.9557305801445241	cICA	0.75	9530
Identity w/o activity	9	0.9550198262171324	cICA	0.75	9530
Identity w/o activity	10	0.9529010117441203	cICA	0.75	9530
Identity w/o activity	11	0.9622232378492399	cICA	0.75	9530
Identity w/o activity	12	0.9642093924592294	cICA	0.75	9530
Identity w/o activity	13	0.9532035417394499	cICA	0.75	9530
Activity	14	0.6054853549337658	cICA	0.75	9530
Identity w/ activity	1	0.9581508041102692	cLDA	0.75	9530
Identity w/ activity	2	0.96067225477534	cLDA	0.75	9530
Identity w/ activity	3	0.9719698174256148	cLDA	0.75	9530
Identity w/ activity	4	0.9593592563160187	cLDA	0.75	9530
Identity w/o activity	5	0.9696571598536985	cLDA	0.75	9530
Identity w/o activity	6	0.9606769767015725	cLDA	0.75	9530
Identity w/o activity	7	0.9627123863614726	cLDA	0.75	9530
Identity w/o activity	8	0.9573602296246088	cLDA	0.75	9530
Identity w/o activity	9	0.9562284652769627	cLDA	0.75	9530
Identity w/o activity	10	0.9505320590801394	cLDA	0.75	9530
Identity w/o activity	11	0.9601998392928832	cLDA	0.75	9530
Identity w/o activity	12	0.9672317348267707	cLDA	0.75	9530
Identity w/o activity	13	0.9629964974985668	cLDA	0.75	9530
Activity	14	0.5118195234002872	cLDA	0.75	9530
Identity w/ activity	1	0.9498253990893494	cNMF	0.75	27377
Identity w/ activity	2	0.9534207776643151	cNMF	0.75	27377
Identity w/ activity	3	0.9198268514355411	cNMF	0.75	27377
Identity w/ activity	4	0.9470594717301921	cNMF	0.75	27377
Identity w/o activity	5	0.943642517895585	cNMF	0.75	27377
Identity w/o activity	6	0.9113081284042965	cNMF	0.75	27377
Identity w/o activity	7	0.9110920095048644	cNMF	0.75	27377
Identity w/o activity	8	0.9344638418925675	cNMF	0.75	27377
Identity w/o activity	9	0.921859935029006	cNMF	0.75	27377
Identity w/o activity	10	0.9188576610731077	cNMF	0.75	27377
Identity w/o activity	11	0.9339292183844651	cNMF	0.75	27377
Identity w/o activity	12	0.9411701335582013	cNMF	0.75	27377
Identity w/o activity	13	0.9261828640561118	cNMF	0.75	27377
Activity	14	0.9033855309002637	cNMF	0.75	27377
Identity w/ activity	1	0.9600755192334645	cICA	0.75	27377
Identity w/ activity	2	0.9671581090557992	cICA	0.75	27377
Identity w/ activity	3	0.9395858200845328	cICA	0.75	27377
Identity w/ activity	4	0.9617088089827026	cICA	0.75	27377
Identity w/o activity	5	0.9612084384063968	cICA	0.75	27377
Identity w/o activity	6	0.9550983441469598	cICA	0.75	27377
Identity w/o activity	7	0.9500815721642628	cICA	0.75	27377
Identity w/o activity	8	0.9621485865218794	cICA	0.75	27377
Identity w/o activity	9	0.9553070947274371	cICA	0.75	27377
Identity w/o activity	10	0.9492533947171669	cICA	0.75	27377
Identity w/o activity	11	0.9562850412781028	cICA	0.75	27377
Identity w/o activity	12	0.9625991178347286	cICA	0.75	27377
Identity w/o activity	13	0.9591869178784144	cICA	0.75	27377
Activity	14	0.8929430779341336	cICA	0.75	27377
Identity w/ activity	1	0.9645364390832388	cLDA	0.75	27377
Identity w/ activity	2	0.9638368227576113	cLDA	0.75	27377
Identity w/ activity	3	0.9450170651538851	cLDA	0.75	27377
Identity w/ activity	4	0.9597947456178498	cLDA	0.75	27377
Identity w/o activity	5	0.9653197938265139	cLDA	0.75	27377
Identity w/o activity	6	0.951498023952045	cLDA	0.75	27377
Identity w/o activity	7	0.9506719081059494	cLDA	0.75	27377
Identity w/o activity	8	0.9554114323922444	cLDA	0.75	27377
Identity w/o activity	9	0.9432367138790092	cLDA	0.75	27377
Identity w/o activity	10	0.9583549296071654	cLDA	0.75	27377
Identity w/o activity	11	0.9549407164496088	cLDA	0.75	27377
Identity w/o activity	12	0.9627056351835861	cLDA	0.75	27377
Identity w/o activity	13	0.9592380649517498	cLDA	0.75	27377
Activity	14	0.9570280493440154	cLDA	0.75	27377
Identity w/ activity	1	0.9343500908896354	cNMF	0.75	22446
Identity w/ activity	2	0.9279082583931982	cNMF	0.75	22446
Identity w/ activity	3	0.9293506177108133	cNMF	0.75	22446
Identity w/ activity	4	0.9197917057372416	cNMF	0.75	22446
Identity w/o activity	5	0.9180017592495981	cNMF	0.75	22446
Identity w/o activity	6	0.939087235940145	cNMF	0.75	22446
Identity w/o activity	7	0.9305512282062327	cNMF	0.75	22446
Identity w/o activity	8	0.9475608483058733	cNMF	0.75	22446
Identity w/o activity	9	0.9365124991020777	cNMF	0.75	22446
Identity w/o activity	10	0.9422293666277126	cNMF	0.75	22446
Identity w/o activity	11	0.9373958254919144	cNMF	0.75	22446
Identity w/o activity	12	0.9197093661907931	cNMF	0.75	22446
Identity w/o activity	13	0.9163544203184605	cNMF	0.75	22446
Activity	14	0.9152506156280142	cNMF	0.75	22446
Identity w/ activity	1	0.958162304501813	cICA	0.75	22446
Identity w/ activity	2	0.9480637200184759	cICA	0.75	22446
Identity w/ activity	3	0.953184659689764	cICA	0.75	22446
Identity w/ activity	4	0.9506934961327622	cICA	0.75	22446
Identity w/o activity	5	0.9479492219535324	cICA	0.75	22446
Identity w/o activity	6	0.9597120385367248	cICA	0.75	22446
Identity w/o activity	7	0.955161303066086	cICA	0.75	22446
Identity w/o activity	8	0.9603701554539972	cICA	0.75	22446
Identity w/o activity	9	0.9592779203651904	cICA	0.75	22446
Identity w/o activity	10	0.9596628232652054	cICA	0.75	22446
Identity w/o activity	11	0.9546760695324937	cICA	0.75	22446
Identity w/o activity	12	0.9469900125248194	cICA	0.75	22446
Identity w/o activity	13	0.9433831074467385	cICA	0.75	22446
Activity	14	0.724971369066528	cICA	0.75	22446
Identity w/ activity	1	0.9584838347496816	cLDA	0.75	22446
Identity w/ activity	2	0.9569333463784903	cLDA	0.75	22446
Identity w/ activity	3	0.9633885681561374	cLDA	0.75	22446
Identity w/ activity	4	0.9533015094547167	cLDA	0.75	22446
Identity w/o activity	5	0.9485297370361846	cLDA	0.75	22446
Identity w/o activity	6	0.9565949039775997	cLDA	0.75	22446
Identity w/o activity	7	0.9565028301928713	cLDA	0.75	22446
Identity w/o activity	8	0.9632169691203524	cLDA	0.75	22446
Identity w/o activity	9	0.9567804273845905	cLDA	0.75	22446
Identity w/o activity	10	0.9556268291213302	cLDA	0.75	22446
Identity w/o activity	11	0.9569417894965522	cLDA	0.75	22446
Identity w/o activity	12	0.9504784838660287	cLDA	0.75	22446
Identity w/o activity	13	0.9524120640420283	cLDA	0.75	22446
Activity	14	0.9107675089812303	cLDA	0.75	22446
Identity w/ activity	1	0.9335261891588515	cNMF	0.75	24855
Identity w/ activity	2	0.9486907226033421	cNMF	0.75	24855
Identity w/ activity	3	0.9229743876945704	cNMF	0.75	24855
Identity w/ activity	4	0.9348057696181644	cNMF	0.75	24855
Identity w/o activity	5	0.9232214613717812	cNMF	0.75	24855
Identity w/o activity	6	0.912960765809081	cNMF	0.75	24855
Identity w/o activity	7	0.9496637901434057	cNMF	0.75	24855
Identity w/o activity	8	0.9348657865791329	cNMF	0.75	24855
Identity w/o activity	9	0.942397565252577	cNMF	0.75	24855
Identity w/o activity	10	0.9239595624636122	cNMF	0.75	24855
Identity w/o activity	11	0.9498444579324988	cNMF	0.75	24855
Identity w/o activity	12	0.9454208254059431	cNMF	0.75	24855
Identity w/o activity	13	0.9366667280726884	cNMF	0.75	24855
Activity	14	0.9108348321142486	cNMF	0.75	24855
Identity w/ activity	1	0.9539513521603556	cICA	0.75	24855
Identity w/ activity	2	0.9662071782839239	cICA	0.75	24855
Identity w/ activity	3	0.9540103873284269	cICA	0.75	24855
Identity w/ activity	4	0.9577241655513535	cICA	0.75	24855
Identity w/o activity	5	0.9495069814056798	cICA	0.75	24855
Identity w/o activity	6	0.9434834569773735	cICA	0.75	24855
Identity w/o activity	7	0.9667323551098923	cICA	0.75	24855
Identity w/o activity	8	0.9560127140150398	cICA	0.75	24855
Identity w/o activity	9	0.962872477700886	cICA	0.75	24855
Identity w/o activity	10	0.9611631527794872	cICA	0.75	24855
Identity w/o activity	11	0.9655554742019781	cICA	0.75	24855
Identity w/o activity	12	0.9631024076411533	cICA	0.75	24855
Identity w/o activity	13	0.9571388281247908	cICA	0.75	24855
Activity	14	0.9117207598512453	cICA	0.75	24855
Identity w/ activity	1	0.9531788890814927	cLDA	0.75	24855
Identity w/ activity	2	0.9695122839883477	cLDA	0.75	24855
Identity w/ activity	3	0.95766177870335	cLDA	0.75	24855
Identity w/ activity	4	0.9587400345124932	cLDA	0.75	24855
Identity w/o activity	5	0.9278989447099005	cLDA	0.75	24855
Identity w/o activity	6	0.9439174928303282	cLDA	0.75	24855
Identity w/o activity	7	0.9598681658921314	cLDA	0.75	24855
Identity w/o activity	8	0.9504272485756634	cLDA	0.75	24855
Identity w/o activity	9	0.9619944996615937	cLDA	0.75	24855
Identity w/o activity	10	0.9600367530996679	cLDA	0.75	24855
Identity w/o activity	11	0.9514136919917507	cLDA	0.75	24855
Identity w/o activity	12	0.9620051360570365	cLDA	0.75	24855
Identity w/o activity	13	0.9552111172098314	cLDA	0.75	24855
Activity	14	0.511741891460127	cLDA	0.75	24855
Identity w/ activity	1	0.931514446553449	cNMF	0.75	25632
Identity w/ activity	2	0.9117208798947545	cNMF	0.75	25632
Identity w/ activity	3	0.9476634921945741	cNMF	0.75	25632
Identity w/ activity	4	0.9062114119663821	cNMF	0.75	25632
Identity w/o activity	5	0.9219991052497207	cNMF	0.75	25632
Identity w/o activity	6	0.9493547570636429	cNMF	0.75	25632
Identity w/o activity	7	0.944572223881317	cNMF	0.75	25632
Identity w/o activity	8	0.9285543238010217	cNMF	0.75	25632
Identity w/o activity	9	0.9162493168587265	cNMF	0.75	25632
Identity w/o activity	10	0.934891327036268	cNMF	0.75	25632
Identity w/o activity	11	0.9363844671398002	cNMF	0.75	25632
Identity w/o activity	12	0.9322076434173673	cNMF	0.75	25632
Identity w/o activity	13	0.9374787699451568	cNMF	0.75	25632
Activity	14	0.2863367554883573	cNMF	0.75	25632
Identity w/ activity	1	0.9500951525242597	cICA	0.75	25632
Identity w/ activity	2	0.9515959089127881	cICA	0.75	25632
Identity w/ activity	3	0.9652759371073413	cICA	0.75	25632
Identity w/ activity	4	0.9315360255619876	cICA	0.75	25632
Identity w/o activity	5	0.9479867576819825	cICA	0.75	25632
Identity w/o activity	6	0.9610391407646945	cICA	0.75	25632
Identity w/o activity	7	0.9641188845963089	cICA	0.75	25632
Identity w/o activity	8	0.9572317840099821	cICA	0.75	25632
Identity w/o activity	9	0.9412547647273906	cICA	0.75	25632
Identity w/o activity	10	0.9597087656724601	cICA	0.75	25632
Identity w/o activity	11	0.9587350755967647	cICA	0.75	25632
Identity w/o activity	12	0.954048600393873	cICA	0.75	25632
Identity w/o activity	13	0.9590825887326727	cICA	0.75	25632
Activity	14	0.30022776535018303	cICA	0.75	25632
Identity w/ activity	1	0.9686929609624533	cLDA	0.75	25632
Identity w/ activity	2	0.9484994790740371	cLDA	0.75	25632
Identity w/ activity	3	0.967870824631736	cLDA	0.75	25632
Identity w/ activity	4	0.9484658682681366	cLDA	0.75	25632
Identity w/o activity	5	0.9633347185010135	cLDA	0.75	25632
Identity w/o activity	6	0.9590044250470072	cLDA	0.75	25632
Identity w/o activity	7	0.9553808769881326	cLDA	0.75	25632
Identity w/o activity	8	0.9541586386666969	cLDA	0.75	25632
Identity w/o activity	9	0.9539423914093883	cLDA	0.75	25632
Identity w/o activity	10	0.964388960272629	cLDA	0.75	25632
Identity w/o activity	11	0.9546353114892581	cLDA	0.75	25632
Identity w/o activity	12	0.950711750643178	cLDA	0.75	25632
Identity w/o activity	13	0.9599562349242325	cLDA	0.75	25632
Activity	14	0.9260611529172433	cLDA	0.75	25632
Identity w/ activity	1	0.9460193859226695	cNMF	0.75	31045
Identity w/ activity	2	0.9351340939202137	cNMF	0.75	31045
Identity w/ activity	3	0.931582906563981	cNMF	0.75	31045
Identity w/ activity	4	0.9357753486520831	cNMF	0.75	31045
Identity w/o activity	5	0.930793434543111	cNMF	0.75	31045
Identity w/o activity	6	0.9409605735209663	cNMF	0.75	31045
Identity w/o activity	7	0.9420514759395446	cNMF	0.75	31045
Identity w/o activity	8	0.9402484056424438	cNMF	0.75	31045
Identity w/o activity	9	0.9440192916486555	cNMF	0.75	31045
Identity w/o activity	10	0.9497590867697289	cNMF	0.75	31045
Identity w/o activity	11	0.948174339946227	cNMF	0.75	31045
Identity w/o activity	12	0.9481783777232757	cNMF	0.75	31045
Identity w/o activity	13	0.9272640935021798	cNMF	0.75	31045
Activity	14	0.9437156227777805	cNMF	0.75	31045
Identity w/ activity	1	0.9628449737308522	cICA	0.75	31045
Identity w/ activity	2	0.9551350405506985	cICA	0.75	31045
Identity w/ activity	3	0.9565955316561016	cICA	0.75	31045
Identity w/ activity	4	0.9503763882287005	cICA	0.75	31045
Identity w/o activity	5	0.950264288957904	cICA	0.75	31045
Identity w/o activity	6	0.9614843814454396	cICA	0.75	31045
Identity w/o activity	7	0.9606369335912499	cICA	0.75	31045
Identity w/o activity	8	0.9554068847122045	cICA	0.75	31045
Identity w/o activity	9	0.9599049841726357	cICA	0.75	31045
Identity w/o activity	10	0.9631321839726956	cICA	0.75	31045
Identity w/o activity	11	0.9622180771930753	cICA	0.75	31045
Identity w/o activity	12	0.9601479099544364	cICA	0.75	31045
Identity w/o activity	13	0.9566892252068036	cICA	0.75	31045
Activity	14	0.9489261751210725	cICA	0.75	31045
Identity w/ activity	1	0.9660964489424791	cLDA	0.75	31045
Identity w/ activity	2	0.9604912144142039	cLDA	0.75	31045
Identity w/ activity	3	0.9543007785506378	cLDA	0.75	31045
Identity w/ activity	4	0.9589195426847701	cLDA	0.75	31045
Identity w/o activity	5	0.9669490622597123	cLDA	0.75	31045
Identity w/o activity	6	0.9642429655091564	cLDA	0.75	31045
Identity w/o activity	7	0.9639669060460812	cLDA	0.75	31045
Identity w/o activity	8	0.9563631339627787	cLDA	0.75	31045
Identity w/o activity	9	0.9666294180835705	cLDA	0.75	31045
Identity w/o activity	10	0.9640026628291172	cLDA	0.75	31045
Identity w/o activity	11	0.9568566744263672	cLDA	0.75	31045
Identity w/o activity	12	0.9607808402436149	cLDA	0.75	31045
Identity w/o activity	13	0.9501382952485041	cLDA	0.75	31045
Activity	14	0.9346341550278937	cLDA	0.75	31045
Identity w/ activity	1	0.931465117301158	cNMF	0.75	20008
Identity w/ activity	2	0.9361154658144101	cNMF	0.75	20008
Identity w/ activity	3	0.9343103414962163	cNMF	0.75	20008
Identity w/ activity	4	0.9436364842311006	cNMF	0.75	20008
Identity w/o activity	5	0.9411583659369913	cNMF	0.75	20008
Identity w/o activity	6	0.9240584857216259	cNMF	0.75	20008
Identity w/o activity	7	0.9267263989655732	cNMF	0.75	20008
Identity w/o activity	8	0.9021240064865287	cNMF	0.75	20008
Identity w/o activity	9	0.9403175521920724	cNMF	0.75	20008
Identity w/o activity	10	0.9387820748722424	cNMF	0.75	20008
Identity w/o activity	11	0.9160815801726432	cNMF	0.75	20008
Identity w/o activity	12	0.9338867910827044	cNMF	0.75	20008
Identity w/o activity	13	0.9337510040070022	cNMF	0.75	20008
Activity	14	0.9122234216793976	cNMF	0.75	20008
Identity w/ activity	1	0.9518976155485384	cICA	0.75	20008
Identity w/ activity	2	0.9516907709391133	cICA	0.75	20008
Identity w/ activity	3	0.952052003153781	cICA	0.75	20008
Identity w/ activity	4	0.9568096855558217	cICA	0.75	20008
Identity w/o activity	5	0.957713885509877	cICA	0.75	20008
Identity w/o activity	6	0.952278533764572	cICA	0.75	20008
Identity w/o activity	7	0.9525419171893579	cICA	0.75	20008
Identity w/o activity	8	0.940867942218012	cICA	0.75	20008
Identity w/o activity	9	0.9609811057650856	cICA	0.75	20008
Identity w/o activity	10	0.961281820408306	cICA	0.75	20008
Identity w/o activity	11	0.9391387103242651	cICA	0.75	20008
Identity w/o activity	12	0.952751470018635	cICA	0.75	20008
Identity w/o activity	13	0.9542812682322633	cICA	0.75	20008
Activity	14	0.9163624164525922	cICA	0.75	20008
Identity w/ activity	1	0.9434804565351643	cLDA	0.75	20008
Identity w/ activity	2	0.9481564264537672	cLDA	0.75	20008
Identity w/ activity	3	0.9480566900232339	cLDA	0.75	20008
Identity w/ activity	4	0.9565291290470588	cLDA	0.75	20008
Identity w/o activity	5	0.9528167676804624	cLDA	0.75	20008
Identity w/o activity	6	0.951843954007558	cLDA	0.75	20008
Identity w/o activity	7	0.9542847196181301	cLDA	0.75	20008
Identity w/o activity	8	0.9497419539354726	cLDA	0.75	20008
Identity w/o activity	9	0.9593265122813701	cLDA	0.75	20008
Identity w/o activity	10	0.9511660680668362	cLDA	0.75	20008
Identity w/o activity	11	0.9444332400070204	cLDA	0.75	20008
Identity w/o activity	12	0.9322810970127828	cLDA	0.75	20008
Identity w/o activity	13	0.9477746620104417	cLDA	0.75	20008
Activity	14	0.2549224749473894	cLDA	0.75	20008
Identity w/ activity	1	0.937838828449961	cNMF	0.75	4565
Identity w/ activity	2	0.9341738766213992	cNMF	0.75	4565
Identity w/ activity	3	0.8897397196590591	cNMF	0.75	4565
Identity w/ activity	4	0.9128203396590526	cNMF	0.75	4565
Identity w/o activity	5	0.9551530938003103	cNMF	0.75	4565
Identity w/o activity	6	0.9289980945833827	cNMF	0.75	4565
Identity w/o activity	7	0.9426750832886089	cNMF	0.75	4565
Identity w/o activity	8	0.9446652104659164	cNMF	0.75	4565
Identity w/o activity	9	0.9228871597273467	cNMF	0.75	4565
Identity w/o activity	10	0.94565379904025	cNMF	0.75	4565
Identity w/o activity	11	0.9450157156850956	cNMF	0.75	4565
Identity w/o activity	12	0.9357115851346292	cNMF	0.75	4565
Identity w/o activity	13	0.9399636438836019	cNMF	0.75	4565
Activity	14	0.9450728322845551	cNMF	0.75	4565
Identity w/ activity	1	0.9487381818341086	cICA	0.75	4565
Identity w/ activity	2	0.9563243142285951	cICA	0.75	4565
Identity w/ activity	3	-0.4834791892078714	cICA	0.75	4565
Identity w/ activity	4	0.9436975192088184	cICA	0.75	4565
Identity w/o activity	5	0.968194563410627	cICA	0.75	4565
Identity w/o activity	6	0.9528478965483873	cICA	0.75	4565
Identity w/o activity	7	0.9611911692511138	cICA	0.75	4565
Identity w/o activity	8	0.9618160143705111	cICA	0.75	4565
Identity w/o activity	9	0.9530265129626284	cICA	0.75	4565
Identity w/o activity	10	0.9568771334036591	cICA	0.75	4565
Identity w/o activity	11	0.9631496000968849	cICA	0.75	4565
Identity w/o activity	12	0.9545919459798848	cICA	0.75	4565
Identity w/o activity	13	0.9606720797409942	cICA	0.75	4565
Activity	14	0.90383529189352	cICA	0.75	4565
Identity w/ activity	1	0.9636165779476402	cLDA	0.75	4565
Identity w/ activity	2	0.9616236057252929	cLDA	0.75	4565
Identity w/ activity	3	0.932690022730984	cLDA	0.75	4565
Identity w/ activity	4	0.9495753217841802	cLDA	0.75	4565
Identity w/o activity	5	0.9578901455929761	cLDA	0.75	4565
Identity w/o activity	6	0.9596427358353642	cLDA	0.75	4565
Identity w/o activity	7	0.9649360953297976	cLDA	0.75	4565
Identity w/o activity	8	0.9584113054775132	cLDA	0.75	4565
Identity w/o activity	9	0.9441249249214703	cLDA	0.75	4565
Identity w/o activity	10	0.9550172658399437	cLDA	0.75	4565
Identity w/o activity	11	0.9590960027752164	cLDA	0.75	4565
Identity w/o activity	12	0.9503320487604942	cLDA	0.75	4565
Identity w/o activity	13	0.9602225458699704	cLDA	0.75	4565
Activity	14	0.9557828423103922	cLDA	0.75	4565
Identity w/ activity	1	0.9428598973319726	cNMF	0.75	14253
Identity w/ activity	2	0.9282361218855135	cNMF	0.75	14253
Identity w/ activity	3	0.9227995564046678	cNMF	0.75	14253
Identity w/ activity	4	0.94193010114851	cNMF	0.75	14253
Identity w/o activity	5	0.952662763732207	cNMF	0.75	14253
Identity w/o activity	6	0.9439376308996501	cNMF	0.75	14253
Identity w/o activity	7	0.943297025097483	cNMF	0.75	14253
Identity w/o activity	8	0.900636728740178	cNMF	0.75	14253
Identity w/o activity	9	0.9224966102822623	cNMF	0.75	14253
Identity w/o activity	10	0.9546550644526532	cNMF	0.75	14253
Identity w/o activity	11	0.94178341075053	cNMF	0.75	14253
Identity w/o activity	12	0.9424690579178957	cNMF	0.75	14253
Identity w/o activity	13	0.9357037557676742	cNMF	0.75	14253
Activity	14	0.9315463692313469	cNMF	0.75	14253
Identity w/ activity	1	0.9616063497527941	cICA	0.75	14253
Identity w/ activity	2	0.9538820418805163	cICA	0.75	14253
Identity w/ activity	3	0.9493398914312687	cICA	0.75	14253
Identity w/ activity	4	0.9620354940601371	cICA	0.75	14253
Identity w/o activity	5	0.9689213340098235	cICA	0.75	14253
Identity w/o activity	6	0.9639370838532987	cICA	0.75	14253
Identity w/o activity	7	0.959789387692366	cICA	0.75	14253
Identity w/o activity	8	0.9212166191712993	cICA	0.75	14253
Identity w/o activity	9	0.9456742083454244	cICA	0.75	14253
Identity w/o activity	10	0.9654759652102414	cICA	0.75	14253
Identity w/o activity	11	0.9612427353080127	cICA	0.75	14253
Identity w/o activity	12	0.9594939384241623	cICA	0.75	14253
Identity w/o activity	13	0.9560824794436177	cICA	0.75	14253
Activity	14	0.6194578439622184	cICA	0.75	14253
Identity w/ activity	1	0.9562043388169408	cLDA	0.75	14253
Identity w/ activity	2	0.9554816375718356	cLDA	0.75	14253
Identity w/ activity	3	0.9479940614792742	cLDA	0.75	14253
Identity w/ activity	4	0.9631468684332342	cLDA	0.75	14253
Identity w/o activity	5	0.9624478649813508	cLDA	0.75	14253
Identity w/o activity	6	0.9494953682010003	cLDA	0.75	14253
Identity w/o activity	7	0.9613184791126326	cLDA	0.75	14253
Identity w/o activity	8	0.9533429780241967	cLDA	0.75	14253
Identity w/o activity	9	0.9475913730760823	cLDA	0.75	14253
Identity w/o activity	10	0.9652497798216093	cLDA	0.75	14253
Identity w/o activity	11	0.9657993780086889	cLDA	0.75	14253
Identity w/o activity	12	0.9653703277640908	cLDA	0.75	14253
Identity w/o activity	13	0.9568497032633945	cLDA	0.75	14253
Activity	14	0.3142874695725788	cLDA	0.75	14253
Identity w/ activity	1	0.9204856820068139	cNMF	0.75	13832
Identity w/ activity	2	0.9592391728015915	cNMF	0.75	13832
Identity w/ activity	3	0.8985031029346754	cNMF	0.75	13832
Identity w/ activity	4	0.9279325826294487	cNMF	0.75	13832
Identity w/o activity	5	0.9492782038195493	cNMF	0.75	13832
Identity w/o activity	6	0.9457257956486592	cNMF	0.75	13832
Identity w/o activity	7	0.9341903526584859	cNMF	0.75	13832
Identity w/o activity	8	0.9567042763565744	cNMF	0.75	13832
Identity w/o activity	9	0.953532466926595	cNMF	0.75	13832
Identity w/o activity	10	0.927166725995366	cNMF	0.75	13832
Identity w/o activity	11	0.9268306336491813	cNMF	0.75	13832
Identity w/o activity	12	0.9286272065435408	cNMF	0.75	13832
Identity w/o activity	13	0.9196834868760827	cNMF	0.75	13832
Activity	14	0.9315002461807917	cNMF	0.75	13832
Identity w/ activity	1	0.9412291561262435	cICA	0.75	13832
Identity w/ activity	2	0.9643444166849102	cICA	0.75	13832
Identity w/ activity	3	0.9236122955235883	cICA	0.75	13832
Identity w/ activity	4	0.9469772573078323	cICA	0.75	13832
Identity w/o activity	5	0.9610367448454384	cICA	0.75	13832
Identity w/o activity	6	0.9605752005445717	cICA	0.75	13832
Identity w/o activity	7	0.9512662630637767	cICA	0.75	13832
Identity w/o activity	8	0.9657873563517347	cICA	0.75	13832
Identity w/o activity	9	0.9641530117510773	cICA	0.75	13832
Identity w/o activity	10	0.947589129097554	cICA	0.75	13832
Identity w/o activity	11	0.947147014648741	cICA	0.75	13832
Identity w/o activity	12	0.9519610262025113	cICA	0.75	13832
Identity w/o activity	13	0.9454516994208073	cICA	0.75	13832
Activity	14	0.9351744925008192	cICA	0.75	13832
Identity w/ activity	1	0.9486838762117428	cLDA	0.75	13832
Identity w/ activity	2	0.9637654060568965	cLDA	0.75	13832
Identity w/ activity	3	0.9344830205630121	cLDA	0.75	13832
Identity w/ activity	4	0.9523060321428074	cLDA	0.75	13832
Identity w/o activity	5	0.9592463082032261	cLDA	0.75	13832
Identity w/o activity	6	0.9646485590886269	cLDA	0.75	13832
Identity w/o activity	7	0.9529024807129594	cLDA	0.75	13832
Identity w/o activity	8	0.9581732006404756	cLDA	0.75	13832
Identity w/o activity	9	0.9535305679290383	cLDA	0.75	13832
Identity w/o activity	10	0.9577487216599587	cLDA	0.75	13832
Identity w/o activity	11	0.9287955777282026	cLDA	0.75	13832
Identity w/o activity	12	0.9504725705311377	cLDA	0.75	13832
Identity w/o activity	13	0.9453167044834423	cLDA	0.75	13832
Activity	14	0.32620040402083295	cLDA	0.75	13832
Identity w/ activity	1	0.9374326156839811	cNMF	0.75	19330
Identity w/ activity	2	0.9463965126563423	cNMF	0.75	19330
Identity w/ activity	3	0.9459781497841835	cNMF	0.75	19330
Identity w/ activity	4	0.918436140415632	cNMF	0.75	19330
Identity w/o activity	5	0.9317951541346343	cNMF	0.75	19330
Identity w/o activity	6	0.9581729125649323	cNMF	0.75	19330
Identity w/o activity	7	0.9405765647229422	cNMF	0.75	19330
Identity w/o activity	8	0.9146877109676335	cNMF	0.75	19330
Identity w/o activity	9	0.9273709698276466	cNMF	0.75	19330
Identity w/o activity	10	0.8657404485572013	cNMF	0.75	19330
Identity w/o activity	11	0.939094231188188	cNMF	0.75	19330
Identity w/o activity	12	0.9208868680656159	cNMF	0.75	19330
Identity w/o activity	13	0.9390019709529404	cNMF	0.75	19330
Activity	14	0.13659066199938105	cNMF	0.75	19330
Identity w/ activity	1	0.9631025127520263	cICA	0.75	19330
Identity w/ activity	2	0.9620153757818037	cICA	0.75	19330
Identity w/ activity	3	0.9642127075047773	cICA	0.75	19330
Identity w/ activity	4	0.9393885675124507	cICA	0.75	19330
Identity w/o activity	5	0.9589499417529459	cICA	0.75	19330
Identity w/o activity	6	0.971521742450258	cICA	0.75	19330
Identity w/o activity	7	0.9605411012255152	cICA	0.75	19330
Identity w/o activity	8	0.951982588811264	cICA	0.75	19330
Identity w/o activity	9	0.9539291507293712	cICA	0.75	19330
Identity w/o activity	10	0.9265217923695955	cICA	0.75	19330
Identity w/o activity	11	0.9618973477830939	cICA	0.75	19330
Identity w/o activity	12	0.9516534403796283	cICA	0.75	19330
Identity w/o activity	13	0.9603826536117707	cICA	0.75	19330
Activity	14	0.026595068032333073	cICA	0.75	19330
Identity w/ activity	1	0.9555363964613843	cLDA	0.75	19330
Identity w/ activity	2	0.9656737589336595	cLDA	0.75	19330
Identity w/ activity	3	0.9680359025580614	cLDA	0.75	19330
Identity w/ activity	4	0.9511867618499115	cLDA	0.75	19330
Identity w/o activity	5	0.9587184500483885	cLDA	0.75	19330
Identity w/o activity	6	0.9650374602422567	cLDA	0.75	19330
Identity w/o activity	7	0.9516685997451336	cLDA	0.75	19330
Identity w/o activity	8	0.9395180560942968	cLDA	0.75	19330
Identity w/o activity	9	0.9568119651828353	cLDA	0.75	19330
Identity w/o activity	10	0.9506632209052717	cLDA	0.75	19330
Identity w/o activity	11	0.9530356821797199	cLDA	0.75	19330
Identity w/o activity	12	0.96055694866551	cLDA	0.75	19330
Identity w/o activity	13	0.9561323544870151	cLDA	0.75	19330
Activity	14	0.37611051075046875	cLDA	0.75	19330
Identity w/ activity	1	0.935766524068997	cNMF	0.75	1775
Identity w/ activity	2	0.8587031046780498	cNMF	0.75	1775
Identity w/ activity	3	0.9479489902015371	cNMF	0.75	1775
Identity w/ activity	4	0.9066481794405815	cNMF	0.75	1775
Identity w/o activity	5	0.9109334546059465	cNMF	0.75	1775
Identity w/o activity	6	0.9399117125498242	cNMF	0.75	1775
Identity w/o activity	7	0.9018560551608666	cNMF	0.75	1775
Identity w/o activity	8	0.9298244304827216	cNMF	0.75	1775
Identity w/o activity	9	0.9360474512252153	cNMF	0.75	1775
Identity w/o activity	10	0.9464436803163183	cNMF	0.75	1775
Identity w/o activity	11	0.9498664100819845	cNMF	0.75	1775
Identity w/o activity	12	0.9189374272630784	cNMF	0.75	1775
Identity w/o activity	13	0.9471336992377168	cNMF	0.75	1775
Activity	14	0.9174898422399096	cNMF	0.75	1775
Identity w/ activity	1	0.9575172119573567	cICA	0.75	1775
Identity w/ activity	2	0.9137625302236403	cICA	0.75	1775
Identity w/ activity	3	0.9611508142257628	cICA	0.75	1775
Identity w/ activity	4	0.9395337265387537	cICA	0.75	1775
Identity w/o activity	5	0.9523012182391506	cICA	0.75	1775
Identity w/o activity	6	0.962780289608042	cICA	0.75	1775
Identity w/o activity	7	0.9455083586097093	cICA	0.75	1775
Identity w/o activity	8	0.9561677886130959	cICA	0.75	1775
Identity w/o activity	9	0.9619251833390647	cICA	0.75	1775
Identity w/o activity	10	0.963009259875556	cICA	0.75	1775
Identity w/o activity	11	0.965426795312148	cICA	0.75	1775
Identity w/o activity	12	0.9481063313127606	cICA	0.75	1775
Identity w/o activity	13	0.9646616589308383	cICA	0.75	1775
Activity	14	0.9309197088230767	cICA	0.75	1775
Identity w/ activity	1	0.955569444753372	cLDA	0.75	1775
Identity w/ activity	2	0.94619389058503	cLDA	0.75	1775
Identity w/ activity	3	0.9653285753098171	cLDA	0.75	1775
Identity w/ activity	4	0.9538888697946799	cLDA	0.75	1775
Identity w/o activity	5	0.9521201843448871	cLDA	0.75	1775
Identity w/o activity	6	0.9603118132278764	cLDA	0.75	1775
Identity w/o activity	7	0.9582581215496586	cLDA	0.75	1775
Identity w/o activity	8	0.9500295436258264	cLDA	0.75	1775
Identity w/o activity	9	0.951460912596365	cLDA	0.75	1775
Identity w/o activity	10	0.9476990926718504	cLDA	0.75	1775
Identity w/o activity	11	0.9588571515753463	cLDA	0.75	1775
Identity w/o activity	12	0.9332480202157853	cLDA	0.75	1775
Identity w/o activity	13	0.9570992945468433	cLDA	0.75	1775
Activity	14	0.9387965011418867	cLDA	0.75	1775
Identity w/ activity	1	0.9202353228252851	cNMF	0.75	31762
Identity w/ activity	2	0.9534804659947168	cNMF	0.75	31762
Identity w/ activity	3	0.9328045841253543	cNMF	0.75	31762
Identity w/ activity	4	0.9262378646224647	cNMF	0.75	31762
Identity w/o activity	5	0.9130519189807593	cNMF	0.75	31762
Identity w/o activity	6	0.929358602492716	cNMF	0.75	31762
Identity w/o activity	7	0.9512429623151671	cNMF	0.75	31762
Identity w/o activity	8	0.9137494830037356	cNMF	0.75	31762
Identity w/o activity	9	0.9110570062459469	cNMF	0.75	31762
Identity w/o activity	10	0.9142617984261456	cNMF	0.75	31762
Identity w/o activity	11	0.9286754011538259	cNMF	0.75	31762
Identity w/o activity	12	0.9059781835118828	cNMF	0.75	31762
Identity w/o activity	13	0.8840447074220317	cNMF	0.75	31762
Activity	14	0.9249084721233813	cNMF	0.75	31762
Identity w/ activity	1	0.9416627392142185	cICA	0.75	31762
Identity w/ activity	2	0.9672151248268097	cICA	0.75	31762
Identity w/ activity	3	0.9542968900432054	cICA	0.75	31762
Identity w/ activity	4	0.9387670243496158	cICA	0.75	31762
Identity w/o activity	5	0.949996147702409	cICA	0.75	31762
Identity w/o activity	6	0.9610493731046355	cICA	0.75	31762
Identity w/o activity	7	0.9670016387197062	cICA	0.75	31762
Identity w/o activity	8	0.9484396549066471	cICA	0.75	31762
Identity w/o activity	9	0.9557989830008424	cICA	0.75	31762
Identity w/o activity	10	0.951360062626458	cICA	0.75	31762
Identity w/o activity	11	0.9555634760019545	cICA	0.75	31762
Identity w/o activity	12	0.9469103530953845	cICA	0.75	31762
Identity w/o activity	13	0.9163389253520534	cICA	0.75	31762
Activity	14	0.17645889156204952	cICA	0.75	31762
Identity w/ activity	1	0.9505740533893376	cLDA	0.75	31762
Identity w/ activity	2	0.9525294303940605	cLDA	0.75	31762
Identity w/ activity	3	0.9565602041934422	cLDA	0.75	31762
Identity w/ activity	4	0.9425024234093636	cLDA	0.75	31762
Identity w/o activity	5	0.9480925403268299	cLDA	0.75	31762
Identity w/o activity	6	0.9509470124651546	cLDA	0.75	31762
Identity w/o activity	7	0.9469587845892051	cLDA	0.75	31762
Identity w/o activity	8	0.9378388427103497	cLDA	0.75	31762
Identity w/o activity	9	0.9450555190854479	cLDA	0.75	31762
Identity w/o activity	10	0.9594648442985364	cLDA	0.75	31762
Identity w/o activity	11	0.9420317275448296	cLDA	0.75	31762
Identity w/o activity	12	0.934025336683839	cLDA	0.75	31762
Identity w/o activity	13	0.9430362878653499	cLDA	0.75	31762
Activity	14	0.3288674654449695	cLDA	0.75	31762
Identity w/ activity	1	0.9249257785937604	cNMF	0.75	11306
Identity w/ activity	2	0.9359211200349509	cNMF	0.75	11306
Identity w/ activity	3	0.9409576209983253	cNMF	0.75	11306
Identity w/ activity	4	0.9167353283497699	cNMF	0.75	11306
Identity w/o activity	5	0.9355224707072105	cNMF	0.75	11306
Identity w/o activity	6	0.9379646354325226	cNMF	0.75	11306
Identity w/o activity	7	0.930745340282781	cNMF	0.75	11306
Identity w/o activity	8	0.9172554709215642	cNMF	0.75	11306
Identity w/o activity	9	0.9470795853973953	cNMF	0.75	11306
Identity w/o activity	10	0.9106211665680194	cNMF	0.75	11306
Identity w/o activity	11	0.940380512920206	cNMF	0.75	11306
Identity w/o activity	12	0.9136297736039536	cNMF	0.75	11306
Identity w/o activity	13	0.9439489616536109	cNMF	0.75	11306
Activity	14	0.10438259186230067	cNMF	0.75	11306
Identity w/ activity	1	0.9440821091673159	cICA	0.75	11306
Identity w/ activity	2	0.9497445628882519	cICA	0.75	11306
Identity w/ activity	3	0.9543729910071863	cICA	0.75	11306
Identity w/ activity	4	0.9340845013231176	cICA	0.75	11306
Identity w/o activity	5	0.9605808926261311	cICA	0.75	11306
Identity w/o activity	6	0.9563547270860782	cICA	0.75	11306
Identity w/o activity	7	0.9539861639227771	cICA	0.75	11306
Identity w/o activity	8	0.9469404551463615	cICA	0.75	11306
Identity w/o activity	9	0.9621572755217205	cICA	0.75	11306
Identity w/o activity	10	0.9396145401784098	cICA	0.75	11306
Identity w/o activity	11	0.9599351533052882	cICA	0.75	11306
Identity w/o activity	12	0.9460932898534719	cICA	0.75	11306
Identity w/o activity	13	0.966039624786373	cICA	0.75	11306
Activity	14	-0.05451203487341688	cICA	0.75	11306
Identity w/ activity	1	0.9480209785942897	cLDA	0.75	11306
Identity w/ activity	2	0.9565630422031399	cLDA	0.75	11306
Identity w/ activity	3	0.9624065673949851	cLDA	0.75	11306
Identity w/ activity	4	0.9552427435739794	cLDA	0.75	11306
Identity w/o activity	5	0.9559679827799555	cLDA	0.75	11306
Identity w/o activity	6	0.9599044170014766	cLDA	0.75	11306
Identity w/o activity	7	0.9511909512619212	cLDA	0.75	11306
Identity w/o activity	8	0.9469614378257023	cLDA	0.75	11306
Identity w/o activity	9	0.9626347067887739	cLDA	0.75	11306
Identity w/o activity	10	0.935481078900482	cLDA	0.75	11306
Identity w/o activity	11	0.9665598578550761	cLDA	0.75	11306
Identity w/o activity	12	0.944982921962971	cLDA	0.75	11306
Identity w/o activity	13	0.9598741652612776	cLDA	0.75	11306
Activity	14	0.9448631626571795	cLDA	0.75	11306
Identity w/ activity	1	0.9029296045893358	cNMF	0.75	22201
Identity w/ activity	2	0.9391225911307629	cNMF	0.75	22201
Identity w/ activity	3	0.9073964711999172	cNMF	0.75	22201
Identity w/ activity	4	0.8977033744412697	cNMF	0.75	22201
Identity w/o activity	5	0.9338394775863637	cNMF	0.75	22201
Identity w/o activity	6	0.9485959120075778	cNMF	0.75	22201
Identity w/o activity	7	0.9401113837152841	cNMF	0.75	22201
Identity w/o activity	8	0.940793150367002	cNMF	0.75	22201
Identity w/o activity	9	0.9527516455068352	cNMF	0.75	22201
Identity w/o activity	10	0.9183200007308076	cNMF	0.75	22201
Identity w/o activity	11	0.9422980332016266	cNMF	0.75	22201
Identity w/o activity	12	0.9462199777881479	cNMF	0.75	22201
Identity w/o activity	13	0.9387876348486297	cNMF	0.75	22201
Activity	14	0.9633593880359276	cNMF	0.75	22201
Identity w/ activity	1	0.9335621039155553	cICA	0.75	22201
Identity w/ activity	2	0.9552107588495452	cICA	0.75	22201
Identity w/ activity	3	0.9388377596340116	cICA	0.75	22201
Identity w/ activity	4	0.9176540897462463	cICA	0.75	22201
Identity w/o activity	5	0.9563883728383936	cICA	0.75	22201
Identity w/o activity	6	0.9634476297678068	cICA	0.75	22201
Identity w/o activity	7	0.9605182925158193	cICA	0.75	22201
Identity w/o activity	8	0.957590416667315	cICA	0.75	22201
Identity w/o activity	9	0.9658164859257283	cICA	0.75	22201
Identity w/o activity	10	0.9563958898864826	cICA	0.75	22201
Identity w/o activity	11	0.9591389646949786	cICA	0.75	22201
Identity w/o activity	12	0.9644470297955934	cICA	0.75	22201
Identity w/o activity	13	0.9581277066071833	cICA	0.75	22201
Activity	14	0.9518352525654044	cICA	0.75	22201
Identity w/ activity	1	0.9458749323008102	cLDA	0.75	22201
Identity w/ activity	2	0.954573627114086	cLDA	0.75	22201
Identity w/ activity	3	0.9242218168901387	cLDA	0.75	22201
Identity w/ activity	4	0.9397823799749728	cLDA	0.75	22201
Identity w/o activity	5	0.9583202543624371	cLDA	0.75	22201
Identity w/o activity	6	0.9591412600696061	cLDA	0.75	22201
Identity w/o activity	7	0.9573592206262459	cLDA	0.75	22201
Identity w/o activity	8	0.9545458115993068	cLDA	0.75	22201
Identity w/o activity	9	0.9590875919103206	cLDA	0.75	22201
Identity w/o activity	10	0.9443605897730878	cLDA	0.75	22201
Identity w/o activity	11	0.9531432689714403	cLDA	0.75	22201
Identity w/o activity	12	0.960090429475819	cLDA	0.75	22201
Identity w/o activity	13	0.9634695190790258	cLDA	0.75	22201
Activity	14	0.9601929649629936	cLDA	0.75	22201
Identity w/ activity	1	0.9054275503786298	cNMF	0.5	4902
Identity w/ activity	2	0.9148584829128519	cNMF	0.5	4902
Identity w/ activity	3	0.8353758289350454	cNMF	0.5	4902
Identity w/ activity	4	0.882567185524998	cNMF	0.5	4902
Identity w/o activity	5	0.8655756145668114	cNMF	0.5	4902
Identity w/o activity	6	0.9229639030706585	cNMF	0.5	4902
Identity w/o activity	7	0.8813870326494656	cNMF	0.5	4902
Identity w/o activity	8	0.9150099998439648	cNMF	0.5	4902
Identity w/o activity	9	0.9129742330138398	cNMF	0.5	4902
Identity w/o activity	10	0.9391275548063982	cNMF	0.5	4902
Identity w/o activity	11	0.6777866322958471	cNMF	0.5	4902
Identity w/o activity	12	0.9204529304653947	cNMF	0.5	4902
Identity w/o activity	13	0.8029482550738409	cNMF	0.5	4902
Activity	14	0.49095664950490464	cNMF	0.5	4902
Identity w/ activity	1	0.9293965681800994	cICA	0.5	4902
Identity w/ activity	2	0.9265075441017677	cICA	0.5	4902
Identity w/ activity	3	0.9204606207115258	cICA	0.5	4902
Identity w/ activity	4	0.9211317028839119	cICA	0.5	4902
Identity w/o activity	5	0.3151891224452907	cICA	0.5	4902
Identity w/o activity	6	0.9551867000992056	cICA	0.5	4902
Identity w/o activity	7	0.9270174018176291	cICA	0.5	4902
Identity w/o activity	8	0.948454758193879	cICA	0.5	4902
Identity w/o activity	9	0.9502141239461696	cICA	0.5	4902
Identity w/o activity	10	0.9584318443834924	cICA	0.5	4902
Identity w/o activity	11	0.7415099446650204	cICA	0.5	4902
Identity w/o activity	12	0.9557872978202406	cICA	0.5	4902
Identity w/o activity	13	0.9072224154562477	cICA	0.5	4902
Activity	14	0.6632852756721744	cICA	0.5	4902
Identity w/ activity	1	0.9364240642282851	cLDA	0.5	4902
Identity w/ activity	2	0.9591110721836695	cLDA	0.5	4902
Identity w/ activity	3	0.9502378612001419	cLDA	0.5	4902
Identity w/ activity	4	0.9369583333328972	cLDA	0.5	4902
Identity w/o activity	5	0.9138085690217757	cLDA	0.5	4902
Identity w/o activity	6	0.9269874296146685	cLDA	0.5	4902
Identity w/o activity	7	0.9367664592428506	cLDA	0.5	4902
Identity w/o activity	8	0.9106034417666982	cLDA	0.5	4902
Identity w/o activity	9	0.9456030204301873	cLDA	0.5	4902
Identity w/o activity	10	0.9365217674237587	cLDA	0.5	4902
Identity w/o activity	11	0.9394251143109642	cLDA	0.5	4902
Identity w/o activity	12	0.939798096898594	cLDA	0.5	4902
Identity w/o activity	13	0.9516116945869664	cLDA	0.5	4902
Activity	14	0.3604171604173866	cLDA	0.5	4902
Identity w/ activity	1	0.930300484775671	cNMF	0.5	15450
Identity w/ activity	2	0.9205565650621899	cNMF	0.5	15450
Identity w/ activity	3	0.9349830328084797	cNMF	0.5	15450
Identity w/ activity	4	0.9139750969234762	cNMF	0.5	15450
Identity w/o activity	5	0.8549274162155417	cNMF	0.5	15450
Identity w/o activity	6	0.9239782753385489	cNMF	0.5	15450
Identity w/o activity	7	0.9019582194147218	cNMF	0.5	15450
Identity w/o activity	8	0.9191990887147973	cNMF	0.5	15450
Identity w/o activity	9	0.9158799967070788	cNMF	0.5	15450
Identity w/o activity	10	0.878118583797758	cNMF	0.5	15450
Identity w/o activity	11	0.9164176257573093	cNMF	0.5	15450
Identity w/o activity	12	0.9119978758657235	cNMF	0.5	15450
Identity w/o activity	13	0.9056983787427318	cNMF	0.5	15450
Activity	14	0.20997149747211355	cNMF	0.5	15450
Identity w/ activity	1	0.9547354677444035	cICA	0.5	15450
Identity w/ activity	2	0.9528616492515161	cICA	0.5	15450
Identity w/ activity	3	0.9562311036535728	cICA	0.5	15450
Identity w/ activity	4	0.9429518191945299	cICA	0.5	15450
Identity w/o activity	5	0.9076993314843653	cICA	0.5	15450
Identity w/o activity	6	0.9536567558806902	cICA	0.5	15450
Identity w/o activity	7	0.9362156941003155	cICA	0.5	15450
Identity w/o activity	8	0.9490314415989941	cICA	0.5	15450
Identity w/o activity	9	0.9500196161455937	cICA	0.5	15450
Identity w/o activity	10	0.9219579664035442	cICA	0.5	15450
Identity w/o activity	11	0.9467176901343961	cICA	0.5	15450
Identity w/o activity	12	0.9478339201243765	cICA	0.5	15450
Identity w/o activity	13	0.9458169540144336	cICA	0.5	15450
Activity	14	0.195652056776627	cICA	0.5	15450
Identity w/ activity	1	0.9560900806971494	cLDA	0.5	15450
Identity w/ activity	2	0.9481272407523132	cLDA	0.5	15450
Identity w/ activity	3	0.9547866774531231	cLDA	0.5	15450
Identity w/ activity	4	0.9552652159238149	cLDA	0.5	15450
Identity w/o activity	5	0.9141175788072569	cLDA	0.5	15450
Identity w/o activity	6	0.9434686507794334	cLDA	0.5	15450
Identity w/o activity	7	0.9407663472213397	cLDA	0.5	15450
Identity w/o activity	8	0.9543887588963356	cLDA	0.5	15450
Identity w/o activity	9	0.9521562890859754	cLDA	0.5	15450
Identity w/o activity	10	0.9434509765258292	cLDA	0.5	15450
Identity w/o activity	11	0.9264256313227596	cLDA	0.5	15450
Identity w/o activity	12	0.9319951458790108	cLDA	0.5	15450
Identity w/o activity	13	0.9532713350733829	cLDA	0.5	15450
Activity	14	0.5078235094020234	cLDA	0.5	15450
Identity w/ activity	1	0.9157636197048739	cNMF	0.5	9925
Identity w/ activity	2	0.9094409886716537	cNMF	0.5	9925
Identity w/ activity	3	0.9019246352970929	cNMF	0.5	9925
Identity w/ activity	4	0.9272469161260942	cNMF	0.5	9925
Identity w/o activity	5	0.8936183149347499	cNMF	0.5	9925
Identity w/o activity	6	0.9020713806491883	cNMF	0.5	9925
Identity w/o activity	7	0.9208142563282498	cNMF	0.5	9925
Identity w/o activity	8	0.8849373131897195	cNMF	0.5	9925
Identity w/o activity	9	0.8994833147488767	cNMF	0.5	9925
Identity w/o activity	10	0.9146742881161408	cNMF	0.5	9925
Identity w/o activity	11	0.9361439088360575	cNMF	0.5	9925
Identity w/o activity	12	0.8786182822339943	cNMF	0.5	9925
Identity w/o activity	13	0.9134135687937704	cNMF	0.5	9925
Activity	14	0.9305873327869253	cNMF	0.5	9925
Identity w/ activity	1	0.94482670803428	cICA	0.5	9925
Identity w/ activity	2	0.9348159344663745	cICA	0.5	9925
Identity w/ activity	3	0.933084658534881	cICA	0.5	9925
Identity w/ activity	4	0.9536535827015836	cICA	0.5	9925
Identity w/o activity	5	0.9443871630134253	cICA	0.5	9925
Identity w/o activity	6	0.9384905508105017	cICA	0.5	9925
Identity w/o activity	7	0.9492148834191452	cICA	0.5	9925
Identity w/o activity	8	0.9287635352980363	cICA	0.5	9925
Identity w/o activity	9	0.9420474937846728	cICA	0.5	9925
Identity w/o activity	10	0.9452138692806478	cICA	0.5	9925
Identity w/o activity	11	0.961210177293329	cICA	0.5	9925
Identity w/o activity	12	0.9271019209394935	cICA	0.5	9925
Identity w/o activity	13	0.9422333263280636	cICA	0.5	9925
Activity	14	0.9324868899054846	cICA	0.5	9925
Identity w/ activity	1	0.9491157427947027	cLDA	0.5	9925
Identity w/ activity	2	0.9492934125453643	cLDA	0.5	9925
Identity w/ activity	3	0.9431205284707381	cLDA	0.5	9925
Identity w/ activity	4	0.9637119107778439	cLDA	0.5	9925
Identity w/o activity	5	0.9354676771244108	cLDA	0.5	9925
Identity w/o activity	6	0.9193395537214019	cLDA	0.5	9925
Identity w/o activity	7	0.9396290726975769	cLDA	0.5	9925
Identity w/o activity	8	0.9263827679875793	cLDA	0.5	9925
Identity w/o activity	9	0.9381046542553255	cLDA	0.5	9925
Identity w/o activity	10	0.9367311113586616	cLDA	0.5	9925
Identity w/o activity	11	0.9568028327461133	cLDA	0.5	9925
Identity w/o activity	12	0.9473522932558218	cLDA	0.5	9925
Identity w/o activity	13	0.9368425107852314	cLDA	0.5	9925
Activity	14	0.9033861161234816	cLDA	0.5	9925
Identity w/ activity	1	0.8878735311656836	cNMF	0.5	22625
Identity w/ activity	2	0.8557973407281823	cNMF	0.5	22625
Identity w/ activity	3	0.9244636142415807	cNMF	0.5	22625
Identity w/ activity	4	0.8782110058383559	cNMF	0.5	22625
Identity w/o activity	5	0.9111616883821249	cNMF	0.5	22625
Identity w/o activity	6	0.9124616982766824	cNMF	0.5	22625
Identity w/o activity	7	0.8973209784056241	cNMF	0.5	22625
Identity w/o activity	8	0.8937529661384183	cNMF	0.5	22625
Identity w/o activity	9	0.9073870553315142	cNMF	0.5	22625
Identity w/o activity	10	0.9350993833774679	cNMF	0.5	22625
Identity w/o activity	11	0.8793030628146483	cNMF	0.5	22625
Identity w/o activity	12	0.8702068427019434	cNMF	0.5	22625
Identity w/o activity	13	0.8742138167571043	cNMF	0.5	22625
Activity	14	0.19651572331157652	cNMF	0.5	22625
Identity w/ activity	1	0.9252598177043825	cICA	0.5	22625
Identity w/ activity	2	0.9273112409253332	cICA	0.5	22625
Identity w/ activity	3	0.9498074183962414	cICA	0.5	22625
Identity w/ activity	4	0.9268797896210283	cICA	0.5	22625
Identity w/o activity	5	0.9402044802025401	cICA	0.5	22625
Identity w/o activity	6	0.9456880780611028	cICA	0.5	22625
Identity w/o activity	7	0.940180470167299	cICA	0.5	22625
Identity w/o activity	8	0.9359764107984112	cICA	0.5	22625
Identity w/o activity	9	0.9555322763079224	cICA	0.5	22625
Identity w/o activity	10	0.9596000226068102	cICA	0.5	22625
Identity w/o activity	11	0.9303500582247666	cICA	0.5	22625
Identity w/o activity	12	0.9234702273737394	cICA	0.5	22625
Identity w/o activity	13	0.9473578299467269	cICA	0.5	22625
Activity	14	0.36480141615487516	cICA	0.5	22625
Identity w/ activity	1	0.922680842903713	cLDA	0.5	22625
Identity w/ activity	2	0.9465497894833932	cLDA	0.5	22625
Identity w/ activity	3	0.9451069772510565	cLDA	0.5	22625
Identity w/ activity	4	0.9422041345919804	cLDA	0.5	22625
Identity w/o activity	5	0.9251270428154743	cLDA	0.5	22625
Identity w/o activity	6	0.9263366504370294	cLDA	0.5	22625
Identity w/o activity	7	0.9227581568738579	cLDA	0.5	22625
Identity w/o activity	8	0.9417014571812927	cLDA	0.5	22625
Identity w/o activity	9	0.9511613456286554	cLDA	0.5	22625
Identity w/o activity	10	0.9454953260457373	cLDA	0.5	22625
Identity w/o activity	11	0.9333250014892336	cLDA	0.5	22625
Identity w/o activity	12	0.9304873410101147	cLDA	0.5	22625
Identity w/o activity	13	0.919058273465971	cLDA	0.5	22625
Activity	14	0.42701698765502094	cLDA	0.5	22625
Identity w/ activity	1	0.9071249552310561	cNMF	0.5	27565
Identity w/ activity	2	0.903577429880713	cNMF	0.5	27565
Identity w/ activity	3	0.8700061681557677	cNMF	0.5	27565
Identity w/ activity	4	0.906990382136083	cNMF	0.5	27565
Identity w/o activity	5	0.9072635209365425	cNMF	0.5	27565
Identity w/o activity	6	0.8847337792882388	cNMF	0.5	27565
Identity w/o activity	7	0.8722072966894221	cNMF	0.5	27565
Identity w/o activity	8	0.9035007137627906	cNMF	0.5	27565
Identity w/o activity	9	0.9065026842429267	cNMF	0.5	27565
Identity w/o activity	10	0.8936753017773823	cNMF	0.5	27565
Identity w/o activity	11	0.8836934826321643	cNMF	0.5	27565
Identity w/o activity	12	0.9140578624176474	cNMF	0.5	27565
Identity w/o activity	13	0.8985136783999481	cNMF	0.5	27565
Activity	14	0.21220371668949234	cNMF	0.5	27565
Identity w/ activity	1	0.9422179368818961	cICA	0.5	27565
Identity w/ activity	2	0.943471129805253	cICA	0.5	27565
Identity w/ activity	3	0.925953399624506	cICA	0.5	27565
Identity w/ activity	4	0.951997209724982	cICA	0.5	27565
Identity w/o activity	5	0.9413735959140297	cICA	0.5	27565
Identity w/o activity	6	0.9385225550272251	cICA	0.5	27565
Identity w/o activity	7	0.9330344326824906	cICA	0.5	27565
Identity w/o activity	8	0.94505297636443	cICA	0.5	27565
Identity w/o activity	9	0.946103253121395	cICA	0.5	27565
Identity w/o activity	10	0.9383419291613951	cICA	0.5	27565
Identity w/o activity	11	0.9437286534684179	cICA	0.5	27565
Identity w/o activity	12	0.9462685741071899	cICA	0.5	27565
Identity w/o activity	13	0.9367100365259267	cICA	0.5	27565
Activity	14	0.035570253575798974	cICA	0.5	27565
Identity w/ activity	1	0.9364202014795553	cLDA	0.5	27565
Identity w/ activity	2	0.9563919123468239	cLDA	0.5	27565
Identity w/ activity	3	0.5532413045361404	cLDA	0.5	27565
Identity w/ activity	4	0.9517890625437939	cLDA	0.5	27565
Identity w/o activity	5	0.91548785891112	cLDA	0.5	27565
Identity w/o activity	6	0.9102644757797747	cLDA	0.5	27565
Identity w/o activity	7	0.9357222338518965	cLDA	0.5	27565
Identity w/o activity	8	0.9348358696443828	cLDA	0.5	27565
Identity w/o activity	9	0.9188762891907472	cLDA	0.5	27565
Identity w/o activity	10	0.9476904898917827	cLDA	0.5	27565
Identity w/o activity	11	0.9651209291359492	cLDA	0.5	27565
Identity w/o activity	12	0.938047970407152	cLDA	0.5	27565
Identity w/o activity	13	0.9200432097797202	cLDA	0.5	27565
Activity	14	0.40794669809498785	cLDA	0.5	27565
Identity w/ activity	1	0.9352810289133646	cNMF	0.5	19415
Identity w/ activity	2	0.9336463136099924	cNMF	0.5	19415
Identity w/ activity	3	0.91761444121892	cNMF	0.5	19415
Identity w/ activity	4	0.9229982563203822	cNMF	0.5	19415
Identity w/o activity	5	0.9310671139789226	cNMF	0.5	19415
Identity w/o activity	6	0.8410050999956716	cNMF	0.5	19415
Identity w/o activity	7	0.933931797653724	cNMF	0.5	19415
Identity w/o activity	8	0.9020439331611652	cNMF	0.5	19415
Identity w/o activity	9	0.939927821322319	cNMF	0.5	19415
Identity w/o activity	10	0.9022099248255182	cNMF	0.5	19415
Identity w/o activity	11	0.891962036241937	cNMF	0.5	19415
Identity w/o activity	12	0.8955549673059764	cNMF	0.5	19415
Identity w/o activity	13	0.9236186333090131	cNMF	0.5	19415
Activity	14	0.9451007254954725	cNMF	0.5	19415
Identity w/ activity	1	0.9508772084865833	cICA	0.5	19415
Identity w/ activity	2	0.9564817621178958	cICA	0.5	19415
Identity w/ activity	3	0.9524297583890857	cICA	0.5	19415
Identity w/ activity	4	0.94832516708146	cICA	0.5	19415
Identity w/o activity	5	0.959049786074969	cICA	0.5	19415
Identity w/o activity	6	0.9108935226445714	cICA	0.5	19415
Identity w/o activity	7	0.9596569987052962	cICA	0.5	19415
Identity w/o activity	8	0.9386335572686266	cICA	0.5	19415
Identity w/o activity	9	0.9624243132833014	cICA	0.5	19415
Identity w/o activity	10	0.948817700602195	cICA	0.5	19415
Identity w/o activity	11	0.9401654065423213	cICA	0.5	19415
Identity w/o activity	12	0.9448173515638303	cICA	0.5	19415
Identity w/o activity	13	0.9567018782918658	cICA	0.5	19415
Activity	14	0.9559971107793223	cICA	0.5	19415
Identity w/ activity	1	0.9589036617904103	cLDA	0.5	19415
Identity w/ activity	2	0.9518650542602886	cLDA	0.5	19415
Identity w/ activity	3	0.9686012950628355	cLDA	0.5	19415
Identity w/ activity	4	0.9555962523432617	cLDA	0.5	19415
Identity w/o activity	5	0.9572076099343731	cLDA	0.5	19415
Identity w/o activity	6	0.9577808802321608	cLDA	0.5	19415
Identity w/o activity	7	0.9614580258114471	cLDA	0.5	19415
Identity w/o activity	8	0.9252138554642717	cLDA	0.5	19415
Identity w/o activity	9	0.9463285752481314	cLDA	0.5	19415
Identity w/o activity	10	0.9572093553909866	cLDA	0.5	19415
Identity w/o activity	11	0.9176047652289074	cLDA	0.5	19415
Identity w/o activity	12	0.9616145874488162	cLDA	0.5	19415
Identity w/o activity	13	0.9585765140508545	cLDA	0.5	19415
Activity	14	0.9660805415860196	cLDA	0.5	19415
Identity w/ activity	1	0.9050853329765498	cNMF	0.5	19080
Identity w/ activity	2	0.9271760805545863	cNMF	0.5	19080
Identity w/ activity	3	0.900284968073993	cNMF	0.5	19080
Identity w/ activity	4	0.9354701015137088	cNMF	0.5	19080
Identity w/o activity	5	0.9258801996285275	cNMF	0.5	19080
Identity w/o activity	6	0.875948644834551	cNMF	0.5	19080
Identity w/o activity	7	0.9194262682821547	cNMF	0.5	19080
Identity w/o activity	8	0.9001714175229769	cNMF	0.5	19080
Identity w/o activity	9	0.8704781984807677	cNMF	0.5	19080
Identity w/o activity	10	0.9175318144587419	cNMF	0.5	19080
Identity w/o activity	11	0.8704141019734102	cNMF	0.5	19080
Identity w/o activity	12	0.9488276219535794	cNMF	0.5	19080
Identity w/o activity	13	0.892719528456886	cNMF	0.5	19080
Activity	14	0.24941359446801614	cNMF	0.5	19080
Identity w/ activity	1	0.9476955170303847	cICA	0.5	19080
Identity w/ activity	2	0.9530201403102425	cICA	0.5	19080
Identity w/ activity	3	0.9380719495963666	cICA	0.5	19080
Identity w/ activity	4	0.9597735396866885	cICA	0.5	19080
Identity w/o activity	5	0.952767425303976	cICA	0.5	19080
Identity w/o activity	6	0.9476233430332139	cICA	0.5	19080
Identity w/o activity	7	0.9491085527811954	cICA	0.5	19080
Identity w/o activity	8	0.9482890339681181	cICA	0.5	19080
Identity w/o activity	9	0.3375169486946751	cICA	0.5	19080
Identity w/o activity	10	0.9575089334368538	cICA	0.5	19080
Identity w/o activity	11	0.942646861853864	cICA	0.5	19080
Identity w/o activity	12	0.964418960951424	cICA	0.5	19080
Identity w/o activity	13	0.9501679860073354	cICA	0.5	19080
Activity	14	0.10660939395555352	cICA	0.5	19080
Identity w/ activity	1	0.9539330385622682	cLDA	0.5	19080
Identity w/ activity	2	0.9606217405857967	cLDA	0.5	19080
Identity w/ activity	3	0.9457266191318898	cLDA	0.5	19080
Identity w/ activity	4	0.9503250707441574	cLDA	0.5	19080
Identity w/o activity	5	0.9179098810337698	cLDA	0.5	19080
Identity w/o activity	6	0.9341281626129878	cLDA	0.5	19080
Identity w/o activity	7	0.9276405648144896	cLDA	0.5	19080
Identity w/o activity	8	0.9443320773201742	cLDA	0.5	19080
Identity w/o activity	9	0.92592679501729	cLDA	0.5	19080
Identity w/o activity	10	0.9554344083248402	cLDA	0.5	19080
Identity w/o activity	11	0.9349005746658936	cLDA	0.5	19080
Identity w/o activity	12	0.9379565979232053	cLDA	0.5	19080
Identity w/o activity	13	0.9532533058676662	cLDA	0.5	19080
Activity	14	0.321091879117706	cLDA	0.5	19080
Identity w/ activity	1	0.8784304749488353	cNMF	0.5	24981
Identity w/ activity	2	0.9096226505063155	cNMF	0.5	24981
Identity w/ activity	3	0.8072134393602011	cNMF	0.5	24981
Identity w/ activity	4	0.9223306946183703	cNMF	0.5	24981
Identity w/o activity	5	0.9258221135080784	cNMF	0.5	24981
Identity w/o activity	6	0.9245364218576487	cNMF	0.5	24981
Identity w/o activity	7	0.9233146234225391	cNMF	0.5	24981
Identity w/o activity	8	0.9200575631078463	cNMF	0.5	24981
Identity w/o activity	9	0.9074775899306722	cNMF	0.5	24981
Identity w/o activity	10	0.9101187033871783	cNMF	0.5	24981
Identity w/o activity	11	0.9084266888210821	cNMF	0.5	24981
Identity w/o activity	12	0.9347921086450351	cNMF	0.5	24981
Identity w/o activity	13	0.8923073694317156	cNMF	0.5	24981
Activity	14	0.11792589227162514	cNMF	0.5	24981
Identity w/ activity	1	0.9272405273662474	cICA	0.5	24981
Identity w/ activity	2	0.9383011927722431	cICA	0.5	24981
Identity w/ activity	3	0.8816530456539549	cICA	0.5	24981
Identity w/ activity	4	0.945537672128087	cICA	0.5	24981
Identity w/o activity	5	0.9559208303201041	cICA	0.5	24981
Identity w/o activity	6	0.9517053813607633	cICA	0.5	24981
Identity w/o activity	7	0.9538947574606355	cICA	0.5	24981
Identity w/o activity	8	0.9473436240118267	cICA	0.5	24981
Identity w/o activity	9	0.9443277360470566	cICA	0.5	24981
Identity w/o activity	10	0.9463591593764387	cICA	0.5	24981
Identity w/o activity	11	0.9491300694127873	cICA	0.5	24981
[truncated: 5,561 more rows]
