# Supplementary material for: Identifying gene expression programs of cell-type identity and cellular activity with single-cell RNA-Seq
Source: eLife. 2019 Jul 8;8:e43803. doi: 10.7554/eLife.43803 (PMC6639075; doi:10.7554/eLife.43803)
Supplement: Figure 2—source data 1. [file elife-43803-fig2-data1.zip › Figure2f.csv]

	group	libsize	has_activity	activity_usage	is_doublet	group2	top_usage	2nd_usage	top_used_gep	2nd_used_gep	inferred_activity
7945_Cell1	1	3865.531529419657	True	0.31661209522229766	False	-1	0.3957892865115669	0.10989059296225828	1	14	0.10989059296225828
7945_Cell2	11	1932.2736555984716	False	0.0	False	-1	0.36926224899989835	0.12112019018396708	11	5	0.04907755507554006
7945_Cell3	8	1782.5885186830596	False	0.0	False	-1	0.5382152019125124	0.11265701811891649	8	3	0.0
7945_Cell4	9	1136.7667681619043	False	0.0	False	-1	0.6794594199513397	0.19282185042234284	9	12	0.0
7945_Cell5	5	2074.0123958314625	False	0.0	False	-1	0.5639919708038468	0.13195374198477866	5	12	0.0
7945_Cell6	12	4298.921457341005	False	0.0	False	-1	0.7062931381075129	0.054581278108600244	12	5	0.0
7945_Cell7	2	2341.610292509084	True	0.29794808548474744	False	-1	0.4805302725285363	0.21795185037625675	2	14	0.21795185037625675
7945_Cell8	4	10347.158971446546	True	0.6604570955146003	False	-1	0.30716248809525865	0.2571325710846297	14	4	0.30716248809525865
7945_Cell9	4	2906.078964182572	False	0.0	False	-1	0.6132104601878818	0.21128388989481803	4	11	0.0
7945_Cell10	7	3717.697407482971	False	0.0	False	-1	0.6135263529833218	0.08468013934244031	7	6	0.01247668587718279
7945_Cell11	5	9056.076280358911	False	0.0	False	-1	0.43969718625992277	0.11476750789839267	5	14	0.11476750789839267
7945_Cell12	4	3181.614419769155	False	0.0	False	-1	0.49065528906357003	0.0981267234207954	4	11	0.015869982239936627
7945_Cell13	5	2513.704491223212	False	0.0	False	-1	0.5448030093429886	0.08496910476702657	5	11	0.0
7945_Cell14	12	3229.9258129364734	False	0.0	True	10	0.3313986942769667	0.19421058376957245	10	12	0.0
7945_Cell15	5	3019.7251591089994	False	0.0	False	-1	0.5032659132446662	0.1191702811829789	5	2	0.03202113444007596
7945_Cell16	6	1504.8186188512327	False	0.0	False	-1	0.9084804675547172	0.05051411675248641	6	3	0.0
7945_Cell17	10	1372.1938608250073	False	0.0	False	-1	0.40499041060801944	0.2217287492764125	10	5	0.0
7945_Cell18	11	1524.8676835360247	False	0.0	False	-1	0.9872588240050522	0.012741175994947824	11	13	0.0
7945_Cell20	13	1664.1101051496173	False	0.0	False	-1	0.5780655709439093	0.0946210608419559	13	5	0.029231607343798885
7945_Cell23	3	3514.534435820811	True	0.4724734977092375	False	-1	0.3446068793003344	0.20848085986322804	3	14	0.20848085986322804
7945_Cell24	8	1311.6942814382378	False	0.0	True	5	0.4140031325865924	0.27650413375750177	5	8	0.0036027975904205805
7945_Cell25	12	3880.256825818809	False	0.0	False	-1	0.5811699983717239	0.08461489916997382	12	14	0.08461489916997382
7945_Cell26	2	2536.29010591926	False	0.0	False	-1	0.7429888709687952	0.056902929068329465	2	1	0.0
7945_Cell27	13	3359.2685754531526	False	0.0	False	-1	0.7249489441318115	0.06454617522616429	13	11	0.03614469167411869
7945_Cell28	8	1647.685902621216	False	0.0	False	-1	0.4881717760016858	0.15250825427698375	8	11	0.023403895955370943
7945_Cell29	8	4956.817325525688	False	0.0	False	-1	0.7038603284463791	0.09334171527538059	8	5	0.05474069488801408
7945_Cell30	9	1762.1243145560206	False	0.0	True	3	0.3628532079718961	0.16014225675788915	3	9	0.0961543060293885
7945_Cell32	1	3707.9626780355347	False	0.0	False	-1	0.5912272306337671	0.073557351453148	1	7	0.020961315632468804
7945_Cell36	10	1369.1978499914715	False	0.0	True	5	0.29312860676367597	0.2609946160877602	10	5	0.043151224049440225
7945_Cell38	2	1137.8436421011525	False	0.0	False	-1	0.8392145567983892	0.07349265071735958	2	1	0.025102376955298093
7945_Cell39	10	2010.1572521914245	False	0.0	False	-1	0.40671007447384994	0.0933195452102308	10	5	0.04855135221584083
7945_Cell40	6	3267.265228285169	False	0.0	False	-1	0.41660806357953983	0.09561521634133613	6	11	0.06216782961677031
7945_Cell41	10	2206.7169902665596	False	0.0	False	-1	0.5714241712335958	0.18871671253390082	10	6	0.04394252609224366
7945_Cell42	13	5611.807108373197	False	0.0	False	-1	0.548787659410052	0.08661504863824208	13	5	0.0
7945_Cell43	7	2429.5871158164855	False	0.0	False	-1	0.4275208327607004	0.1011957386358629	7	2	0.06571213289918007
7945_Cell44	8	4032.1795783188372	False	0.0	False	-1	0.5455284608749313	0.10648998784090043	8	2	0.05606048052106754
7945_Cell46	3	6408.958698410122	True	0.40928588757923334	False	-1	0.4609970927193391	0.26828813317086536	14	3	0.4609970927193391
7945_Cell49	5	1886.0474274017295	False	0.0	False	-1	0.32460962105655483	0.14014362675399986	5	8	0.04947596559378358
7945_Cell50	8	2401.0312768943413	False	0.0	False	-1	0.8146927473704794	0.061691541392066174	8	11	0.0
7945_Cell54	12	1045.146784585585	False	0.0	False	-1	0.5253926942548733	0.2006461447101016	12	5	0.0
7945_Cell55	12	13534.05804289746	False	0.0	False	-1	0.550588048920326	0.06789814028862566	12	7	0.0
7945_Cell56	11	9426.405703381713	False	0.0	False	-1	0.6834927444320253	0.10462443816186687	11	2	0.0
7945_Cell58	7	2640.1112269815576	False	0.0	True	4	0.26449695989005295	0.23478565801832982	4	7	0.042683285465250936
7945_Cell60	9	3355.8478718285432	False	0.0	False	-1	0.6128829443518123	0.1266891311220171	9	6	0.0468380652986677
7945_Cell61	13	1671.7065803423345	False	0.0	True	2	0.4774140397124807	0.2800061631524225	2	13	0.0328822440422762
7945_Cell62	11	2022.3345572468688	False	0.0	True	11	0.39325027767393134	0.3880142520283737	5	11	0.0
7945_Cell63	8	2162.446388181859	False	0.0	False	-1	0.45185801871670844	0.22895158650628433	8	6	0.0
7945_Cell64	7	3283.81823917408	False	0.0	False	-1	0.4098935899525944	0.10993192699877576	7	1	0.05896515846832528
7945_Cell65	5	2900.528029622788	False	0.0	False	-1	0.8363203427701696	0.09571395869923702	5	3	0.0
7945_Cell66	4	1491.9205357148712	False	0.0	False	-1	0.8209625543153077	0.08353568927433079	4	14	0.08353568927433079
7945_Cell67	7	2169.6726227473696	False	0.0	False	-1	0.782766405391447	0.07412755495497252	7	6	0.0
7945_Cell68	3	1604.6305783274001	False	0.0	False	-1	0.6164752225358922	0.12884956173045906	3	4	0.10802995896100187
7945_Cell69	10	1819.1011302794532	False	0.0	False	-1	0.7225219966074251	0.07679786341953458	10	5	0.0051923594844581695
7945_Cell71	6	2522.7254927581944	False	0.0	False	-1	0.6342262958957905	0.08445604716837526	6	14	0.08445604716837526
7945_Cell72	6	2817.2937697391935	False	0.0	False	-1	0.48835127988901006	0.18450532073090223	6	7	0.04759008579127102
7945_Cell73	6	3392.8615727055626	False	0.0	False	-1	0.47535508854699693	0.0788693957233317	6	4	0.03550838580174697
7945_Cell74	11	2324.6352027339058	False	0.0	False	-1	0.34771249579834523	0.1322710317538078	11	7	0.03114550897659776
7945_Cell75	5	1201.3451493302982	False	0.0	False	-1	0.18500576753812537	0.18213833260177592	5	4	0.09876101134431535
7945_Cell76	12	5757.873996458237	False	0.0	False	-1	0.5654229700954098	0.13545094347639908	12	7	0.06168059086026086
7945_Cell77	5	1271.6350947828043	False	0.0	False	-1	0.383577958260085	0.15173014434202514	5	4	0.04548805351481593
7945_Cell78	13	1945.4484683185192	False	0.0	False	-1	0.41384763439221545	0.15971915230157244	13	6	0.0
7945_Cell80	3	1272.1149220472457	False	0.0	False	-1	0.5732273681487079	0.09784788452098393	3	13	0.08262700256081704
7945_Cell81	7	2142.635027473708	False	0.0	False	-1	0.502073880925302	0.09025663433710403	7	3	0.04150912908688709
7945_Cell82	12	9277.205841353452	False	0.0	False	-1	0.6564902752985189	0.06347217947963053	12	4	0.0
7945_Cell83	8	6727.747458167423	False	0.0	False	-1	0.7536985003644673	0.04580080034728248	8	12	0.0
7945_Cell85	11	4984.99178075543	False	0.0	False	-1	0.3928384092492803	0.10319795889414188	11	14	0.10319795889414188
7945_Cell87	9	2794.280153251992	False	0.0	False	-1	0.6309324489085384	0.11618198213204128	9	7	0.024964020408724884
7945_Cell88	6	7436.327220292948	False	0.0	False	-1	0.653917360532637	0.07565554608400428	6	14	0.07565554608400428
7945_Cell89	5	1919.3480152056318	False	0.0	False	-1	0.3654911378020194	0.107491924366479	5	14	0.107491924366479
7945_Cell90	8	4729.273852111762	False	0.0	False	-1	0.5213246616646932	0.06973565778523746	8	4	0.03310201924983639
7945_Cell92	5	4607.89474271694	False	0.0	False	-1	0.43192130431250564	0.11202727375304022	5	3	0.002936562147234872
7945_Cell93	10	6455.8861263182725	False	0.0	False	-1	0.6947403884716916	0.07140787784736514	10	3	0.013469551579091188
7945_Cell95	13	2385.235890317632	False	0.0	False	-1	0.6097448303568098	0.10968944232683865	13	7	0.009762478078993402
7945_Cell96	8	2121.0417287617424	False	0.0	False	-1	0.5566751239661395	0.08145794245359537	8	10	0.06786542037414327
7945_Cell97	11	2893.757738475693	False	0.0	False	-1	0.5621238099601964	0.07493841764551873	11	3	0.0
7945_Cell98	10	5849.066333550908	False	0.0	False	-1	0.6496193173835573	0.09254677779014502	10	1	0.009108470524167415
7945_Cell99	7	11286.593376946152	False	0.0	True	9	0.3957926678079568	0.26127811372606957	9	7	0.0
7945_Cell100	9	2203.6936481538537	False	0.0	False	-1	0.5007695671107175	0.08979723008083566	9	11	0.08221532087826348
7945_Cell101	4	2592.408966769994	True	0.20013155334009686	False	-1	0.3330657100372508	0.3277548422446438	11	4	0.0
7945_Cell103	11	1732.3213935882761	False	0.0	False	-1	0.7653235186504614	0.08068843278449538	11	12	0.0
7945_Cell104	9	3051.4745020396035	False	0.0	False	-1	0.7139969346670082	0.0913519991093532	9	12	0.0
7945_Cell105	11	6821.510638631871	False	0.0	False	-1	0.5820641916465273	0.05788987468109087	11	3	0.05113417367327259
7945_Cell106	1	3772.661686464442	False	0.0	False	-1	0.5914029045061402	0.107644800526783	1	11	0.02398709068233781
7945_Cell107	11	1136.2552961203044	False	0.0	False	-1	0.3241863086764542	0.10569219420289458	11	5	0.054997590461491094
7945_Cell108	3	2958.7566347760303	True	0.10714112224366795	False	-1	0.40411833181445667	0.10435361364679673	3	9	0.06596709258132039
7945_Cell109	5	1960.7772024725555	False	0.0	False	-1	0.42910166999865734	0.1614521797784077	5	11	0.06183709643077185
7945_Cell110	3	3051.843757797082	False	0.0	False	-1	0.6231897701916266	0.11400263128671452	3	4	0.0
7945_Cell111	12	1021.2394044009545	False	0.0	False	-1	0.5794961110855501	0.17472458600468413	12	11	0.0
7945_Cell112	9	4036.615151111277	False	0.0	False	-1	0.6472073337807298	0.057217333518768565	9	12	0.0
7945_Cell113	12	2545.445080668981	False	0.0	False	-1	0.4459323324839271	0.09738147662462943	12	13	0.09020473032002126
7945_Cell114	9	3079.112746986683	False	0.0	False	-1	0.44962949709073613	0.12697342822025492	9	3	0.0
7945_Cell115	3	11478.40666170331	True	0.47044709228937776	False	-1	0.3606986018273236	0.2669203278369287	3	14	0.2669203278369287
7945_Cell117	12	1363.1324470478824	False	0.0	False	-1	0.6338105065309667	0.07789839424826507	12	1	0.0
7945_Cell118	12	8185.476636861351	False	0.0	False	-1	0.6804027590611149	0.08745052229728253	12	11	0.020718068730013535
7945_Cell119	4	7570.895835308669	False	0.0	False	-1	0.5231865506758946	0.10551009318083532	4	7	0.0
7945_Cell120	8	2445.9303068916306	False	0.0	False	-1	0.6024156833960622	0.099392642148707	8	7	0.0
7945_Cell121	8	3719.35824644283	False	0.0	False	-1	0.5634846609349351	0.19784670079796093	8	11	0.03072541108980934
7945_Cell122	2	5323.2788124999115	True	0.3251379407382992	False	-1	0.4258535183770981	0.289191974448818	2	14	0.289191974448818
7945_Cell124	5	4895.66315332339	False	0.0	True	7	0.3336071891107556	0.27638614886329804	5	7	0.050542177535207296
7945_Cell126	7	1191.2156976106633	False	0.0	False	-1	0.4070140186014613	0.21637817908249676	7	2	0.0
7945_Cell129	13	2603.4055774991866	False	0.0	False	-1	0.651389971508352	0.10639879036839761	13	3	0.0
7945_Cell130	8	8646.71424539909	False	0.0	False	-1	0.6060968549157096	0.10875599760277783	8	14	0.10875599760277783
7945_Cell131	9	2296.698743132856	False	0.0	False	-1	0.5085179291909899	0.0867602166363243	9	6	0.012240965139659424
7945_Cell132	5	2145.4277124975165	False	0.0	False	-1	0.49996441339788295	0.11799135736925408	5	4	0.016430139676107142
7945_Cell133	5	23475.925765005773	False	0.0	False	-1	0.6489519556519837	0.08510643083665695	5	7	0.02925010190849035
7945_Cell134	7	1191.2805002030102	False	0.0	False	-1	0.44303507437280887	0.13616978424226625	7	1	0.0
7945_Cell135	11	1958.3847585393933	False	0.0	False	-1	0.5342768757440179	0.09964770043017876	11	4	0.0
7945_Cell137	2	1075.5406292782548	False	0.0	False	-1	0.5650145852040503	0.16974842244770896	2	4	0.10752423447180234
7945_Cell139	7	3327.0957059330467	False	0.0	False	-1	0.6648547204445021	0.09948134630678197	7	2	0.052378319780685065
7945_Cell140	4	1344.8823284418127	False	0.0	False	-1	0.3136423737682251	0.18957972838836537	4	6	0.03376958132025511
7945_Cell141	2	2245.2899828518885	True	0.22271100665563653	False	-1	0.3570998376986065	0.271485697360986	14	2	0.3570998376986065
7945_Cell143	3	3601.915036965423	True	0.5574834133075784	False	-1	0.3951408023772836	0.39155300631678563	3	14	0.39155300631678563
7945_Cell144	6	7015.8456704640275	False	0.0	False	-1	0.6364034889453541	0.10730906165107228	6	4	0.010356509091176793
7945_Cell145	3	1201.7029446613785	False	0.0	False	-1	0.44814934344646606	0.14358642065760277	3	7	0.12798270088314187
7945_Cell146	6	6462.3692598152875	False	0.0	False	-1	0.5156650852514241	0.09917216880165398	6	8	0.011148227357256114
7945_Cell147	9	3613.4203054171444	False	0.0	False	-1	0.6081055915293568	0.08233755168480054	9	5	0.06279244787170658
7945_Cell149	13	1606.0867041261831	False	0.0	False	-1	0.5804412116655819	0.11428731829661333	13	7	0.01037182638207641
7945_Cell152	12	1529.7540784509606	False	0.0	False	-1	0.41354936129949593	0.1380187722627766	12	2	0.038224213851793636
7945_Cell153	2	2541.6635324358276	True	0.288400219169521	False	-1	0.42512267114282937	0.31309459717125115	2	14	0.31309459717125115
7945_Cell156	12	2953.8135958177	False	0.0	False	-1	0.720536506014285	0.11767984912857997	12	5	0.03202062503937393
7945_Cell157	6	2238.3066968317125	False	0.0	False	-1	0.7757892291439505	0.08726435346022524	6	12	0.0
7945_Cell158	7	16486.838302215077	False	0.0	False	-1	0.6492492446872414	0.0454979009765824	7	1	0.03558844716746702
7945_Cell159	3	2499.217398213847	False	0.0	False	-1	0.9898530192058703	0.010146980794129727	3	8	0.0
7945_Cell163	11	2020.4392250022906	False	0.0	False	-1	0.5600737271064217	0.13668163010616277	11	14	0.13668163010616277
7945_Cell164	4	1362.3182083210827	False	0.0	False	-1	0.3652838543212956	0.14249670650685314	4	10	0.02583554942240634
7945_Cell165	7	2287.56523739251	False	0.0	False	-1	0.5480951826713447	0.15564412409449876	7	2	0.029913584694520913
7945_Cell166	13	1164.3976085120223	False	0.0	False	-1	0.6855326251949266	0.104123674519856	13	11	0.09194811616041691
7945_Cell167	8	1862.410961541908	False	0.0	False	-1	0.8722039134758311	0.03797971394391467	8	2	0.0
7945_Cell168	2	3393.8858621059353	False	0.0	False	-1	0.5354285050284308	0.10003705676160705	2	5	0.0576118504728067
7945_Cell169	10	1606.9401619012804	False	0.0	False	-1	0.5542405329898601	0.16200315700503332	10	13	0.0
7945_Cell170	4	4808.706885102046	True	0.6133324257750499	False	-1	0.452889787184629	0.25662447562557833	14	4	0.452889787184629
7945_Cell171	12	1535.4862868910657	False	0.0	False	-1	0.5482129200287396	0.12704173991011125	12	9	0.10008210307480574
7945_Cell172	11	1186.8426067975506	False	0.0	False	-1	0.5753850255580307	0.1541346105090364	11	8	0.011216517509617352
7945_Cell173	2	1233.6584128021073	True	0.3899117851842834	False	-1	0.5649565886543672	0.43504341134563296	2	14	0.43504341134563296
7945_Cell174	7	1471.4185300701047	False	0.0	False	-1	0.34379477427711885	0.1505425773339342	7	6	0.07567614449489864
7945_Cell176	1	2000.0332032912443	False	0.0	False	-1	0.5439518953160682	0.07671598780636438	1	11	0.0
7945_Cell177	12	1969.445238173003	False	0.0	False	-1	0.5595176845684553	0.1542290862691479	12	10	0.0
7945_Cell179	4	5038.678666826408	False	0.0	False	-1	0.710492964669321	0.08481429985086157	4	12	0.0
7945_Cell182	2	3807.716115673025	False	0.0	False	-1	0.6774239283984621	0.10491845677711878	2	14	0.10491845677711878
7945_Cell183	6	2882.0934480571705	False	0.0	False	-1	0.4250593746351709	0.10240404132284228	6	14	0.10240404132284228
7945_Cell184	5	2707.760859683884	False	0.0	False	-1	0.5582674665944993	0.07797384077269959	5	9	0.041777453382867945
7945_Cell185	3	1344.7609133004712	False	0.0	False	-1	0.5478926633225217	0.2590165848842121	3	4	0.13689894876329228
7945_Cell187	1	4991.128582943971	False	0.0	False	-1	0.5954067287534387	0.05965696945261882	1	14	0.05965696945261882
7945_Cell188	5	3093.8138954646806	False	0.0	True	3	0.3858474570692055	0.3131304185099277	5	3	0.10563880526930915
7945_Cell189	2	2947.5719956558964	True	0.29389037723281647	False	-1	0.48232314340783816	0.3724133937798324	2	14	0.3724133937798324
7945_Cell190	10	2156.728751175168	False	0.0	False	-1	0.6683818599082815	0.07405145667499229	10	1	0.07129659458227354
7945_Cell191	2	3708.5023279310067	False	0.0	False	-1	0.5724895576961732	0.11878769872096537	2	11	0.01954134330037035
7945_Cell192	9	3087.67947776313	False	0.0	False	-1	0.6073265597650983	0.11651057376423093	9	6	0.012595707774300838
7945_Cell193	7	1059.375893133056	False	0.0	False	-1	0.541452015079582	0.07637453741250089	7	5	0.0
7945_Cell194	3	1527.2810515757199	True	0.15632384215787637	False	-1	0.5997309906997743	0.15449883701419967	3	5	0.06509240931613788
7945_Cell195	9	3308.5942710338645	False	0.0	False	-1	0.5417411426013855	0.08086300877603306	9	6	0.0
7945_Cell196	6	6690.518196499897	False	0.0	False	-1	0.5391318276190623	0.09464952911776309	6	12	0.04508742749851695
7945_Cell197	2	1368.7071039290283	False	0.0	False	-1	0.4436328960434246	0.17216057233779425	2	6	0.0
7945_Cell198	8	7530.66662416808	False	0.0	False	-1	0.7024765752960104	0.07392803593987084	8	14	0.07392803593987084
7945_Cell199	7	2777.604701895696	False	0.0	False	-1	0.4242574774931767	0.12150864762936255	7	12	0.0633355399666488
7945_Cell200	1	11994.959410422389	False	0.0	False	-1	0.8549140214223362	0.05364100256605574	1	3	0.017470130607308117
7945_Cell202	10	2011.9500062893262	False	0.0	False	-1	0.6899427053736479	0.08551621827763273	10	6	0.0
7945_Cell203	8	1594.822411856418	False	0.0	False	-1	0.8033487911986754	0.12057703149858462	8	1	0.005076917719222996
7945_Cell206	12	1391.3147803931756	False	0.0	False	-1	0.5456221692511919	0.15366983800276487	12	4	0.0
7945_Cell207	11	2929.5655077701135	False	0.0	False	-1	0.3875752100146928	0.2065255923941942	11	7	0.10668420024560205
7945_Cell210	9	2029.7321710857016	False	0.0	True	5	0.3234623497745091	0.29588518727952595	9	7	0.01201966826224398
7945_Cell211	6	1384.46500794099	False	0.0	True	3	0.5960095664259878	0.20081624424944125	6	3	0.0388637220145851
7945_Cell212	13	2400.6061545273237	False	0.0	False	-1	0.6947065951344302	0.11759485293074957	13	14	0.11759485293074957
7945_Cell213	10	1100.9098818002635	False	0.0	False	-1	0.5991473049148326	0.13600103784902906	10	14	0.13600103784902906
7945_Cell214	13	2834.3590233250407	False	0.0	False	-1	0.529192919810848	0.09751418695338107	13	4	0.0488304619606625
7945_Cell215	10	4033.4013420702217	False	0.0	False	-1	0.4231438588563715	0.1562900904397017	10	14	0.1562900904397017
7945_Cell216	4	1401.6842609593878	True	0.3162322335997233	False	-1	0.3773034580139058	0.24782777945107062	3	4	0.1293339879537435
7945_Cell217	6	2106.6414929974007	False	0.0	False	-1	0.6082867389326935	0.10010221148897225	6	1	0.04823624212349354
7945_Cell218	10	1970.171243263504	False	0.0	False	-1	0.5696068673085654	0.11952263998662771	10	3	0.010321306758499706
7945_Cell221	5	8764.525215892021	False	0.0	False	-1	0.7663391528181482	0.062231551639767735	5	10	0.038552675099224235
7945_Cell222	13	1673.4974134287886	False	0.0	False	-1	0.655255766862256	0.07353398293681554	13	14	0.07353398293681554
7945_Cell224	13	1079.6512163753166	False	0.0	False	-1	0.4762230482648611	0.24780271786021704	13	4	0.0
7945_Cell225	10	5891.829158529335	False	0.0	False	-1	0.7177539388248692	0.0827143609104671	10	6	0.01527606415562973
7945_Cell226	11	3455.320321448025	False	0.0	False	-1	0.772864929490059	0.05672341844954145	11	7	0.04410404736207599
7945_Cell227	8	3221.609474149626	False	0.0	False	-1	0.854211721674473	0.04617302725986405	8	13	0.0
7945_Cell228	8	1627.8949479914543	False	0.0	False	-1	0.4771738101715276	0.12124784371734416	8	2	0.11969535744788112
7945_Cell229	13	2819.330970999982	False	0.0	False	-1	0.6179641484068515	0.09627845138698993	13	2	0.0
7945_Cell230	2	11494.480368531558	False	0.0	False	-1	0.583104113066031	0.07345129213868347	2	7	0.040049322224380395
7945_Cell231	5	1218.8445055193235	False	0.0	False	-1	0.3006225840680632	0.18607761558842137	5	14	0.18607761558842137
7945_Cell232	2	5713.21003736947	False	0.0	False	-1	0.3638495778075274	0.11651333293903686	2	7	0.007096071152522182
7945_Cell233	4	2133.367454263634	False	0.0	False	-1	0.5276580908657723	0.09234852586773298	4	14	0.09234852586773298
7945_Cell234	9	5043.199188705348	False	0.0	False	-1	0.770893139933172	0.0687915747130797	9	1	0.0
7945_Cell235	1	2222.032495814501	False	0.0	False	-1	0.41164788299703126	0.1241814560765541	1	6	0.0
7945_Cell237	12	1046.897495212351	False	0.0	True	7	0.30677504060905936	0.14719622860116408	7	12	0.10232420558712926
7945_Cell238	9	3331.321148939219	False	0.0	False	-1	0.44697694097919866	0.15480013847520255	9	7	0.0
7945_Cell239	3	2211.9677896110743	False	0.0	False	-1	0.33106695953286597	0.20476771158349025	3	6	0.11474536676285557
7945_Cell240	10	1650.3735349253452	False	0.0	False	-1	0.30495371752706474	0.28577520883606705	5	10	0.11736788345051803
7945_Cell241	12	1139.251024364822	False	0.0	False	-1	0.46702511593959506	0.18802575767439145	12	10	0.02266371155443502
7945_Cell242	4	1559.4091951303703	True	0.5102185563114081	False	-1	0.2895936130638353	0.16825460218793026	4	14	0.16825460218793026
7945_Cell243	4	2902.326075765498	False	0.0	False	-1	0.2470780677577509	0.10845588319018869	4	8	0.09316265231175272
7945_Cell246	5	1942.557903467604	False	0.0	False	-1	0.6129833571366237	0.12939291773994166	5	4	0.11269340261749464
7945_Cell247	7	4689.770236833528	False	0.0	True	11	0.22678221217327005	0.21826170167626627	7	11	0.047313065249027626
7945_Cell248	10	1647.1807822596938	False	0.0	False	-1	0.4398782214537222	0.12869039843665783	10	11	0.09605905865053631
7945_Cell249	10	5416.225869751229	False	0.0	False	-1	0.5402734033343523	0.10840353318760974	10	2	0.009095291012219285
7945_Cell250	2	2772.406569248306	True	0.618911398357437	False	-1	0.4201553984027783	0.24119523900017015	14	2	0.4201553984027783
7945_Cell251	12	4421.914118216026	False	0.0	False	-1	0.4937452338725177	0.09781966839079292	12	6	0.07085381577895214
7945_Cell252	1	1677.7254325533465	False	0.0	False	-1	0.8463216169212571	0.058738294071088	1	2	0.0
7945_Cell256	13	7896.862226001113	False	0.0	False	-1	0.6707380062117324	0.06783305894240832	13	12	0.03524506781854559
7945_Cell257	2	2055.8137607715626	False	0.0	False	-1	0.4617826421853073	0.11492494804076339	2	7	0.022316571218753807
7945_Cell258	1	4515.854526157309	False	0.0	False	-1	0.4046667154303699	0.11143501859681826	1	8	0.0618548163098939
7945_Cell259	4	5705.920541585833	False	0.0	False	-1	0.7544666878878391	0.08013487024468001	4	7	0.020215184687266644
7945_Cell260	3	2201.6779274012306	True	0.1422048012416516	False	-1	0.4653670711257636	0.2414122889373389	3	14	0.2414122889373389
7945_Cell261	3	1626.138963567486	True	0.10119627628381461	False	-1	0.6055190915904662	0.12968843558386073	3	14	0.12968843558386073
7945_Cell264	9	1408.3071352469149	False	0.0	False	-1	0.4620581074895557	0.19378865190378827	9	5	0.05952217799822091
7945_Cell265	6	1191.4379701963142	False	0.0	False	-1	0.5726765952132898	0.1171324828343139	6	2	0.022553764694070465
7945_Cell266	13	1412.1005676849727	False	0.0	False	-1	0.4764092588995702	0.12516888531694254	13	11	0.01554448098409124
7945_Cell267	8	4986.644417805747	False	0.0	False	-1	0.4679056850720446	0.14420744182638742	8	5	0.052278240160085594
7945_Cell268	7	1193.3701261698936	False	0.0	False	-1	0.6748121844285165	0.29268804763530404	7	2	0.0
7945_Cell270	12	1528.5908864850574	False	0.0	False	-1	0.7489951174395287	0.09793648572575075	12	9	0.04672696052224887
7945_Cell271	13	1755.0315423653578	False	0.0	False	-1	0.7262837853666998	0.07601033075820415	13	5	0.0
7945_Cell272	2	2993.400941298007	True	0.24260018201689237	False	-1	0.5329061359840359	0.16821346713388496	2	11	0.04864789719279602
7945_Cell273	8	1368.3921266128598	False	0.0	False	-1	0.41461828052400806	0.13040216630772639	8	2	0.014002265367154588
7945_Cell274	5	1600.4593556877796	False	0.0	False	-1	0.5861695313669791	0.14839014627534006	5	6	0.0
7945_Cell275	10	2195.7408881212195	False	0.0	False	-1	0.744867515402055	0.09820285081937777	10	5	0.0
7945_Cell276	1	5259.5530679282965	False	0.0	False	-1	0.7447142000589666	0.06384448078096311	1	7	0.03898648792572728
7945_Cell277	11	2117.911573151855	False	0.0	False	-1	0.8878494410807695	0.035524117660403504	11	14	0.035524117660403504
7945_Cell278	11	6795.972030066321	False	0.0	False	-1	0.7007427367584799	0.07065058897183357	11	14	0.07065058897183357
7945_Cell280	5	2304.89454132957	False	0.0	False	-1	0.3807057513749077	0.09242980301426515	5	12	0.048164824330652736
7945_Cell284	10	3535.010066742279	False	0.0	False	-1	0.6552429126981858	0.13380612018806942	10	7	0.04471926698345875
7945_Cell285	3	3328.8344403196747	False	0.0	False	-1	0.6185154665066702	0.11499409275494721	3	10	0.012814580010175316
7945_Cell286	1	3211.043465265341	True	0.5089054308279453	False	-1	0.3373538717556922	0.22264011839855496	1	14	0.22264011839855496
7945_Cell288	7	7831.2256969575565	False	0.0	False	-1	0.7025560437286	0.05525768334896537	7	14	0.05525768334896537
7945_Cell289	9	1261.2508543308882	False	0.0	False	-1	0.6131453995570704	0.12551384600827614	9	5	0.0
7945_Cell290	3	8211.114133372335	False	0.0	False	-1	0.6248602658718438	0.07807381539649265	3	7	0.015009746462476548
7945_Cell291	1	1625.2257013373958	False	0.0	False	-1	0.7895640297262573	0.09060692310743496	1	11	0.006034154184479759
7945_Cell292	8	2134.186177356986	False	0.0	False	-1	0.507672635233389	0.12779724869927403	8	6	0.0
7945_Cell293	6	1211.1694301942778	False	0.0	False	-1	0.47485404282691884	0.17093698946867242	6	8	0.06423700725403808
7945_Cell294	10	4053.017037953636	False	0.0	False	-1	0.5688602550925026	0.10827677973419073	10	7	0.01614904821805127
7945_Cell295	9	14890.108710956645	False	0.0	False	-1	0.6355854772178094	0.06605889597311275	9	11	0.011876408705420278
7945_Cell296	8	3265.621664480703	False	0.0	False	-1	0.6182276984590669	0.10090410134800684	8	9	0.009660451846512392
7945_Cell297	12	1463.7253064075885	False	0.0	False	-1	0.5176832347910195	0.10240490736878216	12	6	0.026916949051766805
7945_Cell298	12	4838.646577861942	False	0.0	False	-1	0.46434683477160854	0.11422678060146413	12	14	0.11422678060146413
7945_Cell299	3	2322.544861851336	False	0.0	False	-1	0.5270039498035733	0.13350100369383927	3	7	0.007005256112253239
7945_Cell300	1	5557.044133040649	False	0.0	False	-1	0.5225333871268162	0.09317227103631724	1	7	0.053467033946936464
7945_Cell301	10	2271.5763563970577	False	0.0	False	-1	0.7108402340760933	0.10321170226523481	10	6	0.0
7945_Cell303	5	2464.161122755312	False	0.0	False	-1	0.43528401418888296	0.13635740521700984	5	2	0.022556941777153647
7945_Cell304	3	1937.7294941518498	False	0.0	False	-1	0.41252645572464086	0.20082475915163517	3	2	0.0
7945_Cell305	6	4844.053168680774	False	0.0	False	-1	0.7420893182506374	0.04334484532990622	6	10	0.011573873452229329
7945_Cell306	1	3854.1133402296705	True	0.24167944582746326	False	-1	0.49592367684504546	0.18849003277163895	1	14	0.18849003277163895
7945_Cell307	11	5333.891534619612	False	0.0	False	-1	0.4383404561499116	0.11450309028511804	11	10	0.042048171518306914
7945_Cell308	2	2743.2045487598416	True	0.5681428059756664	False	-1	0.4792410825854259	0.30721627675140806	14	2	0.4792410825854259
7945_Cell309	4	6363.531329945109	False	0.0	False	-1	0.4562183899640402	0.08618936960113399	4	2	0.03897425052168272
7945_Cell310	6	4823.40035425576	False	0.0	False	-1	0.6906491015329118	0.09259904387819155	6	7	0.00381092895740045
7945_Cell311	2	2671.464972217722	True	0.34048795536149457	False	-1	0.3656913937399689	0.3088065344596022	2	14	0.3088065344596022
7945_Cell312	8	10613.973668101156	False	0.0	False	-1	0.5141087066993961	0.07945810971766756	8	7	0.014858875123077368
7945_Cell313	5	3412.741670167885	False	0.0	False	-1	0.3578767251693745	0.11523703442072754	5	14	0.11523703442072754
7945_Cell314	6	3564.8187973504682	False	0.0	False	-1	0.6744873172867986	0.0526801318986909	6	5	0.023723669222463765
7945_Cell315	3	1653.6605731222103	True	0.25944547401345264	True	2	0.22590069116294506	0.1831735946945288	3	14	0.1831735946945288
7945_Cell317	10	1659.3442281763212	False	0.0	False	-1	0.48625711193671983	0.13249148824070348	10	8	0.0
7945_Cell318	2	2184.7566094303015	False	0.0	False	-1	0.47092081704328614	0.10383077315613569	2	3	0.014581993938853996
7945_Cell319	2	2689.940589844876	False	0.0	False	-1	0.7546889186749092	0.09610383807959705	2	9	0.0
7945_Cell320	3	9395.471549713438	False	0.0	False	-1	0.5692651011021471	0.08852239711307783	3	5	0.025516246092498692
7945_Cell321	6	4648.529283252398	False	0.0	False	-1	0.6573284504232981	0.10475990070657026	6	3	0.0670300885802908
7945_Cell322	12	1797.2299210739598	False	0.0	False	-1	0.5778120339496599	0.18053618679227076	12	7	0.0
7945_Cell323	4	3651.7614375413436	False	0.0	False	-1	0.35923375718958783	0.0865753747879641	4	12	0.07748222062210815
7945_Cell324	3	2925.00088790234	True	0.2509947601862306	False	-1	0.3433122592456665	0.14687400949389284	3	14	0.14687400949389284
7945_Cell325	6	1438.7469166045537	False	0.0	False	-1	0.5888775919891817	0.11099874778388377	6	7	0.0
7945_Cell326	4	1279.2174372561244	True	0.5972887156315948	False	-1	0.40281552198974124	0.35131363125074516	14	4	0.40281552198974124
7945_Cell329	1	1321.3026453841114	True	0.6955647968341367	False	-1	0.3349319866252126	0.2627442360746614	14	12	0.3349319866252126
7945_Cell330	13	1218.1454435986357	False	0.0	False	-1	0.4638641114943855	0.09169376593149525	13	11	0.05767876704374428
7945_Cell331	7	4436.362512988859	False	0.0	False	-1	0.5871606764383502	0.07569109279997638	7	14	0.07569109279997638
7945_Cell332	10	5800.105635625079	False	0.0	False	-1	0.6330066629250819	0.08002119537007733	10	2	0.03995766831447309
7945_Cell333	10	1155.7030861207895	False	0.0	False	-1	0.6538449472659228	0.11758655395888172	10	1	0.019500698393127368
7945_Cell335	6	1014.8394910136007	False	0.0	False	-1	0.6183286189849502	0.15231448536680914	6	5	0.012552338337107683
7945_Cell336	9	2494.2881584418988	False	0.0	False	-1	0.713559832446193	0.05937498141757954	9	2	0.050218954249249166
7945_Cell337	1	1620.3055088045485	False	0.0	False	-1	0.38133822138676493	0.1302310339880385	1	12	0.07720091947974375
7945_Cell338	5	965.6604640871843	False	0.0	False	-1	0.36462523540051517	0.207208333503619	5	1	0.02149017664040457
7945_Cell339	12	2204.2836351773153	False	0.0	False	-1	0.6151591350066098	0.09165080249461972	12	6	0.019565717977264543
7945_Cell340	8	4610.705450623921	False	0.0	False	-1	0.5106111103567732	0.09027161724439894	8	12	0.07612689103124673
7945_Cell341	11	13861.058053555931	False	0.0	False	-1	0.6314945006557521	0.060604738546940325	11	8	0.031225261286082075
7945_Cell342	6	2433.359734133755	False	0.0	False	-1	0.6006877029824099	0.09018326269013122	6	11	0.08406362393575653
7945_Cell343	11	2834.4013753324407	False	0.0	False	-1	0.6459604400952635	0.08121928957032544	11	5	0.0
7945_Cell344	2	984.3797367659184	False	0.0	False	-1	0.7557596449044757	0.0710058524617345	2	3	0.0
7945_Cell345	2	1371.247361494696	False	0.0	True	10	0.33235584968707865	0.32868345666377924	10	2	0.0
7945_Cell346	5	1197.6714477709145	False	0.0	False	-1	0.2538564604245589	0.23623499593979433	11	7	0.0
7945_Cell347	12	1905.391265364467	False	0.0	False	-1	0.5959623408822696	0.14173172740303863	12	3	0.0
7945_Cell348	8	6446.701369951203	False	0.0	False	-1	0.6149967814619276	0.10737756765931147	8	7	0.039694162159226165
7945_Cell349	1	6748.136212815253	False	0.0	False	-1	0.4986346779085161	0.09463425510918869	1	6	0.048170168123707835
7945_Cell351	13	1569.2094740664827	False	0.0	False	-1	0.4401024889406828	0.21864017665932767	13	11	0.07307874879294289
7945_Cell353	1	10355.97848478275	False	0.0	False	-1	0.5427256262383778	0.10077325362082412	1	12	0.012853619176344599
7945_Cell355	7	3467.9801903646053	False	0.0	False	-1	0.5646462472889238	0.17423509944172377	7	14	0.17423509944172377
7945_Cell356	13	2100.146301505406	False	0.0	False	-1	0.4800436858209281	0.10736434409269911	13	8	0.0
7945_Cell357	1	3947.1187322648	True	0.654877705735404	False	-1	0.4484951011561971	0.28553651242999134	14	1	0.4484951011561971
7945_Cell358	12	1618.540946213702	False	0.0	True	4	0.43658620724763897	0.3557137251049098	4	12	0.027458667497969554
7945_Cell362	8	1602.817773356369	False	0.0	False	-1	0.5228316109290359	0.11153768870873294	8	14	0.11153768870873294
7945_Cell363	8	1085.1475416374033	False	0.0	False	-1	0.734954823362418	0.12475300050649217	8	12	0.0
7945_Cell364	12	4168.780896775126	False	0.0	False	-1	0.6116705057973102	0.0759775111578914	12	4	0.00481619150506146
7945_Cell365	9	1387.0994609926151	False	0.0	False	-1	0.4243527315185587	0.15978305152582528	9	13	0.09680383366025593
7945_Cell366	2	2196.72079357554	True	0.19071001408670488	False	-1	0.3886722969101602	0.19563167484856847	2	14	0.19563167484856847
7945_Cell368	8	1672.9958578991857	False	0.0	False	-1	0.4149490035001421	0.1346902377649908	8	4	0.05944345983099541
7945_Cell369	1	1642.4546996686468	False	0.0	False	-1	0.7407234222951296	0.1717253868657224	1	7	0.026615468435786615
7945_Cell370	10	1144.7301574821452	False	0.0	False	-1	0.29907881147110477	0.14726867029120772	10	5	0.1267351949816622
7945_Cell373	13	3921.9806523676166	False	0.0	False	-1	0.5454061342054527	0.09414614965712982	13	5	0.03753056125364165
7945_Cell374	12	3275.6520754229505	False	0.0	False	-1	0.6595661842493764	0.07110916497913063	12	7	0.01864605588442669
7945_Cell375	11	2593.1449575057272	False	0.0	False	-1	0.5489580365735611	0.12502956733705123	11	8	0.013069698720836876
7945_Cell376	13	6449.783243251776	False	0.0	False	-1	0.673051880601749	0.06158869548228328	13	6	0.012989139722645905
7945_Cell377	4	2842.86378748673	False	0.0	False	-1	0.5100421721275749	0.13390764210238731	4	2	0.020007963852836423
7945_Cell378	11	1555.3155728154982	False	0.0	False	-1	0.6338317242616802	0.13065409518552912	11	12	0.0004578750403367803
7945_Cell379	12	5078.549722010598	False	0.0	False	-1	0.7495903193968587	0.10407219173409953	12	5	0.02812916510354316
7945_Cell380	13	1184.8633841941185	False	0.0	False	-1	0.48324493252717915	0.12278304031208832	13	14	0.12278304031208832
7945_Cell381	1	2052.3962333698264	True	0.5410957189896685	False	-1	0.31499527046369596	0.2694070128750232	1	14	0.2694070128750232
7945_Cell382	4	8268.48198968804	True	0.35713058898656513	False	-1	0.4204659154170965	0.16873924513651276	4	14	0.16873924513651276
7945_Cell383	4	3454.1197159819503	False	0.0	False	-1	0.7198610571498567	0.11961921376520526	4	10	0.01850563783191045
7945_Cell385	9	1058.6007785318172	False	0.0	False	-1	0.5505732526583705	0.24117327472583416	9	14	0.24117327472583416
7945_Cell386	6	1993.423026503615	False	0.0	False	-1	0.6635053258076923	0.08250747859654028	6	4	0.056885320056669304
7945_Cell387	4	1076.3671333215268	True	0.3227048020179459	False	-1	0.43881866556649246	0.33849167471164476	4	14	0.33849167471164476
7945_Cell388	5	1692.7903670854807	False	0.0	False	-1	0.4900198140884843	0.1409108773189707	5	8	0.022053776791360905
7945_Cell390	6	2715.0666027262246	False	0.0	False	-1	0.36603531682740004	0.10291679595529894	6	5	0.013175318991723813
7945_Cell391	4	2542.6900943744495	True	0.17213088466722548	False	-1	0.4910512510068034	0.13136107298895303	4	7	0.08219949815820224
7945_Cell392	7	1204.18146858064	False	0.0	False	-1	0.5979834998143208	0.17218770641208606	7	3	0.0
7945_Cell393	6	7572.079594831274	False	0.0	False	-1	0.6623109155921297	0.09961276755308524	6	14	0.09961276755308524
7945_Cell394	3	3613.3293127793795	False	0.0	False	-1	0.49982786214603503	0.12496443607642425	3	10	0.04479812402916647
7945_Cell395	1	1407.7824165572881	False	0.0	False	-1	0.7908786998995412	0.0995999149323213	1	13	0.010537864350900959
7945_Cell396	6	1065.833045202392	False	0.0	False	-1	0.6296347492313225	0.11827393451264345	6	4	0.028479926719595695
7945_Cell397	5	2506.331087330495	False	0.0	False	-1	0.8344856623867019	0.06467996715770555	5	3	0.03096680376893886
7945_Cell398	10	2645.2991846456616	False	0.0	False	-1	0.5304271194277437	0.11020983546285827	10	2	0.07558011332410336
7945_Cell399	10	3684.5984149120836	False	0.0	False	-1	0.8560325260387102	0.07789506601086514	10	6	0.01096749919063133
7945_Cell401	4	1345.2728520000205	True	0.47599884693738426	False	-1	0.29735318638323815	0.11845996547609826	4	14	0.11845996547609826
7945_Cell402	4	2142.321159929029	True	0.22218077845740614	False	-1	0.4119602756700751	0.1220373404623415	4	7	0.06272319746221629
7945_Cell404	1	1321.9137194615744	False	0.0	False	-1	0.4678039389076442	0.2932843631074299	1	2	0.0
7945_Cell405	10	1747.8143761027081	False	0.0	False	-1	0.6140629396496485	0.12311819073334061	10	4	0.0
7945_Cell406	5	5178.944628496485	False	0.0	False	-1	0.5157633878821071	0.10201220341566083	5	2	0.03269482431192361
7945_Cell407	3	1179.8685156717422	True	0.5060877093704587	False	-1	0.3714448697735556	0.2346635088177485	3	14	0.2346635088177485
7945_Cell408	4	3806.0130612807543	True	0.568678074886302	False	-1	0.5206147946162407	0.3083014537273634	14	4	0.5206147946162407
7945_Cell409	7	4254.208461992688	False	0.0	False	-1	0.6000869495467661	0.0959198841817963	7	2	0.0
7945_Cell410	3	1854.0721736885503	False	0.0	False	-1	0.6428430972618255	0.09226202340576459	3	5	0.05298848814910597
7945_Cell411	12	3080.1087241589653	False	0.0	True	6	0.2804926839915996	0.2501952813365873	6	12	0.12447419555726358
7945_Cell412	7	1745.2220094402187	False	0.0	False	-1	0.7638356803781989	0.07789062865760084	7	14	0.07789062865760084
7945_Cell413	1	1324.040670908074	True	0.5008172318435912	False	-1	0.34957237065544344	0.28724970866753896	1	14	0.28724970866753896
7945_Cell414	4	2575.7459468358747	False	0.0	False	-1	0.4627596850762936	0.1253200988564552	4	3	0.1057587190205645
7945_Cell415	3	2197.552360495095	False	0.0	False	-1	0.5179261927580816	0.13511391174295515	3	5	0.018897865432608903
7945_Cell416	13	1134.1219113271006	False	0.0	False	-1	0.43722779042295884	0.1707551521356546	13	12	0.04800320457818304
7945_Cell417	10	2114.3450751676614	False	0.0	False	-1	0.6946746022611988	0.23400281835206715	10	12	0.0
7945_Cell418	4	3061.145213702937	False	0.0	False	-1	0.7563134791646831	0.08066082580795327	4	14	0.08066082580795327
7945_Cell419	10	3240.1866244307985	False	0.0	False	-1	0.577921870316016	0.13829201175914538	10	3	0.0
7945_Cell420	13	1750.9521024691535	False	0.0	True	6	0.32804178394938976	0.2629090465029023	13	6	0.09051329040159162
7945_Cell421	5	1546.3932890804178	False	0.0	False	-1	0.7281421419100301	0.09442233023590839	5	3	0.0
7945_Cell422	9	7663.207073357317	False	0.0	False	-1	0.6740808209316705	0.08596829180005093	9	8	0.07553362799948037
7945_Cell423	5	2192.210162248698	False	0.0	False	-1	0.3857345424187637	0.27914274501808956	5	11	0.0
7945_Cell424	12	2796.5209640448356	False	0.0	False	-1	0.49684641625613046	0.15113354220690575	12	5	0.015613336596839753
7945_Cell425	5	5759.035769689941	False	0.0	False	-1	0.5771245911300231	0.15517644176060685	5	12	0.002083723262499581
7945_Cell426	2	3930.799801349896	True	0.44915410471349326	False	-1	0.3683764563058781	0.29622165254380806	2	14	0.29622165254380806
7945_Cell427	11	1448.3981183793746	False	0.0	False	-1	0.5726013006243115	0.18132379722183675	11	7	0.0
7945_Cell429	7	3106.059524664527	False	0.0	False	-1	0.5932647828352562	0.07994827855516845	7	4	0.0
7945_Cell430	1	2880.4261793607834	False	0.0	False	-1	0.6858694983230569	0.0750103671918945	1	8	0.04843134100718527
7945_Cell431	3	4767.005726777276	True	0.5978168446565711	False	-1	0.5256891857551835	0.23048012264459408	14	3	0.5256891857551835
7945_Cell432	6	2682.494594226075	False	0.0	False	-1	0.5890920544898613	0.09092139690321721	6	10	0.08750094420517933
7945_Cell433	9	4282.080961137516	False	0.0	True	1	0.2534445054267683	0.20808121409279554	1	9	0.03703791645312756
7945_Cell434	2	3502.589644664341	False	0.0	True	9	0.2742185312791804	0.27159450538306296	9	2	0.04535367371045379
7945_Cell435	10	1148.7507231667182	False	0.0	False	-1	0.3505156896550899	0.19772170176915063	10	5	0.07266921059138064
7945_Cell436	4	3043.741642838041	True	0.6535814502858946	True	7	0.29735207004566017	0.10365536282844894	7	4	0.09734538176543697
7945_Cell437	9	2530.173340296554	False	0.0	False	-1	0.3564995773850805	0.1473402519839751	9	1	0.026907615196334847
7945_Cell438	12	1543.1825907120356	False	0.0	True	12	0.7534359041227867	0.06860584880752135	12	2	0.0
7945_Cell439	2	1423.7732779283372	False	0.0	False	-1	0.3330344860481373	0.13544845336427822	2	11	0.019626190041088027
7945_Cell441	3	8549.140540113598	False	0.0	False	-1	0.5896786414278409	0.08590767732319635	3	7	0.010037784906192863
7945_Cell443	12	2375.5616100958755	False	0.0	False	-1	0.8729383157093101	0.04024799580318982	12	1	0.0
7945_Cell444	3	4445.894039881298	True	0.5314568175781325	False	-1	0.31979233360147313	0.253852563652721	14	3	0.31979233360147313
7945_Cell445	7	4365.65795633451	False	0.0	False	-1	0.5294572649149547	0.17027336266213658	7	14	0.17027336266213658
7945_Cell449	12	1474.4697697628428	False	0.0	False	-1	0.7114465997481836	0.11876204841241275	12	6	0.0
7945_Cell450	11	6524.522593884721	False	0.0	False	-1	0.4766887767300308	0.07307048425605671	11	4	0.0
7945_Cell451	12	1915.624559513733	False	0.0	False	-1	0.5788121995462587	0.10449013057551153	12	9	0.08951328741790052
7945_Cell452	10	2413.700686430859	False	0.0	False	-1	0.8086510217450672	0.0626559946436883	10	14	0.0626559946436883
7945_Cell453	1	1711.3445588883653	False	0.0	False	-1	0.6566212429533103	0.11872077179047535	1	14	0.11872077179047535
7945_Cell455	13	2454.943828059179	False	0.0	False	-1	0.6729988058343421	0.06021556273500294	13	3	0.0
7945_Cell456	3	3461.45770312919	False	0.0	False	-1	0.5359743533261064	0.09594457743019907	3	6	0.04790508374579825
7945_Cell457	9	1418.3669175375428	False	0.0	False	-1	0.5017500428680022	0.1606071829189389	9	5	0.04080961448948856
7945_Cell458	9	3404.821655350531	False	0.0	False	-1	0.49847276020292447	0.07605405473245452	9	5	0.03566038443282149
7945_Cell459	6	1214.7169357885748	False	0.0	False	-1	0.7390649854953579	0.13288756110603614	6	4	0.0
7945_Cell460	5	1247.9068493479042	False	0.0	False	-1	0.5236512671893744	0.10527243190986117	5	7	0.0
7945_Cell462	1	3237.095680852365	False	0.0	False	-1	0.5069858531109125	0.12245636310458448	1	4	0.0
7945_Cell463	3	1570.6479023537286	False	0.0	False	-1	0.794757660094876	0.10322617393052971	3	2	0.0013613644132857523
7945_Cell464	11	1649.1148080251655	False	0.0	False	-1	0.41252396048920903	0.09842863008015716	11	2	0.04109456464520835
7945_Cell466	3	10362.266462788824	True	0.2014344117934238	False	-1	0.35394918867215375	0.1884533819029947	3	14	0.1884533819029947
7945_Cell468	2	4037.67824593293	False	0.0	False	-1	0.5299944810362813	0.07654969789164331	2	13	0.05249831109153665
7945_Cell469	10	4845.645146966922	False	0.0	False	-1	0.4286962711717318	0.14378320329293828	10	11	0.007479162925240509
7945_Cell470	3	1246.4521023265813	False	0.0	False	-1	0.6176244240506273	0.09686953647783618	3	13	0.0
7945_Cell471	8	3955.4960201655263	False	0.0	False	-1	0.45226050037912785	0.08115179770348446	8	9	0.06396574983227242
7945_Cell472	7	1815.0538279184448	False	0.0	False	-1	0.26381412885866606	0.1774074099412497	7	6	0.06510051100610205
7945_Cell474	5	3336.9280747759517	False	0.0	False	-1	0.3671107026426932	0.1604387897588268	5	11	0.05096471223001215
7945_Cell475	8	1587.075775382251	False	0.0	False	-1	0.5582816478804048	0.17598276887196063	8	14	0.17598276887196063
7945_Cell476	7	2659.363647717484	False	0.0	False	-1	0.5893854678070829	0.07800998059477088	7	12	0.0
7945_Cell477	8	1534.0642010046909	False	0.0	False	-1	0.5143001353861861	0.07597080678208244	8	7	0.06116534002576141
7945_Cell478	10	7334.815542303281	False	0.0	False	-1	0.5239345773943731	0.09744713378012146	10	4	0.03221452030489032
7945_Cell479	5	2974.013402461167	False	0.0	False	-1	0.5483409207354832	0.13997718872823967	5	2	0.0432665256079051
7945_Cell480	6	2887.9011095763753	False	0.0	False	-1	0.6904018908973458	0.07382167209612665	6	5	0.01635779649160892
7945_Cell481	10	2395.17231671828	False	0.0	False	-1	0.614369765256403	0.08480247319133433	10	13	0.01711371663306798
7945_Cell483	5	3222.682720195246	False	0.0	False	-1	0.6191706955078535	0.11913035996519838	5	8	0.004239036358635132
7945_Cell484	6	1721.4053449648618	False	0.0	False	-1	0.7177219709428082	0.06460514069879991	6	12	0.0
7945_Cell485	5	1768.0195668215047	False	0.0	False	-1	0.37322982772578117	0.17583714660989044	5	11	0.0
7945_Cell486	12	1376.5438072712655	False	0.0	False	-1	0.4551201082390414	0.1679251416704574	12	11	0.0
7945_Cell487	1	4374.729413451877	False	0.0	True	4	0.35985951247987646	0.15128902448272674	1	4	0.05499921124968544
7945_Cell488	5	2338.573862348492	False	0.0	False	-1	0.8186310473850491	0.06187428022727748	5	10	0.03858198298660582
7945_Cell489	9	1281.5176313024594	False	0.0	False	-1	0.5425366341515594	0.13130429596818308	9	12	0.04630313892557006
7945_Cell490	13	4334.6378126324325	False	0.0	False	-1	0.7637470052196551	0.08498907965555234	13	12	0.0
7945_Cell491	7	4015.6754959604605	False	0.0	False	-1	0.6463204873962323	0.09718647841553466	7	3	0.013757764338297217
7945_Cell492	10	1133.918162901294	False	0.0	False	-1	0.34428172370467164	0.2391716381926549	10	2	0.0366424594068824
7945_Cell493	6	1721.8937488411873	False	0.0	False	-1	0.5871025513538899	0.12494261414731951	6	12	0.07031442112454754
7945_Cell494	3	1808.1624487863496	False	0.0	False	-1	0.749352311005531	0.052405398575361736	3	8	0.0
7945_Cell495	11	6307.458155333265	False	0.0	False	-1	0.6360270255219841	0.07675106607550448	11	14	0.07675106607550448
7945_Cell496	2	4059.524901558361	True	0.2952400688319201	False	-1	0.5608606443605791	0.121827350970392	2	14	0.121827350970392
7945_Cell497	11	4858.787652042478	False	0.0	False	-1	0.7719390332516366	0.07838631659964707	11	12	0.0
7945_Cell499	12	5088.529366817608	False	0.0	False	-1	0.7110179210303472	0.0763287714433293	12	5	0.03145207051234514
7945_Cell500	7	4180.098132151459	False	0.0	False	-1	0.6553911026151634	0.08358397670165962	7	13	0.0
7945_Cell501	11	10616.728392547504	False	0.0	False	-1	0.559018791243584	0.1295855397985751	11	3	0.04921994281999255
7945_Cell502	11	4012.5505017014125	False	0.0	False	-1	0.836403802779281	0.04884231344976632	11	5	0.01811106500417582
7945_Cell503	7	2502.261225506515	False	0.0	False	-1	0.6609104514991656	0.1699429520129148	7	11	0.02783089554091132
7945_Cell504	13	1812.3915083324732	False	0.0	False	-1	0.579392958666647	0.1258813781279292	13	2	0.08453485716964736
7945_Cell505	12	4102.770438759431	False	0.0	False	-1	0.6046266849447496	0.09663541162349842	12	6	0.07509369773603955
7945_Cell506	5	2334.2227978823094	False	0.0	False	-1	0.6425822638944552	0.10060373617950753	5	13	0.0
7945_Cell507	7	3281.8222458515816	False	0.0	False	-1	0.8276517658228507	0.07981883459702062	7	12	0.018554997848316275
7945_Cell509	9	1052.099619622609	False	0.0	False	-1	0.7194216070830064	0.16358135338950092	9	3	0.0
7945_Cell512	4	7128.797546755971	False	0.0	False	-1	0.4162057195323958	0.10944283928677087	4	14	0.10944283928677087
7945_Cell513	4	4571.640840923739	False	0.0	False	-1	0.719321332712407	0.052180843428599695	4	5	0.0
7945_Cell514	9	7882.697575706741	False	0.0	False	-1	0.631427272437038	0.06466788471035317	9	3	0.007390331202468968
7945_Cell515	11	1150.2266507382692	False	0.0	False	-1	0.46727008060255526	0.2624348922978826	11	4	0.0
7945_Cell516	12	2763.585777177397	False	0.0	False	-1	0.5304463974352146	0.11998646073037908	12	7	0.0
7945_Cell517	13	1821.2971443542044	False	0.0	True	5	0.33832207991165597	0.2766461450142647	13	5	0.06406193746128704
7945_Cell520	6	1323.257507741047	False	0.0	False	-1	0.26675140761977356	0.200220024946911	6	5	0.0
7945_Cell522	6	1027.412596612072	False	0.0	True	9	0.35178106725101316	0.16803332064581467	9	12	0.06078964161593709
7945_Cell523	4	1792.280813630858	False	0.0	True	8	0.38430551710834565	0.31647148777068196	8	4	0.0
7945_Cell524	5	4787.352111072901	False	0.0	False	-1	0.5242592548300408	0.08617342773784958	5	7	0.03208759884711348
7945_Cell525	3	1581.0044974521222	False	0.0	False	-1	0.38974106265530745	0.21197818441877694	3	11	0.0839505062372683
7945_Cell526	2	1851.4993971732301	False	0.0	False	-1	0.36819694391689833	0.1719024953601797	2	11	0.1101445938989522
7945_Cell528	9	1770.7707600039694	False	0.0	False	-1	0.6999571772890277	0.11916333951743915	9	3	0.02059690790981545
7945_Cell529	1	1842.8531864456727	False	0.0	False	-1	0.3834376846919893	0.15175801910956155	1	6	0.009132418700730824
7945_Cell530	11	1260.9131094661884	False	0.0	True	9	0.28704499488198476	0.19418895446126352	11	9	0.004800003785356518
7945_Cell531	10	4462.291149476251	False	0.0	False	-1	0.8025761227316391	0.07170638891091784	10	2	0.01191943115115871
7945_Cell533	3	1083.4605227523166	True	0.49047278674209915	False	-1	0.22925440306592532	0.21429455407539602	3	14	0.21429455407539602
7945_Cell534	4	5433.2588041494655	True	0.3897057075247775	False	-1	0.35289508657549185	0.30151112096275806	4	14	0.30151112096275806
7945_Cell536	7	4363.868716501095	False	0.0	False	-1	0.6155548402614425	0.08517004735291961	7	2	0.030687686246859223
7945_Cell537	7	1001.9243568713089	False	0.0	False	-1	0.48331182650266574	0.13806273380056558	7	8	0.11976109541490242
7945_Cell538	6	2943.2881467780753	False	0.0	False	-1	0.3663266151267368	0.1427113577746289	6	11	0.0077708271777948285
7945_Cell539	3	2388.8628122978	True	0.5909692874479592	False	-1	0.566301135145334	0.23761297508152102	14	3	0.566301135145334
7945_Cell540	10	7307.714493422638	False	0.0	False	-1	0.48791596926768943	0.06515942205145084	10	6	0.022109480985303298
7945_Cell541	3	7455.347509584755	False	0.0	False	-1	0.7198419384400068	0.07244203426390859	3	8	0.0
7945_Cell542	11	3260.550763203988	False	0.0	False	-1	0.5886200450202934	0.10921420892839483	11	6	0.01549896076525458
7945_Cell543	5	4875.128642519065	False	0.0	False	-1	0.44018255097650144	0.08141475653692401	5	1	0.05943289600927655
7945_Cell544	1	3390.367246104522	False	0.0	False	-1	0.6345871178747143	0.09281569024839671	1	5	0.03168199377550829
7945_Cell545	13	1983.172586139672	False	0.0	False	-1	0.4068948490927481	0.0962626294882162	13	1	0.04337848818832693
7945_Cell546	7	1632.9622137568153	False	0.0	False	-1	0.728343685364408	0.088969907733414	7	5	0.010283006938051687
7945_Cell548	12	2501.928188525199	False	0.0	False	-1	0.6813152142678828	0.08262093420162929	12	7	0.0
7945_Cell549	12	2053.460378205942	False	0.0	False	-1	0.6246278489595813	0.1343938881879828	12	4	0.022186826198432714
7945_Cell550	2	1730.5653251019744	False	0.0	False	-1	0.4160390891707346	0.09967671805148799	2	12	0.022063045552061233
7945_Cell551	9	2398.4576057453783	False	0.0	False	-1	0.6454460694621451	0.07837496292260618	9	11	0.0
7945_Cell552	13	16554.928054849886	False	0.0	True	3	0.38849275381097614	0.3171571451251086	14	13	0.38849275381097614
7945_Cell553	2	3581.543198869349	False	0.0	False	-1	0.46523733876669066	0.08772175174538142	2	9	0.07375124917123137
7945_Cell554	6	2238.6160877365846	False	0.0	False	-1	0.559789894794254	0.14639550251818054	6	11	0.0424181900231849
7945_Cell555	11	5159.89927471746	False	0.0	False	-1	0.6062573830246589	0.099613816107546	11	10	0.050919930241095486
7945_Cell557	3	1235.8455287467077	True	0.5044969464285332	True	13	0.3831561560876515	0.2633958805608764	3	13	0.03897154814964537
7945_Cell558	7	1943.22700168702	False	0.0	False	-1	0.6322131442834384	0.07002826304268406	7	10	0.018286050692422527
7945_Cell559	9	7686.819574985681	False	0.0	False	-1	0.5476931404963632	0.07046205002693783	9	4	0.0
7945_Cell560	5	7756.810044728124	False	0.0	False	-1	0.43524295866201734	0.07503608390555168	5	3	0.06629709600240559
7945_Cell562	11	5485.459017846625	False	0.0	False	-1	0.6346717210742536	0.09456143936584346	11	1	0.0
7945_Cell564	6	1644.0750493508042	False	0.0	False	-1	0.3936146668962183	0.14552956056888938	6	14	0.14552956056888938
7945_Cell565	11	2858.8836055343413	False	0.0	False	-1	0.5055191124326098	0.13578261372347994	11	5	0.0
7945_Cell566	8	1239.789581047818	False	0.0	False	-1	0.7999323765690166	0.09687920626028067	8	4	0.0
7945_Cell567	5	1777.1992488382186	False	0.0	False	-1	0.5379783221184186	0.10619876116960772	5	7	0.024504048417720702
7945_Cell568	8	1815.549370771721	False	0.0	True	7	0.4143080477775549	0.31162194839243895	7	8	0.012623482530330899
7945_Cell569	10	1501.4912946096135	False	0.0	True	4	0.3580548160607678	0.18556893037609068	10	4	0.00797135645049255
7945_Cell570	2	1544.350862369281	False	0.0	False	-1	0.547097370033143	0.21977321176219508	2	3	0.06259264704981947
7945_Cell571	5	19020.53829215038	False	0.0	False	-1	0.47739889246386874	0.06552718442940003	5	7	0.04147104645665412
7945_Cell573	7	1598.308266756742	False	0.0	False	-1	0.5927874178433984	0.07002861774904859	7	13	8.520269419065952e-05
7945_Cell574	9	3789.773758887461	False	0.0	False	-1	0.6947598423441375	0.08519080579765563	9	13	0.0
7945_Cell577	12	2202.3403864147217	False	0.0	False	-1	0.6035432410586334	0.15779358522081874	12	14	0.15779358522081874
7945_Cell580	12	5942.968561141057	False	0.0	False	-1	0.7174895809240613	0.10186421125053215	12	7	0.045950866749415745
7945_Cell582	3	4724.58414617216	False	0.0	True	9	0.41211027135008105	0.2195790219016922	3	9	0.09754491513802996
7945_Cell583	12	3373.153731453316	False	0.0	False	-1	0.48402232722641353	0.1403677492417121	12	2	0.010800336712933265
7945_Cell584	6	1137.9129786932372	False	0.0	False	-1	0.3689925823358073	0.15412754194994813	6	12	0.030840383345259216
7945_Cell585	6	1895.7263905874288	False	0.0	False	-1	0.5508569527866896	0.09767206107351024	6	2	0.04514683450445981
7945_Cell586	11	1277.4027041854902	False	0.0	False	-1	0.593056045474787	0.2823401296690645	11	6	0.007915221230125648
7945_Cell587	9	6759.768928744806	False	0.0	False	-1	0.7096092407781167	0.05535729347735011	9	11	0.037756188817073356
7945_Cell589	8	1218.0211402861821	False	0.0	False	-1	0.61001264911025	0.13240093536388065	8	5	0.0
7945_Cell590	8	4663.127936721088	False	0.0	True	1	0.4687321550933105	0.26123866544503654	1	8	0.004199283095285031
7945_Cell591	10	1604.7924190151402	False	0.0	False	-1	0.592671732680924	0.07191488799182592	10	1	0.03184193189461775
7945_Cell592	2	4532.576289478609	True	0.3336820986775194	False	-1	0.34698427356369665	0.3149025895184439	14	2	0.34698427356369665
7945_Cell593	6	3592.9472880043545	False	0.0	False	-1	0.4392316262736654	0.10445395446002168	6	12	0.024118839587068015
7945_Cell594	13	1984.2342152360247	False	0.0	True	10	0.2747896210290734	0.22401996584748904	14	10	0.2747896210290734
7945_Cell595	1	4912.68826490328	False	0.0	False	-1	0.5408381150373758	0.10457109814684332	1	7	0.1017619035710936
7945_Cell596	6	2980.0222997478572	False	0.0	False	-1	0.6317321135779203	0.057738250948353304	6	8	0.008542800287372128
7945_Cell598	6	4728.807429084846	False	0.0	False	-1	0.5567253503040488	0.13319199028848128	6	14	0.13319199028848128
7945_Cell599	5	6460.471537161883	False	0.0	False	-1	0.5934758271541896	0.11707914519844494	5	11	0.05909184261119961
7945_Cell600	9	1859.6553649436514	False	0.0	False	-1	0.5511524825420542	0.1076565314967021	9	6	0.002774760625490625
7945_Cell601	1	1448.3642970782935	True	0.41806400746715167	False	-1	0.4200490738090998	0.24313454345211716	1	14	0.24313454345211716
7945_Cell602	10	2950.58895652106	False	0.0	False	-1	0.4979212505379088	0.1788558460102466	10	5	0.02884365384742859
7945_Cell603	12	3031.378355785645	False	0.0	False	-1	0.6097847609159412	0.1303578619514748	12	7	0.019247494258275603
7945_Cell604	5	5627.369627825453	False	0.0	False	-1	0.7518852447592452	0.06296698457594505	5	13	0.0
7945_Cell605	5	1863.967143367383	False	0.0	False	-1	0.35933317290771705	0.13830171457069862	5	12	0.038735083621273154
7945_Cell606	6	4478.47192884131	False	0.0	False	-1	0.6065627200718892	0.06909449506240431	6	12	0.018623959719707414
7945_Cell607	8	2438.904469955532	False	0.0	False	-1	0.42430743590081516	0.1446801514972971	8	5	0.029262972093129905
7945_Cell608	12	1464.3327536988006	False	0.0	False	-1	0.5057917328708577	0.1367134855381969	12	10	0.0
7945_Cell609	6	1419.9857471256532	False	0.0	False	-1	0.5478845926662265	0.23516632141945662	6	4	0.0
7945_Cell611	13	1552.9119445810404	False	0.0	False	-1	0.6384952125759807	0.18693318468668546	13	1	0.08959368705279921
7945_Cell612	7	2559.9381368622635	False	0.0	False	-1	0.5661082606493807	0.1279352168995358	7	6	0.0
7945_Cell613	6	1705.293235782302	False	0.0	False	-1	0.5131138528704461	0.18531574789845054	6	1	0.0770034533891839
7945_Cell615	1	4215.9260514986545	True	0.165815904402266	False	-1	0.433350922359915	0.1878351760901284	1	14	0.1878351760901284
7945_Cell616	2	1260.336687082906	True	0.5500418449211736	False	-1	0.39179794751240193	0.299958872406739	14	2	0.39179794751240193
7945_Cell617	6	1548.0136997362717	False	0.0	False	-1	0.48055897068824704	0.19560599519347172	6	14	0.19560599519347172
7945_Cell618	4	14025.396783651784	False	0.0	False	-1	0.6355134766658658	0.09574599459424986	4	7	0.016653360400677573
7945_Cell619	5	2610.910614634563	False	0.0	True	3	0.6294880322623896	0.20142264685384523	5	3	0.0
7945_Cell621	9	2411.018107957655	False	0.0	False	-1	0.6415928005556992	0.09587603439018866	9	1	0.02609383280933499
7945_Cell622	11	1924.0609917844738	False	0.0	False	-1	0.474268174600905	0.17840861560021654	11	14	0.17840861560021654
7945_Cell623	1	3304.742602907033	False	0.0	False	-1	0.7816039053872311	0.0725483184437274	1	10	0.05350047754621242
7945_Cell624	12	5312.943991970283	False	0.0	False	-1	0.602949904372528	0.06994056142467188	12	4	0.02984823015712477
7945_Cell625	6	3953.095691860252	False	0.0	False	-1	0.642160895460392	0.060458377817743374	6	5	0.027153270062825176
7945_Cell626	12	3100.6576970998235	False	0.0	False	-1	0.6878668501609269	0.0893331726169949	12	11	0.0
7945_Cell627	4	2804.4309974365	False	0.0	False	-1	0.6220821313056665	0.11306062057860007	4	6	0.02564427690467451
7945_Cell628	8	6814.485053137901	False	0.0	False	-1	0.626480719955763	0.06827280449244535	8	10	0.02290525147228574
7945_Cell629	12	1316.309669756712	False	0.0	False	-1	0.5238504775175024	0.26819447156697357	12	6	0.055184743544025375
7945_Cell632	8	4927.90954392605	False	0.0	False	-1	0.5160562792916406	0.1103515595078292	8	14	0.1103515595078292
7945_Cell633	9	7784.18423315671	False	0.0	False	-1	0.6350883587459557	0.07483127007673296	9	6	0.012565599007084795
7945_Cell634	4	1414.1725639320764	False	0.0	False	-1	0.5494812076291838	0.1278253169158154	4	7	0.03804957137075345
7945_Cell635	1	6288.622842115163	False	0.0	False	-1	0.5194983612111117	0.08246982734259357	1	4	0.0
7945_Cell636	12	3316.06966185709	False	0.0	False	-1	0.5504523396350016	0.07340147101528835	12	11	0.013359106588457844
7945_Cell637	12	1610.193065258626	False	0.0	False	-1	0.3620672067514745	0.12741021201029995	12	4	0.005830726845012908
7945_Cell638	6	2569.10547336136	False	0.0	False	-1	0.65469396284334	0.1464592539396591	6	5	0.0
7945_Cell639	2	2437.529935214538	True	0.47033908612733366	False	-1	0.5522939961436955	0.19951030157056823	14	2	0.5522939961436955
7945_Cell640	12	1450.6352106509576	False	0.0	False	-1	0.7130503068590435	0.0953684295075903	12	3	0.0
7945_Cell641	7	4251.529178788093	False	0.0	False	-1	0.5812898903241426	0.08668636765264592	7	11	0.008290612771317665
7945_Cell642	6	1419.2348182936878	False	0.0	False	-1	0.8329231844744015	0.05142631640538019	6	14	0.05142631640538019
7945_Cell643	13	1571.5812411724266	False	0.0	False	-1	0.7901252990561753	0.0809635823404142	13	12	0.0
7945_Cell644	6	1750.1868048070262	False	0.0	False	-1	0.5581114741452904	0.11941966856695321	6	7	0.07459802011859465
7945_Cell645	11	5603.325665301814	False	0.0	False	-1	0.7374641696822213	0.08433490378766313	11	2	0.005619464806787259
7945_Cell646	7	1490.81934700224	False	0.0	False	-1	0.4344436076862999	0.11258374224170162	7	6	0.04185873676525344
7945_Cell647	8	4116.5452472051165	False	0.0	False	-1	0.46526237538916493	0.16871569728335944	8	2	0.08855925820741031
7945_Cell648	1	1341.9783897045095	False	0.0	False	-1	0.6466951152091591	0.09047314538683078	1	2	0.05361389940041463
7945_Cell650	8	1145.5252242766499	False	0.0	False	-1	0.6411976847097199	0.10356043192158038	8	13	0.03182501313873866
7945_Cell651	11	1881.533550605236	False	0.0	False	-1	0.6912353441453605	0.06415019482186105	11	1	0.0
7945_Cell652	10	4000.548564587911	False	0.0	False	-1	0.5222570795216289	0.11473485776635012	10	5	0.04749879858715115
7945_Cell653	12	1774.3493906369752	False	0.0	False	-1	0.5229453421184569	0.1690825580619992	12	10	0.0
7945_Cell654	6	1863.513919661701	False	0.0	False	-1	0.7810833216948531	0.08341695050570733	6	11	0.0
7945_Cell655	8	2217.1296707068727	False	0.0	False	-1	0.5268860150922458	0.15521382701970216	8	14	0.15521382701970216
7945_Cell657	4	1230.3523997704121	False	0.0	False	-1	0.28814983409132855	0.2039915012867458	4	11	0.015584126384699476
7945_Cell658	12	1721.6374021188801	False	0.0	False	-1	0.4655654846947831	0.11420826121186181	12	5	0.0
7945_Cell659	5	1000.4705367558856	False	0.0	False	-1	0.2514806373054262	0.11001133841918866	5	7	0.10067285262740586
7945_Cell661	5	6004.91992095229	False	0.0	False	-1	0.8030208857177638	0.06863747323302584	5	12	0.0
7945_Cell662	1	2058.8431010555732	True	0.12293690672177351	False	-1	0.5717343914188056	0.1284302679736412	1	2	0.11678732543462565
7945_Cell663	8	3887.11762649023	False	0.0	True	7	0.3608490460316928	0.18557234618244503	7	8	0.008887670844647031
7945_Cell664	2	3180.5383172508505	True	0.30412670113325513	False	-1	0.4416821951271745	0.35554951428853354	2	14	0.35554951428853354
7945_Cell665	2	3114.310118446833	False	0.0	False	-1	0.3565343969756208	0.21686378988668978	2	7	0.010091623658486261
7945_Cell666	12	3504.453651545029	False	0.0	False	-1	0.282074743518447	0.11862911993306863	12	5	0.047373125196500575
7945_Cell667	7	4155.196401447995	False	0.0	False	-1	0.559630006454647	0.09118816213364578	7	11	0.006496437147113441
7945_Cell668	13	5323.321981707866	False	0.0	False	-1	0.6320341442509221	0.07006445476991759	13	10	0.0
7945_Cell669	11	2333.845184458822	False	0.0	False	-1	0.4084886779358172	0.10820541727244784	11	3	0.0
7945_Cell670	11	1903.5861639907814	False	0.0	False	-1	0.4062685411754139	0.1506970533666412	11	4	0.003999916237853279
7945_Cell671	2	2240.7719156486523	True	0.3926517052890488	False	-1	0.46558474678100087	0.151632466111056	2	14	0.151632466111056
7945_Cell672	8	2884.2193691136395	False	0.0	False	-1	0.5939614887233219	0.14780345377701634	8	6	0.03825094571285924
7945_Cell673	11	1669.0668906081453	False	0.0	False	-1	0.4137521103354621	0.12178802824141721	11	5	0.09372370117781234
7945_Cell674	12	1577.8658315806117	False	0.0	False	-1	0.4612161942363963	0.10641727704683956	12	14	0.10641727704683956
7945_Cell675	8	3216.069035071	False	0.0	False	-1	0.6056454468065705	0.07672554740761425	8	11	0.041149528964500144
7945_Cell676	3	1546.6920718229044	False	0.0	False	-1	0.33123025048680366	0.11848116927705474	3	5	0.0018559401053201232
7945_Cell678	1	1032.1029566369098	True	0.1874826441340175	False	-1	0.42022713481687896	0.16353539310415588	1	9	0.06673279382279476
7945_Cell679	3	2065.323835515418	True	0.1843317454077894	False	-1	0.46096904470313005	0.11776642503346152	3	14	0.11776642503346152
7945_Cell680	8	1431.6857543310432	False	0.0	False	-1	0.5181433333500717	0.11286396601336333	8	1	0.0
7945_Cell682	13	1115.3655941744264	False	0.0	False	-1	0.5035133396600714	0.13793320068132287	13	2	0.0
7945_Cell683	8	1116.7209735605704	False	0.0	False	-1	0.2604819967140745	0.21896715646244333	8	3	0.0
7945_Cell684	5	1662.1653064976595	False	0.0	False	-1	0.7349261853655018	0.09904197627323617	5	4	0.023960622305708966
7945_Cell685	7	1406.8847144786014	False	0.0	False	-1	0.8013856316185848	0.10176769330587591	7	12	0.0
7945_Cell686	2	2018.348757819236	False	0.0	False	-1	0.5733634903939805	0.14224606548506946	2	7	0.010836747772504415
7945_Cell687	5	1547.364983072502	False	0.0	False	-1	0.4709674376531458	0.15035679061354024	5	14	0.15035679061354024
7945_Cell688	3	2103.9988253577803	False	0.0	False	-1	0.40759767612606157	0.10938091360657522	3	10	0.0
7945_Cell689	2	1493.92497456837	True	0.5699668977541953	False	-1	0.4304037633523693	0.23714193634637806	14	2	0.4304037633523693
7945_Cell692	7	3762.833599827075	False	0.0	False	-1	0.7270987074463151	0.10750649754208924	7	2	0.04584515087670614
7945_Cell693	6	6101.4132803825	False	0.0	False	-1	0.5418789396047119	0.08252292354589391	6	14	0.08252292354589391
7945_Cell694	10	1809.4942812518518	False	0.0	False	-1	0.4422206156114455	0.18179002816160802	10	7	0.018209095389778857
7945_Cell695	8	3302.498433363225	False	0.0	False	-1	0.39560142393061637	0.1313949014515314	8	10	0.02027570901557259
7945_Cell696	9	3466.541490838756	False	0.0	False	-1	0.5454070794834008	0.12320496881823437	9	6	0.001523021636021032
7945_Cell697	8	5204.956528037837	False	0.0	False	-1	0.4865138974951188	0.09091422709128279	8	6	0.0826238102141405
7945_Cell698	11	3648.8793314332033	False	0.0	False	-1	0.5980509748834101	0.07562372784205727	11	12	0.0
7945_Cell699	11	2229.1709219452455	False	0.0	False	-1	0.4613834408347906	0.14793603350445392	11	7	0.1355487060637781
7945_Cell701	11	2514.239593579084	False	0.0	False	-1	0.6854826239116395	0.06513002330801552	11	10	0.004792166472689367
7945_Cell702	6	4431.798046850577	False	0.0	False	-1	0.5232229071157102	0.1262208963155069	6	10	0.11437085938501045
7945_Cell703	13	2404.387582654781	False	0.0	False	-1	0.7570713662036439	0.07761361347444311	13	4	0.0
7945_Cell704	9	5234.3093068926555	False	0.0	False	-1	0.7271789626742937	0.05141521657830555	9	7	0.01795996810585131
7945_Cell705	2	1887.4513283000485	True	0.14320972540244495	False	-1	0.5773273204740929	0.13676409596081457	2	6	0.09186058743157341
7945_Cell706	6	3748.0193886424377	False	0.0	False	-1	0.7902561692696053	0.08031828058794085	6	7	0.02008600312754323
7945_Cell707	4	2813.165651480258	True	0.2618749301919429	False	-1	0.4935851236823122	0.16799516015845184	4	14	0.16799516015845184
7945_Cell708	5	1045.061389136092	False	0.0	False	-1	0.6540898957845395	0.1704993960172914	5	12	0.0
7945_Cell709	13	4497.33605158632	False	0.0	False	-1	0.6352607097909218	0.07368349000043976	13	5	0.0468021631593652
7945_Cell710	13	2636.4645840305457	False	0.0	False	-1	0.48640520404957754	0.09351360474118395	13	10	0.0432884054765699
7945_Cell711	11	2957.8179693990687	False	0.0	False	-1	0.4789924787188582	0.1385479584257556	11	1	0.05198911399362283
7945_Cell712	1	5179.155305463704	False	0.0	False	-1	0.6047740942981316	0.0635941110333389	1	8	0.03496255045470448
7945_Cell714	12	1242.5756587081132	False	0.0	False	-1	0.7931597389210363	0.07624140328666783	12	2	0.054886886977224304
7945_Cell715	4	1196.252271276867	True	0.17181660801993426	False	-1	0.3531503119271542	0.11954979553265775	4	9	0.0
7945_Cell717	13	4863.5975858825805	False	0.0	False	-1	0.5293141285004986	0.10795602592265453	13	10	0.0026965505800919916
7945_Cell718	7	1242.0466145166672	False	0.0	False	-1	0.449232508357336	0.1729492682999031	7	12	0.02021813589372677
7945_Cell720	10	1313.67954723603	False	0.0	False	-1	0.7543960596829586	0.1010723912082383	10	7	0.0
7945_Cell722	6	921.7573131868332	False	0.0	False	-1	0.36217607853004763	0.19266785887347532	6	7	0.024142423985085083
7945_Cell723	8	2136.7452607852574	False	0.0	True	7	0.24651963544724342	0.12380159114731212	8	4	0.07124148556212286
7945_Cell724	5	1495.6701947049785	False	0.0	False	-1	0.32213149094918425	0.15902717097274371	5	8	0.015356232707078409
7945_Cell725	6	1762.12424453047	False	0.0	False	-1	0.7269090678090375	0.07616976358919968	6	13	0.0
7945_Cell727	9	2432.560137190463	False	0.0	False	-1	0.42192078083896234	0.09948788162699157	9	7	0.0
7945_Cell729	10	4662.768028927025	False	0.0	False	-1	0.49412693535956287	0.10031104961653575	10	11	0.0
7945_Cell731	6	3397.829651421108	False	0.0	True	11	0.31913374502990033	0.24597209617306737	11	6	0.027233700204232842
7945_Cell732	11	1936.0471059717077	False	0.0	False	-1	0.5562153278520622	0.2820898015738987	11	2	0.04399116075914761
7945_Cell733	1	1524.0362843746348	False	0.0	True	3	0.3214549792733738	0.15366381332089107	1	2	0.004061514468343549
7945_Cell734	12	3105.6555214492414	False	0.0	False	-1	0.4549218463858217	0.0857803100863419	12	2	0.045336631139219784
7945_Cell735	11	4418.059666405375	False	0.0	False	-1	0.8293816916977799	0.049213003824577134	11	14	0.049213003824577134
7945_Cell736	7	3710.82553715843	False	0.0	False	-1	0.418147719415147	0.14551836985019992	7	5	0.04374485251586978
7945_Cell738	10	1252.7311410033965	False	0.0	False	-1	0.3799739019342806	0.11505736696779494	10	1	0.03741920445017283
7945_Cell740	10	1963.5650199702206	False	0.0	False	-1	0.5741355642644197	0.11821433979683328	10	13	0.047645684891438035
7945_Cell741	4	1354.9855612570934	True	0.3971035262562844	True	2	0.27240315306150054	0.24150208638643456	14	2	0.27240315306150054
7945_Cell743	11	3435.6432200120394	False	0.0	False	-1	0.6067648112451146	0.18743002146266988	11	5	0.0
7945_Cell744	2	1235.1577622635943	False	0.0	False	-1	0.5243407027857935	0.2673208929504333	2	14	0.2673208929504333
7945_Cell745	6	1208.6849493301427	False	0.0	False	-1	0.3328345438738074	0.14737463416106583	6	10	0.03532793297690706
7945_Cell747	9	3544.172918060041	False	0.0	False	-1	0.7170642445952822	0.1174500164961721	9	1	0.0
7945_Cell749	6	7087.168219540376	False	0.0	True	3	0.35831008749130416	0.32291388157001893	3	6	0.015459932961074134
7945_Cell750	7	2081.643488712564	False	0.0	False	-1	0.3856797599683349	0.11010411497388507	7	2	0.071317525411825
7945_Cell751	3	4031.9593018297905	False	0.0	False	-1	0.5704028924728713	0.10137091472988755	3	13	0.0
7945_Cell752	7	4526.160294908758	False	0.0	False	-1	0.5231312582011541	0.09453582352526999	7	14	0.09453582352526999
7945_Cell753	3	1548.1914163470276	False	0.0	False	-1	0.5643789224297129	0.17327406125971032	3	2	0.0
7945_Cell754	12	1878.1221332715681	False	0.0	False	-1	0.5282872886940313	0.14645368436091827	12	6	0.04767382586539241
7945_Cell755	3	4642.97216855481	True	0.45971453273117535	False	-1	0.37406465589478116	0.31156287113711917	14	3	0.37406465589478116
7945_Cell757	8	5443.660537260356	False	0.0	False	-1	0.7964757716768399	0.07590576472195414	8	2	0.0
7945_Cell758	2	3380.781775222929	False	0.0	False	-1	0.5255471555518341	0.08851197402488664	2	7	0.06548452116057693
7945_Cell760	5	1433.1530128105978	False	0.0	False	-1	0.7635661620886007	0.05541486341296148	5	10	0.0
7945_Cell762	7	1594.4265303621746	False	0.0	False	-1	0.5786651315693337	0.07056880851878151	7	12	0.04203407793210301
7945_Cell763	11	1411.4498925972878	False	0.0	False	-1	0.6552654646550576	0.097053654785563	11	12	0.05714000361127103
7945_Cell765	12	4782.7631200822325	False	0.0	False	-1	0.5341197320867355	0.07763592714392788	12	4	0.04087164867441316
7945_Cell768	1	4435.333164283536	False	0.0	True	7	0.33480942232858274	0.19090501438080298	7	1	0.13680127218032623
7945_Cell769	1	1211.9313387346817	True	0.17394929467649833	False	-1	0.4573203945710794	0.14754424515752523	1	11	0.10886141770147066
7945_Cell772	13	2325.9521589944925	False	0.0	False	-1	0.505162902155162	0.08991082511074844	13	5	0.0
7945_Cell774	10	1053.6059928347424	False	0.0	False	-1	0.38850272426766674	0.1933843811087325	10	5	0.002907776462286046
7945_Cell775	9	4380.603888430061	False	0.0	False	-1	0.48434216809368	0.10926337338785266	9	10	0.0
7945_Cell776	6	3596.1844451702227	False	0.0	False	-1	0.6189529448257837	0.08257039026759957	6	3	0.02270014108051892
7945_Cell778	13	7012.601981998666	False	0.0	False	-1	0.5055994932981125	0.10559638460482461	13	4	0.0
7945_Cell779	11	4116.523315878409	False	0.0	False	-1	0.5340944219777836	0.10332729502948157	11	4	0.010122704956376056
7945_Cell780	7	1089.5509595386054	False	0.0	False	-1	0.6894735205744058	0.10666435312850564	7	14	0.10666435312850564
7945_Cell781	7	1138.4625298040742	False	0.0	False	-1	0.4278704923265446	0.1281611227679343	7	1	0.0
7945_Cell783	8	2173.8661892109044	False	0.0	False	-1	0.499016172777674	0.10020533248003415	8	2	0.052641657687153114
7945_Cell784	2	2586.129587398681	False	0.0	False	-1	0.5617592946898184	0.07197350988566933	2	8	0.05669565740833402
7945_Cell785	10	6861.1298648965985	False	0.0	False	-1	0.44863477444852257	0.08610012087627994	10	5	0.01742249528791298
7945_Cell786	7	1193.8097444378477	False	0.0	False	-1	0.6687803497653397	0.13233927523158992	7	14	0.13233927523158992
7945_Cell787	12	3480.4190306988476	False	0.0	False	-1	0.5437014552764009	0.07454711459613016	12	5	0.019537056991622292
7945_Cell788	13	9234.215118611308	False	0.0	False	-1	0.5396643238464258	0.09504637270017562	13	11	0.05470362176718367
7945_Cell789	10	2564.140365228626	False	0.0	False	-1	0.3899204905890364	0.1122730516719266	10	9	0.0
7945_Cell790	9	1500.892830180561	False	0.0	False	-1	0.5727190758502426	0.15265528851636692	9	1	0.014023370750619487
7945_Cell791	6	3080.5920397304044	False	0.0	False	-1	0.42552494937022173	0.10639036753265038	6	7	0.031036862170764498
7945_Cell792	12	1978.4075683386452	False	0.0	True	11	0.2673931073624762	0.2582145086962438	12	11	0.04012497004259336
7945_Cell793	9	2152.450576172405	False	0.0	False	-1	0.5423479785328098	0.06630604744881669	9	6	0.04713265999248536
7945_Cell794	5	2118.282551854056	False	0.0	False	-1	0.519162484264489	0.11797217407213959	5	7	0.02620459329556385
7945_Cell796	11	3273.829847983447	False	0.0	False	-1	0.5911339009794121	0.09536147133365919	11	5	0.0014741641914010858
7945_Cell797	9	3939.156967264144	False	0.0	False	-1	0.6037975239187086	0.11553564256808631	9	11	0.005443940773378081
7945_Cell798	3	1774.6943753603246	False	0.0	False	-1	0.4654877555590772	0.12659284460378192	3	6	0.032812001171095125
7945_Cell800	11	4210.669434536905	False	0.0	False	-1	0.45014951630914846	0.09053484126366794	11	10	0.029759758862610317
7945_Cell801	10	1232.666664683577	False	0.0	False	-1	0.24842121039327017	0.12043789119569966	11	8	0.06862429243258607
7945_Cell802	3	1282.6526613700441	True	0.23361380342271318	False	-1	0.3367464656721658	0.2904806701562216	3	14	0.2904806701562216
7945_Cell803	7	2294.05394088898	False	0.0	False	-1	0.6827409278180399	0.06675441849964849	7	5	0.031997026962235185
7945_Cell804	4	1633.3661307782054	False	0.0	False	-1	0.7449526239874185	0.08145474734391933	4	13	0.002247448051192268
7945_Cell805	8	6650.472358682143	False	0.0	False	-1	0.7111047517167637	0.06212816888394736	8	12	0.0
7945_Cell806	11	2577.3488540449307	False	0.0	False	-1	0.7101752960028206	0.09600925057473225	11	7	0.0
7945_Cell807	11	2503.9122010243773	False	0.0	False	-1	0.6176841017653018	0.12099000294473392	11	1	0.0
7945_Cell808	3	2671.016986025124	True	0.2515187216321062	False	-1	0.25258894692685535	0.13145760926399055	3	14	0.13145760926399055
7945_Cell809	4	3368.571672701584	False	0.0	False	-1	0.5315546364979894	0.15027932092819724	4	14	0.15027932092819724
7945_Cell811	13	4068.586145746113	False	0.0	False	-1	0.6387498804054248	0.07736745169115392	13	2	0.0011282019041458364
7945_Cell812	12	3648.0806081833452	False	0.0	True	10	0.4361974077078779	0.16138256181370045	12	10	0.009465400996428144
7945_Cell813	4	5268.630792421723	True	0.16369044327876803	False	-1	0.5180016423395838	0.1217028030509088	4	8	0.08901340328708797
7945_Cell815	7	3140.9318085973423	False	0.0	False	-1	0.5011924376949631	0.1085554010989673	7	6	0.03863104555642111
7945_Cell816	7	1277.2974025163148	False	0.0	False	-1	0.5059786166597317	0.2634123440348406	7	6	0.05156584317297543
7945_Cell817	13	5504.6794667120785	False	0.0	False	-1	0.5809703387576144	0.08194036182961695	13	5	0.015031151178627074
7945_Cell818	10	9043.19224601128	False	0.0	False	-1	0.4922270638889716	0.06630152929852134	10	13	0.0148117887484623
7945_Cell819	4	3962.211556799338	False	0.0	False	-1	0.6795523998433092	0.12659636701219015	4	2	0.0
7945_Cell820	9	1915.0796729596357	False	0.0	False	-1	0.6263101730852334	0.11484797209462291	9	1	0.016305210111125252
7945_Cell822	4	2668.7962652371993	False	0.0	False	-1	0.6192305291547664	0.1113343163814126	4	7	0.027540912075540467
7945_Cell823	5	2077.465252304917	False	0.0	False	-1	0.40634748808068527	0.17505669855100425	5	14	0.17505669855100425
7945_Cell825	2	3955.286206570187	False	0.0	False	-1	0.4627897082969057	0.15164202056526377	2	5	0.0
7945_Cell826	3	1220.2105942412425	False	0.0	False	-1	0.4945951384459874	0.16638644264526406	3	5	0.006756477741047928
7945_Cell827	1	1423.6438698178974	True	0.22361146979844465	False	-1	0.446329906290831	0.4004419958725871	1	14	0.4004419958725871
7945_Cell828	7	1565.0831766727629	False	0.0	False	-1	0.49659755476866946	0.12351052221475974	7	14	0.12351052221475974
7945_Cell829	10	1652.7624971332864	False	0.0	False	-1	0.3695213229612372	0.18922490228648423	10	5	0.07645227451798776
7945_Cell831	13	6053.579856462028	False	0.0	False	-1	0.6803456784030051	0.059061763978884525	13	1	0.0123179910028122
7945_Cell832	13	3553.394279821598	False	0.0	False	-1	0.715799055261966	0.09366892395965573	13	11	0.026051388017860385
7945_Cell833	2	2012.039626435794	False	0.0	False	-1	0.6057300978332153	0.1398183938769734	2	7	0.028324220070041605
7945_Cell834	2	3684.60439003094	False	0.0	True	7	0.5166438231550149	0.3257813889298164	7	2	0.030704457042328607
7945_Cell835	13	8218.788349594066	False	0.0	False	-1	0.6046611578481886	0.05649680212688747	13	2	0.04625535507075369
7945_Cell836	10	2591.982947550199	False	0.0	False	-1	0.5651099384474985	0.12800693315206677	10	14	0.12800693315206677
7945_Cell837	13	2938.6010818879654	False	0.0	False	-1	0.4692022256860196	0.13657858550668941	13	14	0.13657858550668941
7945_Cell838	9	1626.7534981284111	False	0.0	False	-1	0.5585758750833595	0.07290431795993234	9	14	0.07290431795993234
7945_Cell839	9	1124.2065038335777	False	0.0	False	-1	0.5553343693329488	0.21885452396326838	9	14	0.21885452396326838
7945_Cell840	8	1196.0827304046454	False	0.0	False	-1	0.7193251955865976	0.08585823804009264	8	10	0.0
7945_Cell842	6	10588.81847217339	False	0.0	False	-1	0.6980249381421332	0.06930310536059356	6	7	0.0004420178363370215
7945_Cell843	1	2822.982983720157	False	0.0	False	-1	0.5601585250635759	0.10461411396040249	1	10	0.04957542941863489
7945_Cell844	2	1899.2389818212384	False	0.0	False	-1	0.6313210586145799	0.11634679039130644	2	4	0.0032315276533583697
7945_Cell845	5	1395.0202988547246	False	0.0	False	-1	0.5601161871747581	0.16935458602563644	5	3	0.014231283464837345
7945_Cell846	4	1117.445142814944	False	0.0	False	-1	0.5191015079974938	0.1230290097268341	4	2	0.10598068345068969
7945_Cell848	1	1804.6353199999064	False	0.0	True	1	0.2531882199042332	0.21553012222243065	1	14	0.21553012222243065
7945_Cell849	9	5794.084576004868	False	0.0	False	-1	0.6164737549439357	0.09899836229210889	9	10	0.059091736723908134
7945_Cell850	11	1541.6282966445995	False	0.0	False	-1	0.43718928185173933	0.1041792221928903	11	2	0.012305300999187361
7945_Cell851	1	32726.507124401738	True	0.4303832074429381	False	-1	0.37780273302745665	0.36753889632525105	14	1	0.37780273302745665
7945_Cell852	7	4088.84636024575	False	0.0	False	-1	0.6729039071222424	0.08501405727725249	7	9	0.0
7945_Cell853	5	8140.245616273346	False	0.0	False	-1	0.5604792241608911	0.09011293192129094	5	11	0.012337352151163486
7945_Cell854	3	1585.7303785708323	False	0.0	False	-1	0.5612749549052486	0.15320776991684337	3	1	0.12168067613960543
7945_Cell855	3	1688.2168036038972	True	0.3473792725830229	False	-1	0.44441561701986565	0.29421468766342096	3	14	0.29421468766342096
7945_Cell856	11	2496.321395867367	False	0.0	False	-1	0.810757987340172	0.05285151264593522	11	4	0.01839472651857822
7945_Cell857	3	2058.6292285752643	False	0.0	False	-1	0.7850365860987565	0.10330552242204975	3	14	0.10330552242204975
7945_Cell858	8	2314.281778508536	False	0.0	True	13	0.36769679455788995	0.16236792440399903	13	8	0.09281487241102512
7945_Cell859	1	1372.321540709342	False	0.0	False	-1	0.8461109139817977	0.0907290890375007	1	12	0.0
7945_Cell860	3	5610.8293775645525	False	0.0	False	-1	0.5561474776014088	0.08863919081743907	3	7	0.02515716979969106
7945_Cell861	1	1540.1167932049186	True	0.5547990642456202	False	-1	0.3951805428041078	0.1356884561989503	1	2	0.11802043966108813
7945_Cell862	1	4306.144176894372	False	0.0	False	-1	0.6194629530750009	0.06734481916207093	1	12	0.0
7945_Cell863	4	1495.3660839771483	False	0.0	False	-1	0.4519725608225475	0.10750672377193281	4	11	0.013565106530834944
7945_Cell866	13	3346.9320066742	False	0.0	False	-1	0.5225660049899964	0.08265174642783983	13	14	0.08265174642783983
7945_Cell867	8	7726.811261187268	False	0.0	False	-1	0.6150047809737897	0.09891442201775402	8	5	0.05918518772909579
7945_Cell868	13	5647.753441106834	False	0.0	False	-1	0.6402348910577176	0.08571493976766736	13	7	0.01634678175438332
7945_Cell869	10	1483.0330366297012	False	0.0	False	-1	0.4966154845582899	0.13659333696219064	10	8	0.12001024512130065
7945_Cell870	3	3185.8091169862782	False	0.0	False	-1	0.5789623494945509	0.0897595473896587	3	11	0.053863213163744934
7945_Cell872	7	6576.232509581341	False	0.0	False	-1	0.6994202944175797	0.06461196079788149	7	5	0.014450036687253882
7945_Cell873	6	1694.3866407993555	False	0.0	False	-1	0.6414354065218029	0.2842433046613863	6	5	0.0
7945_Cell875	7	2683.9009169143555	False	0.0	False	-1	0.4859100257560395	0.09665626917268677	7	14	0.09665626917268677
7945_Cell877	9	4438.975233978005	False	0.0	False	-1	0.5728885567039328	0.1641120002588536	9	4	0.022512585512710747
7945_Cell878	13	2230.8116192888	False	0.0	False	-1	0.5751973864917711	0.16816616771821474	13	3	0.008010152829229546
7945_Cell879	10	3428.3409352220074	False	0.0	False	-1	0.49952611951148607	0.1198567911811752	10	5	0.05923784784155631
7945_Cell880	8	1133.3654025028134	False	0.0	False	-1	0.6382093153955768	0.12672778372493343	8	7	0.0
7945_Cell881	11	1644.7820143533513	False	0.0	False	-1	0.4278917832846684	0.13617893744829598	11	7	0.0
7945_Cell882	3	4059.9321104527944	False	0.0	False	-1	0.6506620855311711	0.08913425398263217	3	1	0.021590997665221275
7945_Cell885	12	1532.8268814824964	False	0.0	False	-1	0.5120698668536329	0.11546853724523498	12	5	0.08177394357758191
7945_Cell886	8	1505.8309207376535	False	0.0	False	-1	0.5016028472496956	0.12503655822102502	8	5	0.027847314072927044
7945_Cell887	12	5077.376505240977	False	0.0	False	-1	0.3713383975975121	0.15588697807503504	12	10	0.0
7945_Cell888	11	1743.546848899312	False	0.0	False	-1	0.7268223817110567	0.14848138202835218	11	8	0.0
7945_Cell889	7	3551.6196960618236	False	0.0	False	-1	0.3719018314466148	0.10574980679925994	7	2	0.09041516692626714
7945_Cell891	9	3793.828717325993	False	0.0	False	-1	0.5834912250879041	0.0811246700677129	9	5	0.0
7945_Cell892	12	1406.488048791368	False	0.0	False	-1	0.40584339887554177	0.17086458443100624	12	9	0.15817342728929917
7945_Cell893	7	2315.9748681157776	False	0.0	False	-1	0.48485949042061793	0.16999689608448268	7	11	0.0
7945_Cell894	11	2183.537578921528	False	0.0	False	-1	0.7432332473374338	0.06342174546863177	11	1	0.03131526758118898
7945_Cell895	13	3608.7126202408767	False	0.0	False	-1	0.7192881079070715	0.059012672473449344	13	8	0.047571345755403296
7945_Cell896	5	2113.4830325196353	False	0.0	False	-1	0.30061762135610626	0.1548452734611907	5	14	0.1548452734611907
7945_Cell897	12	3089.545228183851	False	0.0	False	-1	0.33807965633461656	0.17557951830952348	12	8	0.03849118529407546
7945_Cell898	10	5555.1582493652	False	0.0	False	-1	0.5835501886760985	0.07484354387603212	10	9	0.0
7945_Cell899	9	947.9667671288184	False	0.0	False	-1	0.5168688938984606	0.10608932993617004	9	8	0.024391720937097735
7945_Cell900	12	1768.2528285871845	False	0.0	False	-1	0.9579809371432189	0.021829953144920516	12	6	0.0
7945_Cell901	11	3512.0040300343817	False	0.0	False	-1	0.5367382460304021	0.13472431641002744	11	5	0.0
7945_Cell903	11	2510.675909086091	False	0.0	False	-1	0.438254222977142	0.18436641724858885	11	5	0.0
7945_Cell904	1	3493.8953438293706	True	0.4293803315977338	False	-1	0.5212021308254913	0.3586588424802982	14	1	0.5212021308254913
7945_Cell905	7	1102.8481834266533	False	0.0	False	-1	0.49977636557679256	0.1740413196187649	7	14	0.1740413196187649
7945_Cell906	10	1087.0887539493788	False	0.0	False	-1	0.7347959766819454	0.04872318778406425	10	7	0.0
7945_Cell907	6	2864.5631330041065	False	0.0	False	-1	0.44534096820967956	0.09831720694972745	6	11	0.030568521079088126
7945_Cell908	6	1874.8057341073984	False	0.0	True	8	0.30904216817580865	0.2690640011303376	8	6	0.15940290227992024
7945_Cell909	10	3597.7113414320115	False	0.0	True	4	0.3084727613834897	0.1784040873076869	10	4	0.04702424215666019
7945_Cell910	3	2205.857999887882	True	0.651245349481507	False	-1	0.5311075808700062	0.29835629760813176	14	3	0.5311075808700062
7945_Cell911	7	1517.0814138462545	False	0.0	False	-1	0.702099774240205	0.07839558644127868	7	6	0.019599507142714714
7945_Cell912	12	1459.247072042011	False	0.0	False	-1	0.39806946956998873	0.21447760505505312	12	8	0.0
7945_Cell913	10	1429.8240290708395	False	0.0	False	-1	0.3452245597452205	0.1910590014198386	10	11	0.0
7945_Cell914	4	1499.3994488595715	False	0.0	False	-1	0.5642795251983952	0.09463178321951023	4	6	0.06594627292015312
7945_Cell915	2	3876.6643886024594	True	0.4111081813817631	False	-1	0.4091000688761425	0.24249279110194705	2	14	0.24249279110194705
7945_Cell916	9	1394.2158974486877	False	0.0	False	-1	0.636243064670988	0.17076049892013748	9	12	0.0
7945_Cell917	2	5526.600647434023	False	0.0	False	-1	0.656471491514492	0.08439345178523432	2	3	0.0
7945_Cell918	6	1484.202764299424	False	0.0	False	-1	0.5285078588174089	0.13940875202368083	6	1	0.0364244834728374
7945_Cell919	12	2402.8878757260295	False	0.0	False	-1	0.4001533315545385	0.09958292518035976	12	13	0.02496494724241348
7945_Cell920	6	5898.487231670689	False	0.0	False	-1	0.539217764534594	0.12500748732992578	6	12	0.057928901291504395
7945_Cell921	3	2935.2726163672396	True	0.280552763491503	False	-1	0.5335045161412174	0.242692617428204	3	14	0.242692617428204
7945_Cell922	1	4262.728542622192	False	0.0	False	-1	0.4194722150069593	0.09900121645877871	1	11	0.075248838452372
7945_Cell923	12	3283.933427306086	False	0.0	False	-1	0.6542105065231819	0.10378522235831084	12	14	0.10378522235831084
7945_Cell924	2	1787.1615812629145	False	0.0	False	-1	0.7823855901678982	0.11089968077451767	2	3	0.020145684957175985
7945_Cell926	9	1996.893163284752	False	0.0	False	-1	0.5385354386587138	0.11454562148471374	9	2	0.0
7945_Cell927	6	1087.4803065985368	False	0.0	False	-1	0.5692014577737539	0.17706886489123827	6	12	0.02967482517017729
7945_Cell928	4	2167.75492170702	False	0.0	False	-1	0.7601413425450931	0.1614458704507503	4	14	0.1614458704507503
7945_Cell929	1	1463.335335794872	True	0.4192585681333555	False	-1	0.3502911726227749	0.2924021576710086	1	14	0.2924021576710086
7945_Cell930	4	3824.7671012767405	False	0.0	False	-1	0.584277995559248	0.06648456912480154	4	5	0.0
7945_Cell931	12	1273.2348510834556	False	0.0	False	-1	1.0	0.0	12	2	0.0
7945_Cell932	8	1609.8442823066146	False	0.0	False	-1	0.7090539912982738	0.08954181292969088	8	6	0.0
7945_Cell933	11	4822.660877214022	False	0.0	False	-1	0.4504173164341262	0.15496654102956803	11	2	0.03430776396086714
7945_Cell935	2	3340.963177579119	False	0.0	False	-1	0.5134615828867495	0.11652799911203121	2	6	0.0
7945_Cell936	12	5039.307582056143	False	0.0	False	-1	0.5935349128667957	0.07828093540781919	12	2	0.04436962132818848
7945_Cell937	7	1855.6178009699897	False	0.0	False	-1	0.5409792561769917	0.10175905901746997	7	5	0.0
7945_Cell938	4	1384.6071371446444	False	0.0	False	-1	0.4680019294054516	0.16975133500150316	4	3	0.0
7945_Cell939	8	1522.6399855293039	False	0.0	False	-1	0.7832972257616947	0.06024975349406173	8	5	0.041757194064004334
7945_Cell941	10	2993.188229963301	False	0.0	True	5	0.3011242744685361	0.29260783040719957	5	10	0.0
7945_Cell943	7	2113.93760989894	False	0.0	False	-1	0.3975987525512728	0.1484550077733237	7	3	0.08280017174406447
7945_Cell945	10	6177.548150013538	False	0.0	False	-1	0.5817341156966175	0.07567305844332947	10	5	0.0
7945_Cell946	10	2248.462072196326	False	0.0	False	-1	0.5339450645613143	0.16068640220074829	10	5	0.0
7945_Cell948	13	1729.6116091585784	False	0.0	False	-1	0.5716043748056375	0.1904555260064352	13	7	0.0
7945_Cell949	10	11968.651424928088	False	0.0	False	-1	0.48751792811782646	0.10961492369295005	10	11	0.0
7945_Cell950	10	6894.47331083365	False	0.0	True	4	0.3401769395977582	0.2939618982617334	10	4	0.06187099459109849
7945_Cell951	10	4206.1553403283015	False	0.0	False	-1	0.6122147599894316	0.09803137630708265	10	3	0.07348617432957594
7945_Cell952	8	3247.3460716176946	False	0.0	False	-1	0.5789559635890806	0.134810571591973	8	5	0.0019075870537580068
7945_Cell953	8	1786.1778409866672	False	0.0	False	-1	0.4004754734168998	0.1399419120419379	8	1	0.0
7945_Cell955	7	7649.852575355382	False	0.0	False	-1	0.6337988804307196	0.08253711043893151	7	11	0.00020902003918907243
7945_Cell956	3	15213.290235254184	True	0.2708799921039078	False	-1	0.43495226113866386	0.2730408598476128	3	14	0.2730408598476128
7945_Cell957	5	3890.6962068231232	False	0.0	False	-1	0.5247018891065723	0.13343938803520358	5	1	0.0
7945_Cell958	3	2643.6639372459526	True	0.2314429158887483	False	-1	0.38755571534154815	0.2145697691945405	3	14	0.2145697691945405
7945_Cell960	8	2299.4019808148228	False	0.0	False	-1	0.6551856047570145	0.0843258752319011	8	5	0.000846981553240379
7945_Cell961	12	1453.5219256237694	False	0.0	False	-1	0.6126258031360791	0.10662692998688485	12	10	0.0034271098139043205
7945_Cell963	4	6889.073557356535	True	0.2982013365617605	False	-1	0.344400555745848	0.2918152762638389	4	14	0.2918152762638389
7945_Cell965	11	2521.4383291327727	False	0.0	False	-1	0.5174182063207542	0.08233318397616318	11	8	0.059275738779445655
7945_Cell966	13	3533.4581240137254	False	0.0	False	-1	0.5141537417444473	0.09626511601338353	13	3	0.0
7945_Cell967	7	1634.961113462697	False	0.0	False	-1	0.22088829806144633	0.15950804725922982	7	4	0.020054561228186198
7945_Cell969	5	2055.661388138721	False	0.0	False	-1	0.658254556783875	0.1775984917023103	5	4	0.0
7945_Cell970	6	2751.34105392078	False	0.0	False	-1	0.5267693170683136	0.10425649413280633	6	5	0.01392598302319193
7945_Cell972	5	2156.110237646999	False	0.0	False	-1	0.40061104797586783	0.193141148327989	5	7	0.002695992050375417
7945_Cell973	8	4371.041888421068	False	0.0	False	-1	0.5228037260983359	0.12051096548523126	8	11	0.07986973436426527
7945_Cell974	9	4989.094542223154	False	0.0	False	-1	0.6561499216955906	0.09970024030961587	9	3	0.0
7945_Cell975	1	2940.0858980794083	True	0.40015193806067206	False	-1	0.36026732141433654	0.20402648031612095	14	1	0.36026732141433654
7945_Cell976	8	6693.633555981871	False	0.0	False	-1	0.5257194763214711	0.07190353290669219	8	6	0.0
7945_Cell977	1	1806.145765289925	False	0.0	False	-1	0.4805637371795816	0.16021269875484193	1	14	0.16021269875484193
7945_Cell979	9	1317.542590994015	False	0.0	False	-1	0.576068911680664	0.1689976895227265	9	2	0.0
7945_Cell980	9	989.3893696690438	False	0.0	False	-1	0.599648244867168	0.1059552660431632	9	4	0.0
7945_Cell981	6	6910.072308712359	False	0.0	False	-1	0.608994836382231	0.11542214189681689	6	5	0.004057061957604273
7945_Cell982	1	1520.3442921810058	False	0.0	False	-1	0.40926856887635904	0.13641044934071625	1	12	0.04637306845083019
7945_Cell983	6	1937.1118096916427	False	0.0	False	-1	0.6216901076516443	0.1696712088788532	6	7	0.0
7945_Cell984	7	1442.2734699135124	False	0.0	False	-1	0.6099293186803703	0.11440225847796474	7	14	0.11440225847796474
7945_Cell985	1	2325.6048297258667	True	0.5039024259627346	False	-1	0.45110666135144667	0.3437702489772364	14	1	0.45110666135144667
7945_Cell987	3	1989.320999198229	False	0.0	False	-1	0.5869627822245999	0.1366631505428112	3	13	0.0668773297912465
7945_Cell988	3	6586.256746509057	False	0.0	False	-1	0.5138546731364712	0.0735086689252532	3	2	0.00784951597759756
7945_Cell990	5	3926.4928018294254	False	0.0	False	-1	0.5267254929571332	0.1294640231712985	5	4	0.005855223509292677
7945_Cell993	10	1357.5861932239304	False	0.0	False	-1	0.5401990393330771	0.1725978969774446	10	5	0.0
7945_Cell994	7	3799.174827287181	False	0.0	False	-1	0.5018734821218268	0.10493187081001884	7	4	0.03546414418525215
7945_Cell995	10	2080.0727165652584	False	0.0	False	-1	0.5533471854452562	0.11501023408390793	10	2	0.0
7945_Cell996	6	2822.6435668065274	False	0.0	False	-1	0.36050718363815987	0.12176879570978948	6	14	0.12176879570978948
7945_Cell997	4	2127.6175704971756	False	0.0	False	-1	0.7553849560110483	0.12238497420060726	4	8	0.030454336407029332
7945_Cell998	12	3394.2719231466713	False	0.0	False	-1	0.5359244846505166	0.09778408033375723	12	10	0.08085997325461697
7945_Cell999	5	979.7599561168856	False	0.0	False	-1	0.5630611821812195	0.126959826363866	5	11	0.0
7945_Cell1000	13	2166.1533990506873	False	0.0	False	-1	0.474236860710615	0.1458075721200658	13	14	0.1458075721200658
7945_Cell1001	10	1421.0757447271192	False	0.0	False	-1	0.3884590849047391	0.13731979602538033	10	4	0.030453347767780626
7945_Cell1002	6	3696.285303512653	False	0.0	False	-1	0.5213970867906035	0.10297753989368001	6	2	0.0642867763064008
7945_Cell1003	7	5815.0301266641945	False	0.0	False	-1	0.7618264982443654	0.06493079941798217	7	13	0.0
7945_Cell1004	6	1938.4609865748637	False	0.0	False	-1	0.6503075657165933	0.09954676854947163	6	13	0.024731327509189136
7945_Cell1006	1	2549.2073436969285	False	0.0	True	8	0.516931094181084	0.24626365609634787	1	8	0.0
7945_Cell1007	9	1419.3975021899455	False	0.0	False	-1	0.5202088617378234	0.12842069561018093	9	3	0.0
7945_Cell1008	13	2345.990763974312	False	0.0	True	12	0.41913928827600655	0.34053628551268683	13	12	0.02254695807941221
7945_Cell1010	3	2697.1743877092977	False	0.0	False	-1	0.4817903822669008	0.11916726858066616	3	5	0.0468152495705542
7945_Cell1011	10	1384.0498581898828	False	0.0	False	-1	0.7114117521635958	0.09047638231982404	10	12	0.046552477501692294
7945_Cell1012	9	1387.6055041045859	False	0.0	False	-1	0.45952333229502074	0.23422880169554428	9	2	0.008281380799157675
7945_Cell1013	6	1228.8448208107143	False	0.0	False	-1	0.5508907385898046	0.23946530758555332	6	2	0.018871757702870327
7945_Cell1014	3	2310.1102167184495	True	0.24479716175236185	False	-1	0.38442761193090386	0.33814644797626453	3	14	0.33814644797626453
7945_Cell1016	4	13304.287642071004	True	0.488478438378503	False	-1	0.4846738168851941	0.32318394709948883	14	4	0.4846738168851941
7945_Cell1018	10	2580.0588046458784	False	0.0	False	-1	0.5301872329245777	0.08635819010497335	10	14	0.08635819010497335
7945_Cell1019	13	7480.741575511452	False	0.0	False	-1	0.5353812986072735	0.11671408024829699	13	2	0.04226828911663427
7945_Cell1020	12	1230.7670905666735	False	0.0	False	-1	0.7243944452259335	0.08308971290182031	12	8	0.0
7945_Cell1021	11	8549.7250139787	False	0.0	False	-1	0.48348842254439606	0.12615967749915313	11	5	0.018526158452254155
7945_Cell1023	8	9248.679962931727	False	0.0	False	-1	0.6841479232222127	0.055715991198932224	8	4	0.04545085292317642
7945_Cell1025	7	1809.9042898550083	False	0.0	False	-1	0.6141428050643263	0.09790389928934139	7	10	0.0
7945_Cell1026	13	6467.665255308508	False	0.0	False	-1	0.6264023263675852	0.08543328998350268	13	14	0.08543328998350268
7945_Cell1027	7	1054.4750651107092	False	0.0	False	-1	0.5568890416780283	0.17884168401309916	7	5	0.10208508974297208
7945_Cell1029	1	6142.409152241171	True	0.6910058158137201	False	-1	0.756372194063903	0.1632645634318161	14	1	0.756372194063903
7945_Cell1030	1	1762.17750720919	False	0.0	False	-1	0.5683098579098402	0.1158018671013878	1	10	0.048443664800645686
7945_Cell1031	9	1839.7019822715001	False	0.0	False	-1	0.6884877677404903	0.11642146603177167	9	12	0.048469355495351626
7945_Cell1032	7	1107.5477029395108	False	0.0	False	-1	0.807604290788823	0.07737596239015937	7	5	0.0335900468768971
7945_Cell1033	10	3451.159800404781	False	0.0	False	-1	0.5591054938763647	0.10146953181587617	10	3	0.0
7945_Cell1035	9	2483.682221297055	False	0.0	False	-1	0.7404270341387468	0.11029494448436122	9	12	0.0
7945_Cell1036	2	8520.223840107012	False	0.0	False	-1	0.5143625326984301	0.10581445903544594	2	7	0.043765291243230114
7945_Cell1037	7	4403.798622458387	False	0.0	False	-1	0.6584077364012206	0.08620795134377869	7	11	0.0
7945_Cell1038	2	2398.3239269618884	False	0.0	False	-1	0.7879023776756904	0.09711416230435307	2	12	0.015804395103406053
7945_Cell1039	9	6123.228313488746	False	0.0	False	-1	0.6556713007368711	0.1489810672990126	9	5	0.0
7945_Cell1040	6	2583.005401562889	False	0.0	False	-1	0.5610769010291852	0.13584721343923184	6	7	0.07857851267304643
7945_Cell1041	5	3161.1710765184534	False	0.0	False	-1	0.7456574527597299	0.05705598581489605	5	6	0.0
7945_Cell1042	3	1535.8860369192748	False	0.0	False	-1	0.5528170408623677	0.25926530348792165	3	9	0.001219494678423648
7945_Cell1043	6	3682.5813588332317	False	0.0	False	-1	0.5346475824613738	0.13376266518220276	6	2	0.029469703977516266
7945_Cell1045	3	5407.802831807103	False	0.0	False	-1	0.6462254151959452	0.09631880244302964	3	2	0.05536676153741609
7945_Cell1047	7	3833.669885830261	False	0.0	False	-1	0.6391805102270798	0.11381764880228354	7	11	0.00035339052944430825
7945_Cell1048	10	4388.54394203533	False	0.0	False	-1	0.69817140533126	0.08063610720711817	10	12	0.0276039899080976
7945_Cell1049	7	3859.677651889614	False	0.0	False	-1	0.4098160512190825	0.1296747155631901	7	5	0.05695579602292893
7945_Cell1050	4	1713.1671731266388	True	0.3827527211019789	False	-1	0.4242929399693715	0.40968714961376945	14	4	0.4242929399693715
7945_Cell1052	2	2263.7289022854966	True	0.16701539663262788	True	10	0.26869019359651475	0.2205141373587892	10	2	0.00229304351739643
7945_Cell1053	8	3023.2546610332683	False	0.0	False	-1	0.5247954033113009	0.08505134245480288	8	5	0.052822299744755774
7945_Cell1054	8	1415.0981084063903	False	0.0	False	-1	0.8209372166758415	0.07604457244700506	8	1	0.0
7945_Cell1055	10	5270.462484168068	False	0.0	False	-1	0.6401369339706169	0.09563088589447404	10	3	0.04294653023456993
7945_Cell1056	13	3558.3292717526797	False	0.0	False	-1	0.6427375198508353	0.09873998746372013	13	10	0.038980343546376396
7945_Cell1057	13	2968.078353646764	False	0.0	False	-1	0.49157916671830204	0.08083235714710024	13	7	0.0
7945_Cell1059	2	1530.14337797988	False	0.0	False	-1	0.8050947714980362	0.0641386574185584	2	4	0.0
7945_Cell1060	10	2591.3868867015553	False	0.0	False	-1	0.4133581411542611	0.15996135507003142	10	3	0.006294772745680955
7945_Cell1061	8	2195.554520000219	False	0.0	False	-1	0.4878002680608521	0.13070354386442015	8	11	0.0025782332906677014
7945_Cell1062	3	3796.307853681569	False	0.0	False	-1	0.47902063467856437	0.10038143409223202	3	7	0.028354654156959414
7945_Cell1064	8	1389.8386696015707	False	0.0	False	-1	0.8095923517994182	0.169521225888514	8	14	0.169521225888514
7945_Cell1065	12	6332.301392379045	False	0.0	True	4	0.36648549563281424	0.29992930518183264	12	14	0.29992930518183264
7945_Cell1066	10	1203.8700637796294	False	0.0	False	-1	0.4888928154940047	0.19568414650799024	10	11	0.0
7945_Cell1067	12	2310.4181425234806	False	0.0	False	-1	0.6402511173049028	0.12123542737417689	12	1	0.004199736088158816
7945_Cell1068	8	14703.047771323878	False	0.0	False	-1	0.80318841020363	0.048226419588532576	8	14	0.048226419588532576
7945_Cell1069	8	3686.129267103295	False	0.0	False	-1	0.635811669547502	0.09903568737559039	8	6	0.01679817562160403
7945_Cell1070	11	1062.1285924333363	False	0.0	False	-1	0.6267482436897434	0.12045224135234531	11	13	0.0
7945_Cell1072	7	1180.362699261042	False	0.0	True	5	0.3538521156852944	0.3145382243378594	7	5	0.03852338903331068
7945_Cell1073	13	15356.575191647338	False	0.0	False	-1	0.7820010104649315	0.06587207248278355	13	3	0.0007396598099975189
7945_Cell1074	9	2451.378782816174	False	0.0	False	-1	0.5557550965357149	0.08792109536574262	9	7	0.05869516970474353
7945_Cell1075	3	1942.8141885720963	False	0.0	False	-1	0.5536484117993505	0.12707773001547604	3	7	0.08900576831280782
7945_Cell1076	10	2907.70422845085	False	0.0	False	-1	0.5591972848733945	0.08530379509104855	10	6	0.0
7945_Cell1077	6	4287.07561647229	False	0.0	False	-1	0.4894800558207117	0.09432970414490605	6	11	0.07864068081255554
7945_Cell1078	7	5311.133430911614	False	0.0	False	-1	0.49313579306282507	0.07484057491527206	7	14	0.07484057491527206
7945_Cell1079	2	1539.2992416960735	True	0.6939597963009092	False	-1	0.46226101003300557	0.271854225806269	14	5	0.46226101003300557
7945_Cell1080	3	13911.072820277519	False	0.0	False	-1	0.8637310357226046	0.04422595255006151	3	7	0.0057964001056897575
7945_Cell1081	12	2726.916637336035	False	0.0	False	-1	0.5983135589058589	0.1254510520910727	12	11	0.01621038885830054
7945_Cell1082	8	2654.3855632468903	False	0.0	False	-1	0.7405213841507091	0.08395213643114095	8	4	0.0
7945_Cell1083	1	5601.336162155909	True	0.10308324010719674	False	-1	0.5123330477151841	0.09767776041551252	1	7	0.08936610674905314
7945_Cell1084	12	8658.78848650216	False	0.0	False	-1	0.4888922648840758	0.08385500265496498	12	7	0.05019257897130267
7945_Cell1085	2	2395.286178936132	False	0.0	False	-1	0.6742903589059833	0.0682608850981016	2	4	0.02047688895841114
7945_Cell1086	10	3128.2946888039637	False	0.0	False	-1	0.5197765162907311	0.11022321055838105	10	6	0.034031668749859384
7945_Cell1087	10	1985.2493326742333	False	0.0	False	-1	0.46101324704589297	0.10071578948680397	10	11	0.03253804082328053
7945_Cell1088	13	4763.273178642576	False	0.0	False	-1	0.6104018320643048	0.08227591424432319	13	8	0.05378021355423564
7945_Cell1089	13	5147.277478796976	False	0.0	True	12	0.37445886497504144	0.23220941945790483	13	12	0.0
7945_Cell1090	1	9069.826448742999	False	0.0	False	-1	0.6071438589263427	0.08302878713899911	1	12	0.05615352764691428
7945_Cell1091	2	2436.5499294989045	True	0.4717048161475724	False	-1	0.37516871048292816	0.23662245266773016	14	2	0.37516871048292816
7945_Cell1092	5	2011.2560357996151	False	0.0	False	-1	0.41577018598227133	0.10135549802539727	5	6	0.0
7945_Cell1093	12	4970.491715742695	False	0.0	False	-1	0.6074605682206667	0.10102059586204677	12	10	0.07968520175726466
7945_Cell1094	1	1478.0562236566304	False	0.0	False	-1	0.5017223659138034	0.19702807204880016	1	6	0.006637111127463467
7945_Cell1095	6	5231.661882869404	False	0.0	False	-1	0.4037003696453517	0.1820839282104538	6	5	0.05153722529104933
7945_Cell1097	2	2800.1398734313284	True	0.12641170459965606	False	-1	0.6227697822316098	0.08169089255876513	2	10	0.07232422509392171
7945_Cell1098	7	3014.3504055234807	False	0.0	False	-1	0.4389694648528636	0.07988093859186489	7	14	0.07988093859186489
7945_Cell1099	12	5252.878242773533	False	0.0	False	-1	0.6695595685902265	0.10504954090705669	12	2	0.0
7945_Cell1100	12	4948.020796404693	False	0.0	False	-1	0.5081820614342634	0.1473998263829846	12	1	0.020876952751278113
7945_Cell1101	2	1500.349636553446	False	0.0	False	-1	0.5455810430877834	0.12337910822227394	2	4	0.11563038792461877
7945_Cell1102	4	13147.843377737967	False	0.0	False	-1	0.4925896064638727	0.0803645230284318	4	11	0.0
7945_Cell1103	2	2070.923836806532	False	0.0	False	-1	0.3925041005984034	0.13409307238798793	2	8	0.029982808666337606
7945_Cell1104	10	19299.55459649305	False	0.0	False	-1	0.6604553755992246	0.05949766926890443	10	2	0.0
7945_Cell1105	4	9015.8833027428	True	0.39557062301997525	False	-1	0.3004175485567805	0.26186886995308034	4	14	0.26186886995308034
7945_Cell1106	5	1096.5681441044699	False	0.0	False	-1	0.518420579333463	0.10169457382655496	5	2	0.05655133792572737
7945_Cell1107	3	10256.539700385465	False	0.0	False	-1	0.43901599934268404	0.08754488227227222	3	5	0.012085437033300096
7945_Cell1108	8	1923.4453911978821	False	0.0	False	-1	0.3570813063102413	0.1593654148062006	8	9	0.0
7945_Cell1109	1	1303.4674305083527	True	0.10871946733969938	False	-1	0.38521882908449107	0.18682910164026448	1	7	0.07016031856248402
7945_Cell1110	11	1102.598703501969	False	0.0	False	-1	0.386767175248486	0.21880695548442095	11	2	0.0
7945_Cell1111	2	3883.835685252258	False	0.0	False	-1	0.6564807845854852	0.14180189969252857	2	14	0.14180189969252857
7945_Cell1112	1	4392.387758091513	True	0.6752457683771007	False	-1	0.4051143777679235	0.2269378145460322	14	1	0.4051143777679235
7945_Cell1113	7	3412.749773848425	False	0.0	False	-1	0.3412431562014491	0.11738998067345367	7	1	0.038109073150052034
7945_Cell1114	6	1022.7512848585939	False	0.0	False	-1	0.24853226457833005	0.21261053600223995	12	11	0.08717290788669498
7945_Cell1115	10	5877.817761376675	False	0.0	False	-1	0.7802561534347572	0.052211971202645084	10	14	0.052211971202645084
7945_Cell1116	8	2654.441570046962	False	0.0	False	-1	0.4263925799094234	0.12137155571627578	8	10	0.1002434139758433
7945_Cell1117	6	2173.610167791239	False	0.0	True	8	0.31997153422535374	0.22561417643813328	8	6	0.0
7945_Cell1118	4	2804.494494237772	False	0.0	False	-1	0.6889695031962496	0.13027122111742523	4	11	0.01601246244444714
7945_Cell1119	2	1552.4752778370835	False	0.0	False	-1	0.725435211112314	0.1906052861873127	2	5	0.0
7945_Cell1120	2	5164.344260111202	False	0.0	False	-1	0.5659154854278599	0.05202509095760426	2	7	0.0335584058793446
7945_Cell1121	9	1463.7478538904336	False	0.0	False	-1	0.6420236976684772	0.11379542285810426	9	11	0.015893085381300062
7945_Cell1122	1	4658.341324486018	False	0.0	False	-1	0.5743754470096616	0.13774881385180085	1	10	0.0
7945_Cell1123	4	2695.8847724221637	True	0.5583149279391477	False	-1	0.44764876294886535	0.3120176595454939	14	4	0.44764876294886535
7945_Cell1124	4	1049.3429607079765	True	0.5566450212855557	False	-1	0.49290754666967035	0.2790189914488139	4	14	0.2790189914488139
7945_Cell1125	13	1380.3050619521962	False	0.0	False	-1	0.524649638342659	0.11769841969525598	13	4	0.023538237692332622
7945_Cell1127	1	7086.167249443508	False	0.0	False	-1	0.6848826304356164	0.06941621249062646	1	10	0.036438674891308476
7945_Cell1128	5	6890.877718852472	False	0.0	False	-1	0.7028355804084752	0.07180611448975942	5	2	0.0
7945_Cell1129	3	1363.6394426168793	True	0.3743254589122277	False	-1	0.45305483524518425	0.335452253346582	3	14	0.335452253346582
7945_Cell1130	10	4836.623923228717	False	0.0	False	-1	0.501486462901722	0.1010059774911991	10	6	0.027066056648928225
7945_Cell1131	2	1971.5624576659857	False	0.0	False	-1	0.6632732599216618	0.13990666077622382	2	14	0.13990666077622382
7945_Cell1132	4	2863.1156857664714	True	0.30728804233725493	False	-1	0.30766374399455154	0.29249673148248423	14	4	0.30766374399455154
7945_Cell1133	8	3610.9523984477732	False	0.0	False	-1	0.4965496716489507	0.10787651682694543	8	9	0.04868625711297679
7945_Cell1134	5	2627.3506737891425	False	0.0	False	-1	0.4509672213748024	0.07198817664857854	5	7	0.047197847444255474
7945_Cell1136	2	2730.454264041346	True	0.19108639585650058	False	-1	0.30523329871481175	0.16838816137239396	2	14	0.16838816137239396
7945_Cell1137	3	1438.0632190341369	False	0.0	False	-1	0.38368896185387974	0.10661157529621909	3	10	0.06983897392209434
7945_Cell1138	7	1498.7461701604934	False	0.0	False	-1	0.7332633561455824	0.11200926170954942	7	1	0.08525412411799695
7945_Cell1139	3	1736.3198536493637	True	0.37827715690501185	False	-1	0.21783117345961106	0.19522028954737813	3	14	0.19522028954737813
7945_Cell1140	2	3294.122298970872	False	0.0	False	-1	0.5292888288592444	0.11202758742419815	2	6	0.08761084262296694
7945_Cell1141	5	4756.571804194134	False	0.0	True	4	0.3263466162430823	0.2831027773696854	4	14	0.2831027773696854
7945_Cell1142	9	1341.5828631252964	False	0.0	False	-1	0.45058151307005667	0.1035723197462099	9	8	0.08650821594468869
7945_Cell1144	3	3223.541771088091	False	0.0	True	13	0.257673634916183	0.18017643248869009	13	3	0.04253714767111839
7945_Cell1145	9	1793.6313633639331	False	0.0	False	-1	0.3391869231668646	0.19815354069397928	9	11	0.015321582330381854
7945_Cell1146	11	1297.7395213422512	False	0.0	True	8	0.6003556859067456	0.17672135972162015	8	11	0.0
7945_Cell1147	5	1713.329852625681	False	0.0	False	-1	0.3629353837669902	0.21033058415778552	5	12	0.03709871926305223
7945_Cell1148	2	6841.629151840211	True	0.29823133112747074	False	-1	0.4285670901203632	0.3066826966853444	2	14	0.3066826966853444
7945_Cell1149	1	1724.110883614096	False	0.0	False	-1	0.4718082844484341	0.09959771724637703	1	9	0.00626097475421938
7945_Cell1150	1	1412.0352218744588	True	0.2603913555468659	True	12	0.4554732984112264	0.22066419847229013	8	1	0.08936269429398118
7945_Cell1151	3	1463.5673608801053	False	0.0	False	-1	0.3634541745495146	0.10166860447067896	3	1	0.036678227291320184
7945_Cell1152	7	3285.586173356325	False	0.0	False	-1	0.5576085898480785	0.13712637458270324	7	6	0.0001387026563352776
7945_Cell1153	5	1503.9116650884814	False	0.0	False	-1	0.562181724840058	0.21779390749273803	5	13	0.015860514000364593
7945_Cell1154	4	1322.5933762750103	False	0.0	False	-1	0.6939851505221905	0.16740259402263574	4	11	0.0403156108226606
7945_Cell1155	7	2743.3249171631687	False	0.0	False	-1	0.6009494093679739	0.18277187125138794	7	2	0.0
7945_Cell1156	9	2172.5381385922	False	0.0	False	-1	0.6973882805126655	0.08434661140831484	9	6	0.010224834143573898
7945_Cell1157	11	1646.3128866191494	False	0.0	False	-1	0.49540880962362344	0.15150445662726061	11	14	0.15150445662726061
7945_Cell1158	4	2758.914770606587	True	0.38711979489400283	False	-1	0.3720242603047625	0.23940708510886055	4	14	0.23940708510886055
7945_Cell1159	9	1832.9838024134542	False	0.0	False	-1	0.5448371690795994	0.125943441929648	9	11	0.004044120447332029
7945_Cell1160	2	3017.2102940830723	False	0.0	False	-1	0.5472622337644317	0.10582381452528065	2	12	0.014207969916990726
7945_Cell1161	1	2596.5335718257807	True	0.27564198099167103	False	-1	0.5245666987314354	0.17864569432513422	1	14	0.17864569432513422
7945_Cell1162	2	1289.1817166266023	False	0.0	False	-1	0.9049300961603556	0.07203708624099316	2	14	0.07203708624099316
7945_Cell1163	2	1380.5698967261928	True	0.39299262163234816	True	2	0.4610816029171763	0.13261865991928803	2	10	0.09971151112414309
7945_Cell1164	6	6404.742019922445	False	0.0	False	-1	0.6770795975948026	0.09004101140773099	6	14	0.09004101140773099
7945_Cell1167	2	1107.6282750450146	False	0.0	False	-1	0.5449490377707908	0.14971856078889056	2	1	0.022606079069062496
7945_Cell1169	3	1717.9283807664885	False	0.0	False	-1	0.4546544133372669	0.10695189822110382	3	6	0.08535811312521827
7945_Cell1170	8	3897.830588082937	False	0.0	False	-1	0.660081366418813	0.08690326846604962	8	1	0.01074108083339181
7945_Cell1171	4	1476.6799820206186	False	0.0	False	-1	0.4117406930653972	0.1928014610547102	4	10	0.004765729449065513
7945_Cell1172	9	1375.0576149191122	False	0.0	False	-1	0.5152193187008944	0.10993023278610987	9	11	0.033605917229411905
7945_Cell1173	11	1848.059171826642	False	0.0	False	-1	0.2586450518518056	0.1286279551938313	11	1	0.08618270403523305
7945_Cell1174	1	2773.7167280120048	True	0.18454758423195022	False	-1	0.4591510019076769	0.1653793876195561	1	14	0.1653793876195561
7945_Cell1175	9	1776.4852630624075	False	0.0	True	6	0.30410333190423416	0.1855453631721993	9	6	0.07306022938492253
7945_Cell1176	5	1365.0493976739915	False	0.0	False	-1	0.7392196951919077	0.11282489262450217	5	12	0.06459685074546857
7945_Cell1177	8	1530.7252501211206	False	0.0	False	-1	0.4926760695176712	0.1568034268909192	8	14	0.1568034268909192
7945_Cell1178	3	4199.774236156518	False	0.0	False	-1	0.5105878208156611	0.1825874573896454	3	7	0.0
7945_Cell1180	4	1105.1565041667316	False	0.0	False	-1	0.5257193255749877	0.1793673423881014	4	3	0.007901593768287012
7945_Cell1181	4	11305.562140748958	True	0.3877386905334296	False	-1	0.3237241483476961	0.29371029768449813	4	14	0.29371029768449813
7945_Cell1182	6	1371.8952362007801	False	0.0	False	-1	0.37640005513722147	0.17489456538905235	6	14	0.17489456538905235
7945_Cell1183	5	2700.5716253738856	False	0.0	False	-1	0.663362995341989	0.07948676179093234	5	14	0.07948676179093234
7945_Cell1184	10	1407.930961283348	False	0.0	False	-1	0.643939339051007	0.09018280507672667	10	8	0.06812821717604406
7945_Cell1185	11	2285.2210187799274	False	0.0	False	-1	0.6881152399419821	0.0754506609399538	11	5	0.0
7945_Cell1186	7	11710.290503434095	False	0.0	False	-1	0.566539541741192	0.08589630537636385	7	5	0.0
7945_Cell1187	3	1663.8189752205187	True	0.4204753676232438	False	-1	0.4397176224571084	0.19362407157147102	3	14	0.19362407157147102
7945_Cell1188	1	2641.502838347623	True	0.5096615742807671	False	-1	0.2463336000203026	0.1975877396378125	14	1	0.2463336000203026
7945_Cell1189	8	1464.288547628016	False	0.0	False	-1	0.30367624834107415	0.2253598263991532	8	14	0.2253598263991532
7945_Cell1190	4	8193.821046047002	False	0.0	False	-1	0.7616218406475298	0.10929229809124925	4	14	0.10929229809124925
7945_Cell1191	2	3437.953602362013	False	0.0	False	-1	0.5443843222018319	0.0722405623247248	2	4	0.0463268194498923
7945_Cell1192	6	3289.2580059669885	False	0.0	False	-1	0.6091087722944888	0.10304664016676812	6	8	0.045741822594452766
7945_Cell1193	13	4167.561430041321	False	0.0	False	-1	0.4644684484508943	0.08242455732200445	13	2	0.0
7945_Cell1195	10	2314.9787455601545	False	0.0	False	-1	0.5107513594146181	0.08776841771861213	10	8	0.08415401610487973
7945_Cell1196	2	2123.404444318601	True	0.40482797318908137	False	-1	0.32555657527577736	0.23628111221997392	2	14	0.23628111221997392
7945_Cell1197	4	2044.5577747986156	False	0.0	False	-1	0.5525906185327636	0.13552668033381407	4	14	0.13552668033381407
7945_Cell1199	7	6290.1199357855085	False	0.0	False	-1	0.5335346529282412	0.07393864830005069	7	5	0.0
7945_Cell1200	8	5187.755118209263	False	0.0	False	-1	0.5835968929543609	0.10780685934478632	8	11	0.008268563610666075
7945_Cell1201	7	2642.494005472614	False	0.0	False	-1	0.5427198580995339	0.09451561670369919	7	5	0.04497183024949509
7945_Cell1202	13	1463.229971181552	False	0.0	False	-1	0.5913091755116804	0.09302926675814338	13	11	0.0
7945_Cell1203	6	1561.818072694614	False	0.0	False	-1	0.5360539800025098	0.1517944079450244	6	2	0.0
7945_Cell1205	8	1182.6323157116283	False	0.0	False	-1	0.4445023041930684	0.14842818743601416	8	7	0.1314845069021369
7945_Cell1206	12	2217.657810181959	False	0.0	False	-1	0.5856527938152235	0.15949824517223826	12	7	0.010776720155360136
7945_Cell1207	3	2814.6800994998403	False	0.0	False	-1	0.4547461529788589	0.14745150252668532	3	14	0.14745150252668532
7945_Cell1208	9	2108.648580073478	False	0.0	True	7	0.542503043426251	0.20210963176294017	9	7	0.09671280707456258
7945_Cell1209	10	1467.3956323118246	False	0.0	False	-1	0.6375442758162603	0.09259985492076381	10	7	0.01529671770183342
7945_Cell1211	6	2650.1233895612945	False	0.0	False	-1	0.5259779667561097	0.09824114773991116	6	13	0.0
7945_Cell1212	13	3025.6936576262397	False	0.0	False	-1	0.5808904104721666	0.13913357454672476	13	2	0.0
7945_Cell1213	4	8996.359403078884	True	0.3345813392002786	False	-1	0.44731455883330784	0.21605167186963747	4	14	0.21605167186963747
7945_Cell1214	1	2416.0503439873323	False	0.0	False	-1	0.4450216069353688	0.17436741696689906	1	4	0.030261884535058042
7945_Cell1215	10	1880.741294986096	False	0.0	False	-1	0.4239763107972435	0.1365907322667472	10	1	0.0
7945_Cell1216	8	3467.193086958446	False	0.0	False	-1	0.46879805248361384	0.13084066998464644	8	2	0.016858312349375515
7945_Cell1217	4	2319.6689747259306	True	0.6572364581133768	False	-1	0.4829379353433001	0.1132860769601027	14	4	0.4829379353433001
7945_Cell1218	10	2700.4793271319127	False	0.0	False	-1	0.574865373318095	0.10886096873726787	10	11	0.04494857515238983
7945_Cell1219	9	4181.53517686569	False	0.0	False	-1	0.4494804166865261	0.14551143431865624	9	7	0.031197217025452865
7945_Cell1220	4	3420.870070515342	True	0.1752143682626334	False	-1	0.2171591872141525	0.19199620400718828	4	14	0.19199620400718828
7945_Cell1222	10	2600.649075448461	False	0.0	False	-1	0.6455371388540728	0.05104305072200975	10	13	0.04132232680083412
7945_Cell1223	6	4148.998796500333	False	0.0	False	-1	0.48937651532294435	0.11256547248778553	6	14	0.11256547248778553
7945_Cell1224	10	3299.699503078419	False	0.0	False	-1	0.44537867541285825	0.10808688418283197	10	2	0.04897209657039874
7945_Cell1225	3	2908.1688335191193	False	0.0	False	-1	0.6802652117466639	0.09022387924164853	3	8	0.006861757959923056
7945_Cell1226	7	1964.240233923117	False	0.0	False	-1	0.4213297461585725	0.15800425218947986	7	5	0.0022213579693040907
7945_Cell1227	6	4304.246454310011	False	0.0	False	-1	0.4150250615035438	0.12064312997239537	6	5	0.0
7945_Cell1228	8	4667.992113329395	False	0.0	False	-1	0.6568549106763919	0.1513925654635796	8	14	0.1513925654635796
7945_Cell1229	5	5077.722166501221	False	0.0	False	-1	0.5544101105157193	0.0875961504092714	5	6	0.05004618778869031
7945_Cell1230	9	1856.559907005505	False	0.0	False	-1	0.4896009108381616	0.09328662642857612	9	7	0.019824213068622584
7945_Cell1231	5	3480.1564248609434	False	0.0	False	-1	0.4913770734886431	0.0737322171020228	5	1	0.05384127318414563
7945_Cell1232	13	2086.384430413392	False	0.0	False	-1	0.5277561926554207	0.09598418165716734	13	14	0.09598418165716734
7945_Cell1233	9	1032.3637704452854	False	0.0	True	12	0.6247740075843919	0.18828901570724577	12	9	0.0
7945_Cell1234	6	3240.5792412921983	False	0.0	False	-1	0.5628388314330824	0.0743067379887273	6	14	0.0743067379887273
7945_Cell1236	4	2074.5290364844914	True	0.600433624660949	False	-1	0.6463538530957452	0.2745964442935441	14	4	0.6463538530957452
7945_Cell1237	5	1524.2620133528544	False	0.0	False	-1	0.311794078478968	0.14213712307884113	5	7	0.07594840795719006
7945_Cell1239	7	1169.0091862607972	False	0.0	False	-1	0.45397090514793254	0.16112313315443336	7	11	0.0727034160467575
7945_Cell1241	10	1907.1406704901585	False	0.0	False	-1	0.4757545283734562	0.18293195303473173	10	7	0.05089804823450783
7945_Cell1244	3	1889.9407348548993	False	0.0	False	-1	0.5770742782110915	0.12849774962869012	3	2	0.0
7945_Cell1245	13	3656.222900592243	False	0.0	False	-1	0.3646761201984742	0.14245521285708593	13	14	0.14245521285708593
7945_Cell1246	10	1309.1241399753117	False	0.0	False	-1	0.4734948976225465	0.18169394984909476	10	2	0.12310326792835226
7945_Cell1247	5	2478.4094688514856	False	0.0	False	-1	0.4859975563400484	0.10532804498053108	5	7	0.01321942615876323
7945_Cell1248	6	1290.8759265886922	False	0.0	False	-1	0.5094141763264391	0.10927513820815739	6	9	0.06622817277646567
7945_Cell1249	5	2949.182869703255	False	0.0	False	-1	0.5401863605220197	0.14465247395664305	5	2	0.026827220461294918
7945_Cell1250	1	5001.26794220058	True	0.4908143647812545	False	-1	0.39900595894483415	0.2482777859427387	1	14	0.2482777859427387
7945_Cell1251	5	1383.3425386416013	False	0.0	False	-1	0.5292184768097393	0.1155197761585464	5	7	0.09550117742164521
7945_Cell1252	9	4103.302610914698	False	0.0	False	-1	0.4878077607316247	0.14850295907940378	9	14	0.14850295907940378
7945_Cell1253	10	3487.85754389768	False	0.0	False	-1	0.6258356700111015	0.13646535662667414	10	5	0.09692234321700614
7945_Cell1254	6	3675.944203501577	False	0.0	False	-1	0.5281866407885399	0.18933223346251601	6	11	0.07252062242365541
7945_Cell1255	10	4126.436107187066	False	0.0	False	-1	0.7172011270910059	0.0863395052107523	10	11	0.02517780861000572
7945_Cell1256	2	1197.6043072666773	True	0.694914005803359	False	-1	0.4892175814600319	0.10470812022797482	14	4	0.4892175814600319
7945_Cell1257	4	1290.1213056528286	False	0.0	False	-1	0.6827015804249591	0.12401975069321168	4	13	0.0
7945_Cell1259	8	5085.920706567627	False	0.0	False	-1	0.5940324666260227	0.08921749254060429	8	11	0.027705841607167176
7945_Cell1260	2	1924.2318100528253	True	0.28044709084722136	False	-1	0.35975365414625005	0.33675417938151403	2	14	0.33675417938151403
7945_Cell1261	7	6609.976802698411	False	0.0	False	-1	0.6775424396844478	0.06740751338512613	7	4	0.0005904585672719345
7945_Cell1262	9	872.5534315210845	False	0.0	False	-1	0.6409121383992121	0.21790397671645992	9	7	0.0
7945_Cell1263	4	3411.5902076843754	False	0.0	False	-1	0.5056791029902071	0.1580576545293941	4	5	0.07831069404589568
7945_Cell1264	1	1780.0586450223707	False	0.0	True	2	0.4487568763156701	0.25730123916606795	2	1	0.21653653950188304
7945_Cell1265	4	1316.5025646671525	True	0.6097458416973377	False	-1	0.3034591574392672	0.1372759645316624	14	4	0.3034591574392672
7945_Cell1267	6	1372.384050649969	False	0.0	False	-1	0.6160626064346759	0.09244671124525429	6	11	0.007440269139574101
7945_Cell1268	9	2097.5610484726603	False	0.0	False	-1	0.6050155457709098	0.11929270394195159	9	14	0.11929270394195159
7945_Cell1269	13	2305.6977879174547	False	0.0	False	-1	0.5029359496057221	0.15601499617657832	13	7	0.06855320754645777
7945_Cell1270	1	1945.026295125513	False	0.0	False	-1	0.5973687602206903	0.08001962963942716	1	7	0.0754472433082125
7945_Cell1271	4	4204.8212675081	True	0.14346186840001066	False	-1	0.5134326531003838	0.16182868075086368	4	14	0.16182868075086368
7945_Cell1272	2	1626.173060342464	False	0.0	False	-1	0.49885531196240873	0.101640085177348	2	9	0.04200894372349948
7945_Cell1273	8	1136.4069249287413	False	0.0	False	-1	0.7630360406070212	0.16645860956662784	8	4	0.0
7945_Cell1274	13	1866.9809293408211	False	0.0	True	5	0.4274366920594482	0.21793480625224257	5	13	0.03120173925463511
7945_Cell1275	8	1895.7032583057464	False	0.0	False	-1	0.3135302080951797	0.16918941763120085	8	7	0.0
7945_Cell1276	4	1578.769250649159	False	0.0	False	-1	0.5264817448432136	0.11417214670769119	4	7	0.028465959576939315
7945_Cell1277	12	1996.2118548277297	False	0.0	False	-1	0.5749947215065564	0.07962767343934353	12	6	0.0222657255213363
7945_Cell1279	12	3504.217002291519	False	0.0	False	-1	0.395567171442671	0.110503152234512	12	2	0.05397930338925621
7945_Cell1280	5	1143.4295578382505	False	0.0	False	-1	0.5615983056632378	0.1025737587730149	5	14	0.1025737587730149
7945_Cell1281	10	5361.087368787695	False	0.0	False	-1	0.5611623112914991	0.13631617906674456	10	11	0.025300645602289756
7945_Cell1283	5	1062.8052296212543	False	0.0	False	-1	0.3752044904451531	0.2674012655657034	5	14	0.2674012655657034
7945_Cell1285	4	1735.9094493380583	False	0.0	True	10	0.4580753232001285	0.30341576883334015	10	11	0.044372513686051364
7945_Cell1286	7	5135.953683178958	False	0.0	False	-1	0.5802659986430926	0.14689886363203689	7	6	0.0
7945_Cell1287	12	1195.4532514676264	False	0.0	False	-1	0.5021178163916289	0.13176126423083942	12	14	0.13176126423083942
7945_Cell1288	6	2453.534582575691	False	0.0	False	-1	0.43195163077269	0.15071081024379315	6	7	0.029049377518012256
7945_Cell1290	8	4925.9508833662985	False	0.0	False	-1	0.4803368874025472	0.09044692460953647	8	4	0.0
7945_Cell1291	11	1701.7258877316801	False	0.0	False	-1	0.45249121709296547	0.08900920599823718	11	7	0.06664109617249396
7945_Cell1292	2	3501.4877655127448	False	0.0	False	-1	0.7424138551571262	0.06086378990482101	2	5	0.0
7945_Cell1293	12	8960.531370921673	False	0.0	False	-1	0.6336736401695192	0.0720458446549266	12	14	0.0720458446549266
7945_Cell1294	11	5689.01283995035	False	0.0	False	-1	0.4392880502349159	0.12179775085979037	11	7	0.0
7945_Cell1295	6	6170.754312427353	False	0.0	False	-1	0.6317899875330537	0.0759979952328302	6	12	0.022295747276249223
7945_Cell1297	7	1870.6577575123024	False	0.0	False	-1	0.5205121934242156	0.12227524479036812	7	2	0.01989338426626643
7945_Cell1299	13	4319.5953742118445	False	0.0	False	-1	0.6599951289267001	0.12060312710106391	13	4	0.05031616846489507
7945_Cell1300	8	1728.7459708361473	False	0.0	True	13	0.37816814588960734	0.3126301087100122	13	8	0.0
7945_Cell1301	11	1844.5072156700696	False	0.0	False	-1	0.5112434731226557	0.13310077642301507	11	8	0.0
7945_Cell1303	10	2576.924792391566	False	0.0	False	-1	0.8187190216725403	0.04726600959491142	10	13	0.020397748065714674
7945_Cell1304	12	1614.5851733118552	False	0.0	False	-1	0.5719908571074279	0.13407165450519618	12	5	0.0
7945_Cell1305	5	5899.921928805448	False	0.0	False	-1	0.8693891441052685	0.02424997643324065	5	7	0.004046564607321336
7945_Cell1306	6	1122.847170684239	False	0.0	False	-1	0.7730035825098351	0.10351403470773884	6	7	0.0
7945_Cell1307	10	1582.5222597116322	False	0.0	True	1	0.45155918222047403	0.24247064546563232	10	11	0.0
7945_Cell1308	9	1140.4414185252863	False	0.0	False	-1	0.5111944898798261	0.1566153334283244	9	13	0.08816341479216916
7945_Cell1310	1	2535.085552568148	False	0.0	False	-1	0.6990047411099056	0.14604909545590394	1	2	0.0
7945_Cell1311	10	5321.337417325177	False	0.0	False	-1	0.8813007309168209	0.046788674929719526	10	7	0.0
7945_Cell1312	7	1984.1201735892578	False	0.0	False	-1	0.7420162358905256	0.10010700938649357	7	1	0.0
7945_Cell1313	2	4039.1752150757175	False	0.0	False	-1	0.46623454498371697	0.1286946526869546	2	7	0.0
7945_Cell1314	4	4714.875969912196	False	0.0	False	-1	0.716592705942519	0.07846361288034709	4	11	0.025640547469673865
7945_Cell1315	9	1556.5857871976928	False	0.0	False	-1	0.6318117670345818	0.1311209955934383	9	2	0.0
7945_Cell1316	8	4619.704517828661	False	0.0	False	-1	0.7032482245204164	0.07970420150677725	8	11	0.013251148434713825
7945_Cell1317	2	1611.113585984535	True	0.4573587047546981	False	-1	0.5834462323960949	0.16027717660302626	2	14	0.16027717660302626
7945_Cell1318	1	1984.923008555367	False	0.0	False	-1	0.61365509347902	0.08316011703465537	1	4	0.016296154249300324
7945_Cell1319	5	1324.5700003054724	False	0.0	False	-1	0.8635338546175395	0.06775888360710168	5	14	0.06775888360710168
7945_Cell1321	2	2206.9542583391494	False	0.0	False	-1	0.3748677770490274	0.17051871986271014	2	7	0.003884266693688403
7945_Cell1322	5	1549.3335680900077	False	0.0	False	-1	0.4212567083605103	0.12016568245272244	5	6	0.02217852881121784
7945_Cell1323	3	3666.9629359703854	True	0.2097873303673367	False	-1	0.3199357071063959	0.27488650301163026	14	3	0.3199357071063959
7945_Cell1325	10	3594.409574414797	False	0.0	False	-1	0.5782135008716363	0.10039265152397447	10	9	0.0
7945_Cell1326	2	4838.385724536293	False	0.0	False	-1	0.6698194737118446	0.07102366119488017	2	11	0.02416542056744975
7945_Cell1327	1	5760.090069200679	False	0.0	False	-1	0.6100908506037012	0.07858465271007167	1	4	0.0
7945_Cell1328	3	2773.7964910877513	False	0.0	False	-1	0.6394224341525552	0.14109555176361255	3	11	0.015383411936537793
7945_Cell1330	12	4730.800918371397	False	0.0	False	-1	0.7679124028542162	0.061290784554530034	12	7	0.0100155144183875
7945_Cell1331	4	1487.1837002125276	False	0.0	False	-1	0.4384681614753867	0.1855752264030501	4	7	0.04360929236084112
7945_Cell1332	3	1832.3970599613099	True	0.6223303754164237	False	-1	0.4188087782694294	0.3582745117478134	14	3	0.4188087782694294
7945_Cell1333	11	1247.7722868481035	False	0.0	False	-1	0.5634642411249361	0.17035033750677572	11	2	0.0
7945_Cell1334	3	4134.752527474302	False	0.0	True	10	0.3647061274911736	0.3075019990351603	3	10	0.0
7945_Cell1335	3	2261.7234231897396	False	0.0	False	-1	0.6672673613043674	0.06149292536740654	3	1	0.01564177720263068
7945_Cell1336	8	1209.4238558352886	False	0.0	False	-1	0.6495554378814493	0.12134087121276396	8	7	0.03385352086372899
7945_Cell1337	4	2667.971199339739	False	0.0	False	-1	0.4571207349573089	0.07656104396376189	4	3	0.0
7945_Cell1338	11	3285.619429864581	False	0.0	False	-1	0.2542954182756875	0.13120022245292925	11	12	0.0
7945_Cell1339	1	4147.0458287949705	False	0.0	False	-1	0.5151334510098154	0.1240483750308449	1	5	0.005821909543925208
7945_Cell1342	12	4053.5643956368576	False	0.0	False	-1	0.6094920017702088	0.08214908913995146	12	4	0.01385029844239209
7945_Cell1343	8	8407.895663164927	False	0.0	False	-1	0.48175353335968624	0.09654435184563143	8	6	0.08313081926062486
7945_Cell1344	5	1779.1036051014871	False	0.0	False	-1	0.6597415748266146	0.15795865342482626	5	2	0.04949917243626206
7945_Cell1345	13	4962.53771789222	False	0.0	False	-1	0.636170044657734	0.15082888515367013	13	5	0.012958609621916369
7945_Cell1347	4	1870.52969886993	False	0.0	False	-1	0.4363120391895909	0.14501581187713952	4	5	0.04140050169353096
7945_Cell1348	12	1048.2357758348342	False	0.0	False	-1	0.3717054261182633	0.11670480158652079	12	11	0.0
7945_Cell1349	13	4277.109697189512	False	0.0	False	-1	0.6789632301086032	0.08078709672940948	13	6	0.0
7945_Cell1350	6	5009.559655417677	False	0.0	False	-1	0.6375382866344169	0.0806799059675916	6	14	0.0806799059675916
7945_Cell1351	4	4111.563883825232	False	0.0	False	-1	0.6228211403032299	0.07598484721421098	4	8	0.040140499459364085
7945_Cell1352	3	4587.782975656093	False	0.0	False	-1	0.6658889556263997	0.07830054272569663	3	5	0.0060274909567612014
7945_Cell1353	12	2541.0142408483493	False	0.0	False	-1	0.5771555519824976	0.10834722398990222	12	14	0.10834722398990222
7945_Cell1355	3	4825.967805869512	True	0.35030616646359647	False	-1	0.4937574967308651	0.20110362965327164	3	14	0.20110362965327164
7945_Cell1356	8	2045.3481516413199	False	0.0	False	-1	0.7469942994124608	0.10572293022052609	8	5	0.0
7945_Cell1357	9	3337.2692041426603	False	0.0	False	-1	0.6072401503251508	0.07908487208433977	9	8	0.0
7945_Cell1358	12	1901.2302717753605	False	0.0	True	10	0.3601422306903721	0.26490221138394077	10	12	0.046137045898229485
7945_Cell1359	5	1054.5757501862988	False	0.0	False	-1	0.545939795061514	0.1022947622103808	5	6	0.09295762608468877
7945_Cell1362	2	1822.2567848844756	True	0.6745944073608693	False	-1	0.44484576123919023	0.1666706229617114	14	2	0.44484576123919023
7945_Cell1363	4	2280.7968260931952	False	0.0	False	-1	0.49984187665035235	0.17295347704174646	4	2	0.0
7945_Cell1364	11	5333.115920403442	False	0.0	False	-1	0.41986488585919357	0.07378348050247524	11	7	0.022500773999537645
7945_Cell1365	12	1254.8243366596946	False	0.0	False	-1	0.614766469375839	0.2129642827058861	12	5	0.0
7945_Cell1367	12	1773.7875366832056	False	0.0	False	-1	0.42090736413618457	0.10605970844296944	12	7	0.0
7945_Cell1368	12	1594.647560023166	False	0.0	True	6	0.4527015700630331	0.20795974902610317	12	6	0.0
7945_Cell1369	6	1444.0658536117196	False	0.0	False	-1	0.40927827620398133	0.1318014791787353	6	5	0.061525480523100105
7945_Cell1371	4	17308.945234429808	False	0.0	False	-1	0.6505265419119515	0.06757079181873996	4	2	0.017393220554561963
7945_Cell1372	5	6190.758007329576	False	0.0	False	-1	0.5798926718209771	0.10642500312576281	5	11	0.06690520796207229
7945_Cell1373	1	1325.5153941908268	False	0.0	False	-1	0.4949064497601417	0.1637956367151273	1	7	0.0
7945_Cell1374	2	2919.7198758708423	False	0.0	False	-1	0.5316127427642526	0.05895415313911408	2	5	0.05101891970849584
7945_Cell1375	7	3294.2966036865428	False	0.0	False	-1	0.7299047103492842	0.08639082427675546	7	4	0.0
7945_Cell1376	8	1378.450467013404	False	0.0	True	12	0.40214884847269133	0.1600642207678897	8	12	0.05155477673327475
7945_Cell1377	8	1578.9260094599197	False	0.0	False	-1	0.5937005346476237	0.09319707804876451	8	6	0.012197721745996669
7945_Cell1378	13	1808.8871577660093	False	0.0	False	-1	0.4151579339112039	0.19349828640005434	13	2	0.0
7945_Cell1379	12	5722.581099521203	False	0.0	False	-1	0.44914856578818235	0.10352227667764718	12	2	0.021797868435359594
7945_Cell1380	10	1895.8717306268377	False	0.0	False	-1	0.33485679557243614	0.3033880366652558	14	10	0.33485679557243614
7945_Cell1381	5	1980.8568645994308	False	0.0	False	-1	0.552397184506729	0.12637940407244272	5	10	0.11596851969686406
7945_Cell1384	10	2972.4520374746085	False	0.0	False	-1	0.7651263331901599	0.06965293851590411	10	3	0.028784030247848917
7945_Cell1385	1	5514.420605121863	False	0.0	False	-1	0.511241383197299	0.09589804531340262	1	2	0.0643292123433349
7945_Cell1386	2	2158.693672676796	True	0.6148962101260675	False	-1	0.36620591381457257	0.22841290028703237	14	2	0.36620591381457257
7945_Cell1387	8	1416.8537720375969	False	0.0	False	-1	0.7280575915009388	0.17474198206291916	8	7	0.0
7945_Cell1388	13	2862.723522565058	False	0.0	False	-1	0.6668755805633947	0.09583814680621017	13	10	0.02102863694237308
7945_Cell1389	3	2601.7690350723205	False	0.0	False	-1	0.5433332387870542	0.23305199385665518	3	12	0.03938462035581312
7945_Cell1390	9	10300.383870835622	False	0.0	False	-1	0.4072423411093825	0.09728577368966072	9	10	0.0
7945_Cell1391	4	2534.297644338767	True	0.5404258282019221	False	-1	0.27219783749558324	0.2633756862806474	14	4	0.27219783749558324
7945_Cell1392	9	4347.994596945446	False	0.0	False	-1	0.5952613686302021	0.0828340251181546	9	4	0.004199400719519793
7945_Cell1393	10	3545.0415890341037	False	0.0	False	-1	0.37849406771606525	0.17050288391384733	10	5	0.0
7945_Cell1394	2	6023.342448810231	True	0.5451546803783074	False	-1	0.32732018641515465	0.2893793326617773	14	2	0.32732018641515465
7945_Cell1396	7	1538.6203630149132	False	0.0	False	-1	0.40023717962515526	0.1289525412946985	7	8	0.014415948346212406
7945_Cell1397	13	3507.25100686629	False	0.0	False	-1	0.5309025625513812	0.16413100494072405	13	14	0.16413100494072405
7945_Cell1398	8	15147.342523526131	False	0.0	False	-1	0.5648953838585422	0.08868287024786706	8	12	0.04173674618665041
7945_Cell1399	4	1402.4937935001215	True	0.5634287522186274	False	-1	0.51772926043138	0.26879931480970604	14	4	0.51772926043138
7945_Cell1400	7	1453.805268898389	False	0.0	False	-1	0.7467719042248215	0.1395180257391317	7	12	0.009203387145986957
7945_Cell1401	2	1081.5151496722297	True	0.10599711990036316	False	-1	0.7608049341420294	0.10051628678072871	2	14	0.10051628678072871
7945_Cell1403	8	3264.306463457434	False	0.0	False	-1	0.320411843923627	0.16711850983602625	8	4	0.0
7945_Cell1404	12	1357.5002616518464	False	0.0	False	-1	0.560500999863472	0.2128315031868552	12	8	0.07227516680445031
7945_Cell1405	12	1263.786085501853	False	0.0	False	-1	0.22502382152899575	0.21436074670218677	12	10	0.0
7945_Cell1407	7	2415.7447801318444	False	0.0	False	-1	0.5087645908903102	0.10696549660325172	7	4	0.014256556626801878
7945_Cell1408	10	9237.708638285892	False	0.0	False	-1	0.3952752869986236	0.10114680418352763	10	12	0.02250612462616379
7945_Cell1410	11	2104.844380253584	False	0.0	False	-1	0.4843770053670128	0.13078008886860829	11	12	0.013672548156148788
7945_Cell1411	13	5629.66551140869	False	0.0	False	-1	0.5960043321618662	0.09085720389135155	13	2	0.0
7945_Cell1413	13	1541.0541194154962	False	0.0	False	-1	0.68136652536445	0.08569637569301942	13	5	0.0
7945_Cell1414	4	1672.510021100229	False	0.0	False	-1	0.4289741874401305	0.13412108048943353	4	6	0.00021235927151900242
7945_Cell1416	13	2316.390419377776	False	0.0	False	-1	0.9915376127118025	0.008462387288197431	13	14	0.008462387288197431
7945_Cell1417	2	1648.9250755553094	True	0.15708098646905255	False	-1	0.47334865935146825	0.12040554716017607	2	7	0.08852174088744084
7945_Cell1418	13	1865.667145335801	False	0.0	False	-1	0.6228798059860926	0.13276722967626123	13	8	0.05538405311717851
7945_Cell1419	11	1476.2248925490874	False	0.0	False	-1	0.5801050994476918	0.07300020439766762	11	3	0.0
7945_Cell1420	7	2657.3244956403146	False	0.0	False	-1	0.512988547054724	0.15317787325808768	7	2	0.010778248377128312
7945_Cell1421	9	1236.9976243677265	False	0.0	False	-1	0.7934678670585771	0.07669865181450976	9	6	0.009043853111395411
7945_Cell1422	12	6897.775441256257	False	0.0	False	-1	0.5471469228812079	0.1135782446240081	12	6	0.0
7945_Cell1423	11	1280.2770039096126	False	0.0	False	-1	0.44119353755350665	0.1075181303497382	11	9	0.03108587850389771
7945_Cell1424	12	1278.385725724268	False	0.0	False	-1	0.7540924203751129	0.06662096683645943	12	9	0.0
7945_Cell1425	1	7256.690247599138	False	0.0	False	-1	0.5754221900348553	0.10433331401831229	1	2	0.019951151058957402
7945_Cell1426	12	2856.8599962724256	False	0.0	False	-1	0.6105916367238324	0.0793562200112763	12	11	0.02226449563510673
7945_Cell1427	5	1734.294594770084	False	0.0	False	-1	0.4085974213444111	0.1662064375716989	5	11	0.0929256485447152
7945_Cell1428	8	4705.579486502767	False	0.0	False	-1	0.5035516658757878	0.08590087805551459	8	11	0.018070473571465566
7945_Cell1429	12	5855.197833725136	False	0.0	False	-1	0.6698045142938751	0.08652927066072262	12	13	0.0
7945_Cell1430	10	3596.277539044671	False	0.0	False	-1	0.4401072740319652	0.16776844540100377	10	3	0.017549609720117876
7945_Cell1431	10	3105.9148037790046	False	0.0	False	-1	0.5864495408340747	0.10331517866985368	10	7	0.07533721116704621
7945_Cell1432	13	2378.0599519875295	False	0.0	True	5	0.44374349229901144	0.2800953452093524	13	5	0.0
7945_Cell1433	5	2336.562545536385	False	0.0	False	-1	0.38974430182181025	0.20881343787321413	5	2	0.031608481106338515
7945_Cell1434	2	935.3296884231393	False	0.0	False	-1	0.6216561464250228	0.12494654856078347	2	8	0.045479213999905975
7945_Cell1435	8	1674.185883094479	False	0.0	False	-1	0.6547158918473323	0.06770842453270218	8	7	0.0
7945_Cell1437	13	3278.2057132529653	False	0.0	False	-1	0.6052893758804179	0.11932664128613421	13	2	0.028784845004781474
7945_Cell1438	2	1583.794355901606	False	0.0	False	-1	0.535719032759037	0.1294521604580672	2	10	0.0
7945_Cell1439	9	1290.7716051007571	False	0.0	False	-1	0.6500431154623656	0.0959940374144933	9	10	0.04800379423137989
7945_Cell1440	10	2995.932384104677	False	0.0	False	-1	0.5592901894183053	0.12180656443850084	10	2	0.0
7945_Cell1441	10	5957.547589511811	False	0.0	False	-1	0.6688847731146879	0.0861419828084931	10	11	0.051462744197111346
7945_Cell1442	13	1245.2466146411389	False	0.0	False	-1	0.7648220117824872	0.06400775579122113	13	2	0.0
7945_Cell1443	13	3054.809060390068	False	0.0	False	-1	0.4559607030308273	0.19299038934791335	13	11	0.04261906067143897
7945_Cell1444	6	10534.109064541417	False	0.0	True	4	0.3271731399772036	0.2329732195668724	6	4	0.0
7945_Cell1448	4	1792.546229124516	False	0.0	False	-1	0.5502699092446227	0.1035525299495672	4	13	0.0
7945_Cell1449	1	4366.995076504122	False	0.0	False	-1	0.41182822522075085	0.10459867794602262	1	10	0.06744823971241687
7945_Cell1452	1	2160.7976312561127	False	0.0	False	-1	0.5409020760716692	0.11518966356497876	1	14	0.11518966356497876
7945_Cell1453	13	3302.1245970844325	False	0.0	False	-1	0.7931552376915355	0.054335117264674916	13	2	0.0
7945_Cell1454	9	2176.189838748048	False	0.0	False	-1	0.5923559181379612	0.10149142610884189	9	11	0.0
7945_Cell1455	11	4572.528109891048	False	0.0	False	-1	0.6525676822494443	0.07982225703551353	11	2	0.061474959914927775
7945_Cell1456	7	2312.7283657715716	False	0.0	False	-1	0.5644315807254567	0.11883733504213716	7	14	0.11883733504213716
7945_Cell1457	4	1992.0159308037482	False	0.0	False	-1	0.5465054306415176	0.10584667478190536	4	14	0.10584667478190536
7945_Cell1459	3	3071.8195865404364	False	0.0	False	-1	0.6426723183795434	0.14085102441118616	3	9	0.028763440019966672
7945_Cell1460	6	2453.6476770676018	False	0.0	False	-1	0.5262484089622668	0.08173900602730069	6	8	0.011157474359788878
7945_Cell1461	2	1661.791513193639	True	0.694350788422338	False	-1	0.7102239654105756	0.25663763574644244	14	2	0.7102239654105756
7945_Cell1462	12	2002.0411918405084	False	0.0	False	-1	0.628279783022645	0.06315710696848731	12	3	0.026023349930865622
7945_Cell1464	9	2138.6793558161057	False	0.0	False	-1	0.6343325254457762	0.09258709332420743	9	8	0.0
7945_Cell1465	8	2583.7665986340203	False	0.0	False	-1	0.5138152172661498	0.11578443422619825	8	11	0.05112463277488242
7945_Cell1466	7	3047.6390151261357	False	0.0	False	-1	0.681434977397177	0.057884860559600355	7	6	0.017044704068379404
7945_Cell1467	10	1253.154242168363	False	0.0	False	-1	0.30953194630113123	0.1425824599330272	10	12	0.0
7945_Cell1468	8	2732.8700209865074	False	0.0	False	-1	0.3732823567860097	0.10909009835060805	8	13	0.03745077161175053
7945_Cell1469	3	8806.950396338543	False	0.0	False	-1	0.6738392882309746	0.07304255945993979	3	7	0.01862226654001027
7945_Cell1470	13	1440.3922017143636	False	0.0	False	-1	0.3776796757242146	0.26716263745291724	13	2	0.02830789715599781
7945_Cell1471	2	4964.821728940007	False	0.0	False	-1	0.7808621870036649	0.060555012405512094	2	11	0.0326120325479505
7945_Cell1472	5	15628.025523919408	False	0.0	False	-1	0.4498869665161258	0.08124197580428885	5	2	0.039843222643311825
7945_Cell1474	10	4078.878069164926	False	0.0	False	-1	0.5490132315483935	0.13360075819566333	10	3	0.02920889682786603
7945_Cell1475	3	1427.7802681615008	False	0.0	False	-1	0.6264039230625732	0.0804285128244315	3	6	0.0
7945_Cell1476	12	9939.269712604206	False	0.0	False	-1	0.4907936908424471	0.10151038703142308	12	4	0.023121435759720133
7945_Cell1477	10	1254.3220476835568	False	0.0	False	-1	0.5188599527430504	0.103964924172516	10	4	0.08528725907493165
7945_Cell1478	12	2762.7639877157803	False	0.0	False	-1	0.9751245007010034	0.015283269586411857	12	10	0.0
7945_Cell1479	4	6282.102208257991	False	0.0	False	-1	0.6189527308366779	0.14749556355790447	4	5	0.0
7945_Cell1480	4	3408.766872418921	False	0.0	False	-1	0.47758624233212166	0.10063211641539994	4	5	0.07472010367016103
7945_Cell1481	5	1622.5459052239444	False	0.0	False	-1	0.5277947050403959	0.1035522264447732	5	11	0.07611960354821962
7945_Cell1482	1	7212.771045803121	False	0.0	False	-1	0.635463043614224	0.062207194130817066	1	12	0.05480688711964859
7945_Cell1483	6	3181.606800965083	False	0.0	False	-1	0.5982223593178542	0.07987101094074935	6	9	0.0
7945_Cell1484	10	1261.625242233373	False	0.0	False	-1	0.751338623756246	0.10505796690741684	10	6	0.06138362802515154
7945_Cell1485	4	1512.9377684119945	False	0.0	False	-1	0.45874005714241106	0.09882283710646791	4	10	0.0
7945_Cell1486	7	2748.72781569137	False	0.0	False	-1	0.40997141616532995	0.10326771927604782	7	3	0.067697246820033
7945_Cell1488	13	2928.9151629992975	False	0.0	True	6	0.3716170200434205	0.31798742251059836	13	6	0.0
7945_Cell1489	9	7465.087995624887	False	0.0	False	-1	0.6735932465431772	0.11914242085848041	9	11	0.03296885770074481
7945_Cell1490	13	2830.745156305353	False	0.0	False	-1	0.4823739850386722	0.10570003943696653	13	11	0.002724435365953676
7945_Cell1491	8	1616.0009972586597	False	0.0	False	-1	0.4547856844715126	0.2211161181725319	8	5	0.028460322563202172
7945_Cell1492	10	1577.6348550925777	False	0.0	False	-1	0.4819061186944719	0.11821144676333105	10	7	0.01250245153804968
7945_Cell1495	2	2436.674847141199	False	0.0	True	2	0.7388135999719022	0.06051305579216839	2	7	0.0
7945_Cell1496	8	2791.5103797696147	False	0.0	False	-1	0.5693833855295801	0.10111095254036552	8	5	0.047611751961361255
7945_Cell1497	5	1123.7798044696026	False	0.0	True	4	0.5380091076411697	0.2147947859294063	5	6	0.0
7945_Cell1498	6	9913.719674625316	False	0.0	False	-1	0.42241838983304636	0.12596431177068973	6	5	0.01438407270560041
7945_Cell1499	7	3217.804917846461	False	0.0	False	-1	0.509921973929229	0.11067613564370879	7	10	0.02299238629130843
7945_Cell1500	9	3173.6674517234014	False	0.0	True	7	0.38888228644763717	0.2112321820640821	7	9	0.001726103787313124
7945_Cell1501	9	2408.3129385870975	False	0.0	False	-1	0.6669608203049182	0.08420919019730769	9	8	0.0
7945_Cell1502	1	8570.768070131217	False	0.0	False	-1	0.52797103072939	0.06768696757371982	1	5	0.005474360926783627
7945_Cell1504	9	2470.855914816502	False	0.0	False	-1	0.7651775749451364	0.07203754935619548	9	14	0.07203754935619548
7945_Cell1506	2	2332.095585288208	False	0.0	False	-1	0.684939562829535	0.11581668257772909	2	14	0.11581668257772909
7945_Cell1507	9	2248.128366080151	False	0.0	False	-1	0.6076975627128759	0.12600253490757665	9	4	0.041854128759351766
7945_Cell1508	5	1661.8850337881004	False	0.0	False	-1	0.5241417582617588	0.09477463399021822	5	14	0.09477463399021822
7945_Cell1509	8	4086.8586584029867	False	0.0	False	-1	0.39470683458782857	0.10344076429929044	8	2	0.039725298916216394
7945_Cell1510	4	1469.9411743329272	False	0.0	False	-1	0.4648803508517401	0.09877664454650055	4	14	0.09877664454650055
7945_Cell1511	2	3469.43719912671	False	0.0	False	-1	0.5994665004516389	0.08182053929137298	2	10	0.0635673682298736
7945_Cell1512	11	2566.822889992181	False	0.0	True	1	0.4753369658006374	0.14584861604582888	14	11	0.4753369658006374
7945_Cell1513	5	2127.088045798868	False	0.0	False	-1	0.770445295699884	0.04140039502870962	5	3	0.0
7945_Cell1515	8	2404.5104429002736	False	0.0	False	-1	0.4114289898202072	0.14110261188481604	8	3	0.04273071675051194
7945_Cell1516	3	3856.014179340082	False	0.0	False	-1	0.5521835551165143	0.15586546978843313	3	6	0.0
7945_Cell1518	5	2586.0156373437185	False	0.0	False	-1	0.5349480388803762	0.1340377545314321	5	10	0.06507229565263908
7945_Cell1519	8	13666.64521256481	False	0.0	False	-1	0.5075197999235248	0.07846934227224829	8	11	0.02431900511711242
7945_Cell1520	6	5331.673916853597	False	0.0	False	-1	0.7673502321452105	0.0731871571960394	6	7	0.05887936618039346
7945_Cell1521	7	2020.172442879394	False	0.0	False	-1	0.4655434368950924	0.1224030049568425	7	5	0.016164170906257134
7945_Cell1522	13	3973.7758168402133	False	0.0	False	-1	0.7654397250386381	0.08422838588194968	13	3	0.011816280667554536
7945_Cell1523	1	9538.861697065628	True	0.44826854374087743	True	6	0.34151865290298444	0.21656187975441435	6	1	0.1689500692297443
7945_Cell1524	2	7984.495251220021	False	0.0	False	-1	0.5755245677401782	0.07641782116741742	2	14	0.07641782116741742
7945_Cell1525	10	5834.950880493167	False	0.0	False	-1	0.6400649574549511	0.07247400107759717	10	11	0.0
7945_Cell1526	8	1569.4717041254823	False	0.0	False	-1	0.45197858232840654	0.18617459725948415	8	7	0.0
7945_Cell1528	11	1990.5819090469365	False	0.0	False	-1	0.592105041353275	0.09141341414853181	11	9	0.03734940753245347
7945_Cell1529	13	1692.1499987276443	False	0.0	False	-1	0.8663180135059242	0.05642996299988642	13	1	0.0
7945_Cell1530	11	3670.7718803444914	False	0.0	False	-1	0.29413188299955695	0.12285227835671145	11	13	0.07496897603270467
7945_Cell1532	8	1997.6571404105348	False	0.0	False	-1	0.4654737089074104	0.14917915599358883	8	5	0.041803057458436155
7945_Cell1533	4	10703.565663459742	True	0.49799246245667195	False	-1	0.3009690620171343	0.23732681205512088	14	4	0.3009690620171343
7945_Cell1534	7	2610.723605857489	False	0.0	False	-1	0.6807821357096103	0.08931210675992941	7	12	0.0
7945_Cell1535	8	2254.5514976509735	False	0.0	False	-1	0.41049200253280416	0.15123931552320855	8	14	0.15123931552320855
7945_Cell1537	2	5099.432583117658	True	0.42261818815876984	False	-1	0.2726773702992469	0.1941688394839169	14	2	0.2726773702992469
7945_Cell1539	7	1743.4128550032744	False	0.0	False	-1	0.7188174343541253	0.07873239043079149	7	10	0.0
7945_Cell1540	12	1740.1006417623626	False	0.0	False	-1	0.6506424434794216	0.12729752718408155	12	6	0.02840780833928135
7945_Cell1542	10	2362.4307785533642	False	0.0	False	-1	0.32874610993525527	0.11062611997917952	10	5	0.0
7945_Cell1543	4	2741.472831746257	False	0.0	False	-1	0.5769294574292074	0.14115814376768146	4	14	0.14115814376768146
7945_Cell1544	9	3015.0578731257247	False	0.0	False	-1	0.4654562896847621	0.13348029416310297	9	7	0.05778275566310648
7945_Cell1545	11	13242.738071820295	False	0.0	False	-1	0.5592925211667634	0.08657187199503397	11	6	0.06821607423262394
7945_Cell1547	2	4164.769099928564	False	0.0	False	-1	0.58065279753593	0.14001381516179937	2	14	0.14001381516179937
7945_Cell1548	2	3042.465766290329	False	0.0	False	-1	0.4639947871215423	0.10551075235377097	2	3	0.03317818454039396
7945_Cell1549	12	3947.0628094258177	False	0.0	False	-1	0.6390605110737476	0.09300702814583045	12	4	0.03587994564966369
7945_Cell1550	6	1918.6174090477928	False	0.0	False	-1	0.5395008507282755	0.13916487544186884	6	5	0.08476712772896476
7945_Cell1551	5	6196.998431035333	False	0.0	False	-1	0.5126663978553301	0.09160523149039505	5	12	0.06082755921371527
7945_Cell1552	6	3453.0058239005134	False	0.0	False	-1	0.5605193202875459	0.100723939890729	6	2	0.025173842005652328
7945_Cell1553	6	5870.823556332806	False	0.0	False	-1	0.40395216837777137	0.08161545403256475	6	7	0.033234616182798604
7945_Cell1554	10	5401.4366388698845	False	0.0	False	-1	0.5144214278135937	0.11565468457057596	10	7	0.06061790905069896
7945_Cell1556	10	1967.6087888609468	False	0.0	False	-1	0.617967578036674	0.09063947880900507	10	5	0.02152644073740433
7945_Cell1560	6	8211.199078808482	False	0.0	False	-1	0.48657780586368904	0.07572106030116875	6	4	0.0644523717565627
7945_Cell1561	8	4129.050563379127	False	0.0	False	-1	0.6784319035137728	0.07778263481415304	8	11	0.0
7945_Cell1562	2	5230.712064101531	False	0.0	False	-1	0.6543796901800857	0.07701482486024029	2	12	0.0
7945_Cell1563	4	2538.259983116039	False	0.0	False	-1	0.75808629722058	0.06306148345041457	4	3	0.04283188495476279
7945_Cell1564	10	1718.965268922984	False	0.0	True	8	0.43833767793609046	0.14338725067806044	8	10	0.0
7945_Cell1565	13	6242.829980737639	False	0.0	False	-1	0.5909056956550282	0.08419575672395589	13	10	0.043579658262531615
7945_Cell1567	8	6176.350937735039	False	0.0	False	-1	0.6633592559517362	0.08167182270105977	8	14	0.08167182270105977
7945_Cell1570	7	4790.881781509173	False	0.0	False	-1	0.4926680982958958	0.1332732675708723	7	2	0.06404865851462825
7945_Cell1571	10	1502.6654879214711	False	0.0	False	-1	0.5732566842215825	0.0953540926395441	10	14	0.0953540926395441
7945_Cell1572	3	2758.1708536764754	False	0.0	False	-1	0.22523979404710542	0.15144386029672724	3	2	0.012153156545701913
7945_Cell1574	10	5910.221680251446	False	0.0	False	-1	0.4743951476732331	0.08683258665119024	10	12	0.028791563504352243
7945_Cell1575	6	1370.519301408198	False	0.0	False	-1	0.611347239077212	0.10271515069848661	6	2	0.06242284062386041
7945_Cell1577	9	2282.347420780594	False	0.0	False	-1	0.5791579450391408	0.11053921022232917	9	2	0.08494475635590071
7945_Cell1578	2	6466.963687977117	True	0.502463328924614	False	-1	0.5951654638667567	0.31924178651618457	14	2	0.5951654638667567
7945_Cell1579	5	5912.82322692975	False	0.0	False	-1	0.6175380976840473	0.0792826951389564	5	3	0.0
7945_Cell1581	2	6974.719998937405	True	0.45467248113155345	False	-1	0.35571930431860815	0.19004561465553857	2	14	0.19004561465553857
7945_Cell1582	6	1466.0877445772328	False	0.0	False	-1	0.5848831129873255	0.22379657228968275	6	14	0.22379657228968275
7945_Cell1583	11	1535.583655137346	False	0.0	False	-1	0.19275194357796033	0.1545473601558829	5	11	0.07708407129832374
7945_Cell1584	1	2092.5080702585133	True	0.4672631605486828	False	-1	0.4967743519728226	0.1318534721885073	1	14	0.1318534721885073
7945_Cell1585	12	1310.4708254210293	False	0.0	False	-1	0.46287247850457164	0.13949056171200533	12	2	0.13251905089783794
7945_Cell1586	3	5082.0712717216065	True	0.5668220383922575	False	-1	0.5522141574335518	0.12788574641155176	14	3	0.5522141574335518
7945_Cell1588	5	6645.409620571129	False	0.0	False	-1	0.6025750634868583	0.08152237040950204	5	2	0.014055213258502269
7945_Cell1589	5	1276.7200193347198	False	0.0	False	-1	0.8133037940535828	0.05472486601452852	5	6	0.0
7945_Cell1590	12	5070.85803313735	False	0.0	False	-1	0.4308111214734834	0.15474277575351314	12	2	0.03443625646237674
7945_Cell1591	10	2152.512080076286	False	0.0	False	-1	0.4557039356822113	0.14003855854983407	10	2	0.0
7945_Cell1593	2	1795.768101267116	True	0.266457116475013	False	-1	0.6983208317106503	0.12389282231287342	2	14	0.12389282231287342
7945_Cell1594	10	1436.1623210322866	False	0.0	False	-1	0.5207140447555352	0.12673506034617285	10	2	0.047577362578594774
7945_Cell1596	2	1782.1215546157562	False	0.0	False	-1	0.4990023728201526	0.08006236150118443	2	14	0.08006236150118443
7945_Cell1597	9	5535.848312057502	False	0.0	False	-1	0.7425606820989565	0.06310004003169967	9	5	0.03538331769718536
7945_Cell1598	10	2117.3976728787857	False	0.0	False	-1	0.563894251249214	0.07947955184512409	10	2	0.0
7945_Cell1599	6	1236.5151856150644	False	0.0	False	-1	0.40103639882864395	0.1305071912938076	6	7	0.07378319543146787
7945_Cell1600	6	1441.933087461341	False	0.0	False	-1	0.5148337317674805	0.13961461210316403	6	10	0.0
7945_Cell1601	8	1947.5486297491766	False	0.0	False	-1	0.4740728660236134	0.09520440767279875	8	10	0.017114456326973053
7945_Cell1602	13	1596.1633296011555	False	0.0	False	-1	0.5192167144460804	0.12553218460715596	13	9	0.06566037543487119
7945_Cell1603	4	2959.7035518393805	False	0.0	False	-1	0.5492504379486511	0.10483817489058968	4	10	0.01223579390994383
7945_Cell1604	7	4732.492766627838	False	0.0	False	-1	0.49607446372720443	0.09927788940777674	7	10	0.034840438262473766
7945_Cell1607	9	2468.5180975893068	False	0.0	False	-1	0.5477204967902898	0.09782359613147175	9	12	0.0463488348264781
7945_Cell1608	5	2349.9923021725476	False	0.0	False	-1	0.6971569123227644	0.08731081576720953	5	13	0.0
7945_Cell1609	11	2919.308403279702	False	0.0	False	-1	0.6058781466826305	0.134287670406202	11	3	0.06540426265500587
7945_Cell1610	7	2052.747612230676	False	0.0	False	-1	0.4116785679107827	0.21633328034449964	7	6	0.061188130246844885
7945_Cell1611	1	1450.017767648357	False	0.0	False	-1	0.5047157234280086	0.17016548965840148	1	4	0.011158764184784164
7945_Cell1612	9	5227.344150294475	False	0.0	False	-1	0.6237496087882488	0.17116140603317634	9	7	0.0
7945_Cell1614	7	1226.2790624647864	False	0.0	False	-1	0.6701001617084739	0.12114856876664463	7	1	0.024826571557313486
7945_Cell1615	2	2970.160944794597	True	0.6367336327520577	False	-1	0.39871848486031564	0.18475729367904684	14	2	0.39871848486031564
7945_Cell1616	9	2853.3065136007654	False	0.0	False	-1	0.6945466488052404	0.12174235694207206	9	2	0.0
7945_Cell1617	13	1290.2393306136187	False	0.0	False	-1	0.8398372851327572	0.08008184198922104	13	8	0.0
7945_Cell1618	2	1646.3027162454223	False	0.0	False	-1	0.5016596752002733	0.1462743140973427	2	1	0.12506448503207437
7945_Cell1620	12	1156.6859438224576	False	0.0	False	-1	0.43071855013120186	0.2134728893123046	12	2	0.0
7945_Cell1622	5	1961.1709463065786	False	0.0	False	-1	0.5997805241545638	0.08275381369701355	5	1	0.010928454979026172
7945_Cell1623	8	1369.2572171065472	False	0.0	False	-1	0.8422157261227748	0.0645062213970409	8	10	0.0
7945_Cell1624	5	2635.8566469488915	False	0.0	False	-1	0.7283607192237617	0.11026334920241647	5	4	0.0
7945_Cell1625	13	6555.40009302015	False	0.0	False	-1	0.6686157638123115	0.10074577223860906	13	10	0.014544455144570468
7945_Cell1626	12	1706.1658185540787	False	0.0	False	-1	0.7431192267551	0.0849477653010914	12	7	0.0
7945_Cell1627	13	4615.831059643712	False	0.0	False	-1	0.49344404660271396	0.09161284911630443	13	7	0.036224805806272485
7945_Cell1628	1	1514.3358361737635	False	0.0	False	-1	0.5642699152567101	0.06802026284560198	1	10	0.028963816006021204
7945_Cell1629	1	4915.181001384057	True	0.44615601704600694	False	-1	0.28485523207715874	0.2229470780505354	14	1	0.28485523207715874
7945_Cell1631	8	1243.5071221112498	False	0.0	False	-1	0.5345213360312981	0.1674112400008981	8	4	0.06503706396579272
7945_Cell1633	7	6303.027865793021	False	0.0	False	-1	0.6035994777744729	0.11143989142656624	7	12	0.04605877666886476
7945_Cell1634	11	1956.4611552494341	False	0.0	False	-1	0.6242996466029889	0.10060098124099175	11	5	0.0
7945_Cell1635	1	2882.6226279456623	False	0.0	False	-1	0.7237523929284617	0.10800159460832227	1	7	0.0013456582021323486
7945_Cell1636	12	8251.19810817641	False	0.0	False	-1	0.6304304796559796	0.054719549687174934	12	7	0.0
7945_Cell1637	5	3145.19882269133	False	0.0	False	-1	0.5330857289524771	0.15957733749058134	5	7	0.0463442766440674
7945_Cell1638	5	2765.115517692126	False	0.0	False	-1	0.6492230024362056	0.07803926392808326	5	3	0.0
7945_Cell1639	1	2014.5339747155747	False	0.0	False	-1	0.41245718501123024	0.07983268528576519	1	13	0.07118033488592097
7945_Cell1640	11	4324.589906361048	False	0.0	False	-1	0.7458739302169127	0.06643704367597332	11	12	0.0
7945_Cell1643	5	1197.4410109582377	False	0.0	False	-1	0.5249720848129165	0.13212283926083676	5	7	0.06522695720964289
7945_Cell1644	4	1553.44937328772	True	0.5827840898395725	False	-1	0.3629408429522066	0.13869719500068906	14	4	0.3629408429522066
7945_Cell1645	9	2717.212906696512	False	0.0	False	-1	0.40497037962871796	0.13460991894228708	9	5	0.05198689236454328
7945_Cell1646	5	2043.916982848135	False	0.0	False	-1	0.5889874449687732	0.11326166587321733	5	11	0.10814175738775343
7945_Cell1647	9	2215.952865874595	False	0.0	False	-1	0.3243320370577395	0.17077551483981218	9	7	0.08923888241148586
7945_Cell1649	13	2928.8375526920245	False	0.0	False	-1	0.6322276030530097	0.14244043221803193	13	10	0.027460692090863235
7945_Cell1650	5	1007.1679729897485	False	0.0	False	-1	0.5387849981432702	0.11869320216134305	5	11	0.0
7945_Cell1652	7	1326.397837011514	False	0.0	False	-1	0.7468542008663183	0.10499880091724521	7	10	0.0
7945_Cell1653	4	3649.5417480064293	False	0.0	False	-1	0.42922434990104813	0.10815449987190702	4	3	0.0
7945_Cell1654	4	9156.020303429352	True	0.46145230628251477	False	-1	0.5707721799903022	0.27953101952238024	14	4	0.5707721799903022
7945_Cell1655	5	1387.2323376956174	False	0.0	False	-1	0.508101379664893	0.15488383340004686	5	14	0.15488383340004686
7945_Cell1658	12	1090.7673715858566	False	0.0	False	-1	0.6377841020211695	0.09990691150790622	12	5	0.09211556297506866
7945_Cell1659	2	9069.76963261369	False	0.0	False	-1	0.462754018760582	0.09833394979101495	2	5	0.08377447451593517
7945_Cell1660	13	3613.1091236030147	False	0.0	True	4	0.29369683702710087	0.23549648052338681	4	13	0.03377425178086832
7945_Cell1662	1	2341.996249563997	True	0.2897976001726934	True	7	0.306319720361128	0.2688400468105142	7	1	0.10628826851372283
7945_Cell1663	7	4449.191306683295	False	0.0	False	-1	0.7615971324180926	0.06565506588217106	7	9	0.04422729719863669
7945_Cell1664	12	4287.84024718437	False	0.0	False	-1	0.5926435762990239	0.10275526326682623	12	11	0.022692787022520033
7945_Cell1665	9	12773.003268664213	False	0.0	False	-1	0.6959319343070246	0.049941338912243075	9	5	0.015230670092362586
7945_Cell1666	11	2438.5280366154675	False	0.0	True	12	0.31694269091518756	0.31391367864308495	11	12	0.042004098876761015
7945_Cell1669	11	4669.163163363093	False	0.0	False	-1	0.39849329700971803	0.19945031811698857	11	5	0.045648912197593774
7945_Cell1671	5	3035.010988437363	False	0.0	False	-1	0.5041149556004237	0.1027384776288288	5	7	0.017074704961181457
7945_Cell1674	1	962.9552201107593	False	0.0	False	-1	0.3191103001413913	0.31440020205923586	1	5	0.004884444256902702
7945_Cell1675	11	3258.5052757848525	False	0.0	False	-1	0.5019207356525643	0.11393988062494136	11	14	0.11393988062494136
7945_Cell1676	7	3359.123197467085	False	0.0	False	-1	0.5208025772742831	0.134609951882235	7	12	0.0029951778605897387
7945_Cell1678	3	1649.2937181833738	False	0.0	False	-1	0.46167578677754134	0.12400911669462265	3	12	0.04406839812491405
7945_Cell1679	10	3632.3230522812073	False	0.0	False	-1	0.8627933846313997	0.059666030716424456	10	2	0.0
7945_Cell1681	13	15412.002282724205	False	0.0	False	-1	0.6694360507207334	0.06151232955749013	13	7	0.02081876467105414
7945_Cell1682	6	1943.625349374657	False	0.0	False	-1	0.4678211633265615	0.08851699319758581	6	8	0.017878195516180233
7945_Cell1683	11	1626.0291827845801	False	0.0	False	-1	0.6357985812614639	0.13571435320189687	11	5	0.0
7945_Cell1684	8	1355.9291014495132	False	0.0	False	-1	0.7936027326484342	0.07626140319288542	8	5	0.009340858740784021
7945_Cell1685	13	1434.037954878435	False	0.0	False	-1	0.40481258898710004	0.14310928252446292	13	11	0.07674236110787234
7945_Cell1686	12	2000.5401926092843	False	0.0	False	-1	0.6031421941076044	0.10256093969013358	12	7	0.0
7945_Cell1688	8	2174.2054200452453	False	0.0	False	-1	0.7136441556405777	0.1020302223371653	8	1	0.0
7945_Cell1689	3	1057.1739754498412	False	0.0	False	-1	0.44898953343328263	0.17048727879260475	3	14	0.17048727879260475
7945_Cell1690	11	4667.31848834347	False	0.0	True	13	0.4161985697908873	0.34174754449435457	13	11	0.0003654862400456945
7945_Cell1691	3	2241.540754513466	False	0.0	False	-1	0.39145319048423777	0.1277664651514697	3	11	0.06157735034994193
7945_Cell1692	6	2536.9734034503335	False	0.0	False	-1	0.6095788771971155	0.09918289691012211	6	5	0.06220252307878563
7945_Cell1693	2	5108.723932905157	True	0.418884182236396	False	-1	0.44964293412308753	0.29905784655779855	2	14	0.29905784655779855
7945_Cell1694	12	1160.0735728011346	False	0.0	False	-1	0.8441474146403659	0.1248460210580486	12	14	0.1248460210580486
7945_Cell1697	13	3798.289184853857	False	0.0	False	-1	0.5884384982695645	0.13728952376890036	13	2	0.0
7945_Cell1698	12	1910.9631677593482	False	0.0	False	-1	0.6834392807530899	0.09174366087030929	12	14	0.09174366087030929
7945_Cell1699	7	6443.759638503585	False	0.0	False	-1	0.6270562603785101	0.08150330478626816	7	1	0.0
7945_Cell1700	11	1314.4673005776092	False	0.0	False	-1	0.42348472967521	0.2285142177264627	11	10	0.03591272978526877
7945_Cell1701	13	5446.278416490846	False	0.0	False	-1	0.7660846718433288	0.05660943521300027	13	5	0.021413685549932237
7945_Cell1704	5	1377.0139947864698	False	0.0	False	-1	0.8103782405346707	0.09258515912234824	5	8	0.0
7945_Cell1707	8	1958.4305441824877	False	0.0	False	-1	0.6530059369281072	0.07285898697759081	8	14	0.07285898697759081
7945_Cell1708	9	2060.7761429508705	False	0.0	False	-1	0.5855037865336632	0.0966389375808089	9	2	0.05356112972270903
7945_Cell1709	1	2319.068467463474	True	0.1013892577022194	False	-1	0.43391045854464155	0.11175523066851291	1	7	0.05599940032626066
7945_Cell1710	8	4476.085413109815	False	0.0	False	-1	0.5603044225869178	0.08334259762657624	8	7	0.02385417719136563
7945_Cell1711	8	5281.672727982023	False	0.0	False	-1	0.5290345037516101	0.07595260920765488	8	11	0.02061650947387552
7945_Cell1712	9	4723.838088827579	False	0.0	False	-1	0.5619298921921898	0.07228380691129326	9	5	0.06093166998899876
7945_Cell1713	4	2170.105086036437	True	0.21620784180051072	False	-1	0.4720962274920645	0.15581861165591873	4	5	0.07634680987694789
7945_Cell1714	3	2060.787007811015	False	0.0	False	-1	0.537061602093885	0.27575859746198444	3	5	0.05813201191235201
7945_Cell1715	12	7493.798250416578	False	0.0	False	-1	0.6144413078036708	0.07473838928649146	12	7	0.02759930779495697
7945_Cell1717	2	3513.648096516423	False	0.0	False	-1	0.7840087293898628	0.0516506702598338	2	1	0.03459025389644507
7945_Cell1718	4	1448.3950866866098	True	0.5113889421983286	False	-1	0.3850250114576437	0.23512394002144096	4	14	0.23512394002144096
7945_Cell1719	7	25478.963087122625	False	0.0	False	-1	0.600722891779162	0.0879388754605332	7	11	0.07040925608857525
7945_Cell1720	1	3584.556214479258	False	0.0	False	-1	0.5305184187311394	0.10507471416339259	1	14	0.10507471416339259
7945_Cell1721	8	1575.7344022190894	False	0.0	False	-1	0.6190955050818957	0.05939474920340681	8	9	0.0
7945_Cell1722	6	1972.8372313184548	False	0.0	False	-1	0.5488713036506185	0.10532066256336704	6	7	0.0
7945_Cell1723	1	6490.440094278851	True	0.29284778729432465	False	-1	0.4629813192571681	0.11015374696497207	1	11	0.060646160270786384
7945_Cell1724	13	2790.119745875867	False	0.0	False	-1	0.6013994401604604	0.17471132710793708	13	6	0.05302000561707431
7945_Cell1725	2	1688.4819661826502	False	0.0	False	-1	0.378220290871876	0.203702601880562	2	5	0.0328623176106302
7945_Cell1726	8	7936.978249223415	False	0.0	False	-1	0.4753168873876053	0.07842779379404961	8	2	0.067920040725757
7945_Cell1729	5	1649.058644245454	False	0.0	False	-1	0.5915446559993517	0.11717556309811739	5	1	0.0951542457593945
7945_Cell1730	13	1416.9728737010155	False	0.0	False	-1	0.6066690595174362	0.09587793796544579	13	2	0.06585670766739722
7945_Cell1732	11	2569.242569441711	False	0.0	False	-1	0.4033439440724552	0.1892764366651735	11	2	0.0
7945_Cell1733	4	7824.204216946398	False	0.0	False	-1	0.6751876729396746	0.056761310806000914	4	2	0.03769425782161525
7945_Cell1734	7	2448.5330105081575	False	0.0	True	2	0.2784277665738761	0.16867507332600168	2	1	0.019905759910380634
7945_Cell1735	5	5074.342471695197	False	0.0	False	-1	0.49802894177304136	0.08138741382090812	5	14	0.08138741382090812
7945_Cell1736	3	3637.6748994515565	True	0.35637713826257955	False	-1	0.44693967337450824	0.14974860484205296	3	14	0.14974860484205296
7945_Cell1737	11	2822.0370427035273	False	0.0	False	-1	0.7609092139791847	0.075932366830312	11	4	0.0
7945_Cell1738	1	3846.885230440632	False	0.0	False	-1	0.5777187903366512	0.08637573482222008	1	7	0.024116952678903337
7945_Cell1739	6	1055.3119266279068	False	0.0	False	-1	0.5763052247423037	0.14343443650271115	6	12	0.0055791821075579584
7945_Cell1740	4	13132.680508986336	True	0.16280765588202	False	-1	0.5356303749777694	0.12293044543589249	4	14	0.12293044543589249
7945_Cell1741	2	3899.255492667027	False	0.0	False	-1	0.5364253153817622	0.06736405536426143	2	6	0.016504356570368812
7945_Cell1743	3	2298.802466202284	False	0.0	False	-1	0.35077451920754676	0.12339243245551917	3	14	0.12339243245551917
7945_Cell1744	3	1349.063495991652	True	0.39595594292125613	False	-1	0.5639717882683872	0.3207430873386975	14	3	0.5639717882683872
7945_Cell1745	2	2192.9839030519925	False	0.0	True	12	0.4158878042677613	0.3210051324121397	2	12	0.0
7945_Cell1746	2	1605.083037752122	False	0.0	False	-1	0.4344890047846766	0.18044434412441324	2	11	0.026514042503880397
7945_Cell1747	2	2311.115035936255	True	0.6231527266584875	False	-1	0.583657616683812	0.3462175534528162	14	2	0.583657616683812
7945_Cell1748	9	1252.4369772393807	False	0.0	False	-1	0.4415699055755896	0.11502240276752844	9	6	0.04674229328701563
7945_Cell1749	1	3808.8232218065696	False	0.0	False	-1	0.646638345589328	0.08261070818332256	1	14	0.08261070818332256
7945_Cell1750	2	1916.725709846168	False	0.0	True	3	0.22556309782624898	0.21099077473208555	2	3	0.05078806057468841
7945_Cell1751	9	1721.2153538008392	False	0.0	False	-1	0.5916105431497733	0.13580367492584114	9	14	0.13580367492584114
7945_Cell1752	2	2461.988533269642	True	0.35993296257588847	True	3	0.278820231221214	0.20758868804611355	3	14	0.20758868804611355
7945_Cell1753	5	1633.9029777737455	False	0.0	False	-1	0.39217223188771627	0.16353284621943212	5	11	0.04997092712898184
7945_Cell1755	9	1639.9557574927462	False	0.0	False	-1	0.3384923327389602	0.312601942543091	8	9	0.07631594505439894
7945_Cell1757	9	1769.195779921865	False	0.0	False	-1	0.45797600184241294	0.11821568699296756	9	3	0.0834991500180845
7945_Cell1759	12	4894.948971475551	False	0.0	False	-1	0.5554006622954661	0.10330573740603924	12	1	0.051831847315999775
7945_Cell1760	1	2752.8922353248736	False	0.0	False	-1	0.4344013196805519	0.1012415205103236	1	7	0.07910013675794784
7945_Cell1761	2	3609.994284281192	True	0.6654759538562265	True	6	0.265712951290256	0.1945772407089759	14	6	0.265712951290256
7945_Cell1762	1	2764.007759847002	False	0.0	False	-1	0.4354510470617161	0.09479548870994824	1	3	0.05342652138782694
7945_Cell1763	11	2616.0122269214767	False	0.0	False	-1	0.329927465679154	0.09275338396832057	11	8	0.07354089141305058
7945_Cell1764	9	4842.63222186926	False	0.0	True	8	0.3329540483355639	0.21358909468797424	9	8	0.08944381206795317
7945_Cell1765	7	1811.1690370401664	False	0.0	True	8	0.42368468784186747	0.20807283552209233	7	8	0.0
7945_Cell1766	2	1130.3173401299186	True	0.10383014052018101	False	-1	0.32874547508391233	0.12613743715809445	2	11	0.05054386441190786
7945_Cell1767	12	1123.2212529029143	False	0.0	False	-1	0.6738267217978361	0.14826656304624963	12	10	0.11735888776014862
7945_Cell1768	5	1378.5836099502928	False	0.0	False	-1	0.3432049828682674	0.1238381218101486	5	8	0.0795780643638553
7945_Cell1769	13	6911.078791824899	False	0.0	False	-1	0.8678335059765317	0.04783840351871671	13	2	0.02121599158422386
7945_Cell1770	2	2083.632401217191	False	0.0	False	-1	0.47308402125244303	0.1419571971254956	2	5	0.016731740080281658
7945_Cell1771	13	1045.0987962473182	False	0.0	False	-1	0.6424772377445538	0.09679001469324794	13	5	0.09432102866913347
7945_Cell1772	9	1388.99355409112	False	0.0	False	-1	0.5807382569371515	0.13182998471295465	9	5	0.00607817074129325
7945_Cell1773	9	2384.913643927633	False	0.0	False	-1	0.6907921807882423	0.11556985073027873	9	5	0.0
7945_Cell1774	13	1586.5897926171535	False	0.0	False	-1	0.5506659906762782	0.10649410299921752	13	7	0.028194481962520765
7945_Cell1775	11	5890.056523449908	False	0.0	False	-1	0.492060723467586	0.09249971478823857	11	5	0.0
7945_Cell1776	11	3285.7682877627904	False	0.0	False	-1	0.5613308263483757	0.1215519592350246	11	12	0.0
7945_Cell1777	9	2206.7211861974088	False	0.0	False	-1	0.6723038479870675	0.06094475578107577	9	12	0.02592020001025772
7945_Cell1778	9	5020.470573493283	False	0.0	False	-1	0.5795547905346016	0.08453670456145877	9	11	0.05870729467866462
7945_Cell1779	4	1414.6929918959336	True	0.2818154932685509	False	-1	0.5902018904476971	0.3550710524687762	4	14	0.3550710524687762
7945_Cell1780	5	1340.107251387226	False	0.0	True	11	0.3327465078700915	0.3324295371254897	5	2	0.0
7945_Cell1781	8	2314.575781972187	False	0.0	False	-1	0.6219238245152551	0.12766748118129698	8	5	0.018508275610858195
7945_Cell1782	2	1852.1581504085912	False	0.0	False	-1	0.8243156425908817	0.05301322774526935	2	10	0.0
7945_Cell1783	6	6940.987851126607	False	0.0	False	-1	0.6387361489701144	0.08163020743728108	6	4	0.007401680065704165
7945_Cell1784	4	1788.837515311385	False	0.0	False	-1	0.5926447714378317	0.14982785548819458	4	5	0.013007036327100903
7945_Cell1785	8	3879.7533310525637	False	0.0	False	-1	0.4579185734029535	0.12134642157931791	8	3	0.08509313368104325
7945_Cell1786	4	2133.8642600565527	False	0.0	False	-1	0.2756785090252623	0.11994787542594518	4	5	0.06456260969021695
7945_Cell1787	10	937.6133406780864	False	0.0	False	-1	0.48230177545930064	0.24622906179210113	10	5	0.0
7945_Cell1788	5	3222.8649912077854	False	0.0	True	1	0.5096076303852914	0.24245066523161796	5	1	0.05014296979439329
7945_Cell1789	2	5510.952409250758	False	0.0	False	-1	0.5792108123073555	0.1601944002511131	2	7	0.023609594584513248
7945_Cell1790	5	4432.920438462951	False	0.0	False	-1	0.5002246405258092	0.08171480277894017	5	9	0.012593701289230142
7945_Cell1791	11	4251.479822801426	False	0.0	True	4	0.4527931245399837	0.2460133837953792	4	11	0.0
7945_Cell1792	4	7891.933025264259	False	0.0	True	9	0.2570753850399808	0.2281521671892125	4	9	0.06137663077451768
7945_Cell1793	7	1919.9533721473492	False	0.0	False	-1	0.543567315959776	0.15073027998388167	7	6	0.0
7945_Cell1794	1	6197.743924009379	True	0.11918631967030796	False	-1	0.4991767029933265	0.15301183249270903	1	14	0.15301183249270903
7945_Cell1796	12	8631.684998896095	False	0.0	False	-1	0.5450729417709128	0.06944671261677027	12	7	0.0
7945_Cell1797	11	4339.068808342525	False	0.0	False	-1	0.5313160393600171	0.1099363223109817	11	2	0.0
7945_Cell1799	7	5206.748320450043	False	0.0	False	-1	0.62400872921267	0.10376091518736676	7	10	0.0
7945_Cell1800	5	1602.837005482334	False	0.0	False	-1	0.5822630130305007	0.09893650599385627	5	11	0.04716439681713871
7945_Cell1801	5	1693.389039761752	False	0.0	False	-1	0.4389807311557848	0.2532289489146776	5	6	0.023977748112072268
7945_Cell1802	5	2770.9057246746816	False	0.0	False	-1	0.475482682612	0.10208714150322658	5	10	0.030727698648926712
7945_Cell1804	1	2132.111704489507	False	0.0	False	-1	0.65534129278864	0.1802174548609026	1	7	0.013863907356457124
7945_Cell1805	10	1523.7984338937613	False	0.0	False	-1	0.663866572212257	0.14547670465758464	10	7	0.026693922176828748
7945_Cell1806	7	1174.2925931545853	False	0.0	False	-1	0.6513821992581433	0.13313973602626986	7	5	0.030205986063061373
7945_Cell1807	11	1223.1752138959814	False	0.0	False	-1	0.36248400655624446	0.18601137424122394	11	10	0.0
7945_Cell1808	4	2035.240249655826	True	0.4840518949115228	False	-1	0.27296668982923217	0.25203146965688766	4	14	0.25203146965688766
7945_Cell1809	1	2812.242164251126	False	0.0	False	-1	0.6201004531996255	0.1026406826596919	1	5	0.0
7945_Cell1810	6	2513.487637271155	False	0.0	False	-1	0.6171886700877447	0.10120855858613656	6	5	0.0
7945_Cell1811	13	1539.1367043908087	False	0.0	False	-1	0.3536353821476859	0.15947859836244088	13	7	0.0
7945_Cell1812	2	4269.443605458432	True	0.3454531041941163	False	-1	0.3577300476064468	0.3055900123338166	2	14	0.3055900123338166
7945_Cell1813	10	4629.114308433657	False	0.0	False	-1	0.7153071488682357	0.05644094767791984	10	8	0.0
7945_Cell1814	4	3826.0115372782916	False	0.0	False	-1	0.6303089597000868	0.06537752559122817	4	7	0.01840738533676414
7945_Cell1815	9	4766.797955269339	False	0.0	False	-1	0.691919559316776	0.0571441464934888	9	3	0.015956756434658215
7945_Cell1816	2	5738.114561480354	True	0.25745507168341775	False	-1	0.30257929463798955	0.2666293343330893	14	2	0.30257929463798955
7945_Cell1818	12	976.76572875126	False	0.0	True	5	0.3992519751316431	0.36353911503942826	5	12	0.0
7945_Cell1819	6	7952.636788073611	False	0.0	False	-1	0.6027735007805993	0.08892176976578826	6	4	0.0006772588991814528
7945_Cell1820	12	4591.909002734456	False	0.0	False	-1	0.6717640744481461	0.06730123539280158	12	14	0.06730123539280158
7945_Cell1821	12	2360.116949512446	False	0.0	False	-1	0.6796728726959699	0.07766012673890291	12	6	0.027156845696618866
7945_Cell1822	7	1603.5899392948413	False	0.0	False	-1	0.5710243395501191	0.1555170968276245	7	12	0.06664531509519471
7945_Cell1823	2	6017.485084158256	False	0.0	False	-1	0.5791975888439792	0.12581646605189412	2	6	0.037516903979525264
7945_Cell1825	1	4392.119344305107	False	0.0	True	9	0.3329779275287635	0.24830714696920478	1	9	0.0
7945_Cell1827	1	2670.9775128720185	False	0.0	False	-1	0.6931163651795041	0.07445273258633085	1	6	0.00219218829204763
7945_Cell1828	3	2217.259446663778	False	0.0	False	-1	0.3682376727130271	0.10804759097063849	3	5	0.06233301957138438
7945_Cell1829	8	6735.708601686452	False	0.0	False	-1	0.6013750898922754	0.0774045232083063	8	6	0.02995554908274289
7945_Cell1830	12	1629.2825314315962	False	0.0	False	-1	0.6208828459947779	0.13306778997628355	12	8	0.08215900102861905
7945_Cell1832	12	1104.308816610217	False	0.0	False	-1	0.5268421439768591	0.14959116042332826	12	1	0.0
7945_Cell1833	11	4381.984342215305	False	0.0	False	-1	0.6884052299571103	0.061022543345275744	11	9	0.0
7945_Cell1834	6	1375.1064473605798	False	0.0	False	-1	0.9694462947363722	0.017790127047758307	6	12	0.012763578215869457
7945_Cell1835	12	1571.9715938595164	False	0.0	False	-1	0.5861159952205628	0.09540916706893164	12	6	0.038843597497432
7945_Cell1836	13	1414.4766976671435	False	0.0	False	-1	0.29763144228741056	0.14058022615765295	13	6	0.0
7945_Cell1837	9	1499.6336161981349	False	0.0	False	-1	0.6123685469425689	0.24046300159343514	9	5	0.025872679135846597
7945_Cell1839	10	3579.3557170629224	False	0.0	False	-1	0.5396337159260104	0.12286023361144026	10	1	0.08480252947291786
7945_Cell1840	8	2907.7685493863937	False	0.0	False	-1	0.45224926455681036	0.09940883040719417	8	10	0.0053705356626355645
7945_Cell1841	10	3736.31933382071	False	0.0	False	-1	0.4380471566794934	0.1344600413203982	10	5	0.019230200887390584
7945_Cell1842	4	24011.8542272829	True	0.39234276100743437	False	-1	0.40784257990823886	0.30660394159959387	4	14	0.30660394159959387
7945_Cell1843	13	2252.328082387939	False	0.0	False	-1	0.6471927378767055	0.11995834220126383	13	10	0.0
7945_Cell1844	10	1264.8009194681947	False	0.0	False	-1	0.677063511717796	0.10864143208210558	10	3	0.07996394185523535
7945_Cell1845	1	20021.339872261597	False	0.0	False	-1	0.5525433519004349	0.06669722686052822	1	7	0.06397299426620938
7945_Cell1847	5	1328.9824435197327	False	0.0	False	-1	0.5088754132616274	0.25037297186014534	5	4	0.038444687405789615
7945_Cell1848	7	2663.4944431117165	False	0.0	False	-1	0.7807630842965474	0.08321620380669009	7	13	0.009974412464214023
7945_Cell1850	10	4302.723412153745	False	0.0	False	-1	0.5317432378250581	0.09025057688014862	10	7	0.004828200798105002
7945_Cell1851	2	2186.994467225596	False	0.0	False	-1	0.45032691683201437	0.23435076813041888	2	7	0.0
7945_Cell1852	10	2137.8847024312313	False	0.0	False	-1	0.7356508132174217	0.10199545533739526	10	11	0.0
7945_Cell1854	6	5930.915378953241	False	0.0	False	-1	0.4538275028288559	0.0851138461060369	6	1	0.03866922860926045
7945_Cell1856	3	2391.9010352167497	False	0.0	False	-1	0.32279115101622036	0.17416370537636308	3	8	0.03291164924654328
7945_Cell1857	13	1593.7073956533297	False	0.0	False	-1	0.6001511758694875	0.10193648231074702	13	7	0.0
7945_Cell1858	13	3638.3519971934543	False	0.0	False	-1	0.5182098147894929	0.12316592900854968	13	12	0.027651730630965057
7945_Cell1859	9	3227.680840510808	False	0.0	True	10	0.310833619923356	0.30960127668213505	10	9	0.06692004814054092
7945_Cell1860	5	2248.223209273762	False	0.0	False	-1	0.6718900218211638	0.06840176694846582	5	14	0.06840176694846582
7945_Cell1864	8	1638.636740585491	False	0.0	False	-1	0.5205913518101102	0.10393407821291564	8	11	0.07643043591365498
7945_Cell1865	4	1510.8735160350163	False	0.0	False	-1	0.5367760979502532	0.1440902949870205	4	2	0.0
7945_Cell1866	1	3066.539515563778	True	0.41330062311436055	False	-1	0.4305440246172499	0.2426893002494391	1	14	0.2426893002494391
7945_Cell1867	11	1044.2077638623034	False	0.0	False	-1	0.4778986559693784	0.21342169569517408	11	2	0.002911233705204442
7945_Cell1868	3	1502.7413100881433	True	0.37726481329609585	False	-1	0.2795970667950736	0.1675933553686489	3	9	0.10490659916448432
7945_Cell1869	1	1892.0184677663808	False	0.0	False	-1	0.6876530977762736	0.1054795940449593	1	6	0.03112698163083229
7945_Cell1870	7	1480.6509924078543	False	0.0	False	-1	0.623497924518212	0.12023780872242606	7	3	0.03850577751266033
7945_Cell1871	4	9327.113485127447	False	0.0	False	-1	0.6005779361102049	0.05736120142439365	4	5	0.03436849598118224
7945_Cell1872	7	2311.8294707663526	False	0.0	False	-1	0.43750391026283053	0.11432768940095958	7	1	0.05161117111994781
7945_Cell1874	10	1345.4278927011824	False	0.0	False	-1	0.4001004073210083	0.13314520698681032	10	8	0.0
7945_Cell1876	8	1733.1935580750658	False	0.0	False	-1	0.6916375750309847	0.10145002517608197	8	2	0.0
7945_Cell1877	7	1886.3153779385457	False	0.0	False	-1	0.5467180950608038	0.12150106887430065	7	10	0.0
7945_Cell1879	13	1577.5036484735897	False	0.0	False	-1	0.5546542446752922	0.19130939497831756	13	11	0.0
7945_Cell1880	11	2248.7303826784123	False	0.0	False	-1	0.7059852732763842	0.07982867041088984	11	13	0.0
7945_Cell1881	12	2097.383635671635	False	0.0	False	-1	0.5433537610146021	0.11717301780921874	12	10	0.0
7945_Cell1882	9	1874.5350624945129	False	0.0	False	-1	0.5828726396155947	0.0935504546316226	9	5	0.0
7945_Cell1883	2	5610.2295854850045	True	0.10333390155437028	False	-1	0.5471863724396707	0.08270726732751031	2	14	0.08270726732751031
7945_Cell1884	2	1592.3114661453837	True	0.3221292282247609	False	-1	0.30135972866126526	0.19123979976714492	14	2	0.30135972866126526
7945_Cell1887	3	4597.910596471818	False	0.0	False	-1	0.7538449607819473	0.07125074157171561	3	7	0.0
7945_Cell1888	12	2619.208278996542	False	0.0	False	-1	0.7217068338448103	0.04931117417519171	12	11	0.03652568977304912
7945_Cell1889	1	1751.2368686083134	False	0.0	False	-1	0.815572242026363	0.050266054731179864	1	6	0.0
7945_Cell1890	8	1785.9190097431047	False	0.0	False	-1	0.8825089204193887	0.07872602812460687	8	14	0.07872602812460687
7945_Cell1891	8	1154.8629077156422	False	0.0	False	-1	0.5034913720242072	0.1854979685713733	8	7	0.0
7945_Cell1892	11	3746.178229791764	False	0.0	False	-1	0.3981059733581445	0.10671842785116549	11	7	0.09667551987133918
7945_Cell1893	13	3401.999806382567	False	0.0	False	-1	0.6331026453113079	0.08098351195768973	13	12	0.05215546651844097
7945_Cell1894	6	12325.437532510468	False	0.0	True	6	0.5085663812447744	0.08579884106139479	6	12	0.04718323386269889
7945_Cell1895	10	1345.3577733138375	False	0.0	False	-1	0.5867324026212918	0.1114681371073333	10	5	0.0
7945_Cell1896	3	2618.81054364341	False	0.0	False	-1	0.5461271248775603	0.1327953133572696	3	12	0.0038539464693881195
7945_Cell1897	8	2072.832412397523	False	0.0	False	-1	0.6695161469507002	0.1464354268021762	8	11	0.02976629399704404
7945_Cell1898	4	2751.496618479806	True	0.3807426056145331	False	-1	0.4385452531271748	0.195101572759515	4	14	0.195101572759515
7945_Cell1899	7	4752.202016774385	False	0.0	False	-1	0.8051917742190147	0.08621533957193597	7	6	0.0
7945_Cell1900	13	3957.7677519349068	False	0.0	False	-1	0.6529643522363692	0.06010529952518604	13	6	0.019293731760943532
7945_Cell1901	7	1238.4295076824615	False	0.0	False	-1	0.4654322991206661	0.1373598502414607	7	8	0.0
7945_Cell1902	6	2085.60698911692	False	0.0	False	-1	0.5140010994081089	0.2172434147046223	6	7	0.0620120248467921
7945_Cell1903	13	3186.6087179706283	False	0.0	False	-1	0.5402139752533063	0.06964071103991633	13	4	0.03718201336974657
7945_Cell1904	10	1918.9068829784705	False	0.0	False	-1	0.6518086376571808	0.0946402443732947	10	12	0.018459643490533802
7945_Cell1905	6	1843.870373405909	False	0.0	False	-1	0.6568376804213647	0.197633497358879	6	10	0.012650033816699857
7945_Cell1906	11	1546.5639695426053	False	0.0	False	-1	0.5551673234285885	0.15510493112586107	11	9	0.004492927961758551
7945_Cell1907	13	1368.7157263650552	False	0.0	False	-1	0.30830252198859115	0.2858514296695061	14	13	0.30830252198859115
7945_Cell1908	5	2911.3330705012536	False	0.0	False	-1	0.36054949299150646	0.12313386697719476	5	14	0.12313386697719476
7945_Cell1910	6	5841.404162133667	False	0.0	False	-1	0.4655787177894559	0.10655370037913939	6	2	0.04138254276776715
7945_Cell1911	11	2670.8081267550283	False	0.0	True	12	0.3827279339620243	0.2804671245894699	12	11	0.07228413624626324
7945_Cell1912	2	4391.459302995108	False	0.0	False	-1	0.4839413045562141	0.11800604732823777	2	12	0.0
7945_Cell1913	7	1617.2702108485516	False	0.0	False	-1	0.6568561245983652	0.07143054891006807	7	11	0.02276377708681791
7945_Cell1914	13	3119.266952209135	False	0.0	False	-1	0.5365663853812975	0.08197420195598407	13	11	0.020256168793198286
7945_Cell1915	12	2171.299549513236	False	0.0	False	-1	0.5009519258027686	0.09191944852816968	12	11	0.06406307931878097
7945_Cell1916	1	3322.139357565113	False	0.0	False	-1	0.5724109744767634	0.0855738316470936	1	4	0.011137813101573612
7945_Cell1917	3	1430.6560951112112	True	0.3068342364269662	False	-1	0.26812056592836603	0.2417620204178189	14	3	0.26812056592836603
7945_Cell1919	12	1511.2591683171054	False	0.0	False	-1	0.28271515723780605	0.1682101627512892	12	11	0.127143927935851
7945_Cell1920	4	1326.0457743691024	False	0.0	False	-1	0.590639958717486	0.10357773243011427	4	6	0.0
7945_Cell1921	6	2929.2507598795564	False	0.0	False	-1	0.5957962675094528	0.1784563207935166	6	4	0.06721319493536522
7945_Cell1922	12	2250.1475366306945	False	0.0	False	-1	0.7472122157509122	0.07907409105108583	12	4	0.009597472738668808
7945_Cell1923	1	1369.7740531078043	False	0.0	False	-1	0.6171630439151979	0.14036747278661077	1	14	0.14036747278661077
7945_Cell1924	7	1688.6366264604312	False	0.0	False	-1	0.5222480817498157	0.10556885265132307	7	12	0.0
7945_Cell1925	11	3776.3883592606594	False	0.0	True	11	0.6783451463099062	0.07911947742824427	11	6	0.0
7945_Cell1926	8	2314.159205069477	False	0.0	False	-1	0.2938114796498475	0.17853945263997834	8	5	0.06274994826061783
7945_Cell1929	12	4987.6080179182745	False	0.0	False	-1	0.5396794006274184	0.0701660458778145	12	7	0.06895753725437588
7945_Cell1930	4	3135.3572756162403	False	0.0	False	-1	0.2686975678762509	0.15588359543285346	4	7	0.028015747250407327
7945_Cell1931	6	1513.4350745407746	False	0.0	False	-1	0.545311004831304	0.12075632187638734	6	5	0.04414672382710414
7945_Cell1932	1	1785.4101252465482	True	0.21091813621264172	False	-1	0.4805063148379638	0.1266819957251358	1	11	0.054174285395524324
7945_Cell1933	11	1752.0414269251858	False	0.0	False	-1	0.630956558290318	0.09275853314866582	11	7	0.0
7945_Cell1934	12	2057.0930808898647	False	0.0	False	-1	0.6300513376710359	0.1235421641407869	12	7	0.07620413595804736
7945_Cell1935	11	2721.7741203971573	False	0.0	False	-1	0.41182018852714036	0.1241411809774164	11	6	0.026284592322612568
7945_Cell1937	5	1135.9557914903862	False	0.0	False	-1	0.6650703656814626	0.14245920598602607	5	7	0.0
7945_Cell1938	11	1768.3788294724684	False	0.0	False	-1	0.4271873205183003	0.13429137879443195	11	5	0.0
7945_Cell1939	8	4768.892217010961	False	0.0	False	-1	0.7137659112972554	0.08242147975730804	8	14	0.08242147975730804
7945_Cell1940	12	2207.8514725488603	False	0.0	False	-1	0.7878087566943093	0.07221611878548771	12	2	0.008790935743354435
7945_Cell1941	2	1795.5791814617435	False	0.0	False	-1	0.44496992294986565	0.13102810989496555	2	14	0.13102810989496555
7945_Cell1942	7	3909.8837904441516	False	0.0	False	-1	0.6203567889136578	0.07943144576144055	7	1	0.009790057347259965
7945_Cell1943	12	5892.540295004211	False	0.0	False	-1	0.6605437268920066	0.0915975829411843	12	2	0.004328236465286109
7945_Cell1945	4	2907.3294920611525	False	0.0	False	-1	0.6065260070909742	0.08658748606356624	4	6	0.006140385324174654
7945_Cell1946	2	2038.5368252207822	False	0.0	True	5	0.4383100926616584	0.26649150306921837	5	2	0.06333743092260666
7945_Cell1947	10	1483.3299781994158	False	0.0	False	-1	0.5218548714329174	0.1419437494349885	10	11	0.13397514383225909
7945_Cell1948	10	9490.992394525252	False	0.0	True	5	0.3377191714064754	0.19392793734679437	10	5	0.029768562452892507
7945_Cell1949	2	2102.605844420432	True	0.28445111247226124	False	-1	0.3335277939849971	0.2820799003577968	14	2	0.3335277939849971
7945_Cell1950	9	3196.052410789347	False	0.0	False	-1	0.553820633903401	0.08516695091524187	9	7	0.04938013895044886
7945_Cell1951	9	4212.434121368703	False	0.0	False	-1	0.452767068623929	0.15390357757632253	9	6	0.07989357789021814
7945_Cell1952	7	2619.328880937315	False	0.0	False	-1	0.5891618193418281	0.13219676338642883	7	10	0.08334423482380923
7945_Cell1953	3	2966.363725728036	False	0.0	False	-1	0.8421192168863272	0.056518070981124886	3	7	0.028969123530234262
7945_Cell1954	3	1101.057325619276	False	0.0	False	-1	0.7442721546400268	0.07270080978517128	3	6	0.0
7945_Cell1955	2	2803.30569547495	False	0.0	False	-1	0.7053965142636277	0.05214019653414003	2	7	0.0
7945_Cell1956	11	3407.7987928938014	False	0.0	False	-1	0.366295444407597	0.15560951963779715	11	13	0.059572361606109216
7945_Cell1957	5	2771.7624614645133	False	0.0	False	-1	0.6906476305343382	0.07639718437209353	5	11	0.0
7945_Cell1958	11	2930.8001515353985	False	0.0	True	4	0.3398581329843749	0.1816308583991292	4	11	0.12421466148534581
7945_Cell1960	9	2831.6262053004284	False	0.0	False	-1	0.4362635216831095	0.13333493417999068	9	5	0.06674326565506267
7945_Cell1961	4	5547.9688388191325	True	0.4160286462854993	True	6	0.3094767611060512	0.24749248699896453	6	4	0.24027743381035097
7945_Cell1962	6	4027.1229099925663	False	0.0	False	-1	0.43537956151006957	0.12775932670633428	6	10	0.010874498572443676
7945_Cell1963	8	3210.504428794279	False	0.0	False	-1	0.5597742500208871	0.1178529071066085	8	11	0.10064386396521588
7945_Cell1964	12	2366.609772431011	False	0.0	False	-1	0.44490376174188645	0.15694373047982943	12	5	0.0
7945_Cell1965	5	5981.892276705008	False	0.0	False	-1	0.6329901971948856	0.10376757047428516	5	2	0.03496601183267356
7945_Cell1966	2	1179.8589851674358	False	0.0	False	-1	0.6269749227212827	0.12948397143615162	2	5	0.12772904230343493
7945_Cell1967	1	6285.858062142376	False	0.0	False	-1	0.5549163436236971	0.08440205369474588	1	2	0.06437361947639268
7945_Cell1968	1	1463.186974030459	False	0.0	False	-1	0.4344627077174373	0.20811310090831128	1	10	0.014344972689866878
7945_Cell1969	1	1084.9987881875797	False	0.0	False	-1	0.7480600836279651	0.08640283884848136	1	2	0.0
7945_Cell1970	7	5096.520206926342	False	0.0	False	-1	0.6300239044395726	0.0669397752741869	7	4	0.05358291568346759
7945_Cell1971	12	2040.7336078149856	False	0.0	False	-1	0.4100275119883237	0.1281798089081362	12	13	0.014353552704134099
7945_Cell1974	8	1822.7837401995432	False	0.0	False	-1	0.8069957590717663	0.06200282981093745	8	10	0.04304073195697464
7945_Cell1976	6	2135.16255265781	False	0.0	False	-1	0.5266107994384438	0.1310296807410809	6	5	0.02598687997155754
7945_Cell1978	1	1163.0208322480667	False	0.0	False	-1	0.7448628302102528	0.08359124345246748	1	3	0.0
7945_Cell1979	1	1071.1573055571193	False	0.0	False	-1	0.8854032202005803	0.06142142651572632	1	7	0.019738903894657354
7945_Cell1980	1	3240.437574312713	True	0.4200136893089498	False	-1	0.2766587768388727	0.13801399010018128	1	10	0.10377945917320085
7945_Cell1981	6	1373.6629212478756	False	0.0	False	-1	0.5988287789791482	0.1762519646627515	6	10	0.0
7945_Cell1982	10	3620.6830750499034	False	0.0	False	-1	0.44954519539525933	0.132408065906051	10	5	0.10234887905519069
7945_Cell1983	12	1095.7748874814865	False	0.0	False	-1	0.4971259454352964	0.13726255555977143	12	11	0.03815021455715179
7945_Cell1984	7	1706.5552841229787	False	0.0	False	-1	0.5931331550644218	0.11177922893537294	7	13	0.0030233802325545806
7945_Cell1987	3	1350.455058818008	False	0.0	False	-1	0.38611672073542846	0.1562144725779337	3	5	0.04953309204476021
7945_Cell1988	11	1791.2192642449995	False	0.0	False	-1	0.47313412130215843	0.14502229814691883	11	2	0.03735353409144214
7945_Cell1989	13	4214.895870937651	False	0.0	False	-1	0.5841316491024652	0.10996825079020972	13	6	0.0
7945_Cell1990	9	1581.0552900001396	False	0.0	False	-1	0.5061781444870981	0.09165613871128513	9	3	0.012823779472801703
7945_Cell1991	2	2916.193722698914	False	0.0	False	-1	0.7076553992115292	0.08149780911864489	2	9	0.03279568853017874
7945_Cell1992	2	5692.957153256305	True	0.22567442896754838	False	-1	0.3022181437378734	0.1982974383313684	2	14	0.1982974383313684
7945_Cell1993	11	15128.639567809585	False	0.0	False	-1	0.5038593834784917	0.08049966243910858	11	12	0.05134998959092308
7945_Cell1994	12	1081.4812109066934	False	0.0	False	-1	0.5821164705244946	0.22324193703636622	12	7	0.04688816390907193
7945_Cell1995	2	1334.8388407672633	False	0.0	False	-1	0.46145406652406823	0.1756164707684029	2	14	0.1756164707684029
7945_Cell1996	11	2339.8407388852934	False	0.0	False	-1	0.47798044595645245	0.10713540056916733	11	12	0.0
7945_Cell1997	9	7458.905774003563	False	0.0	False	-1	0.608491828574902	0.07908310445023098	9	11	0.07598723709311539
7945_Cell1998	2	3722.1553693227	False	0.0	False	-1	0.6168442597512664	0.11857532395171974	2	7	0.0769799253965275
7945_Cell1999	3	3535.2140370225475	False	0.0	False	-1	0.5032181023438258	0.12120105964089369	3	14	0.12120105964089369
7945_Cell2000	12	3434.6630064257283	False	0.0	False	-1	0.676965298733096	0.05210440903974356	12	3	0.022467667512700122
7945_Cell2002	4	3277.0462415091547	False	0.0	False	-1	0.751144770768876	0.09865759477728128	4	14	0.09865759477728128
7945_Cell2004	7	3588.5135788461002	False	0.0	False	-1	0.6130133032711876	0.12985007704817655	7	2	0.009138816702070644
7945_Cell2005	2	16682.880096607827	True	0.2575073106671666	False	-1	0.5628930677911509	0.2140087591191341	2	14	0.2140087591191341
7945_Cell2006	3	1000.0313910030266	False	0.0	False	-1	0.5285705154270361	0.2474901465099876	3	14	0.2474901465099876
7945_Cell2007	12	2087.0229831554584	False	0.0	False	-1	0.4627967301913771	0.14500439814301183	12	5	0.14073173747101925
7945_Cell2008	13	1402.8454323399642	False	0.0	False	-1	0.6671724576551102	0.1457118755122499	13	4	0.0
7945_Cell2009	5	1417.76102691083	False	0.0	False	-1	0.4840773910592752	0.155423555784116	5	7	0.026734170792654097
7945_Cell2010	5	4344.757096266204	False	0.0	False	-1	0.47964070208724774	0.10216282292101847	5	6	0.02678967227794891
7945_Cell2012	13	2335.172667432464	False	0.0	False	-1	0.5852161877588067	0.09858490771853394	13	6	0.05899274628800428
7945_Cell2013	3	1117.5727126291863	True	0.44961844477404567	False	-1	0.332799036865871	0.2579706208070467	3	14	0.2579706208070467
7945_Cell2015	3	4901.503705905632	True	0.3552398850596412	False	-1	0.3176011865795384	0.28451679999124346	14	3	0.3176011865795384
7945_Cell2016	1	4514.8245613372155	False	0.0	False	-1	0.5909645476090133	0.15175769226763894	1	2	0.024750501833904644
7945_Cell2017	6	4374.689492628922	False	0.0	False	-1	0.5184532709776243	0.09072693882559865	6	8	0.012222616567854859
7945_Cell2018	13	1125.7677631332208	False	0.0	False	-1	0.7915249832204271	0.09518588582025433	13	7	0.0
7945_Cell2019	1	3774.0027311283047	False	0.0	False	-1	0.5545930386579427	0.0988601895972088	1	7	0.03940399677500799
7945_Cell2021	2	4266.180619167661	True	0.6825306026542723	False	-1	0.37430215327056127	0.17435197171406563	14	2	0.37430215327056127
7945_Cell2022	5	1676.4308444313306	False	0.0	False	-1	0.44474973069604967	0.12728409501877902	5	12	0.055386874975818096
7945_Cell2023	9	1751.37212463143	False	0.0	False	-1	0.48756423142835775	0.10929837202300902	9	11	0.0
7945_Cell2024	3	2729.7101329081156	True	0.5178653897788009	False	-1	0.4280613515888824	0.3567514328117711	3	14	0.3567514328117711
7945_Cell2025	11	1154.5207211590657	False	0.0	True	9	0.31053041330467385	0.2750898132717503	9	11	0.0
7945_Cell2026	4	2199.2959400671	False	0.0	False	-1	0.4027101187295592	0.08427017753707226	4	2	0.06393925010835003
7945_Cell2027	12	4690.096621292254	False	0.0	False	-1	0.40469081879887425	0.15701059809068854	12	5	0.00566496563101941
7945_Cell2028	13	3851.140321843831	False	0.0	False	-1	0.5736458338834967	0.10731701739758316	13	1	0.0050200306191146085
7945_Cell2029	2	2703.7939165127254	True	0.5100834743421473	False	-1	0.45548712844247186	0.19056908876803624	2	14	0.19056908876803624
7945_Cell2030	9	2838.236219694533	False	0.0	False	-1	0.6967841597451675	0.08319961390849731	9	6	0.06573170067748077
7945_Cell2032	10	1719.539034525646	False	0.0	False	-1	0.4762472174354013	0.23250427872079146	10	14	0.23250427872079146
7945_Cell2033	3	3113.781155660319	True	0.1254236299764818	False	-1	0.5319040478237842	0.10961658776946043	3	2	0.061254063270432514
7945_Cell2034	12	9789.775343916992	False	0.0	False	-1	0.5959670647810031	0.10877746984052931	12	10	0.05099081493844555
7945_Cell2035	3	2026.3300060703598	False	0.0	False	-1	0.7708663086299418	0.11288181801469477	3	14	0.11288181801469477
7945_Cell2036	6	2045.3179006071591	False	0.0	False	-1	0.5159048455627135	0.1477202752273872	6	7	0.021361920394835636
7945_Cell2038	10	2172.7334958480105	False	0.0	False	-1	0.5313973139960501	0.1342519348912253	10	14	0.1342519348912253
7945_Cell2039	13	1664.1446154451653	False	0.0	False	-1	0.5259736423971335	0.1060833022827051	13	11	0.02111999808197091
7945_Cell2040	12	4581.376370084623	False	0.0	False	-1	0.7847755522571679	0.06112907448529497	12	8	0.0
7945_Cell2041	3	2042.2889855906242	False	0.0	False	-1	0.5588970110017782	0.09852432457398498	3	7	0.08386269805156558
7945_Cell2042	8	1854.5278867051009	False	0.0	False	-1	0.48744112297922154	0.12547318444751104	8	2	0.03704258917496928
7945_Cell2043	9	4070.7034139440593	False	0.0	False	-1	0.5606257278915601	0.07929325157907399	9	5	0.03895076263252838
7945_Cell2046	13	2734.7939366785686	False	0.0	True	5	0.5449943362010005	0.306248340085728	5	13	0.0
7945_Cell2047	11	2856.971421474272	False	0.0	False	-1	0.6019113375762303	0.10122908012928211	11	12	0.0946086875384264
7945_Cell2048	5	9866.577118362142	False	0.0	False	-1	0.635092453410659	0.07355457345435651	5	6	0.05700676420769713
7945_Cell2049	8	2799.238108468656	False	0.0	False	-1	0.313844489719512	0.1566939814437907	8	5	0.1010359861844491
7945_Cell2050	10	4923.744874305659	False	0.0	False	-1	0.5734812257116738	0.11616918900420128	10	7	0.0
7945_Cell2051	12	1498.4725064767415	False	0.0	False	-1	0.6528739644708884	0.18842655674461625	12	6	0.0
7945_Cell2052	3	1429.0161775883537	True	0.6875606451149492	False	-1	0.3989867981285271	0.1851292190617836	14	12	0.3989867981285271
7945_Cell2053	11	3576.2323690865946	False	0.0	False	-1	0.3550626611290018	0.09966983263058928	11	14	0.09966983263058928
7945_Cell2055	8	3250.030205578248	False	0.0	False	-1	0.5601730794044546	0.12733890689388783	8	7	0.0844276054538365
7945_Cell2056	2	2685.813165977733	False	0.0	False	-1	0.5632999774482892	0.12235389821562528	2	7	0.060572832732005776
7945_Cell2058	9	4976.484145878892	False	0.0	False	-1	0.7377184600532191	0.11972692771709613	9	11	0.04244848652856172
7945_Cell2059	9	1482.3524315150423	False	0.0	False	-1	0.3985020379884722	0.13791958116786818	9	4	0.0
7945_Cell2060	1	1059.7817448606322	False	0.0	False	-1	0.29512026301122596	0.2006377883988556	1	5	0.0
7945_Cell2062	13	1529.5530535353148	False	0.0	False	-1	0.5156374603533284	0.13339415740399388	13	6	0.0
7945_Cell2063	11	1225.556952222096	False	0.0	False	-1	0.510212158377008	0.10459826495400991	11	5	0.010853725575453837
7945_Cell2064	12	2651.621134575683	False	0.0	False	-1	0.5858961514411589	0.11107921478353834	12	11	0.0
7945_Cell2065	12	1515.1389930374748	False	0.0	False	-1	0.7893094036457932	0.0954179041860644	12	6	0.0
7945_Cell2066	7	2261.8093879556295	False	0.0	False	-1	0.9099639490477074	0.05176802290624857	7	5	0.008440148723170905
7945_Cell2067	11	3376.0869573536775	False	0.0	False	-1	0.6519495296405619	0.09226052186279232	11	14	0.09226052186279232
7945_Cell2068	7	1009.9346957921834	False	0.0	False	-1	0.27934716318922803	0.17778675952010564	7	14	0.17778675952010564
7945_Cell2069	6	7532.845386333596	False	0.0	False	-1	0.6252689246663677	0.11840999989988862	6	5	0.03898710632728883
7945_Cell2070	11	3417.7420497492276	False	0.0	True	6	0.3384018616579267	0.2508903028532381	11	6	0.049003288719072446
7945_Cell2071	2	2962.8865532003865	True	0.49264283028378997	False	-1	0.4239663406024897	0.29655988962973756	14	2	0.4239663406024897
7945_Cell2072	2	2557.3068557474635	True	0.3222302590054326	False	-1	0.27543623502477	0.2593853066126971	2	14	0.2593853066126971
7945_Cell2073	3	3511.8435925393114	True	0.3096336429805918	False	-1	0.2678995695495961	0.24931894065211693	3	14	0.24931894065211693
7945_Cell2074	1	3012.442845730667	True	0.26725435021898614	False	-1	0.3657257142022656	0.24249813529094894	1	14	0.24249813529094894
7945_Cell2075	2	9408.37976774375	False	0.0	False	-1	0.6044459047192196	0.09256493523276006	2	12	0.0
7945_Cell2076	8	7984.32673786205	False	0.0	False	-1	0.4582664895262878	0.09605470790767043	8	12	0.04421653599749548
7945_Cell2077	4	1044.3438116208556	False	0.0	False	-1	0.4196075715135794	0.13670681291664216	4	10	0.0
7945_Cell2078	6	4599.529762188366	False	0.0	False	-1	0.6055832048610122	0.05475125682911035	6	7	0.053320391734983055
7945_Cell2079	13	1450.9432295455817	False	0.0	False	-1	0.41405825624516285	0.19435913935511542	13	1	0.0
7945_Cell2081	3	1285.6362497985651	False	0.0	False	-1	0.47231199441083027	0.31480198656033137	3	14	0.31480198656033137
7945_Cell2082	5	2151.6162761984006	False	0.0	False	-1	0.8321043806522864	0.06336974600006115	5	13	0.0
7945_Cell2083	2	4152.870755384688	False	0.0	False	-1	0.5918731019945062	0.09355805585888537	2	9	0.022564532045755547
7945_Cell2084	11	2605.2671226477887	False	0.0	True	13	0.43473464447752386	0.29568654394813215	11	13	0.0038597138212549007
7945_Cell2085	2	2171.4271333666343	True	0.6716259018629055	False	-1	0.3867654286831957	0.2616314540214234	2	14	0.2616314540214234
7945_Cell2087	11	6059.013000474692	False	0.0	False	-1	0.626462249874342	0.07415468108741104	11	12	0.04696576366336101
7945_Cell2088	3	1200.6772683199288	False	0.0	False	-1	0.5597580010567759	0.42015283377717405	3	5	0.0
7945_Cell2090	2	1241.7345695153947	False	0.0	False	-1	0.6549137512948849	0.11782819621236258	2	10	0.0
7945_Cell2091	3	3778.6738226174666	False	0.0	False	-1	0.4634528010090199	0.18988189657032123	3	5	0.028724044205417253
7945_Cell2092	2	2092.888407583316	False	0.0	False	-1	0.7668422857252349	0.0660800397541903	2	1	0.006381099918769314
7945_Cell2093	9	8612.792043004594	False	0.0	False	-1	0.6269670185511074	0.13886631894024276	9	7	0.041964421018631716
7945_Cell2094	10	3599.4510906961705	False	0.0	False	-1	0.38462504613273046	0.0785193360635964	10	4	0.07466727996960323
7945_Cell2096	4	2228.805345750357	True	0.34109449651738055	False	-1	0.23658235928526863	0.1968348930782741	14	4	0.23658235928526863
7945_Cell2097	9	1522.691706400756	False	0.0	False	-1	0.6305082631040836	0.09453438005448014	9	14	0.09453438005448014
7945_Cell2098	3	947.2130060177467	False	0.0	False	-1	0.45564142510967093	0.09098117557777798	3	9	0.0
7945_Cell2100	5	2394.3215241231633	False	0.0	False	-1	0.446644032934522	0.14114153211553557	5	12	0.04045627242777858
7945_Cell2101	6	1431.6145679508425	False	0.0	False	-1	0.6466975630289837	0.12271023740308065	6	3	0.034542936821763466
7945_Cell2102	13	3435.708224789276	False	0.0	False	-1	0.692365189291281	0.060563493732498384	13	3	0.0
7945_Cell2103	13	1051.961885446431	False	0.0	False	-1	0.4747383448004661	0.22353789695836898	13	9	0.19994848329957327
7945_Cell2105	9	3372.7566710542083	False	0.0	False	-1	0.5342195541984348	0.08914449242321515	9	4	0.07185560423953063
7945_Cell2106	4	4957.013317441198	True	0.2777487911264792	False	-1	0.3672961961590857	0.2100781659945225	4	5	0.20118161339128052
7945_Cell2107	9	2416.86239603182	False	0.0	False	-1	0.6153197674547138	0.08120821595635722	9	2	0.0
7945_Cell2108	5	1859.1712847083636	False	0.0	False	-1	0.3565738306179872	0.13432558894053304	5	7	0.09731964892192091
7945_Cell2110	3	1775.1852089515119	False	0.0	False	-1	0.43397695748687265	0.09126665848388275	3	9	0.08810930124548919
7945_Cell2111	10	1905.623981773625	False	0.0	False	-1	0.6313955592703488	0.12472259801078554	10	1	0.09883203558475682
7945_Cell2112	4	8482.517732586803	True	0.11861843946394271	False	-1	0.5080587347093917	0.1684759130709815	4	14	0.1684759130709815
7945_Cell2113	13	5249.973873509223	False	0.0	False	-1	0.6076279930429657	0.1073771264814199	13	11	0.014488263881121479
7945_Cell2114	11	1518.9865419433845	False	0.0	False	-1	0.6547368395282483	0.12389129352216953	11	8	0.0385242378612699
7945_Cell2115	9	2577.84116424884	False	0.0	False	-1	0.5208962459944853	0.1125930992039048	9	4	0.03459469375724413
7945_Cell2116	11	2875.8237511437287	False	0.0	False	-1	0.46799791140286173	0.12020512527026046	11	3	0.06848521795646975
7945_Cell2117	4	4566.842799913527	False	0.0	False	-1	0.31289029937145074	0.09871590497787869	4	12	0.034142120360724726
7945_Cell2119	13	5423.057792805705	False	0.0	False	-1	0.6168406216547986	0.11530803510030688	13	5	0.0
7945_Cell2120	5	1862.2188297296514	False	0.0	False	-1	0.5672925225233779	0.1302099471874828	5	6	0.009945410595592521
7945_Cell2122	10	1631.0609766565526	False	0.0	False	-1	0.7026515809151925	0.1073285235632851	10	14	0.1073285235632851
7945_Cell2123	1	1244.754713372599	True	0.3430593198126215	False	-1	0.4894248860249956	0.21365972363639055	1	14	0.21365972363639055
7945_Cell2124	1	2390.295175088172	True	0.574202677235765	False	-1	0.44816709550978	0.21505972182433447	14	5	0.44816709550978
7945_Cell2125	10	1249.044688116634	False	0.0	False	-1	0.54701267233127	0.1529637247379939	10	14	0.1529637247379939
7945_Cell2126	3	1878.2726723903438	True	0.6087393923991088	False	-1	0.3148878728872632	0.2640546622902092	14	11	0.3148878728872632
7945_Cell2127	5	6590.290033079885	False	0.0	False	-1	0.39511510650974985	0.12197694966630704	5	6	0.06274449582688112
7945_Cell2128	3	2913.6594950353538	False	0.0	False	-1	0.5966898119855182	0.11559299682424291	3	14	0.11559299682424291
7945_Cell2130	5	1105.4930082684632	False	0.0	False	-1	0.49371906235617175	0.12918131458621773	5	8	0.041865408279493734
7945_Cell2131	1	6691.283404182292	True	0.46023358128321246	False	-1	0.2656693783565385	0.24798834281085844	14	1	0.2656693783565385
7945_Cell2132	9	7041.804115450726	False	0.0	True	5	0.2928381764808412	0.24380485173831176	9	5	0.0
7945_Cell2133	1	1449.8601923537626	False	0.0	False	-1	0.5789441854732963	0.1988312886176329	1	11	0.03988187494696639
7945_Cell2134	1	1957.7944534376145	False	0.0	False	-1	0.7196023181792668	0.17141710145942674	1	14	0.17141710145942674
7945_Cell2135	4	2162.9242930632076	False	0.0	False	-1	0.5853718285656554	0.13616290475461296	4	2	0.01617139288429178
7945_Cell2136	6	5869.578159422924	False	0.0	False	-1	0.6609980899288997	0.09580084031180303	6	12	0.03455280800975914
7945_Cell2137	11	1042.4645973190957	False	0.0	False	-1	0.6050953079565965	0.17670366758655515	11	8	0.0
7945_Cell2138	12	4617.683614954336	False	0.0	False	-1	0.6268663382215337	0.09080482820115607	12	7	0.0357691596329586
7945_Cell2139	5	12031.17928430483	False	0.0	False	-1	0.5406929045887788	0.10239253868984326	5	2	0.0
7945_Cell2140	11	3412.240381708241	False	0.0	False	-1	0.7396779177078313	0.0948029260531053	11	1	0.022700379000259858
7945_Cell2141	10	2458.855817736001	False	0.0	False	-1	0.6596427176057165	0.07942960485547669	10	13	0.004388744991052697
7945_Cell2142	12	1004.4522245235369	False	0.0	False	-1	0.6742723115152157	0.20070415473717346	12	2	0.0
7945_Cell2144	3	4979.7657993921885	False	0.0	False	-1	0.6550157105507973	0.053762626557681346	3	11	0.03331752651533787
7945_Cell2145	9	2072.541724321495	False	0.0	False	-1	0.5390937004074836	0.09981811793267208	9	14	0.09981811793267208
7945_Cell2146	12	2587.8356489445923	False	0.0	False	-1	0.7389544416784533	0.11026298237042081	12	13	0.0007708083902016107
7945_Cell2147	9	1305.3778767223114	False	0.0	False	-1	0.5582780515127596	0.1743333041940027	9	5	0.0
7945_Cell2148	2	4742.8893966579135	False	0.0	False	-1	0.531758723711526	0.10434284118262618	2	1	0.04673767122107738
7945_Cell2149	7	1753.1989504300284	False	0.0	False	-1	0.5756978141659831	0.1201792837032089	7	2	0.0
7945_Cell2150	1	2537.6100587133415	True	0.47880751241450115	False	-1	0.26582094925758776	0.2569963985071595	14	1	0.26582094925758776
7945_Cell2151	6	2934.565335059613	False	0.0	False	-1	0.580042663517429	0.11196742530784787	6	10	0.0018205630857754888
7945_Cell2152	5	1774.6050670707182	False	0.0	False	-1	0.5330593367954315	0.14893871638372738	5	3	0.04292841778020945
7945_Cell2153	13	2842.052453481774	False	0.0	False	-1	0.39055244590786137	0.16034580442354346	13	5	0.013107727987650477
7945_Cell2154	5	4849.812159381209	False	0.0	False	-1	0.650105048078833	0.10012832520966422	5	10	0.014118577613020895
7945_Cell2155	2	2190.400254884917	True	0.1250231928046108	False	-1	0.8454948560453344	0.15450514395466572	2	14	0.15450514395466572
7945_Cell2156	4	1604.9703321378256	False	0.0	False	-1	0.7207993117712678	0.10205199492784717	4	2	0.017241367983655356
7945_Cell2157	13	2397.6021304082938	False	0.0	False	-1	0.5947375208594856	0.13647169794042374	13	11	0.03490283055923105
7945_Cell2158	9	3092.033710076841	False	0.0	False	-1	0.3605131964448088	0.09172557673378484	9	7	0.019849117754809728
7945_Cell2161	5	3272.401306818831	False	0.0	False	-1	0.5334652976272923	0.08714828219674212	5	2	0.057458039074596824
7945_Cell2162	7	4465.099842389444	False	0.0	False	-1	0.6033501272262306	0.12079842533386008	7	14	0.12079842533386008
7945_Cell2163	10	3774.8438944825184	False	0.0	False	-1	0.6744265856776424	0.057876329312550566	10	3	0.0
7945_Cell2164	13	1719.8785037358393	False	0.0	False	-1	0.7346696520258159	0.0857401035524626	13	4	0.0
7945_Cell2165	2	3436.0558084222016	False	0.0	False	-1	0.47535667018409705	0.10717356176014475	2	7	0.0800272069780396
7945_Cell2166	9	1501.2655425638334	False	0.0	False	-1	0.8657947289711903	0.05495104912103305	9	7	0.0
7945_Cell2167	5	2007.4444019720338	False	0.0	False	-1	0.6774755053434716	0.12999524769236095	5	7	0.08869615254491708
7945_Cell2168	10	2571.9543244636425	False	0.0	False	-1	0.538127676659243	0.1454608163490066	10	12	0.0
7945_Cell2169	11	1071.4775186123388	False	0.0	False	-1	0.5588630563896476	0.10934184782853151	11	7	0.0
7945_Cell2170	5	4821.317198753145	False	0.0	False	-1	0.6428479532367904	0.08186489678003253	5	4	0.021450649954169742
7945_Cell2171	5	1202.7887650010423	False	0.0	False	-1	0.7947204522284679	0.0761969858628754	5	2	0.0752951475364147
7945_Cell2175	9	1733.0887056006932	False	0.0	False	-1	0.310590848070413	0.12292724570362544	9	13	0.09471328657070975
7945_Cell2176	8	1273.480593905692	False	0.0	False	-1	0.4692738659456525	0.13904252470646775	8	13	0.0
7945_Cell2177	1	3669.706144861432	False	0.0	False	-1	0.6091066637289246	0.0671600336136728	1	14	0.0671600336136728
7945_Cell2178	1	1771.5807770057856	True	0.6865231155615914	False	-1	0.5624407211793816	0.2626142223636742	14	1	0.5624407211793816
7945_Cell2179	3	1791.9307116317116	True	0.6561538244360045	False	-1	0.4038674043296217	0.2873115209675578	14	3	0.4038674043296217
7945_Cell2182	11	6029.681250260356	False	0.0	False	-1	0.6922023635605722	0.08918397805031374	11	14	0.08918397805031374
7945_Cell2183	8	2555.14364515235	False	0.0	False	-1	0.46854122692058164	0.10555949210951449	8	3	0.06624159389384997
7945_Cell2185	10	3502.362054021549	False	0.0	False	-1	0.5417103788428986	0.09047132838630045	10	1	0.05471270485573709
7945_Cell2186	3	1623.5531902167618	False	0.0	False	-1	0.43993816095192634	0.16499009136210427	3	7	0.0
7945_Cell2187	11	2281.7461505871825	False	0.0	False	-1	0.3372830014930289	0.14695918296582075	11	2	0.0110943415276363
7945_Cell2188	4	5296.783360298732	True	0.2745518346067962	False	-1	0.3412697170293089	0.12235139565799788	4	5	0.09362787465907169
7945_Cell2190	10	4067.18586694034	False	0.0	False	-1	0.38900461125001	0.1154780733164163	10	14	0.1154780733164163
7945_Cell2191	8	2792.096691043725	False	0.0	False	-1	0.6167485611605793	0.11354412777240479	8	11	0.0
7945_Cell2192	13	1673.1221772438598	False	0.0	False	-1	0.3991714172194696	0.2306490081650084	13	6	0.0018269707891219228
7945_Cell2195	12	2310.9773922307913	False	0.0	False	-1	0.7078693186819801	0.09200603961513455	12	5	0.02297530808432834
7945_Cell2196	13	5581.415713527661	False	0.0	False	-1	0.5192411324141317	0.08329112481114136	13	10	0.06865699132545659
7945_Cell2197	8	2585.158512054387	False	0.0	False	-1	0.5358688676983827	0.17632436326073336	8	7	0.0
7945_Cell2198	8	3632.2721079679827	False	0.0	False	-1	0.568571335486653	0.181755821986034	8	7	0.06330293802426427
7945_Cell2199	7	6108.98824036044	False	0.0	False	-1	0.6223397233815371	0.08108643799185339	7	4	0.042627774300356615
7945_Cell2203	11	4195.995988074897	False	0.0	False	-1	0.6627787628586758	0.07578977462385347	11	5	0.0
7945_Cell2204	9	4192.448799472361	False	0.0	False	-1	0.5449814534187697	0.1167538370038326	9	3	0.0
7945_Cell2205	13	1207.8513659862986	False	0.0	True	3	0.37480837209550877	0.16639566339239262	13	14	0.16639566339239262
7945_Cell2206	8	4215.524963193386	False	0.0	False	-1	0.6413108853089162	0.07820910010423363	8	2	0.0
7945_Cell2208	3	3514.6203197777586	True	0.530423772501252	False	-1	0.3773942669308125	0.25053115619222305	14	3	0.3773942669308125
7945_Cell2209	3	2238.32290002789	True	0.5342879470098912	False	-1	0.3598816157030929	0.1301796483935532	14	6	0.3598816157030929
7945_Cell2210	9	2193.8824920733737	False	0.0	False	-1	0.563657069264815	0.09811183090560864	9	11	0.04629012531447648
7945_Cell2211	4	5773.76069113945	True	0.42043312642367414	False	-1	0.4211618684295309	0.3582004644488114	14	4	0.4211618684295309
7945_Cell2212	5	1396.4242662881534	False	0.0	False	-1	0.6519847739864781	0.15127096972781376	5	7	0.00918312515086362
7945_Cell2213	3	3022.7056721497033	True	0.126878995382094	False	-1	0.4253942513635898	0.18703983508523792	3	11	0.17115906002373876
7945_Cell2214	8	1218.7258417617736	False	0.0	False	-1	0.3090330490749698	0.1813930995890115	8	11	0.08886303308793363
7945_Cell2215	10	3135.795740307476	False	0.0	False	-1	0.5126745223411874	0.18907724076991733	10	14	0.18907724076991733
7945_Cell2216	11	1464.3701411058287	False	0.0	True	8	0.24286597015666112	0.19229225772074204	8	12	0.08639703195501149
7945_Cell2217	5	6594.231655713057	False	0.0	False	-1	0.5555254686384036	0.1058384684035285	5	4	0.003593921243184876
7945_Cell2218	3	5443.488011988989	False	0.0	False	-1	0.42840073607444745	0.08207038771130404	3	4	0.044441856588137964
7945_Cell2219	9	6618.21270568641	False	0.0	False	-1	0.604760245917585	0.08056784171130274	9	2	0.030035093857035507
7945_Cell2220	1	1789.2603260915878	False	0.0	False	-1	0.7142800903006891	0.24189691859209014	1	14	0.24189691859209014
7945_Cell2221	1	2515.0830425815648	True	0.4928177627975534	False	-1	0.4496048799068971	0.24034790927086672	1	14	0.24034790927086672
7945_Cell2222	3	3419.5822564354917	False	0.0	False	-1	0.6872928669385787	0.054067081153390935	3	14	0.054067081153390935
7945_Cell2223	11	5160.231949519527	False	0.0	False	-1	0.3286383219423787	0.17066439461136437	11	5	0.034388956986245486
7945_Cell2224	9	3163.60929864928	False	0.0	True	2	0.32368592768188215	0.18438723378968122	9	2	0.14957854599153875
7945_Cell2225	4	1322.9789724427524	True	0.3140904463689308	False	-1	0.33358714986470345	0.18983138158703025	4	14	0.18983138158703025
7945_Cell2226	1	1042.6713296042901	True	0.10108245288810465	True	10	0.3393232462783438	0.32239007146341164	1	14	0.32239007146341164
7945_Cell2227	2	1995.7644823982203	False	0.0	False	-1	0.5260516749418487	0.1476822840558784	2	12	0.0
7945_Cell2228	2	7219.536575089231	False	0.0	False	-1	0.46653003536203885	0.07914289300500801	2	13	0.00864172798737983
7945_Cell2229	1	4834.197593377632	False	0.0	False	-1	0.5522645415785091	0.11110028322495762	1	6	0.015205095426289525
7945_Cell2230	12	2213.358314604204	False	0.0	False	-1	0.6316436197007675	0.15317602293530772	12	2	0.0
7945_Cell2231	6	2224.2167512347996	False	0.0	False	-1	0.6813121342312594	0.09987883684280713	6	7	0.04731861884989111
7945_Cell2232	8	1961.88171092008	False	0.0	False	-1	0.4649172510794931	0.16923169229218943	8	7	0.0
7945_Cell2233	11	2163.833025168906	False	0.0	False	-1	0.4455485178900742	0.20321515563081993	11	2	0.03817104776181197
7945_Cell2234	12	2079.465578412695	False	0.0	False	-1	0.35776144462837306	0.20865345032289007	12	14	0.20865345032289007
7945_Cell2235	12	1498.1355775441268	False	0.0	True	2	0.5180367981430002	0.16537843769756957	12	2	0.016076372166419356
7945_Cell2236	1	4197.520119052776	False	0.0	False	-1	0.5901255364867687	0.07668760314954245	1	5	0.0
7945_Cell2237	10	3291.2573043272564	False	0.0	False	-1	0.5646723229853444	0.10398430677992579	10	5	0.033680184094533216
7945_Cell2240	11	1314.2583814083619	False	0.0	False	-1	0.7130517992855073	0.13591094091786568	11	3	0.0
7945_Cell2241	5	1199.0015154593934	False	0.0	False	-1	0.4070102123454857	0.18129042360534905	5	9	0.03795521845345027
7945_Cell2242	6	1181.086299296531	False	0.0	False	-1	0.28368751166281847	0.10890662396383627	6	10	0.027375320010522494
7945_Cell2243	2	1254.157316504823	True	0.5576307962266008	True	2	0.3783388736886721	0.21800305134373724	2	5	0.01737968993212107
7945_Cell2245	4	1411.746526729063	False	0.0	False	-1	0.43522099833307254	0.16671228241142513	4	2	0.0
7945_Cell2247	3	7691.500405090376	True	0.6654898819347633	False	-1	0.7172674341640827	0.16872060251360563	14	3	0.7172674341640827
7945_Cell2248	11	1382.219687191136	False	0.0	False	-1	0.49700462194019934	0.14044852305234948	11	9	0.02516938471478381
7945_Cell2249	1	4225.936964236302	True	0.36392711804904065	False	-1	0.29427391501956923	0.23553096639550988	1	14	0.23553096639550988
7945_Cell2250	6	9839.68649621526	False	0.0	True	11	0.3081295968358169	0.2959482771971911	11	6	0.04503814064390044
7945_Cell2251	7	1868.1510466554737	False	0.0	False	-1	0.5087397624253791	0.17149291187618615	7	2	0.0
7945_Cell2252	5	4625.374749722804	False	0.0	False	-1	0.6131870605169547	0.10940325294848106	5	2	0.0
7945_Cell2254	12	1327.5136370688151	False	0.0	True	7	0.4453171230379237	0.26610300464655323	7	12	0.025311273766115614
7945_Cell2255	3	4115.891795877001	False	0.0	False	-1	0.6578211762204899	0.07493554581329588	3	4	0.025904701262343118
7945_Cell2256	6	4750.706413091381	False	0.0	False	-1	0.6670527092398741	0.07131761763785806	6	12	0.0
7945_Cell2257	11	12673.141142666158	False	0.0	False	-1	0.6767715380960269	0.058778584685882415	11	2	0.04044169306845916
7945_Cell2259	5	2316.4138819896334	False	0.0	False	-1	0.4972331411480403	0.18271975258101109	5	14	0.18271975258101109
7945_Cell2261	5	1171.6641773566041	False	0.0	False	-1	0.5458048214021096	0.2140996032131784	5	7	0.018025589640957452
7945_Cell2262	12	9818.065135321433	False	0.0	False	-1	0.6468794368463274	0.061749196991779956	12	9	0.0
7945_Cell2263	2	4699.5355135811615	True	0.2132911963175295	False	-1	0.5316684002927836	0.15880047332615352	2	14	0.15880047332615352
7945_Cell2264	8	7267.417211122516	False	0.0	False	-1	0.6037052762756762	0.0719825488506022	8	7	0.058390824735191256
7945_Cell2265	5	4726.1883522382695	False	0.0	False	-1	0.7096643861656535	0.09755650641250474	5	3	0.005649716736465872
7945_Cell2266	2	3446.730045036678	True	0.2491652644214402	False	-1	0.2924218728301546	0.2090594930238198	2	14	0.2090594930238198
7945_Cell2267	3	1787.7514493282927	True	0.3184949474498333	False	-1	0.3694175396107403	0.26378988111608354	3	14	0.26378988111608354
7945_Cell2268	7	4425.002069628732	False	0.0	False	-1	0.5488865857914218	0.12843050461404232	7	5	0.0
7945_Cell2269	6	2696.6572444351386	False	0.0	False	-1	0.6213667542391915	0.16084998638582737	6	1	0.0
7945_Cell2270	2	4048.796216330214	False	0.0	False	-1	0.7691961550533787	0.054842838775303646	2	8	0.0
7945_Cell2271	13	4268.069472526502	False	0.0	False	-1	0.5637579417158799	0.08421293089807239	13	6	0.06348591848198262
7945_Cell2272	8	2444.1506099908656	False	0.0	False	-1	0.5514564757410828	0.09847640980094004	8	10	0.03595545214570197
7945_Cell2273	12	4692.3209005795425	False	0.0	False	-1	0.6847552418555822	0.12135177654920966	12	2	0.057284962637815254
7945_Cell2274	6	1469.0754097607198	False	0.0	False	-1	0.4090552750473838	0.17365229844942276	6	5	0.05223097161186091
7945_Cell2275	3	2996.5531412229466	True	0.48327127027418326	False	-1	0.4096772143004253	0.14044844961785966	14	3	0.4096772143004253
7945_Cell2276	8	1372.2443324581432	False	0.0	False	-1	0.5169240867880762	0.13590102690696967	8	13	0.0
7945_Cell2277	7	9658.498090988225	False	0.0	False	-1	0.560924674478358	0.0821246637828598	7	2	0.0
7945_Cell2278	4	1599.4041199501985	False	0.0	False	-1	0.3167914070877745	0.1644753728611467	4	1	0.08529346355837898
7945_Cell2279	11	1841.7816831863993	False	0.0	False	-1	0.4773360875084218	0.208144351241915	11	10	0.05111610428842598
7945_Cell2280	1	2897.228285742123	True	0.6436420386208024	False	-1	0.3290615619265261	0.17084386568220014	14	1	0.3290615619265261
7945_Cell2281	2	1283.2524335537366	True	0.5003584449027362	False	-1	0.3135784569103297	0.28936291698739863	14	2	0.3135784569103297
7945_Cell2282	8	1095.6778413779896	False	0.0	False	-1	0.7414508403085178	0.07101105021255892	8	4	0.034695948809157766
7945_Cell2283	6	1513.7722784380703	False	0.0	False	-1	0.5098093315002644	0.1945863693583921	6	14	0.1945863693583921
7945_Cell2284	3	1332.98775499886	False	0.0	False	-1	0.3140288820975899	0.11086598545377073	3	9	0.0386689566284149
7945_Cell2285	7	1248.743518211046	False	0.0	False	-1	0.2591933361498275	0.17033323075073417	7	6	0.019074443286308466
7945_Cell2286	11	3984.238519296448	False	0.0	False	-1	0.7726287979806241	0.0550854030457247	11	8	0.036751054604175236
7945_Cell2287	6	2326.160174017972	False	0.0	False	-1	0.548380966431767	0.12197417006161738	6	4	0.0
7945_Cell2289	1	5004.380597476036	True	0.2604041907393212	False	-1	0.4965503551349569	0.1489081359238037	1	14	0.1489081359238037
7945_Cell2290	3	2827.073178492364	False	0.0	False	-1	0.7579184377110647	0.15285589117052656	3	7	0.016672964251387874
7945_Cell2292	2	5268.242413271465	False	0.0	False	-1	0.4877244017787944	0.0964545610387301	2	14	0.0964545610387301
7945_Cell2293	6	1123.2957253294676	False	0.0	False	-1	0.435605454836026	0.2924470246384288	6	5	0.011803248510923247
7945_Cell2294	13	1755.9107766804707	False	0.0	False	-1	0.7500522121833656	0.10295389182075936	13	11	0.0
7945_Cell2295	5	4828.875387922877	False	0.0	False	-1	0.6781687590767926	0.08436365212451198	5	10	0.050450796342967036
7945_Cell2296	12	1806.0625868437526	False	0.0	False	-1	0.42830873872092046	0.11977920734563408	12	11	0.008247516486234396
7945_Cell2297	2	7309.665228089434	False	0.0	False	-1	0.6462224773215184	0.09099853522258244	2	9	0.007422385588992594
7945_Cell2299	6	2271.5338777871043	False	0.0	False	-1	0.4830670959430016	0.10687053060432414	6	12	0.0073350848648916726
7945_Cell2300	12	3091.4823546442126	False	0.0	False	-1	0.46377733023050083	0.16265191380744462	12	5	0.04003926719805527
7945_Cell2301	8	1326.694896841304	False	0.0	False	-1	0.4883777005954051	0.15504582662549793	8	5	0.10381105626108311
7945_Cell2302	10	1066.170139100828	False	0.0	False	-1	0.7412309006482912	0.1543814516089455	10	2	0.03785707523865855
7945_Cell2303	9	2584.036416318977	False	0.0	False	-1	0.4043771951379813	0.11573653516872112	9	5	0.01723663337628591
7945_Cell2304	4	1631.792712935343	False	0.0	False	-1	0.9030123067681827	0.06304402560177295	4	2	0.0
7945_Cell2308	2	2654.7080480544123	False	0.0	False	-1	0.6573986504900411	0.06834454547626984	2	10	0.0
7945_Cell2309	4	6912.8032449284465	True	0.5628817913209804	False	-1	0.45025149579011986	0.31440323968838957	14	4	0.45025149579011986
7945_Cell2310	11	1501.998799517044	False	0.0	False	-1	0.5444038563280919	0.16010958197284286	11	2	0.01129743346530675
7945_Cell2311	10	1303.637847206572	False	0.0	False	-1	0.38593498571966467	0.16020756546035994	10	11	0.040889883311718764
7945_Cell2312	5	2162.257496112072	False	0.0	False	-1	0.636453456081242	0.10505710557965031	5	2	0.010267502616717532
7945_Cell2313	4	3654.0628504197284	False	0.0	True	12	0.3838408689630467	0.36531192726247935	4	12	0.07827799623387094
7945_Cell2314	6	3099.545317487334	False	0.0	False	-1	0.4454236457720742	0.13591542447232957	6	5	0.035702812367834603
7945_Cell2315	5	1414.6077827717131	False	0.0	False	-1	0.5738381159667464	0.18693137411780325	5	14	0.18693137411780325
7945_Cell2316	2	2578.508166455287	True	0.640456825777088	False	-1	0.36624790330259327	0.15252414341908044	2	14	0.15252414341908044
7945_Cell2317	5	2492.1903883291475	False	0.0	False	-1	0.6462513274862985	0.07410497587408778	5	11	0.0015706776913385707
7945_Cell2320	3	3277.158343026954	False	0.0	False	-1	0.4568187418844311	0.1556876001456151	3	7	0.038512028019983595
7945_Cell2322	8	3899.398869752649	False	0.0	False	-1	0.6295427737675945	0.08507223723520471	8	4	0.06411442624115835
7945_Cell2323	10	6602.776243405363	False	0.0	False	-1	0.6357808725279674	0.08773939565678537	10	11	0.03872115326385143
7945_Cell2324	1	3583.7624657987717	False	0.0	False	-1	0.557852641312551	0.07971837365212721	1	9	0.0
7945_Cell2325	8	5344.334951374616	False	0.0	False	-1	0.5038016485526493	0.12807579608790823	8	5	0.025975455798185394
7945_Cell2326	13	1441.2490327607206	False	0.0	False	-1	0.46119162168637295	0.1631184012043749	13	10	0.0
7945_Cell2327	8	1399.6746246142409	False	0.0	False	-1	0.5479424573648551	0.10921403674247068	8	9	0.0
7945_Cell2328	11	1531.6340522353253	False	0.0	False	-1	0.5631207333519505	0.13389270642558945	11	14	0.13389270642558945
7945_Cell2329	12	1648.3801721125608	False	0.0	False	-1	0.4300343749832203	0.1685699558243036	12	7	0.06060232664768086
7945_Cell2330	13	1188.0193722355739	False	0.0	False	-1	0.5237663968738653	0.13708006603435396	13	12	0.0
7945_Cell2331	4	3215.2738369193135	True	0.5117117716269362	False	-1	0.41860306952651927	0.23878455439392024	14	4	0.41860306952651927
7945_Cell2332	5	20046.637272701493	False	0.0	False	-1	0.7194987410586243	0.10160445367965677	5	14	0.10160445367965677
7945_Cell2333	5	1861.7499254999152	False	0.0	True	9	0.4314389468434196	0.12750904467004073	9	3	0.02631939275998044
7945_Cell2334	4	6608.004288277296	False	0.0	False	-1	0.33787219998187495	0.1311680221323005	4	14	0.1311680221323005
7945_Cell2335	3	1090.740720353119	False	0.0	False	-1	0.8746975311934057	0.07661949610574635	3	11	0.0
7945_Cell2336	2	2514.2079854782996	False	0.0	False	-1	0.8451922591269152	0.059895614604400106	2	13	0.0
7945_Cell2337	9	4822.665860622317	False	0.0	False	-1	0.5178427066685253	0.09642896436368309	9	12	0.0
7945_Cell2339	3	2730.966042845151	True	0.35991595022411416	False	-1	0.2957700680314174	0.23388275708840817	3	14	0.23388275708840817
7945_Cell2340	6	1251.405738239094	False	0.0	False	-1	0.8546338917998781	0.07845051924030214	6	10	0.0
7945_Cell2341	8	1301.9258450922998	False	0.0	False	-1	0.49464643179814616	0.2197775900071175	8	7	0.0
7945_Cell2342	11	2373.6098879842434	False	0.0	False	-1	0.45572544901710055	0.1269918216394444	11	2	0.06581808407327126
7945_Cell2343	1	1390.5994819745881	True	0.495435309475484	False	-1	0.6208794513254032	0.2852951396316937	14	1	0.6208794513254032
7945_Cell2344	10	3997.006323849258	False	0.0	False	-1	0.5359514633747169	0.0842253316043213	10	11	0.0
7945_Cell2345	7	935.1530758572118	False	0.0	False	-1	0.6222557794994258	0.1339464835139094	7	10	0.0
7945_Cell2346	2	1665.8608664782887	False	0.0	True	12	0.5162521399760303	0.13585383933125306	2	11	0.05322987271685672
7945_Cell2347	12	22657.871193400682	False	0.0	False	-1	0.7948149856708971	0.04821924281916492	12	2	0.0
7945_Cell2348	11	2291.4186754061575	False	0.0	True	6	0.525032636730837	0.2278055417997976	11	6	0.052232052928008046
7945_Cell2349	9	2389.310797199013	False	0.0	False	-1	0.5436005352507792	0.11908433278295628	9	4	0.0035447121873947943
7945_Cell2350	4	4590.842229362934	True	0.5535252510477103	True	4	0.45957334294667324	0.23126061789369604	4	14	0.23126061789369604
7945_Cell2351	11	1645.38440839263	False	0.0	False	-1	0.628613730582096	0.07292943826019194	11	12	0.046597290329239344
7945_Cell2352	2	2746.0375570820083	False	0.0	False	-1	0.5658440904086459	0.08597788073222006	2	4	0.0
7945_Cell2354	9	2113.2473900870514	False	0.0	False	-1	0.5518750951892948	0.16424157428907527	9	7	0.07799633426842109
7945_Cell2356	2	2625.520369576348	True	0.5122435894014131	False	-1	0.5430629534576651	0.20862451022307807	14	2	0.5430629534576651
7945_Cell2357	10	2618.4385414085364	False	0.0	False	-1	0.6584510286448285	0.10461513193781861	10	2	0.0
7945_Cell2360	7	1258.74715575412	False	0.0	False	-1	0.7996005442361679	0.1540013565792692	7	14	0.1540013565792692
7945_Cell2361	6	1325.8020241007303	False	0.0	False	-1	0.3850888095052159	0.2579295615261084	6	2	0.007459264357806709
7945_Cell2362	4	2624.115380772298	True	0.31467167021136094	False	-1	0.31803444388134117	0.24656745613479003	14	4	0.31803444388134117
7945_Cell2363	10	1198.0269049251858	False	0.0	False	-1	0.6550201703247734	0.077351266846069	10	2	0.053204369760895674
7945_Cell2364	13	1895.4548716160505	False	0.0	False	-1	0.5653867512986408	0.12832737088312335	13	5	0.030044174982591633
7945_Cell2365	5	1310.4870854026758	False	0.0	False	-1	0.49247342415903933	0.1475223638727111	5	6	0.0
7945_Cell2366	10	3924.202325929838	False	0.0	False	-1	0.6138715718507051	0.14835961834083936	10	3	0.0
7945_Cell2369	12	1648.9164878918516	False	0.0	False	-1	0.5778034555574164	0.12791506671293762	12	5	0.037101715747450276
7945_Cell2370	11	3231.452629335195	False	0.0	False	-1	0.6534295788470749	0.049276909131045925	11	12	0.034438913152094346
7945_Cell2372	6	3650.4301398308176	False	0.0	False	-1	0.6155521987746941	0.06306211528468209	6	12	0.03532767501972303
7945_Cell2373	7	4070.507908488445	False	0.0	False	-1	0.5280970070397606	0.12511143631402796	7	14	0.12511143631402796
7945_Cell2375	10	2324.738496524351	False	0.0	False	-1	0.6203464404224794	0.09920538165427008	10	2	0.02258270977312978
7945_Cell2376	5	4314.340211192274	False	0.0	False	-1	0.6923890829305426	0.061852870807378	5	2	0.022232101174684615
7945_Cell2377	1	6297.124972946888	False	0.0	False	-1	0.41549206026519114	0.1058565553576549	1	2	0.00809487559702962
7945_Cell2378	11	1582.4253923183267	False	0.0	False	-1	0.4561065444646807	0.11233460334631364	11	2	0.06311440443488689
7945_Cell2379	2	2121.9018548883164	True	0.37144190706646063	True	4	0.41376709461813754	0.17407836635773188	4	14	0.17407836635773188
7945_Cell2380	12	2281.3811686904405	False	0.0	False	-1	0.31372771825223195	0.10144324904547011	12	6	0.07825056203916987
7945_Cell2381	13	8805.034506763577	False	0.0	False	-1	0.805298191083772	0.04422387711657267	13	3	0.009412459650834294
7945_Cell2382	12	1686.2971300911017	False	0.0	False	-1	0.8459780801667477	0.06323242426479375	12	6	0.0
7945_Cell2383	2	1956.37633580433	True	0.49627909737747444	False	-1	0.40558160760471196	0.1526425527477968	14	2	0.40558160760471196
7945_Cell2384	4	3331.3264133144276	False	0.0	False	-1	0.5252039203094816	0.12092159472341277	4	1	0.11576852228985676
7945_Cell2385	12	2386.8408858883054	False	0.0	False	-1	0.7943284024596948	0.0854881370261517	12	14	0.0854881370261517
7945_Cell2387	7	2633.778988699726	False	0.0	False	-1	0.7638237166313986	0.047767774556818667	7	9	0.0
7945_Cell2389	11	10867.159223366843	False	0.0	False	-1	0.5564767489039221	0.09530766900612833	11	2	0.02944372771706485
7945_Cell2390	7	4126.232567129526	False	0.0	False	-1	0.7252924838974948	0.05214974140207724	7	2	0.0064974891089229015
7945_Cell2391	5	4164.014002011478	False	0.0	False	-1	0.2560122070597598	0.129982509677649	5	7	0.06174601189042669
7945_Cell2392	4	1917.1647337379213	False	0.0	False	-1	0.6814718633326421	0.15072002659567046	4	1	0.04121678690192564
7945_Cell2393	4	6602.02905572143	False	0.0	False	-1	0.560052742666885	0.10170196594669388	4	7	0.01454878428073486
7945_Cell2394	4	3685.1117490081933	False	0.0	False	-1	0.5197996184356993	0.09312022945301483	4	7	0.0
7945_Cell2395	10	1964.1995142097985	False	0.0	False	-1	0.43434309407159927	0.1305810817258149	10	5	0.015552109280350192
7945_Cell2397	1	1155.2193627758254	True	0.19524044339240243	False	-1	0.37462737395333806	0.20767536745083648	1	14	0.20767536745083648
7945_Cell2398	10	2583.5026425081137	False	0.0	False	-1	0.609451823986075	0.10332804823458112	10	5	0.0
7945_Cell2399	11	2878.521652975086	False	0.0	False	-1	0.4784341500105982	0.11192192742986087	11	5	0.030951062578044093
7945_Cell2400	3	1589.2478545999472	False	0.0	False	-1	0.436721397984551	0.14288234698398325	3	6	0.0
7945_Cell2401	1	11081.86031409423	True	0.38486569242269986	False	-1	0.4156209960523782	0.276639697001744	14	1	0.4156209960523782
7945_Cell2402	2	4256.550842530074	False	0.0	False	-1	0.4164808091525806	0.10541426979173867	2	10	0.03688063025483577
7945_Cell2403	10	4215.997505777413	False	0.0	True	7	0.4921398326217367	0.33970004165112816	7	10	0.0
7945_Cell2405	6	1593.3865369181403	False	0.0	False	-1	0.5817728473149938	0.15450878088113865	6	13	0.001932930714054849
7945_Cell2406	3	9909.873440790294	True	0.11460197846819993	True	9	0.29894813379791385	0.29754116926859564	9	3	0.06922261726831266
7945_Cell2407	3	4192.814964505627	True	0.41156920395409535	False	-1	0.3214581719771954	0.297060859678314	3	14	0.297060859678314
7945_Cell2408	6	2392.840352614849	False	0.0	False	-1	0.5650010446087507	0.12122444361341159	6	11	0.0
7945_Cell2409	11	3712.3706486183773	False	0.0	False	-1	0.2647405835145402	0.21605917851329784	11	7	0.008283453824064478
7945_Cell2410	12	1025.6168207581545	False	0.0	False	-1	0.7663213551415405	0.12036126137538054	12	9	0.0
7945_Cell2411	11	1340.468439071525	False	0.0	False	-1	0.3956887245147131	0.1877584463093187	11	12	0.0
7945_Cell2412	5	6086.230451196205	False	0.0	False	-1	0.7325005907434037	0.07833252041790234	5	11	0.0022516069774993963
7945_Cell2414	12	1948.4516224251129	False	0.0	False	-1	0.44314127282736787	0.12103036406798225	12	7	0.0
7945_Cell2415	4	3526.437458334149	True	0.24443534727769678	False	-1	0.38572096884256285	0.28022665494867255	14	4	0.38572096884256285
7945_Cell2416	13	7118.482063756338	False	0.0	False	-1	0.4942549310425217	0.07213566892508536	13	7	0.003001462929677655
7945_Cell2419	5	1199.1490100598937	False	0.0	False	-1	0.5088964107036965	0.19119740471191993	5	14	0.19119740471191993
7945_Cell2421	12	3652.415495468262	False	0.0	False	-1	0.534981927440593	0.10343668187907538	12	11	0.0
7945_Cell2422	11	1738.5696310862088	False	0.0	False	-1	0.30063016629589945	0.11781623905255881	11	12	0.0775915816554879
7945_Cell2423	3	1979.7216164750923	False	0.0	False	-1	0.8765057194608542	0.09275765927511757	3	5	0.0
7945_Cell2424	9	8805.837633171992	False	0.0	False	-1	0.550809609308791	0.10819325080330991	9	7	0.0
[truncated: 10,504 more rows]
