# Supplementary material for: Identifying gene expression programs of cell-type identity and cellular activity with single-cell RNA-Seq
Source: eLife. 2019 Jul 8;8:e43803. doi: 10.7554/eLife.43803 (PMC6639075; doi:10.7554/eLife.43803)
Supplement: Figure 2—source data 1. [file elife-43803-fig2-data1.zip › Figure2g.csv]

	Top_Used_GEP	Second_Used_GEP	type
7945_Cell14	0.3313986942769667	0.19421058376957245	doublet
7945_Cell24	0.4140031325865924	0.27650413375750177	doublet
7945_Cell30	0.3628532079718961	0.16014225675788915	doublet
7945_Cell36	0.29312860676367597	0.2609946160877602	doublet
7945_Cell58	0.26449695989005295	0.23478565801832982	doublet
7945_Cell61	0.4774140397124807	0.2800061631524225	doublet
7945_Cell99	0.3957926678079568	0.26127811372606957	doublet
7945_Cell124	0.3336071891107556	0.27638614886329804	doublet
7945_Cell188	0.3858474570692055	0.3131304185099277	doublet
7945_Cell210	0.3234623497745091	0.20784063308996192	doublet
7945_Cell211	0.5960095664259878	0.20081624424944125	doublet
7945_Cell237	0.30677504060905936	0.14719622860116408	doublet
7945_Cell247	0.22678221217327005	0.21826170167626627	doublet
7945_Cell345	0.33235584968707865	0.32868345666377924	doublet
7945_Cell358	0.43658620724763897	0.3557137251049098	doublet
7945_Cell411	0.2804926839915996	0.2501952813365873	doublet
7945_Cell420	0.32804178394938976	0.2629090465029023	doublet
7945_Cell433	0.2534445054267683	0.20808121409279554	doublet
7945_Cell434	0.2742185312791804	0.27159450538306296	doublet
7945_Cell487	0.35985951247987646	0.15128902448272674	doublet
7945_Cell517	0.33832207991165597	0.2766461450142647	doublet
7945_Cell522	0.35178106725101316	0.0	doublet
7945_Cell523	0.38430551710834565	0.31647148777068196	doublet
7945_Cell530	0.28704499488198476	0.19418895446126352	doublet
7945_Cell552	0.3171571451251086	0.17957996880206376	doublet
7945_Cell568	0.4143080477775549	0.31162194839243895	doublet
7945_Cell569	0.3580548160607678	0.18556893037609068	doublet
7945_Cell582	0.41211027135008105	0.2195790219016922	doublet
7945_Cell590	0.4687321550933105	0.26123866544503654	doublet
7945_Cell594	0.22401996584748904	0.2210737901372303	doublet
7945_Cell619	0.6294880322623896	0.20142264685384523	doublet
7945_Cell663	0.3608490460316928	0.18557234618244503	doublet
7945_Cell723	0.24651963544724342	0.1148612046716623	doublet
7945_Cell731	0.31913374502990033	0.24597209617306737	doublet
7945_Cell733	0.3214549792733738	0.1176234850351547	doublet
7945_Cell749	0.35831008749130416	0.32291388157001893	doublet
7945_Cell768	0.33480942232858274	0.19090501438080298	doublet
7945_Cell792	0.2673931073624762	0.2582145086962438	doublet
7945_Cell812	0.4361974077078779	0.16138256181370045	doublet
7945_Cell834	0.5166438231550149	0.3257813889298164	doublet
7945_Cell858	0.36769679455788995	0.16236792440399903	doublet
7945_Cell908	0.30904216817580865	0.2690640011303376	doublet
7945_Cell909	0.3084727613834897	0.1784040873076869	doublet
7945_Cell941	0.3011242744685361	0.29260783040719957	doublet
7945_Cell950	0.3401769395977582	0.2939618982617334	doublet
7945_Cell1006	0.516931094181084	0.24626365609634787	doublet
7945_Cell1008	0.41913928827600655	0.34053628551268683	doublet
7945_Cell1065	0.36648549563281424	0.17436836981412548	doublet
7945_Cell1072	0.3538521156852944	0.3145382243378594	doublet
7945_Cell1089	0.37445886497504144	0.23220941945790483	doublet
7945_Cell1117	0.31997153422535374	0.22561417643813328	doublet
7945_Cell1141	0.3263466162430823	0.24553981129315153	doublet
7945_Cell1144	0.257673634916183	0.18017643248869009	doublet
7945_Cell1146	0.6003556859067456	0.17672135972162015	doublet
7945_Cell1175	0.30410333190423416	0.1855453631721993	doublet
7945_Cell1208	0.542503043426251	0.20210963176294017	doublet
7945_Cell1233	0.6247740075843919	0.18828901570724577	doublet
7945_Cell1264	0.4487568763156701	0.25730123916606795	doublet
7945_Cell1274	0.4274366920594482	0.21793480625224257	doublet
7945_Cell1285	0.4580753232001285	0.0	doublet
7945_Cell1300	0.37816814588960734	0.3126301087100122	doublet
7945_Cell1307	0.45155918222047403	0.18984620486028572	doublet
7945_Cell1334	0.3647061274911736	0.3075019990351603	doublet
7945_Cell1358	0.3601422306903721	0.26490221138394077	doublet
7945_Cell1368	0.4527015700630331	0.20795974902610317	doublet
7945_Cell1376	0.40214884847269133	0.1600642207678897	doublet
7945_Cell1432	0.44374349229901144	0.2800953452093524	doublet
7945_Cell1444	0.3271731399772036	0.2329732195668724	doublet
7945_Cell1488	0.3716170200434205	0.31798742251059836	doublet
7945_Cell1497	0.5380091076411697	0.15119568199859024	doublet
7945_Cell1500	0.38888228644763717	0.2112321820640821	doublet
7945_Cell1512	0.14584861604582888	0.11013334099021078	doublet
7945_Cell1564	0.43833767793609046	0.14338725067806044	doublet
7945_Cell1660	0.29369683702710087	0.23549648052338681	doublet
7945_Cell1666	0.31694269091518756	0.31391367864308495	doublet
7945_Cell1690	0.4161985697908873	0.34174754449435457	doublet
7945_Cell1734	0.2784277665738761	0.14679721598852846	doublet
7945_Cell1745	0.4158878042677613	0.3210051324121397	doublet
7945_Cell1750	0.22556309782624898	0.21099077473208555	doublet
7945_Cell1764	0.3329540483355639	0.21358909468797424	doublet
7945_Cell1765	0.42368468784186747	0.20807283552209233	doublet
7945_Cell1780	0.3327465078700915	0.10922741507063959	doublet
7945_Cell1788	0.5096076303852914	0.24245066523161796	doublet
7945_Cell1791	0.4527931245399837	0.2460133837953792	doublet
7945_Cell1792	0.2570753850399808	0.2281521671892125	doublet
7945_Cell1818	0.3992519751316431	0.36353911503942826	doublet
7945_Cell1825	0.3329779275287635	0.24830714696920478	doublet
7945_Cell1859	0.310833619923356	0.30960127668213505	doublet
7945_Cell1911	0.3827279339620243	0.2804671245894699	doublet
7945_Cell1946	0.4383100926616584	0.26649150306921837	doublet
7945_Cell1948	0.3377191714064754	0.19392793734679437	doublet
7945_Cell1958	0.3398581329843749	0.1816308583991292	doublet
7945_Cell2025	0.31053041330467385	0.2750898132717503	doublet
7945_Cell2046	0.5449943362010005	0.306248340085728	doublet
7945_Cell2070	0.3384018616579267	0.2508903028532381	doublet
7945_Cell2084	0.43473464447752386	0.29568654394813215	doublet
7945_Cell2132	0.2928381764808412	0.24380485173831176	doublet
7945_Cell2205	0.37480837209550877	0.02991451442853908	doublet
7945_Cell2216	0.24286597015666112	0.11370099496952428	doublet
7945_Cell2224	0.32368592768188215	0.18438723378968122	doublet
7945_Cell2235	0.5180367981430002	0.16537843769756957	doublet
7945_Cell2250	0.3081295968358169	0.2959482771971911	doublet
7945_Cell2254	0.4453171230379237	0.26610300464655323	doublet
7945_Cell2313	0.3838408689630467	0.36531192726247935	doublet
7945_Cell2333	0.4314389468434196	0.08635431206076362	doublet
7945_Cell2346	0.5162521399760303	0.10840243369432981	doublet
7945_Cell2348	0.525032636730837	0.2278055417997976	doublet
7945_Cell2403	0.4921398326217367	0.33970004165112816	doublet
7945_Cell2427	0.36696269868095605	0.2868794424288682	doublet
7945_Cell2449	0.5843358847220722	0.19347175344424777	doublet
7945_Cell2452	0.48218124595600714	0.23968927961938813	doublet
7945_Cell2489	0.31786420494171047	0.2212243029635862	doublet
7945_Cell2527	0.1236829050626517	0.04344516981655636	doublet
7945_Cell2556	0.36050107321525726	0.24761818366875782	doublet
7945_Cell2565	0.33587066485753186	0.22766786373423104	doublet
7945_Cell2621	0.49466848961665244	0.15949756451400607	doublet
7945_Cell2660	0.3724123044238158	0.10500474230482125	doublet
7945_Cell2663	0.3639841184599061	0.2932989924258022	doublet
7945_Cell2667	0.36515076318322526	0.3304712825464583	doublet
7945_Cell2669	0.4397263443264748	0.1980378277177973	doublet
7945_Cell2714	0.31208390587968166	0.21842950347141749	doublet
7945_Cell2765	0.2932281324079116	0.19185182527342606	doublet
7945_Cell2780	0.3266678935572555	0.3084810593593985	doublet
7945_Cell2807	0.3779585841134969	0.358594632966397	doublet
7945_Cell2812	0.33809054377627723	0.25021179829304313	doublet
7945_Cell2818	0.20382210729259134	0.13473918616548697	doublet
7945_Cell2832	0.22076923690399528	0.215598540403895	doublet
7945_Cell2851	0.4832546386686563	0.19908919346442908	doublet
7945_Cell2932	0.3012458467488768	0.2953582817620561	doublet
7945_Cell2937	0.357988055602336	0.30823182985217235	doublet
7945_Cell2943	0.43482548829871853	0.29290202998748244	doublet
7945_Cell2944	0.2141465153674029	0.14203389544219408	doublet
7945_Cell2952	0.2799436656875108	0.18818177939408678	doublet
7945_Cell2953	0.280938538092939	0.2653327711067304	doublet
7945_Cell2977	0.34752368624471774	0.33503398112903304	doublet
7945_Cell2978	0.4024521824069342	0.3196170340623384	doublet
7945_Cell2986	0.49397373816656187	0.27229347233611056	doublet
7945_Cell2988	0.4397148263152941	0.08034239135829675	doublet
7945_Cell2994	0.32968528300745104	0.3008093150129995	doublet
7945_Cell3004	0.2504604398050744	0.17422600789514767	doublet
7945_Cell3010	0.4515902767466588	0.1860587057865671	doublet
7945_Cell3012	0.3524482176164351	0.3469729946300098	doublet
7945_Cell3014	0.2603861393290258	0.19638891535190406	doublet
7945_Cell3022	0.2449083172401624	0.1987469329687163	doublet
7945_Cell3023	0.28733005916154464	0.22194572940376303	doublet
7945_Cell3036	0.2808213871540129	0.25639801283499647	doublet
7945_Cell3057	0.25303670677165974	0.16760633330932745	doublet
7945_Cell3062	0.2985787163919545	0.24917401726540428	doublet
7945_Cell3073	0.3442756023863839	0.33688221187014544	doublet
7945_Cell3082	0.364686460762158	0.26723546410309895	doublet
7945_Cell3084	0.2705359998329274	0.23013235541722532	doublet
7945_Cell3095	0.3032853055469197	0.11638645111616311	doublet
7945_Cell3144	0.308521241522036	0.27823906072277127	doublet
7945_Cell3191	0.2862958830970909	0.18430423135374033	doublet
7945_Cell3238	0.26363726124368414	0.1976421664512492	doublet
7945_Cell3267	0.31825093864096005	0.16605501115342117	doublet
7945_Cell3276	0.39350596178397523	0.1572563440530374	doublet
7945_Cell3307	0.31547595544446966	0.14369365108951523	doublet
7945_Cell3325	0.2655723462995543	0.23676142913981157	doublet
7945_Cell3373	0.3063530661904505	0.23025696392183095	doublet
7945_Cell3392	0.38826432926503673	0.3800274669660327	doublet
7945_Cell3452	0.41988130087172043	0.2006861716395049	doublet
7945_Cell3453	0.3388066670460145	0.3149966149860183	doublet
7945_Cell3480	0.3659280594517352	0.3349010974775423	doublet
7945_Cell3481	0.36372148646108887	0.322506673681693	doublet
7945_Cell3550	0.26875752218322885	0.16294181903144567	doublet
7945_Cell3555	0.3675330585174127	0.1120879106062255	doublet
7945_Cell3560	0.5682228047527491	0.1706104683470645	doublet
7945_Cell3580	0.32899667224917367	0.2357989686963593	doublet
7945_Cell3590	0.2966730766884172	0.21934276869883493	doublet
7945_Cell3633	0.3002169213719673	0.18631756052963255	doublet
7945_Cell3637	0.29203093312176764	0.26802545584818316	doublet
7945_Cell3655	0.32304820597986034	0.17139288273888645	doublet
7945_Cell3661	0.5940047583512668	0.26316937532537105	doublet
7945_Cell3672	0.32078188147111913	0.22387587661613548	doublet
7945_Cell3717	0.4127483357637796	0.4016043082924581	doublet
7945_Cell3739	0.5176333789802525	0.1675738987088243	doublet
7945_Cell3755	0.3315071490583759	0.25116486096176077	doublet
7945_Cell3762	0.2948038802937366	0.2179513099665197	doublet
7945_Cell3789	0.20342640955952065	0.16054703260650385	doublet
7945_Cell3792	0.35587677032720094	0.1946585773964041	doublet
7945_Cell3827	0.5098444317058886	0.19972073251175365	doublet
7945_Cell3896	0.3776161793987509	0.31108673351564603	doublet
7945_Cell3926	0.3919735395957738	0.26358380964649036	doublet
7945_Cell3944	0.16396838217771995	0.10358209964046143	doublet
7945_Cell3956	0.45867068218314	0.08131609426612817	doublet
7945_Cell4004	0.41356935777542925	0.29610913639559866	doublet
7945_Cell4006	0.2733291678651068	0.25266426834485173	doublet
7945_Cell4014	0.3301665666549116	0.3295810219068271	doublet
7945_Cell4028	0.5966237415061257	0.1607465971152693	doublet
7945_Cell4036	0.3571671178072775	0.15851683733422128	doublet
7945_Cell4048	0.4277366681323565	0.3432600855154511	doublet
7945_Cell4055	0.2529727330431049	0.17687609118045364	doublet
7945_Cell4058	0.4449440395434833	0.2228887898971146	doublet
7945_Cell4059	0.38421867435238155	0.3540501654073786	doublet
7945_Cell4086	0.4236830970211354	0.37255018409896434	doublet
7945_Cell4088	0.36136364670778326	0.28487155406219017	doublet
7945_Cell4089	0.4529642091362318	0.061073827519509766	doublet
7945_Cell4105	0.3461767999225571	0.22148880041864427	doublet
7945_Cell4122	0.22051742472513766	0.15861847328763054	doublet
7945_Cell4130	0.26096518545760106	0.20147872463073538	doublet
7945_Cell4161	0.26608960742256876	0.19011185892319996	doublet
7945_Cell4163	0.48918885610261337	0.42011218205916406	doublet
7945_Cell4200	0.46248140445691105	0.32196459418163403	doublet
7945_Cell4257	0.25272307201194383	0.24771317379222677	doublet
7945_Cell4264	0.5350485067002182	0.22888836047702157	doublet
7945_Cell4298	0.23605995828985837	0.23239905453744386	doublet
7945_Cell4317	0.35605466440768546	0.20457690720267444	doublet
7945_Cell4325	0.3720805017362126	0.2599420387892168	doublet
7945_Cell4372	0.4287018656468756	0.294297821775413	doublet
7945_Cell4374	0.5057908802755514	0.11134495167060862	doublet
7945_Cell4455	0.44328063338421625	0.19718710653749322	doublet
7945_Cell4505	0.35631398426578	0.18230295489334372	doublet
7945_Cell4520	0.3235922576727763	0.23857189302522028	doublet
7945_Cell4524	0.24484733614087925	0.24430584607604508	doublet
7945_Cell4528	0.26083146063794943	0.21383387730689937	doublet
7945_Cell4579	0.35507265200323884	0.30012344001713387	doublet
7945_Cell4580	0.31163120168397596	0.2682496394406911	doublet
7945_Cell4584	0.3589317495535724	0.21886621922169278	doublet
7945_Cell4602	0.19897954596262507	0.14887124708500352	doublet
7945_Cell4614	0.28934435876056425	0.2564519973738808	doublet
7945_Cell4658	0.31648591915035806	0.28950322676561563	doublet
7945_Cell4680	0.400785446337276	0.3841164479200172	doublet
7945_Cell4689	0.4620138855273461	0.1811108343883127	doublet
7945_Cell4698	0.2951239179142289	0.20057147025414448	doublet
7945_Cell4712	0.2749027343174038	0.20918979645556643	doublet
7945_Cell4733	0.25048468569892157	0.13865350063939283	doublet
7945_Cell4809	0.26462026052623805	0.08439766533952986	doublet
7945_Cell4810	0.305286549651383	0.23721009894768408	doublet
7945_Cell4860	0.3634614083919964	0.15920772171631953	doublet
7945_Cell4870	0.46572769946370873	0.3883870141396213	doublet
7945_Cell4894	0.4295717474103742	0.25072380995393306	doublet
7945_Cell4952	0.3860279274194264	0.28103628141375037	doublet
7945_Cell4961	0.3046350381557473	0.2740431701429329	doublet
7945_Cell4981	0.19112115476613448	0.15850372519382427	doublet
7945_Cell5036	0.3326496073179508	0.30403459685425616	doublet
7945_Cell5053	0.4166485913117332	0.19348557932159222	doublet
7945_Cell5061	0.4626374230604184	0.23022425512989408	doublet
7945_Cell5064	0.3253187035580661	0.29656055706805323	doublet
7945_Cell5135	0.33030652218753026	0.24933423767002133	doublet
7945_Cell5150	0.3544380167976603	0.10720934397083913	doublet
7945_Cell5170	0.49847185270411065	0.23246522175759612	doublet
7945_Cell5176	0.3069847095656198	0.25846211553903603	doublet
7945_Cell5188	0.2123057203659579	0.21113164848162547	doublet
7945_Cell5215	0.5702438698389489	0.2723518354090092	doublet
7945_Cell5217	0.1787153886672714	0.11117630564329505	doublet
7945_Cell5218	0.33902885573057706	0.30551690286837546	doublet
7945_Cell5230	0.2946407538423322	0.2703049099712682	doublet
7945_Cell5248	0.4575011837335509	0.17120217067269522	doublet
7945_Cell5260	0.35314776175895324	0.2038937420222562	doublet
7945_Cell5276	0.6293559064452993	0.28738677500307386	doublet
7945_Cell5296	0.5114016507245404	0.241191584529103	doublet
7945_Cell5324	0.44267991276038804	0.38082406205727937	doublet
7945_Cell5356	0.49165351510814875	0.19083691576360104	doublet
7945_Cell5384	0.3992274159168916	0.2742731636499345	doublet
7945_Cell5393	0.2405271008499491	0.20624104106394806	doublet
7945_Cell5411	0.46254399295780013	0.2809437168579507	doublet
7945_Cell5474	0.3381423562993439	0.21783829887759623	doublet
7945_Cell5490	0.29863773821006634	0.2225084082094885	doublet
7945_Cell5515	0.3660133721035205	0.24885797080916913	doublet
7945_Cell5522	0.2960830105778947	0.08791489465631094	doublet
7945_Cell5537	0.3212951968297167	0.21107259433801565	doublet
7945_Cell5567	0.30418436050001385	0.10973944642776652	doublet
7945_Cell5580	0.11159096481754245	0.06587384595160262	doublet
7945_Cell5588	0.4723812437328282	0.20847387866092465	doublet
7945_Cell5604	0.3090928905619571	0.2880976554678376	doublet
7945_Cell5625	0.31820991177355484	0.2046620064269487	doublet
7945_Cell5658	0.35663268923489233	0.3064902134409986	doublet
7945_Cell5663	0.40346374611328284	0.3171881077436157	doublet
7945_Cell5725	0.21039231815372364	0.20848966036311778	doublet
7945_Cell5738	0.3378570368467085	0.27914519650526226	doublet
7945_Cell5794	0.4307877451059597	0.10045098187750894	doublet
7945_Cell5836	0.32332314990519695	0.17805686385528544	doublet
7945_Cell5853	0.2746344482945936	0.1961653524690094	doublet
7945_Cell5918	0.27398614266344595	0.23865444264382554	doublet
7945_Cell5945	0.4225717009568159	0.17349064470160322	doublet
7945_Cell6011	0.30273196349637194	0.279141742398982	doublet
7945_Cell6019	0.6295963276630945	0.24130086327402886	doublet
7945_Cell6054	0.38173839002307575	0.2630513594426342	doublet
7945_Cell6063	0.28433640967540513	0.22882224111555574	doublet
7945_Cell6097	0.2636924143986334	0.19387333702193268	doublet
7945_Cell6102	0.34181095087733776	0.3345994159362508	doublet
7945_Cell6122	0.40497077648141266	0.3130168656567404	doublet
7945_Cell6138	0.3091164309657238	0.2933794228259385	doublet
7945_Cell6141	0.3240905833415903	0.15123390764072572	doublet
7945_Cell6155	0.28293620679239045	0.27026576474295944	doublet
7945_Cell6160	0.36530384827146084	0.2547467072395817	doublet
7945_Cell6189	0.36974477107037973	0.19471794687092364	doublet
7945_Cell6240	0.2919153531780889	0.20502914270012224	doublet
7945_Cell6242	0.2762691386674058	0.1748826670749381	doublet
7945_Cell6273	0.2664053432366936	0.20949359701534395	doublet
7945_Cell6275	0.30071734866558375	0.23026081991157818	doublet
7945_Cell6289	0.36404918208760184	0.2698663670615448	doublet
7945_Cell6302	0.43169503997367836	0.3212026598195655	doublet
7945_Cell6312	0.39259666048934383	0.22659882815107987	doublet
7945_Cell6330	0.3442357607808837	0.21519581315122913	doublet
7945_Cell6336	0.30304996413863955	0.2376191834737697	doublet
7945_Cell6343	0.4096963284574965	0.19793389243612322	doublet
7945_Cell6396	0.41376623282804753	0.3297123127013222	doublet
7945_Cell6403	0.40012425954854525	0.2797135808167089	doublet
7945_Cell6411	0.19129523675990112	0.08754352523591886	doublet
7945_Cell6436	0.3262527727002363	0.270484548905208	doublet
7945_Cell6464	0.3427880382606116	0.19602621567261105	doublet
7945_Cell6484	0.388802574769292	0.324405771474484	doublet
7945_Cell6500	0.38452504049671277	0.17744903554088257	doublet
7945_Cell6521	0.39336048154638537	0.1884923581477399	doublet
7945_Cell6528	0.24875457666644818	0.13840630467977577	doublet
7945_Cell6545	0.33555169595367945	0.21502147427389906	doublet
7945_Cell6548	0.3051963806066771	0.14997324485379862	doublet
7945_Cell6614	0.4871169730231508	0.2625252771821441	doublet
7945_Cell6633	0.3587703790951413	0.24791891978924316	doublet
7945_Cell6674	0.31516332842129674	0.29884342103919465	doublet
7945_Cell6679	0.42272237610338764	0.16465690670571087	doublet
7945_Cell6685	0.355763956549386	0.18865005580532804	doublet
7945_Cell6703	0.5573965600556288	0.2628894349501811	doublet
7945_Cell6791	0.19478239502873299	0.14367365433193338	doublet
7945_Cell6793	0.34946329010119725	0.2744363657865418	doublet
7945_Cell6799	0.4429005144514847	0.28531788797158286	doublet
7945_Cell6816	0.4271942167599895	0.39567903855180825	doublet
7945_Cell6826	0.3306424037962055	0.1387482294868702	doublet
7945_Cell6839	0.5311710822274391	0.17879091639568084	doublet
7945_Cell6867	0.43433546211098767	0.1793021689683611	doublet
7945_Cell6877	0.3788195558377283	0.17654740028338808	doublet
7945_Cell6901	0.41010162077678314	0.3066538131410249	doublet
7945_Cell6907	0.3833979760390106	0.12966126402248218	doublet
7945_Cell6914	0.391311863583014	0.2571990544644225	doublet
7945_Cell6917	0.2900376540957245	0.20554817651674376	doublet
7945_Cell6968	0.43279003832452845	0.13237113601272524	doublet
7945_Cell6989	0.3527877533129168	0.22434982475354695	doublet
7945_Cell7038	0.29078845092475	0.2655048145243478	doublet
7945_Cell7040	0.28626539150956964	0.26639343275082455	doublet
7945_Cell7045	0.33543888616742423	0.206056377787931	doublet
7945_Cell7059	0.42347663124047585	0.19665502416379105	doublet
7945_Cell7127	0.2445880357406434	0.15384120797882833	doublet
7945_Cell7128	0.3186574596095756	0.2804783820676223	doublet
7945_Cell7145	0.27117577603753223	0.20107301310056755	doublet
7945_Cell7159	0.470693711973427	0.2778377186703954	doublet
7945_Cell7165	0.3214867048728048	0.3034836259151507	doublet
7945_Cell7182	0.4124155429380077	0.11344928462145165	doublet
7945_Cell7191	0.30069273967963545	0.16427340878836483	doublet
7945_Cell7193	0.24511449291599338	0.20999702602291404	doublet
7945_Cell7197	0.3127921744811481	0.24599582774537115	doublet
7945_Cell7203	0.3556097582401447	0.27265153655002705	doublet
7945_Cell7255	0.34994406565833974	0.2194898823986735	doublet
7945_Cell7300	0.3530827181525422	0.2909212153203286	doublet
7945_Cell7320	0.4120996262663521	0.35260854299477273	doublet
7945_Cell7322	0.2325085690972657	0.16611276193052438	doublet
7945_Cell7347	0.471584209832489	0.2236851315569724	doublet
7945_Cell7401	0.400738648910718	0.2788661679612698	doublet
7945_Cell7408	0.37529866434616554	0.09870732365270207	doublet
7945_Cell7410	0.33534208250948616	0.24241765598788978	doublet
7945_Cell7413	0.1655235440757585	0.16275134494502358	doublet
7945_Cell7422	0.3117849346047332	0.23543533548010473	doublet
7945_Cell7518	0.29154426945234263	0.27315338428267827	doublet
7945_Cell7535	0.3766277532526954	0.36097099015306866	doublet
7945_Cell7540	0.4542153768986989	0.2472966132822428	doublet
7945_Cell7607	0.36562959542219026	0.22770399453728077	doublet
7945_Cell7653	0.4345419486842621	0.2816545224858869	doublet
7945_Cell7658	0.46451142041308746	0.2701354317042806	doublet
7945_Cell7719	0.30859384554813446	0.2947454410539929	doublet
7945_Cell7722	0.2930299865456391	0.266214456870513	doublet
7945_Cell7733	0.469000746561846	0.0601035171267283	doublet
7945_Cell7740	0.4038972530766286	0.2934132586681787	doublet
7945_Cell7743	0.44834150915137483	0.3296119546964847	doublet
7945_Cell7773	0.19121364593120002	0.15721854261865184	doublet
7945_Cell7830	0.3178419361179175	0.2901232279448159	doublet
7945_Cell7865	0.3281693001758451	0.22333841118574663	doublet
7945_Cell7866	0.4627818031391721	0.15709759894532735	doublet
7945_Cell7961	0.4140197667762981	0.09714855933986465	doublet
7945_Cell7963	0.30122366193280026	0.27376709793220383	doublet
7945_Cell7982	0.340679142491907	0.15280042324347554	doublet
7945_Cell8007	0.39146163712260595	0.2815686310595136	doublet
7945_Cell8078	0.3254295768784931	0.26021459158886484	doublet
7945_Cell8088	0.2777238499699647	0.10366418732848133	doublet
7945_Cell8090	0.4466719155118234	0.21625326143017315	doublet
7945_Cell8097	0.39166212518101684	0.2521148811943133	doublet
7945_Cell8117	0.35640037571725347	0.18721309137661854	doublet
7945_Cell8119	0.3900714001832251	0.2807461291796421	doublet
7945_Cell8122	0.2605310242939071	0.1627435694508546	doublet
7945_Cell8169	0.39661571588691663	0.2418987652578982	doublet
7945_Cell8224	0.34160388861186053	0.15811702937111488	doublet
7945_Cell8232	0.3520576497830967	0.32357533254024157	doublet
7945_Cell8259	0.282406991551275	0.15969929782736206	doublet
7945_Cell8370	0.4542583019619423	0.2699044620158238	doublet
7945_Cell8372	0.4597403274853147	0.20598307405314434	doublet
7945_Cell8379	0.3311561411045888	0.3302246420149573	doublet
7945_Cell8387	0.49843053570457735	0.1791059069226864	doublet
7945_Cell8447	0.1996633824916239	0.17556916744407097	doublet
7945_Cell8452	0.28674006109686156	0.22347563085427435	doublet
7945_Cell8453	0.3485511498836011	0.2900449613402826	doublet
7945_Cell8461	0.31399761810229504	0.23643138143072936	doublet
7945_Cell8465	0.3863442482695223	0.12091151064506024	doublet
7945_Cell8500	0.378456258608671	0.2308960301581283	doublet
7945_Cell8532	0.3124411580476747	0.2332866086994099	doublet
7945_Cell8589	0.20496340852474562	0.19511305755492095	doublet
7945_Cell8594	0.36488274043603214	0.19892297912492246	doublet
7945_Cell8644	0.37517181254359705	0.19760303787800487	doublet
7945_Cell8674	0.30016350505040645	0.22277069390248916	doublet
7945_Cell8675	0.29508499131042804	0.2634432752126517	doublet
7945_Cell8710	0.6282472687712939	0.303264354938928	doublet
7945_Cell8716	0.4873317340238162	0.2122837487637067	doublet
7945_Cell8730	0.5647106375015418	0.19630838520544175	doublet
7945_Cell8776	0.23856002921098718	0.20489498896546854	doublet
7945_Cell8786	0.3606325689822822	0.3252836415000532	doublet
7945_Cell8793	0.46439951046627687	0.20806492236654203	doublet
7945_Cell8797	0.4194947463687352	0.24038028188106242	doublet
7945_Cell8814	0.24587654972117867	0.14521452960708978	doublet
7945_Cell8841	0.5824424692874384	0.16789972895062635	doublet
7945_Cell8843	0.19619338038624626	0.1414315876737355	doublet
7945_Cell8861	0.30537931603203383	0.19597294672252252	doublet
7945_Cell8897	0.30899087486465004	0.30873179377459326	doublet
7945_Cell8954	0.4425026465625996	0.29795997518580564	doublet
7945_Cell8981	0.3863096596805697	0.30192450612256116	doublet
7945_Cell8987	0.48620390962963533	0.22668274464360222	doublet
7945_Cell9010	0.3490102517795116	0.185267298510938	doublet
7945_Cell9038	0.38902754775761367	0.28026254710185916	doublet
7945_Cell9044	0.21709485863586384	0.20144807061123815	doublet
7945_Cell9048	0.3060202720211832	0.2756779900038331	doublet
7945_Cell9056	0.42075455916494053	0.2616808012015738	doublet
7945_Cell9096	0.26953760041366537	0.13628032433439138	doublet
7945_Cell9134	0.5595699267936136	0.2458310944064895	doublet
7945_Cell9137	0.38286763809452795	0.215730314032597	doublet
7945_Cell9140	0.2683242757805212	0.2530759655529635	doublet
7945_Cell9142	0.35892531254893745	0.227076918045365	doublet
7945_Cell9153	0.405287283861021	0.3037366355770272	doublet
7945_Cell9164	0.42433821936771704	0.3170108305003637	doublet
7945_Cell9191	0.537642543900854	0.220404199339228	doublet
7945_Cell9200	0.43055999095937864	0.3155197579739719	doublet
7945_Cell9215	0.4332432781998353	0.24198808016410445	doublet
7945_Cell9219	0.2949775749736369	0.08441084043428752	doublet
7945_Cell9242	0.32492055142346415	0.28334552913356814	doublet
7945_Cell9249	0.3729083819091178	0.2616196093877878	doublet
7945_Cell9268	0.33367581222892595	0.23629989856759478	doublet
7945_Cell9344	0.24861025168069556	0.22456541949137201	doublet
7945_Cell9346	0.3693781073432371	0.2911221497847314	doublet
7945_Cell9379	0.38248984140039755	0.2591295341539744	doublet
7945_Cell9499	0.33620166871932033	0.09558756853929394	doublet
7945_Cell9518	0.35018462785022286	0.2453840595217701	doublet
7945_Cell9557	0.36675627323325616	0.2559098224846256	doublet
7945_Cell9566	0.4743544528376785	0.23871839855972457	doublet
7945_Cell9589	0.25155671398422486	0.22418539673237733	doublet
7945_Cell9594	0.30268605366108	0.2754895768120419	doublet
7945_Cell9595	0.4175136314216271	0.21525921992051306	doublet
7945_Cell9603	0.4981125470291056	0.3466703425952583	doublet
7945_Cell9665	0.5611736425543482	0.11925978729019342	doublet
7945_Cell9672	0.3266428128872448	0.3057610804528347	doublet
7945_Cell9746	0.5261685399315507	0.2515558975509237	doublet
7945_Cell9761	0.25266977625446463	0.18967005623904162	doublet
7945_Cell9773	0.38699120855274205	0.21438300375982586	doublet
7945_Cell9827	0.22476990448566558	0.2099186765165704	doublet
7945_Cell9828	0.3040190564020992	0.2457824823213906	doublet
7945_Cell9832	0.18611651621678738	0.15074580784152403	doublet
7945_Cell9866	0.16225489214719488	0.14571270561510308	doublet
7945_Cell9890	0.3979528777014394	0.31210750688745936	doublet
7945_Cell9894	0.4757802166412544	0.34110451814712134	doublet
7945_Cell9905	0.4576078066655704	0.32091717442246415	doublet
7945_Cell9923	0.369141026408615	0.0	doublet
7945_Cell9924	0.1377854818017632	0.12375490765745335	doublet
7945_Cell9959	0.3326767189835745	0.05386678657362636	doublet
7945_Cell10000	0.3726100025467884	0.33223032647843126	doublet
7945_Cell10017	0.29624432147178975	0.27806222889503013	doublet
7945_Cell10021	0.38945209928132374	0.3045736372757261	doublet
7945_Cell10023	0.2953740481790069	0.15832650671015802	doublet
7945_Cell10030	0.5447432005732606	0.15744986198178468	doublet
7945_Cell10108	0.3177176872119512	0.27680496169447644	doublet
7945_Cell10111	0.5419299115773276	0.23013721461651776	doublet
7945_Cell10116	0.3241218045649916	0.2103960607591527	doublet
7945_Cell10119	0.3125443723140554	0.17226418069198093	doublet
7945_Cell10137	0.29313333114268436	0.2618445878101492	doublet
7945_Cell10154	0.3382770959959249	0.2908288724355893	doublet
7945_Cell10160	0.1736035631295824	0.14528990291438876	doublet
7945_Cell10178	0.22674988127257603	0.2110933372006671	doublet
7945_Cell10257	0.34239926414523275	0.24363586759562642	doublet
7945_Cell10314	0.35885030977226207	0.26306493502224576	doublet
7945_Cell10326	0.24926579646174213	0.21082179840366644	doublet
7945_Cell10350	0.37641804068644613	0.14382781180283102	doublet
7945_Cell10363	0.2978590150622702	0.2350372417476479	doublet
7945_Cell10404	0.2560925844140721	0.14323181535295124	doublet
7945_Cell10432	0.5276132975506431	0.2664277539642355	doublet
7945_Cell10474	0.24763308106900983	0.16494993022880533	doublet
7945_Cell10475	0.21895726302734608	0.1383171645566788	doublet
7945_Cell10485	0.41171713705384283	0.1698258542049387	doublet
7945_Cell10503	0.2362495679290006	0.18278902771054037	doublet
7945_Cell10511	0.3147499198771868	0.2692150351115052	doublet
7945_Cell10520	0.4421129349353381	0.22973913598715567	doublet
7945_Cell10532	0.3464849179889354	0.28587380466250756	doublet
7945_Cell10538	0.3168892313954956	0.20620138729135482	doublet
7945_Cell10627	0.28901833720000636	0.12172843984817037	doublet
7945_Cell10633	0.2852340510270108	0.0	doublet
7945_Cell10647	0.3714876153089861	0.3505930900912747	doublet
7945_Cell10649	0.3523545222384268	0.3224119427145784	doublet
7945_Cell10670	0.4387881118264882	0.3658439022027352	doublet
7945_Cell10680	0.3828474071031659	0.19236175013419213	doublet
7945_Cell10690	0.3165635305892438	0.3082532621155578	doublet
7945_Cell10712	0.15252664493384455	0.10785307937863099	doublet
7945_Cell10728	0.41563741689654937	0.17417809708937476	doublet
7945_Cell10738	0.30432394715591304	0.13117157996545697	doublet
7945_Cell10748	0.43877018065496987	0.32145926134487607	doublet
7945_Cell10765	0.2663948934058552	0.20694491740950752	doublet
7945_Cell10896	0.4053970819822398	0.27291589924021226	doublet
7945_Cell10920	0.3403605794880475	0.30277220295857477	doublet
7945_Cell10939	0.3217412697466042	0.29593689489805886	doublet
7945_Cell10952	0.3020390491982793	0.14804364410064982	doublet
7945_Cell10966	0.5639575043464451	0.21258346089654515	doublet
7945_Cell10989	0.24158582453642483	0.23899935727749394	doublet
7945_Cell11001	0.29913683183324635	0.28700350903705607	doublet
7945_Cell11018	0.4542650108827739	0.28939747008950434	doublet
7945_Cell11048	0.3450032311756412	0.31507678435323067	doublet
7945_Cell11091	0.26042876768169326	0.23547632733486076	doublet
7945_Cell11094	0.27341258358125153	0.21802440750462834	doublet
7945_Cell11104	0.31591749004203673	0.2901207339923598	doublet
7945_Cell11151	0.3519271942537364	0.24176757577630148	doublet
7945_Cell11174	0.35308877161791824	0.3097197400499317	doublet
7945_Cell11181	0.3128310146137444	0.27009493880352187	doublet
7945_Cell11185	0.3923980963821814	0.10340328217497118	doublet
7945_Cell11209	0.28735092594345835	0.1461882118190146	doublet
7945_Cell11210	0.32374055332519064	0.22215717765203694	doublet
7945_Cell11227	0.3010854163900257	0.28868698787522734	doublet
7945_Cell11231	0.3380003056197937	0.1502963128636858	doublet
7945_Cell11232	0.36094337737588844	0.29561671395416494	doublet
7945_Cell11260	0.3357729445576467	0.1588321588601945	doublet
7945_Cell11263	0.3485100117123706	0.251153910832044	doublet
7945_Cell11267	0.417448455446997	0.2201899813669756	doublet
7945_Cell11304	0.3000337157757295	0.22137785227412587	doublet
7945_Cell11314	0.2562512083884276	0.13666700378105587	doublet
7945_Cell11329	0.5294629800698533	0.3263148203638564	doublet
7945_Cell11335	0.3906703154498191	0.16007969282115475	doublet
7945_Cell11366	0.4884390944069152	0.15170920554199782	doublet
7945_Cell11376	0.421173020316655	0.2470770729449007	doublet
7945_Cell11408	0.4073043702110364	0.2701131514959989	doublet
7945_Cell11410	0.39136559845119867	0.3455843136180285	doublet
7945_Cell11422	0.45221352203347537	0.4011255752976075	doublet
7945_Cell11449	0.3224603404957663	0.2777899151487917	doublet
7945_Cell11455	0.29861407560939157	0.1934876805912225	doublet
7945_Cell11456	0.386065450528616	0.1435509854289107	doublet
7945_Cell11465	0.42748251181544744	0.12474012642440051	doublet
7945_Cell11466	0.2282761088512628	0.2238122822883009	doublet
7945_Cell11472	0.44091386362706275	0.35166620700884865	doublet
7945_Cell11504	0.4514277654801425	0.23477209570735372	doublet
7945_Cell11535	0.2884255955678783	0.12819619079048555	doublet
7945_Cell11558	0.42667588549550683	0.2646268176850925	doublet
7945_Cell11563	0.4142529733185588	0.28153666426350704	doublet
7945_Cell11572	0.3265075718128937	0.2536036010550372	doublet
7945_Cell11575	0.5003573184081089	0.3610332345420318	doublet
7945_Cell11588	0.26067559123150424	0.15318354278224616	doublet
7945_Cell11594	0.6009733748545087	0.20269197173889597	doublet
7945_Cell11597	0.39564194833914906	0.304243920152688	doublet
7945_Cell11615	0.2986661349049969	0.264980070575835	doublet
7945_Cell11669	0.3309158331384446	0.2628203554801117	doublet
7945_Cell11675	0.30203032412490616	0.15914225144320518	doublet
7945_Cell11685	0.25876598727117867	0.20749071052723442	doublet
7945_Cell11688	0.4362849733266913	0.3416547563006084	doublet
7945_Cell11696	0.4412242689078862	0.3771564202154583	doublet
7945_Cell11728	0.2763080740443925	0.2697247278653389	doublet
7945_Cell11781	0.29860359956967947	0.2704837207056908	doublet
7945_Cell11783	0.3967399485699501	0.2797188340036076	doublet
7945_Cell11797	0.14527497253238006	0.1047164597049644	doublet
7945_Cell11826	0.42178126023721263	0.24564950751191478	doublet
7945_Cell11850	0.46356096420927534	0.33073743604458855	doublet
7945_Cell11857	0.2593823673104406	0.20586181586180055	doublet
7945_Cell11879	0.39573720814209734	0.2075807592686994	doublet
7945_Cell11896	0.3694426653236138	0.28717845077928067	doublet
7945_Cell11943	0.3221411339069614	0.244465836189467	doublet
7945_Cell11963	0.4461898597658689	0.1985033773681837	doublet
7945_Cell11973	0.2862429057757031	0.14931482865076426	doublet
7945_Cell11990	0.467325118182338	0.3595674741306506	doublet
7945_Cell11998	0.4425982833597767	0.13689071480265355	doublet
7945_Cell12043	0.28914154252419105	0.21866043080018407	doublet
7945_Cell12047	0.4255573262617391	0.21457179014274969	doublet
7945_Cell12068	0.29268407310273153	0.12317649518068689	doublet
7945_Cell12113	0.3329399241674958	0.2813022296831517	doublet
7945_Cell12170	0.3707366125201982	0.24558142835349991	doublet
7945_Cell12175	0.6254113011857964	0.34795160742406833	doublet
7945_Cell12176	0.640841668960948	0.250796173281047	doublet
7945_Cell12179	0.59110087771162	0.3675168054236024	doublet
7945_Cell12208	0.26702078373963484	0.24505569379549708	doublet
7945_Cell12218	0.3786849105831746	0.24992979692087178	doublet
7945_Cell12232	0.4235653343594621	0.13072007117349307	doublet
7945_Cell12252	0.2637172417361219	0.1783559215002431	doublet
7945_Cell12259	0.26402502403867417	0.24037583709535296	doublet
7945_Cell12282	0.37294008005067275	0.34105661218016853	doublet
7945_Cell12303	0.3141434733625649	0.21115574557964806	doublet
7945_Cell12328	0.1711903843667644	0.03863375320898632	doublet
7945_Cell12378	0.3396724052394242	0.2653824274455262	doublet
7945_Cell12395	0.2814970748387538	0.20696576963908592	doublet
7945_Cell12396	0.4575024243913622	0.26203542293697646	doublet
7945_Cell12413	0.32104690540836267	0.3170625280026035	doublet
7945_Cell12445	0.4587129268697553	0.21456618464197405	doublet
7945_Cell12452	0.3220306106369983	0.25761528657816507	doublet
7945_Cell12477	0.4121870148777588	0.21363170525399278	doublet
7945_Cell12480	0.47368124892946323	0.28756298038671735	doublet
7945_Cell12489	0.36961348999410737	0.25084664302693715	doublet
7945_Cell12501	0.6514363046154636	0.0872602246215127	doublet
7945_Cell12508	0.3164757509779614	0.2415480992398118	doublet
7945_Cell12532	0.2502322134498961	0.15930206356218843	doublet
7945_Cell12551	0.501763117489165	0.15109293266568444	doublet
7945_Cell12562	0.3148209507464819	0.28180621115796956	doublet
7945_Cell12637	0.23626285441353784	0.21679742303041044	doublet
7945_Cell12652	0.3200941917900532	0.20453911071837252	doublet
7945_Cell12655	0.31777358218273116	0.2508066952801754	doublet
7945_Cell12658	0.3103439168645328	0.26926878373437263	doublet
7945_Cell12664	0.3392025423565724	0.22541037106393694	doublet
7945_Cell12680	0.39809123821062015	0.28486371968965996	doublet
7945_Cell12699	0.39021331645524104	0.29332530158483044	doublet
7945_Cell12703	0.39223305158979355	0.21613684221616972	doublet
7945_Cell12840	0.35232622851498296	0.18781010796927422	doublet
7945_Cell12843	0.34620483443839445	0.3231379736396194	doublet
7945_Cell12969	0.3254340693095294	0.27511242880249975	doublet
7945_Cell12988	0.31942242768737805	0.2922495561155454	doublet
7945_Cell13022	0.5592039231987093	0.3937477751995497	doublet
7945_Cell13078	0.21179655425746371	0.2070105139447337	doublet
7945_Cell13083	0.3158547399075726	0.28540725756245766	doublet
7945_Cell13227	0.6144809286347609	0.23239628968645848	doublet
7945_Cell13230	0.3790426918292816	0.27639924112965736	doublet
7945_Cell13253	0.7016504786665966	0.2983495213334035	doublet
7945_Cell13256	0.32308240282538747	0.2545936720988708	doublet
7945_Cell13269	0.5165569939341816	0.12029692903050583	doublet
7945_Cell13291	0.30445659333845226	0.2711915847095018	doublet
7945_Cell13293	0.3423042758903391	0.30215844680569465	doublet
7945_Cell13306	0.42124398746813735	0.17275786130749762	doublet
7945_Cell13339	0.5592010022518508	0.32251884592294544	doublet
7945_Cell13358	0.43945431368709975	0.2267180411036128	doublet
7945_Cell13385	0.3322152925123993	0.3095554576396033	doublet
7945_Cell13386	0.4619283799269529	0.25715938764092444	doublet
7945_Cell13397	0.41854685119101953	0.24267270036222782	doublet
7945_Cell13438	0.46628347629351	0.40462111374463294	doublet
7945_Cell13439	0.334280831963453	0.24827682815312926	doublet
7945_Cell13515	0.2961959628432989	0.2526522870118282	doublet
7945_Cell13561	0.2661431633029603	0.15117276199989177	doublet
7945_Cell13569	0.32300028520626584	0.2819134038120122	doublet
7945_Cell13585	0.2871983554779872	0.21624969807987116	doublet
7945_Cell13605	0.29046536864583855	0.2501589352758311	doublet
7945_Cell13616	0.3374082487338152	0.28996237763634586	doublet
7945_Cell13629	0.43622597106991917	0.33617914514450153	doublet
7945_Cell13635	0.270054452584308	0.2529508399279	doublet
7945_Cell13667	0.3818704363750103	0.3118434080863427	doublet
7945_Cell13680	0.32582680663827923	0.24428562015535013	doublet
7945_Cell13711	0.4198221411930069	0.3265052172763157	doublet
7945_Cell13718	0.3380266992383082	0.20534447825710853	doublet
7945_Cell13726	0.4289727982034989	0.3266780713322006	doublet
7945_Cell13744	0.4647834321048406	0.1362841396891463	doublet
7945_Cell13746	0.2740449777522168	0.13834787583945812	doublet
7945_Cell13749	0.33441998056244554	0.2451249061624862	doublet
7945_Cell13775	0.30089751117157537	0.20392733317193795	doublet
7945_Cell13794	0.4067816392264877	0.18684479241918386	doublet
7945_Cell13797	0.5110203330643791	0.4100434592416185	doublet
7945_Cell13854	0.5141673544812471	0.2583977617991181	doublet
7945_Cell13857	0.20824779731164275	0.17966804913312426	doublet
7945_Cell13905	0.25539537172038307	0.16289774999628243	doublet
7945_Cell13913	0.2589347526674658	0.19787166927524324	doublet
7945_Cell13945	0.5354187167698784	0.19452515909119028	doublet
7945_Cell13951	0.4092850393568249	0.29013619828182685	doublet
7945_Cell13956	0.27219021913520014	0.22548987187299252	doublet
7945_Cell14016	0.3507065863788881	0.24180313039320467	doublet
7945_Cell14023	0.32276517410536304	0.269929015256864	doublet
7945_Cell14036	0.4396506875811167	0.22984857510696868	doublet
7945_Cell14043	0.2531140827825826	0.14142580854226922	doublet
7945_Cell14107	0.4448354982371177	0.300600243512981	doublet
7945_Cell14119	0.43555632372448705	0.3177484578601419	doublet
7945_Cell14123	0.4521551312661631	0.14831635767549972	doublet
7945_Cell14125	0.419837217134714	0.13562794072655093	doublet
7945_Cell14143	0.38270314747636613	0.28207643747422034	doublet
7945_Cell14164	0.2470370128613094	0.1648931688210761	doublet
7945_Cell14173	0.3551908916362712	0.3131875099924387	doublet
7945_Cell14205	0.31657047577917724	0.24779472393677743	doublet
7945_Cell14206	0.40176610556054243	0.34210517741593893	doublet
7945_Cell14257	0.4326552711706568	0.39434439914675445	doublet
7945_Cell14293	0.4614243614401061	0.326910867777323	doublet
7945_Cell14301	0.418285330306033	0.23239326677890637	doublet
7945_Cell14336	0.37128837379131985	0.22581579048503955	doublet
7945_Cell14345	0.3040031815198934	0.30288004406370483	doublet
7945_Cell14362	0.5103644004098391	0.1308984734028112	doublet
7945_Cell14425	0.48027942338553536	0.2584140005313956	doublet
7945_Cell14535	0.2961155142316623	0.2869319315390157	doublet
7945_Cell14552	0.3994866140129243	0.22924350665698576	doublet
7945_Cell14559	0.24902579770330566	0.08507387932951731	doublet
7945_Cell14571	0.3139476831777112	0.2910130337619726	doublet
7945_Cell14581	0.3667832670109306	0.19477106201187006	doublet
7945_Cell14607	0.4629161436147547	0.3242899881861252	doublet
7945_Cell14634	0.5342809355974804	0.18746411922546663	doublet
7945_Cell14656	0.3264176725466208	0.11327370782613784	doublet
7945_Cell14681	0.2975162927732467	0.2753519347152809	doublet
7945_Cell14694	0.4663010216620655	0.14903104559475172	doublet
7945_Cell14708	0.3069012607173862	0.30463400923271516	doublet
7945_Cell14741	0.45325401295519013	0.1350411417775508	doublet
7945_Cell14775	0.37195178556828445	0.19958915454694867	doublet
7945_Cell14832	0.5064352212584757	0.07012446442268498	doublet
7945_Cell14998	0.4386668964487149	0.2415729439382875	doublet
7945_Cell2	0.36926224899989835	0.12112019018396708	singleton
7945_Cell3	0.5382152019125124	0.11265701811891649	singleton
7945_Cell4	0.6794594199513397	0.19282185042234284	singleton
7945_Cell5	0.5639919708038468	0.13195374198477866	singleton
7945_Cell6	0.7062931381075129	0.054581278108600244	singleton
7945_Cell9	0.6132104601878818	0.21128388989481803	singleton
7945_Cell10	0.6135263529833218	0.08468013934244031	singleton
7945_Cell11	0.43969718625992277	0.11476750789839267	singleton
7945_Cell12	0.49065528906357003	0.0981267234207954	singleton
7945_Cell13	0.5448030093429886	0.08496910476702657	singleton
7945_Cell15	0.5032659132446662	0.1191702811829789	singleton
7945_Cell16	0.9084804675547172	0.05051411675248641	singleton
7945_Cell17	0.40499041060801944	0.2217287492764125	singleton
7945_Cell18	0.9872588240050522	0.012741175994947824	singleton
7945_Cell20	0.5780655709439093	0.0946210608419559	singleton
7945_Cell25	0.5811699983717239	0.08461489916997382	singleton
7945_Cell26	0.7429888709687952	0.056902929068329465	singleton
7945_Cell27	0.7249489441318115	0.06454617522616429	singleton
7945_Cell28	0.4881717760016858	0.15250825427698375	singleton
7945_Cell29	0.7038603284463791	0.09334171527538059	singleton
7945_Cell32	0.5912272306337671	0.073557351453148	singleton
7945_Cell38	0.8392145567983892	0.07349265071735958	singleton
7945_Cell39	0.40671007447384994	0.0933195452102308	singleton
7945_Cell40	0.41660806357953983	0.09561521634133613	singleton
7945_Cell41	0.5714241712335958	0.18871671253390082	singleton
7945_Cell42	0.548787659410052	0.08661504863824208	singleton
7945_Cell43	0.4275208327607004	0.1011957386358629	singleton
7945_Cell44	0.5455284608749313	0.10648998784090043	singleton
7945_Cell49	0.32460962105655483	0.14014362675399986	singleton
7945_Cell50	0.8146927473704794	0.061691541392066174	singleton
7945_Cell54	0.5253926942548733	0.2006461447101016	singleton
7945_Cell55	0.550588048920326	0.06789814028862566	singleton
7945_Cell56	0.6834927444320253	0.10462443816186687	singleton
7945_Cell60	0.6128829443518123	0.1266891311220171	singleton
7945_Cell62	0.3880142520283737	0.39325027767393134	singleton
7945_Cell63	0.45185801871670844	0.22895158650628433	singleton
7945_Cell64	0.4098935899525944	0.10993192699877576	singleton
7945_Cell65	0.8363203427701696	0.09571395869923702	singleton
7945_Cell66	0.8209625543153077	0.08353568927433079	singleton
7945_Cell67	0.782766405391447	0.07412755495497252	singleton
7945_Cell68	0.6164752225358922	0.12884956173045906	singleton
7945_Cell69	0.7225219966074251	0.07679786341953458	singleton
7945_Cell71	0.6342262958957905	0.08445604716837526	singleton
7945_Cell72	0.48835127988901006	0.18450532073090223	singleton
7945_Cell73	0.47535508854699693	0.0788693957233317	singleton
7945_Cell74	0.34771249579834523	0.1322710317538078	singleton
7945_Cell75	0.18500576753812537	0.18213833260177592	singleton
7945_Cell76	0.5654229700954098	0.13545094347639908	singleton
7945_Cell77	0.383577958260085	0.15173014434202514	singleton
7945_Cell78	0.41384763439221545	0.15971915230157244	singleton
7945_Cell80	0.5732273681487079	0.09784788452098393	singleton
7945_Cell81	0.502073880925302	0.09025663433710403	singleton
7945_Cell82	0.6564902752985189	0.06347217947963053	singleton
7945_Cell83	0.7536985003644673	0.04580080034728248	singleton
7945_Cell85	0.3928384092492803	0.10319795889414188	singleton
7945_Cell87	0.6309324489085384	0.11618198213204128	singleton
7945_Cell88	0.653917360532637	0.07565554608400428	singleton
7945_Cell89	0.3654911378020194	0.107491924366479	singleton
7945_Cell90	0.5213246616646932	0.06973565778523746	singleton
7945_Cell92	0.43192130431250564	0.11202727375304022	singleton
7945_Cell93	0.6947403884716916	0.07140787784736514	singleton
7945_Cell95	0.6097448303568098	0.10968944232683865	singleton
7945_Cell96	0.5566751239661395	0.08145794245359537	singleton
7945_Cell97	0.5621238099601964	0.07493841764551873	singleton
7945_Cell98	0.6496193173835573	0.09254677779014502	singleton
7945_Cell100	0.5007695671107175	0.08979723008083566	singleton
7945_Cell103	0.7653235186504614	0.08068843278449538	singleton
7945_Cell104	0.7139969346670082	0.0913519991093532	singleton
7945_Cell105	0.5820641916465273	0.05788987468109087	singleton
7945_Cell106	0.5914029045061402	0.107644800526783	singleton
7945_Cell107	0.3241863086764542	0.10569219420289458	singleton
7945_Cell109	0.42910166999865734	0.1614521797784077	singleton
7945_Cell110	0.6231897701916266	0.11400263128671452	singleton
7945_Cell111	0.5794961110855501	0.17472458600468413	singleton
7945_Cell112	0.6472073337807298	0.057217333518768565	singleton
7945_Cell113	0.4459323324839271	0.09738147662462943	singleton
7945_Cell114	0.44962949709073613	0.12697342822025492	singleton
7945_Cell117	0.6338105065309667	0.07789839424826507	singleton
7945_Cell118	0.6804027590611149	0.08745052229728253	singleton
7945_Cell119	0.5231865506758946	0.10551009318083532	singleton
7945_Cell120	0.6024156833960622	0.099392642148707	singleton
7945_Cell121	0.5634846609349351	0.19784670079796093	singleton
7945_Cell126	0.4070140186014613	0.21637817908249676	singleton
7945_Cell129	0.651389971508352	0.10639879036839761	singleton
7945_Cell130	0.6060968549157096	0.10875599760277783	singleton
7945_Cell131	0.5085179291909899	0.0867602166363243	singleton
7945_Cell132	0.49996441339788295	0.11799135736925408	singleton
7945_Cell133	0.6489519556519837	0.08510643083665695	singleton
7945_Cell134	0.44303507437280887	0.13616978424226625	singleton
7945_Cell135	0.5342768757440179	0.09964770043017876	singleton
7945_Cell137	0.5650145852040503	0.16974842244770896	singleton
7945_Cell139	0.6648547204445021	0.09948134630678197	singleton
7945_Cell140	0.3136423737682251	0.18957972838836537	singleton
7945_Cell144	0.6364034889453541	0.10730906165107228	singleton
7945_Cell145	0.44814934344646606	0.14358642065760277	singleton
7945_Cell146	0.5156650852514241	0.09917216880165398	singleton
7945_Cell147	0.6081055915293568	0.08233755168480054	singleton
7945_Cell149	0.5804412116655819	0.11428731829661333	singleton
7945_Cell152	0.41354936129949593	0.1380187722627766	singleton
7945_Cell156	0.720536506014285	0.11767984912857997	singleton
7945_Cell157	0.7757892291439505	0.08726435346022524	singleton
7945_Cell158	0.6492492446872414	0.0454979009765824	singleton
7945_Cell159	0.9898530192058703	0.010146980794129727	singleton
7945_Cell163	0.5600737271064217	0.13668163010616277	singleton
7945_Cell164	0.3652838543212956	0.14249670650685314	singleton
7945_Cell165	0.5480951826713447	0.15564412409449876	singleton
7945_Cell166	0.6855326251949266	0.104123674519856	singleton
7945_Cell167	0.8722039134758311	0.03797971394391467	singleton
7945_Cell168	0.5354285050284308	0.10003705676160705	singleton
7945_Cell169	0.5542405329898601	0.16200315700503332	singleton
7945_Cell171	0.5482129200287396	0.12704173991011125	singleton
7945_Cell172	0.5753850255580307	0.1541346105090364	singleton
7945_Cell174	0.34379477427711885	0.1505425773339342	singleton
7945_Cell176	0.5439518953160682	0.07671598780636438	singleton
7945_Cell177	0.5595176845684553	0.1542290862691479	singleton
7945_Cell179	0.710492964669321	0.08481429985086157	singleton
7945_Cell182	0.6774239283984621	0.10491845677711878	singleton
7945_Cell183	0.4250593746351709	0.10240404132284228	singleton
7945_Cell184	0.5582674665944993	0.07797384077269959	singleton
7945_Cell185	0.5478926633225217	0.2590165848842121	singleton
7945_Cell187	0.5954067287534387	0.05965696945261882	singleton
7945_Cell190	0.6683818599082815	0.07405145667499229	singleton
7945_Cell191	0.5724895576961732	0.11878769872096537	singleton
7945_Cell192	0.6073265597650983	0.11651057376423093	singleton
7945_Cell193	0.541452015079582	0.07637453741250089	singleton
7945_Cell195	0.5417411426013855	0.08086300877603306	singleton
7945_Cell196	0.5391318276190623	0.09464952911776309	singleton
7945_Cell197	0.4436328960434246	0.17216057233779425	singleton
7945_Cell198	0.7024765752960104	0.07392803593987084	singleton
7945_Cell199	0.4242574774931767	0.12150864762936255	singleton
7945_Cell200	0.8549140214223362	0.05364100256605574	singleton
7945_Cell202	0.6899427053736479	0.08551621827763273	singleton
7945_Cell203	0.8033487911986754	0.12057703149858462	singleton
7945_Cell206	0.5456221692511919	0.15366983800276487	singleton
7945_Cell207	0.3875752100146928	0.2065255923941942	singleton
7945_Cell212	0.6947065951344302	0.11759485293074957	singleton
7945_Cell213	0.5991473049148326	0.13600103784902906	singleton
7945_Cell214	0.529192919810848	0.09751418695338107	singleton
7945_Cell215	0.4231438588563715	0.1562900904397017	singleton
7945_Cell217	0.6082867389326935	0.10010221148897225	singleton
7945_Cell218	0.5696068673085654	0.11952263998662771	singleton
7945_Cell221	0.7663391528181482	0.062231551639767735	singleton
7945_Cell222	0.655255766862256	0.07353398293681554	singleton
7945_Cell224	0.4762230482648611	0.24780271786021704	singleton
7945_Cell225	0.7177539388248692	0.0827143609104671	singleton
7945_Cell226	0.772864929490059	0.05672341844954145	singleton
7945_Cell227	0.854211721674473	0.04617302725986405	singleton
7945_Cell228	0.4771738101715276	0.12124784371734416	singleton
7945_Cell229	0.6179641484068515	0.09627845138698993	singleton
7945_Cell230	0.583104113066031	0.07345129213868347	singleton
7945_Cell231	0.3006225840680632	0.18607761558842137	singleton
7945_Cell232	0.3638495778075274	0.11651333293903686	singleton
7945_Cell233	0.5276580908657723	0.09234852586773298	singleton
7945_Cell234	0.770893139933172	0.0687915747130797	singleton
7945_Cell235	0.41164788299703126	0.1241814560765541	singleton
7945_Cell238	0.44697694097919866	0.15480013847520255	singleton
7945_Cell239	0.33106695953286597	0.20476771158349025	singleton
7945_Cell240	0.28577520883606705	0.30495371752706474	singleton
7945_Cell241	0.46702511593959506	0.18802575767439145	singleton
7945_Cell243	0.2470780677577509	0.10845588319018869	singleton
7945_Cell246	0.6129833571366237	0.12939291773994166	singleton
7945_Cell248	0.4398782214537222	0.12869039843665783	singleton
7945_Cell249	0.5402734033343523	0.10840353318760974	singleton
7945_Cell251	0.4937452338725177	0.09781966839079292	singleton
7945_Cell252	0.8463216169212571	0.058738294071088	singleton
7945_Cell256	0.6707380062117324	0.06783305894240832	singleton
7945_Cell257	0.4617826421853073	0.11492494804076339	singleton
7945_Cell258	0.4046667154303699	0.11143501859681826	singleton
7945_Cell259	0.7544666878878391	0.08013487024468001	singleton
7945_Cell264	0.4620581074895557	0.19378865190378827	singleton
7945_Cell265	0.5726765952132898	0.1171324828343139	singleton
7945_Cell266	0.4764092588995702	0.12516888531694254	singleton
7945_Cell267	0.4679056850720446	0.14420744182638742	singleton
7945_Cell268	0.6748121844285165	0.29268804763530404	singleton
7945_Cell270	0.7489951174395287	0.09793648572575075	singleton
7945_Cell271	0.7262837853666998	0.07601033075820415	singleton
7945_Cell273	0.41461828052400806	0.13040216630772639	singleton
7945_Cell274	0.5861695313669791	0.14839014627534006	singleton
7945_Cell275	0.744867515402055	0.09820285081937777	singleton
7945_Cell276	0.7447142000589666	0.06384448078096311	singleton
7945_Cell277	0.8878494410807695	0.035524117660403504	singleton
7945_Cell278	0.7007427367584799	0.07065058897183357	singleton
7945_Cell280	0.3807057513749077	0.09242980301426515	singleton
7945_Cell284	0.6552429126981858	0.13380612018806942	singleton
7945_Cell285	0.6185154665066702	0.11499409275494721	singleton
7945_Cell288	0.7025560437286	0.05525768334896537	singleton
7945_Cell289	0.6131453995570704	0.12551384600827614	singleton
7945_Cell290	0.6248602658718438	0.07807381539649265	singleton
7945_Cell291	0.7895640297262573	0.09060692310743496	singleton
7945_Cell292	0.507672635233389	0.12779724869927403	singleton
7945_Cell293	0.47485404282691884	0.17093698946867242	singleton
7945_Cell294	0.5688602550925026	0.10827677973419073	singleton
7945_Cell295	0.6355854772178094	0.06605889597311275	singleton
7945_Cell296	0.6182276984590669	0.10090410134800684	singleton
7945_Cell297	0.5176832347910195	0.10240490736878216	singleton
7945_Cell298	0.46434683477160854	0.11422678060146413	singleton
7945_Cell299	0.5270039498035733	0.13350100369383927	singleton
7945_Cell300	0.5225333871268162	0.09317227103631724	singleton
7945_Cell301	0.7108402340760933	0.10321170226523481	singleton
7945_Cell303	0.43528401418888296	0.13635740521700984	singleton
7945_Cell304	0.41252645572464086	0.20082475915163517	singleton
7945_Cell305	0.7420893182506374	0.04334484532990622	singleton
7945_Cell307	0.4383404561499116	0.11450309028511804	singleton
7945_Cell309	0.4562183899640402	0.08618936960113399	singleton
7945_Cell310	0.6906491015329118	0.09259904387819155	singleton
7945_Cell312	0.5141087066993961	0.07945810971766756	singleton
7945_Cell313	0.3578767251693745	0.11523703442072754	singleton
7945_Cell314	0.6744873172867986	0.0526801318986909	singleton
7945_Cell317	0.48625711193671983	0.13249148824070348	singleton
7945_Cell318	0.47092081704328614	0.10383077315613569	singleton
7945_Cell319	0.7546889186749092	0.09610383807959705	singleton
7945_Cell320	0.5692651011021471	0.08852239711307783	singleton
7945_Cell321	0.6573284504232981	0.10475990070657026	singleton
7945_Cell322	0.5778120339496599	0.18053618679227076	singleton
7945_Cell323	0.35923375718958783	0.0865753747879641	singleton
7945_Cell325	0.5888775919891817	0.11099874778388377	singleton
7945_Cell330	0.4638641114943855	0.09169376593149525	singleton
7945_Cell331	0.5871606764383502	0.07569109279997638	singleton
7945_Cell332	0.6330066629250819	0.08002119537007733	singleton
7945_Cell333	0.6538449472659228	0.11758655395888172	singleton
7945_Cell335	0.6183286189849502	0.15231448536680914	singleton
7945_Cell336	0.713559832446193	0.05937498141757954	singleton
7945_Cell337	0.38133822138676493	0.1302310339880385	singleton
7945_Cell338	0.36462523540051517	0.207208333503619	singleton
7945_Cell339	0.6151591350066098	0.09165080249461972	singleton
7945_Cell340	0.5106111103567732	0.09027161724439894	singleton
7945_Cell341	0.6314945006557521	0.060604738546940325	singleton
7945_Cell342	0.6006877029824099	0.09018326269013122	singleton
7945_Cell343	0.6459604400952635	0.08121928957032544	singleton
7945_Cell344	0.7557596449044757	0.0710058524617345	singleton
7945_Cell346	0.2255474371588584	0.2538564604245589	singleton
7945_Cell347	0.5959623408822696	0.14173172740303863	singleton
7945_Cell348	0.6149967814619276	0.10737756765931147	singleton
7945_Cell349	0.4986346779085161	0.09463425510918869	singleton
7945_Cell351	0.4401024889406828	0.21864017665932767	singleton
7945_Cell353	0.5427256262383778	0.10077325362082412	singleton
7945_Cell355	0.5646462472889238	0.17423509944172377	singleton
7945_Cell356	0.4800436858209281	0.10736434409269911	singleton
7945_Cell362	0.5228316109290359	0.11153768870873294	singleton
7945_Cell363	0.734954823362418	0.12475300050649217	singleton
7945_Cell364	0.6116705057973102	0.0759775111578914	singleton
7945_Cell365	0.4243527315185587	0.15978305152582528	singleton
7945_Cell368	0.4149490035001421	0.1346902377649908	singleton
7945_Cell369	0.7407234222951296	0.1717253868657224	singleton
7945_Cell370	0.29907881147110477	0.14726867029120772	singleton
7945_Cell373	0.5454061342054527	0.09414614965712982	singleton
7945_Cell374	0.6595661842493764	0.07110916497913063	singleton
7945_Cell375	0.5489580365735611	0.12502956733705123	singleton
7945_Cell376	0.673051880601749	0.06158869548228328	singleton
7945_Cell377	0.5100421721275749	0.13390764210238731	singleton
7945_Cell378	0.6338317242616802	0.13065409518552912	singleton
7945_Cell379	0.7495903193968587	0.10407219173409953	singleton
7945_Cell380	0.48324493252717915	0.12278304031208832	singleton
7945_Cell383	0.7198610571498567	0.11961921376520526	singleton
7945_Cell385	0.5505732526583705	0.24117327472583416	singleton
7945_Cell386	0.6635053258076923	0.08250747859654028	singleton
7945_Cell388	0.4900198140884843	0.1409108773189707	singleton
7945_Cell390	0.36603531682740004	0.10291679595529894	singleton
7945_Cell392	0.5979834998143208	0.17218770641208606	singleton
7945_Cell393	0.6623109155921297	0.09961276755308524	singleton
7945_Cell394	0.49982786214603503	0.12496443607642425	singleton
7945_Cell395	0.7908786998995412	0.0995999149323213	singleton
7945_Cell396	0.6296347492313225	0.11827393451264345	singleton
7945_Cell397	0.8344856623867019	0.06467996715770555	singleton
7945_Cell398	0.5304271194277437	0.11020983546285827	singleton
7945_Cell399	0.8560325260387102	0.07789506601086514	singleton
7945_Cell404	0.4678039389076442	0.2932843631074299	singleton
7945_Cell405	0.6140629396496485	0.12311819073334061	singleton
7945_Cell406	0.5157633878821071	0.10201220341566083	singleton
7945_Cell409	0.6000869495467661	0.0959198841817963	singleton
7945_Cell410	0.6428430972618255	0.09226202340576459	singleton
7945_Cell412	0.7638356803781989	0.07789062865760084	singleton
7945_Cell414	0.4627596850762936	0.1253200988564552	singleton
7945_Cell415	0.5179261927580816	0.13511391174295515	singleton
7945_Cell416	0.43722779042295884	0.1707551521356546	singleton
7945_Cell417	0.6946746022611988	0.23400281835206715	singleton
7945_Cell418	0.7563134791646831	0.08066082580795327	singleton
7945_Cell419	0.577921870316016	0.13829201175914538	singleton
7945_Cell421	0.7281421419100301	0.09442233023590839	singleton
7945_Cell422	0.6740808209316705	0.08596829180005093	singleton
7945_Cell423	0.3857345424187637	0.27914274501808956	singleton
7945_Cell424	0.49684641625613046	0.15113354220690575	singleton
7945_Cell425	0.5771245911300231	0.15517644176060685	singleton
7945_Cell427	0.5726013006243115	0.18132379722183675	singleton
7945_Cell429	0.5932647828352562	0.07994827855516845	singleton
7945_Cell430	0.6858694983230569	0.0750103671918945	singleton
7945_Cell432	0.5890920544898613	0.09092139690321721	singleton
7945_Cell435	0.3505156896550899	0.19772170176915063	singleton
7945_Cell437	0.3564995773850805	0.1473402519839751	singleton
7945_Cell438	0.7534359041227867	0.06860584880752135	singleton
7945_Cell439	0.3330344860481373	0.13544845336427822	singleton
7945_Cell441	0.5896786414278409	0.08590767732319635	singleton
7945_Cell443	0.8729383157093101	0.04024799580318982	singleton
7945_Cell445	0.5294572649149547	0.17027336266213658	singleton
7945_Cell449	0.7114465997481836	0.11876204841241275	singleton
7945_Cell450	0.4766887767300308	0.07307048425605671	singleton
7945_Cell451	0.5788121995462587	0.10449013057551153	singleton
7945_Cell452	0.8086510217450672	0.0626559946436883	singleton
7945_Cell453	0.6566212429533103	0.11872077179047535	singleton
7945_Cell455	0.6729988058343421	0.06021556273500294	singleton
7945_Cell456	0.5359743533261064	0.09594457743019907	singleton
7945_Cell457	0.5017500428680022	0.1606071829189389	singleton
7945_Cell458	0.49847276020292447	0.07605405473245452	singleton
7945_Cell459	0.7390649854953579	0.13288756110603614	singleton
7945_Cell460	0.5236512671893744	0.10527243190986117	singleton
7945_Cell462	0.5069858531109125	0.12245636310458448	singleton
7945_Cell463	0.794757660094876	0.10322617393052971	singleton
7945_Cell464	0.41252396048920903	0.09842863008015716	singleton
7945_Cell468	0.5299944810362813	0.07654969789164331	singleton
7945_Cell469	0.4286962711717318	0.14378320329293828	singleton
7945_Cell470	0.6176244240506273	0.09686953647783618	singleton
7945_Cell471	0.45226050037912785	0.08115179770348446	singleton
7945_Cell472	0.26381412885866606	0.1774074099412497	singleton
7945_Cell474	0.3671107026426932	0.1604387897588268	singleton
7945_Cell475	0.5582816478804048	0.17598276887196063	singleton
7945_Cell476	0.5893854678070829	0.07800998059477088	singleton
7945_Cell477	0.5143001353861861	0.07597080678208244	singleton
7945_Cell478	0.5239345773943731	0.09744713378012146	singleton
7945_Cell479	0.5483409207354832	0.13997718872823967	singleton
7945_Cell480	0.6904018908973458	0.07382167209612665	singleton
7945_Cell481	0.614369765256403	0.08480247319133433	singleton
7945_Cell483	0.6191706955078535	0.11913035996519838	singleton
7945_Cell484	0.7177219709428082	0.06460514069879991	singleton
7945_Cell485	0.37322982772578117	0.17583714660989044	singleton
7945_Cell486	0.4551201082390414	0.1679251416704574	singleton
7945_Cell488	0.8186310473850491	0.06187428022727748	singleton
7945_Cell489	0.5425366341515594	0.13130429596818308	singleton
7945_Cell490	0.7637470052196551	0.08498907965555234	singleton
7945_Cell491	0.6463204873962323	0.09718647841553466	singleton
7945_Cell492	0.34428172370467164	0.2391716381926549	singleton
7945_Cell493	0.5871025513538899	0.12494261414731951	singleton
7945_Cell494	0.749352311005531	0.052405398575361736	singleton
7945_Cell495	0.6360270255219841	0.07675106607550448	singleton
7945_Cell497	0.7719390332516366	0.07838631659964707	singleton
7945_Cell499	0.7110179210303472	0.0763287714433293	singleton
7945_Cell500	0.6553911026151634	0.08358397670165962	singleton
7945_Cell501	0.559018791243584	0.1295855397985751	singleton
7945_Cell502	0.836403802779281	0.04884231344976632	singleton
7945_Cell503	0.6609104514991656	0.1699429520129148	singleton
7945_Cell504	0.579392958666647	0.1258813781279292	singleton
7945_Cell505	0.6046266849447496	0.09663541162349842	singleton
7945_Cell506	0.6425822638944552	0.10060373617950753	singleton
7945_Cell507	0.8276517658228507	0.07981883459702062	singleton
7945_Cell509	0.7194216070830064	0.16358135338950092	singleton
7945_Cell512	0.4162057195323958	0.10944283928677087	singleton
7945_Cell513	0.719321332712407	0.052180843428599695	singleton
7945_Cell514	0.631427272437038	0.06466788471035317	singleton
7945_Cell515	0.46727008060255526	0.2624348922978826	singleton
7945_Cell516	0.5304463974352146	0.11998646073037908	singleton
7945_Cell520	0.26675140761977356	0.200220024946911	singleton
7945_Cell524	0.5242592548300408	0.08617342773784958	singleton
7945_Cell525	0.38974106265530745	0.21197818441877694	singleton
7945_Cell526	0.36819694391689833	0.1719024953601797	singleton
7945_Cell528	0.6999571772890277	0.11916333951743915	singleton
7945_Cell529	0.3834376846919893	0.15175801910956155	singleton
7945_Cell531	0.8025761227316391	0.07170638891091784	singleton
7945_Cell536	0.6155548402614425	0.08517004735291961	singleton
7945_Cell537	0.48331182650266574	0.13806273380056558	singleton
7945_Cell538	0.3663266151267368	0.1427113577746289	singleton
7945_Cell540	0.48791596926768943	0.06515942205145084	singleton
7945_Cell541	0.7198419384400068	0.07244203426390859	singleton
7945_Cell542	0.5886200450202934	0.10921420892839483	singleton
7945_Cell543	0.44018255097650144	0.08141475653692401	singleton
7945_Cell544	0.6345871178747143	0.09281569024839671	singleton
7945_Cell545	0.4068948490927481	0.0962626294882162	singleton
7945_Cell546	0.728343685364408	0.088969907733414	singleton
7945_Cell548	0.6813152142678828	0.08262093420162929	singleton
7945_Cell549	0.6246278489595813	0.1343938881879828	singleton
7945_Cell550	0.4160390891707346	0.09967671805148799	singleton
7945_Cell551	0.6454460694621451	0.07837496292260618	singleton
7945_Cell553	0.46523733876669066	0.08772175174538142	singleton
7945_Cell554	0.559789894794254	0.14639550251818054	singleton
7945_Cell555	0.6062573830246589	0.099613816107546	singleton
7945_Cell558	0.6322131442834384	0.07002826304268406	singleton
7945_Cell559	0.5476931404963632	0.07046205002693783	singleton
7945_Cell560	0.43524295866201734	0.07503608390555168	singleton
7945_Cell562	0.6346717210742536	0.09456143936584346	singleton
7945_Cell564	0.3936146668962183	0.14552956056888938	singleton
7945_Cell565	0.5055191124326098	0.13578261372347994	singleton
7945_Cell566	0.7999323765690166	0.09687920626028067	singleton
7945_Cell567	0.5379783221184186	0.10619876116960772	singleton
7945_Cell570	0.547097370033143	0.21977321176219508	singleton
7945_Cell571	0.47739889246386874	0.06552718442940003	singleton
7945_Cell573	0.5927874178433984	0.07002861774904859	singleton
7945_Cell574	0.6947598423441375	0.08519080579765563	singleton
7945_Cell577	0.6035432410586334	0.15779358522081874	singleton
7945_Cell580	0.7174895809240613	0.10186421125053215	singleton
7945_Cell583	0.48402232722641353	0.1403677492417121	singleton
7945_Cell584	0.3689925823358073	0.15412754194994813	singleton
7945_Cell585	0.5508569527866896	0.09767206107351024	singleton
7945_Cell586	0.593056045474787	0.2823401296690645	singleton
7945_Cell587	0.7096092407781167	0.05535729347735011	singleton
7945_Cell589	0.61001264911025	0.13240093536388065	singleton
7945_Cell591	0.592671732680924	0.07191488799182592	singleton
7945_Cell593	0.4392316262736654	0.10445395446002168	singleton
7945_Cell595	0.5408381150373758	0.10457109814684332	singleton
7945_Cell596	0.6317321135779203	0.057738250948353304	singleton
7945_Cell598	0.5567253503040488	0.13319199028848128	singleton
7945_Cell599	0.5934758271541896	0.11707914519844494	singleton
7945_Cell600	0.5511524825420542	0.1076565314967021	singleton
7945_Cell602	0.4979212505379088	0.1788558460102466	singleton
7945_Cell603	0.6097847609159412	0.1303578619514748	singleton
7945_Cell604	0.7518852447592452	0.06296698457594505	singleton
7945_Cell605	0.35933317290771705	0.13830171457069862	singleton
7945_Cell606	0.6065627200718892	0.06909449506240431	singleton
7945_Cell607	0.42430743590081516	0.1446801514972971	singleton
7945_Cell608	0.5057917328708577	0.1367134855381969	singleton
7945_Cell609	0.5478845926662265	0.23516632141945662	singleton
7945_Cell611	0.6384952125759807	0.18693318468668546	singleton
7945_Cell612	0.5661082606493807	0.1279352168995358	singleton
7945_Cell613	0.5131138528704461	0.18531574789845054	singleton
7945_Cell617	0.48055897068824704	0.19560599519347172	singleton
7945_Cell618	0.6355134766658658	0.09574599459424986	singleton
7945_Cell621	0.6415928005556992	0.09587603439018866	singleton
7945_Cell622	0.474268174600905	0.17840861560021654	singleton
7945_Cell623	0.7816039053872311	0.0725483184437274	singleton
7945_Cell624	0.602949904372528	0.06994056142467188	singleton
7945_Cell625	0.642160895460392	0.060458377817743374	singleton
7945_Cell626	0.6878668501609269	0.0893331726169949	singleton
7945_Cell627	0.6220821313056665	0.11306062057860007	singleton
7945_Cell628	0.626480719955763	0.06827280449244535	singleton
7945_Cell629	0.5238504775175024	0.26819447156697357	singleton
7945_Cell632	0.5160562792916406	0.1103515595078292	singleton
7945_Cell633	0.6350883587459557	0.07483127007673296	singleton
7945_Cell634	0.5494812076291838	0.1278253169158154	singleton
7945_Cell635	0.5194983612111117	0.08246982734259357	singleton
7945_Cell636	0.5504523396350016	0.07340147101528835	singleton
7945_Cell637	0.3620672067514745	0.12741021201029995	singleton
7945_Cell638	0.65469396284334	0.1464592539396591	singleton
7945_Cell640	0.7130503068590435	0.0953684295075903	singleton
7945_Cell641	0.5812898903241426	0.08668636765264592	singleton
7945_Cell642	0.8329231844744015	0.05142631640538019	singleton
7945_Cell643	0.7901252990561753	0.0809635823404142	singleton
7945_Cell644	0.5581114741452904	0.11941966856695321	singleton
7945_Cell645	0.7374641696822213	0.08433490378766313	singleton
7945_Cell646	0.4344436076862999	0.11258374224170162	singleton
7945_Cell647	0.46526237538916493	0.16871569728335944	singleton
7945_Cell648	0.6466951152091591	0.09047314538683078	singleton
7945_Cell650	0.6411976847097199	0.10356043192158038	singleton
7945_Cell651	0.6912353441453605	0.06415019482186105	singleton
7945_Cell652	0.5222570795216289	0.11473485776635012	singleton
7945_Cell653	0.5229453421184569	0.1690825580619992	singleton
7945_Cell654	0.7810833216948531	0.08341695050570733	singleton
7945_Cell655	0.5268860150922458	0.15521382701970216	singleton
7945_Cell657	0.28814983409132855	0.2039915012867458	singleton
7945_Cell658	0.4655654846947831	0.11420826121186181	singleton
7945_Cell659	0.2514806373054262	0.11001133841918866	singleton
7945_Cell661	0.8030208857177638	0.06863747323302584	singleton
7945_Cell665	0.3565343969756208	0.21686378988668978	singleton
7945_Cell666	0.282074743518447	0.11862911993306863	singleton
7945_Cell667	0.559630006454647	0.09118816213364578	singleton
7945_Cell668	0.6320341442509221	0.07006445476991759	singleton
7945_Cell669	0.4084886779358172	0.10820541727244784	singleton
7945_Cell670	0.4062685411754139	0.1506970533666412	singleton
7945_Cell672	0.5939614887233219	0.14780345377701634	singleton
7945_Cell673	0.4137521103354621	0.12178802824141721	singleton
7945_Cell674	0.4612161942363963	0.10641727704683956	singleton
7945_Cell675	0.6056454468065705	0.07672554740761425	singleton
7945_Cell676	0.33123025048680366	0.11848116927705474	singleton
7945_Cell680	0.5181433333500717	0.11286396601336333	singleton
7945_Cell682	0.5035133396600714	0.13793320068132287	singleton
7945_Cell683	0.2604819967140745	0.21896715646244333	singleton
7945_Cell684	0.7349261853655018	0.09904197627323617	singleton
7945_Cell685	0.8013856316185848	0.10176769330587591	singleton
7945_Cell686	0.5733634903939805	0.14224606548506946	singleton
7945_Cell687	0.4709674376531458	0.15035679061354024	singleton
7945_Cell688	0.40759767612606157	0.10938091360657522	singleton
7945_Cell692	0.7270987074463151	0.10750649754208924	singleton
7945_Cell693	0.5418789396047119	0.08252292354589391	singleton
7945_Cell694	0.4422206156114455	0.18179002816160802	singleton
7945_Cell695	0.39560142393061637	0.1313949014515314	singleton
7945_Cell696	0.5454070794834008	0.12320496881823437	singleton
7945_Cell697	0.4865138974951188	0.09091422709128279	singleton
7945_Cell698	0.5980509748834101	0.07562372784205727	singleton
7945_Cell699	0.4613834408347906	0.14793603350445392	singleton
7945_Cell701	0.6854826239116395	0.06513002330801552	singleton
7945_Cell702	0.5232229071157102	0.1262208963155069	singleton
7945_Cell703	0.7570713662036439	0.07761361347444311	singleton
7945_Cell704	0.7271789626742937	0.05141521657830555	singleton
7945_Cell706	0.7902561692696053	0.08031828058794085	singleton
7945_Cell708	0.6540898957845395	0.1704993960172914	singleton
7945_Cell709	0.6352607097909218	0.07368349000043976	singleton
7945_Cell710	0.48640520404957754	0.09351360474118395	singleton
7945_Cell711	0.4789924787188582	0.1385479584257556	singleton
7945_Cell712	0.6047740942981316	0.0635941110333389	singleton
7945_Cell714	0.7931597389210363	0.07624140328666783	singleton
7945_Cell717	0.5293141285004986	0.10795602592265453	singleton
7945_Cell718	0.449232508357336	0.1729492682999031	singleton
7945_Cell720	0.7543960596829586	0.1010723912082383	singleton
7945_Cell722	0.36217607853004763	0.19266785887347532	singleton
7945_Cell724	0.32213149094918425	0.15902717097274371	singleton
7945_Cell725	0.7269090678090375	0.07616976358919968	singleton
7945_Cell727	0.42192078083896234	0.09948788162699157	singleton
7945_Cell729	0.49412693535956287	0.10031104961653575	singleton
7945_Cell732	0.5562153278520622	0.2820898015738987	singleton
7945_Cell734	0.4549218463858217	0.0857803100863419	singleton
7945_Cell735	0.8293816916977799	0.049213003824577134	singleton
7945_Cell736	0.418147719415147	0.14551836985019992	singleton
7945_Cell738	0.3799739019342806	0.11505736696779494	singleton
7945_Cell740	0.5741355642644197	0.11821433979683328	singleton
7945_Cell743	0.6067648112451146	0.18743002146266988	singleton
7945_Cell744	0.5243407027857935	0.2673208929504333	singleton
7945_Cell745	0.3328345438738074	0.14737463416106583	singleton
7945_Cell747	0.7170642445952822	0.1174500164961721	singleton
7945_Cell750	0.3856797599683349	0.11010411497388507	singleton
7945_Cell751	0.5704028924728713	0.10137091472988755	singleton
7945_Cell752	0.5231312582011541	0.09453582352526999	singleton
7945_Cell753	0.5643789224297129	0.17327406125971032	singleton
7945_Cell754	0.5282872886940313	0.14645368436091827	singleton
7945_Cell757	0.7964757716768399	0.07590576472195414	singleton
7945_Cell758	0.5255471555518341	0.08851197402488664	singleton
7945_Cell760	0.7635661620886007	0.05541486341296148	singleton
7945_Cell762	0.5786651315693337	0.07056880851878151	singleton
7945_Cell763	0.6552654646550576	0.097053654785563	singleton
7945_Cell765	0.5341197320867355	0.07763592714392788	singleton
7945_Cell772	0.505162902155162	0.08991082511074844	singleton
7945_Cell774	0.38850272426766674	0.1933843811087325	singleton
7945_Cell775	0.48434216809368	0.10926337338785266	singleton
7945_Cell776	0.6189529448257837	0.08257039026759957	singleton
7945_Cell778	0.5055994932981125	0.10559638460482461	singleton
7945_Cell779	0.5340944219777836	0.10332729502948157	singleton
7945_Cell780	0.6894735205744058	0.10666435312850564	singleton
7945_Cell781	0.4278704923265446	0.1281611227679343	singleton
7945_Cell783	0.499016172777674	0.10020533248003415	singleton
7945_Cell784	0.5617592946898184	0.07197350988566933	singleton
7945_Cell785	0.44863477444852257	0.08610012087627994	singleton
7945_Cell786	0.6687803497653397	0.13233927523158992	singleton
7945_Cell787	0.5437014552764009	0.07454711459613016	singleton
7945_Cell788	0.5396643238464258	0.09504637270017562	singleton
7945_Cell789	0.3899204905890364	0.1122730516719266	singleton
7945_Cell790	0.5727190758502426	0.15265528851636692	singleton
7945_Cell791	0.42552494937022173	0.10639036753265038	singleton
7945_Cell793	0.5423479785328098	0.06630604744881669	singleton
7945_Cell794	0.519162484264489	0.11797217407213959	singleton
7945_Cell796	0.5911339009794121	0.09536147133365919	singleton
7945_Cell797	0.6037975239187086	0.11553564256808631	singleton
7945_Cell798	0.4654877555590772	0.12659284460378192	singleton
7945_Cell800	0.45014951630914846	0.09053484126366794	singleton
7945_Cell801	0.10131993779967922	0.24842121039327017	singleton
7945_Cell803	0.6827409278180399	0.06675441849964849	singleton
7945_Cell804	0.7449526239874185	0.08145474734391933	singleton
7945_Cell805	0.7111047517167637	0.06212816888394736	singleton
7945_Cell806	0.7101752960028206	0.09600925057473225	singleton
7945_Cell807	0.6176841017653018	0.12099000294473392	singleton
7945_Cell809	0.5315546364979894	0.15027932092819724	singleton
7945_Cell811	0.6387498804054248	0.07736745169115392	singleton
7945_Cell815	0.5011924376949631	0.1085554010989673	singleton
7945_Cell816	0.5059786166597317	0.2634123440348406	singleton
7945_Cell817	0.5809703387576144	0.08194036182961695	singleton
7945_Cell818	0.4922270638889716	0.06630152929852134	singleton
7945_Cell819	0.6795523998433092	0.12659636701219015	singleton
7945_Cell820	0.6263101730852334	0.11484797209462291	singleton
7945_Cell822	0.6192305291547664	0.1113343163814126	singleton
7945_Cell823	0.40634748808068527	0.17505669855100425	singleton
7945_Cell825	0.4627897082969057	0.15164202056526377	singleton
7945_Cell826	0.4945951384459874	0.16638644264526406	singleton
7945_Cell828	0.49659755476866946	0.12351052221475974	singleton
7945_Cell829	0.3695213229612372	0.18922490228648423	singleton
7945_Cell831	0.6803456784030051	0.059061763978884525	singleton
7945_Cell832	0.715799055261966	0.09366892395965573	singleton
7945_Cell833	0.6057300978332153	0.1398183938769734	singleton
7945_Cell835	0.6046611578481886	0.05649680212688747	singleton
7945_Cell836	0.5651099384474985	0.12800693315206677	singleton
7945_Cell837	0.4692022256860196	0.13657858550668941	singleton
7945_Cell838	0.5585758750833595	0.07290431795993234	singleton
7945_Cell839	0.5553343693329488	0.21885452396326838	singleton
7945_Cell840	0.7193251955865976	0.08585823804009264	singleton
7945_Cell842	0.6980249381421332	0.06930310536059356	singleton
7945_Cell843	0.5601585250635759	0.10461411396040249	singleton
7945_Cell844	0.6313210586145799	0.11634679039130644	singleton
7945_Cell845	0.5601161871747581	0.16935458602563644	singleton
7945_Cell846	0.5191015079974938	0.1230290097268341	singleton
7945_Cell848	0.2531882199042332	0.21553012222243065	singleton
7945_Cell849	0.6164737549439357	0.09899836229210889	singleton
7945_Cell850	0.43718928185173933	0.1041792221928903	singleton
7945_Cell852	0.6729039071222424	0.08501405727725249	singleton
7945_Cell853	0.5604792241608911	0.09011293192129094	singleton
7945_Cell854	0.5612749549052486	0.15320776991684337	singleton
7945_Cell856	0.810757987340172	0.05285151264593522	singleton
7945_Cell857	0.7850365860987565	0.10330552242204975	singleton
7945_Cell859	0.8461109139817977	0.0907290890375007	singleton
7945_Cell860	0.5561474776014088	0.08863919081743907	singleton
7945_Cell862	0.6194629530750009	0.06734481916207093	singleton
7945_Cell863	0.4519725608225475	0.10750672377193281	singleton
7945_Cell866	0.5225660049899964	0.08265174642783983	singleton
7945_Cell867	0.6150047809737897	0.09891442201775402	singleton
7945_Cell868	0.6402348910577176	0.08571493976766736	singleton
7945_Cell869	0.4966154845582899	0.13659333696219064	singleton
7945_Cell870	0.5789623494945509	0.0897595473896587	singleton
7945_Cell872	0.6994202944175797	0.06461196079788149	singleton
7945_Cell873	0.6414354065218029	0.2842433046613863	singleton
7945_Cell875	0.4859100257560395	0.09665626917268677	singleton
7945_Cell877	0.5728885567039328	0.1641120002588536	singleton
7945_Cell878	0.5751973864917711	0.16816616771821474	singleton
7945_Cell879	0.49952611951148607	0.1198567911811752	singleton
7945_Cell880	0.6382093153955768	0.12672778372493343	singleton
7945_Cell881	0.4278917832846684	0.13617893744829598	singleton
7945_Cell882	0.6506620855311711	0.08913425398263217	singleton
7945_Cell885	0.5120698668536329	0.11546853724523498	singleton
7945_Cell886	0.5016028472496956	0.12503655822102502	singleton
7945_Cell887	0.3713383975975121	0.15588697807503504	singleton
7945_Cell888	0.7268223817110567	0.14848138202835218	singleton
7945_Cell889	0.3719018314466148	0.10574980679925994	singleton
7945_Cell891	0.5834912250879041	0.0811246700677129	singleton
7945_Cell892	0.40584339887554177	0.17086458443100624	singleton
7945_Cell893	0.48485949042061793	0.16999689608448268	singleton
7945_Cell894	0.7432332473374338	0.06342174546863177	singleton
7945_Cell895	0.7192881079070715	0.059012672473449344	singleton
7945_Cell896	0.30061762135610626	0.1548452734611907	singleton
7945_Cell897	0.33807965633461656	0.17557951830952348	singleton
7945_Cell898	0.5835501886760985	0.07484354387603212	singleton
7945_Cell899	0.5168688938984606	0.10608932993617004	singleton
7945_Cell900	0.9579809371432189	0.021829953144920516	singleton
7945_Cell901	0.5367382460304021	0.13472431641002744	singleton
7945_Cell903	0.438254222977142	0.18436641724858885	singleton
7945_Cell905	0.49977636557679256	0.1740413196187649	singleton
7945_Cell906	0.7347959766819454	0.04872318778406425	singleton
7945_Cell907	0.44534096820967956	0.09831720694972745	singleton
7945_Cell911	0.702099774240205	0.07839558644127868	singleton
7945_Cell912	0.39806946956998873	0.21447760505505312	singleton
7945_Cell913	0.3452245597452205	0.1910590014198386	singleton
7945_Cell914	0.5642795251983952	0.09463178321951023	singleton
7945_Cell916	0.636243064670988	0.17076049892013748	singleton
7945_Cell917	0.656471491514492	0.08439345178523432	singleton
7945_Cell918	0.5285078588174089	0.13940875202368083	singleton
7945_Cell919	0.4001533315545385	0.09958292518035976	singleton
7945_Cell920	0.539217764534594	0.12500748732992578	singleton
7945_Cell922	0.4194722150069593	0.09900121645877871	singleton
7945_Cell923	0.6542105065231819	0.10378522235831084	singleton
7945_Cell924	0.7823855901678982	0.11089968077451767	singleton
7945_Cell926	0.5385354386587138	0.11454562148471374	singleton
7945_Cell927	0.5692014577737539	0.17706886489123827	singleton
7945_Cell928	0.7601413425450931	0.1614458704507503	singleton
7945_Cell930	0.584277995559248	0.06648456912480154	singleton
7945_Cell931	1.0	0.0	singleton
7945_Cell932	0.7090539912982738	0.08954181292969088	singleton
7945_Cell933	0.4504173164341262	0.15496654102956803	singleton
7945_Cell935	0.5134615828867495	0.11652799911203121	singleton
7945_Cell936	0.5935349128667957	0.07828093540781919	singleton
7945_Cell937	0.5409792561769917	0.10175905901746997	singleton
7945_Cell938	0.4680019294054516	0.16975133500150316	singleton
7945_Cell939	0.7832972257616947	0.06024975349406173	singleton
7945_Cell943	0.3975987525512728	0.1484550077733237	singleton
7945_Cell945	0.5817341156966175	0.07567305844332947	singleton
7945_Cell946	0.5339450645613143	0.16068640220074829	singleton
7945_Cell948	0.5716043748056375	0.1904555260064352	singleton
7945_Cell949	0.48751792811782646	0.10961492369295005	singleton
7945_Cell951	0.6122147599894316	0.09803137630708265	singleton
7945_Cell952	0.5789559635890806	0.134810571591973	singleton
7945_Cell953	0.4004754734168998	0.1399419120419379	singleton
7945_Cell955	0.6337988804307196	0.08253711043893151	singleton
7945_Cell957	0.5247018891065723	0.13343938803520358	singleton
7945_Cell960	0.6551856047570145	0.0843258752319011	singleton
7945_Cell961	0.6126258031360791	0.10662692998688485	singleton
7945_Cell965	0.5174182063207542	0.08233318397616318	singleton
7945_Cell966	0.5141537417444473	0.09626511601338353	singleton
7945_Cell967	0.22088829806144633	0.15950804725922982	singleton
7945_Cell969	0.658254556783875	0.1775984917023103	singleton
7945_Cell970	0.5267693170683136	0.10425649413280633	singleton
7945_Cell972	0.40061104797586783	0.193141148327989	singleton
7945_Cell973	0.5228037260983359	0.12051096548523126	singleton
7945_Cell974	0.6561499216955906	0.09970024030961587	singleton
7945_Cell976	0.5257194763214711	0.07190353290669219	singleton
7945_Cell977	0.4805637371795816	0.16021269875484193	singleton
7945_Cell979	0.576068911680664	0.1689976895227265	singleton
7945_Cell980	0.599648244867168	0.1059552660431632	singleton
7945_Cell981	0.608994836382231	0.11542214189681689	singleton
7945_Cell982	0.40926856887635904	0.13641044934071625	singleton
7945_Cell983	0.6216901076516443	0.1696712088788532	singleton
7945_Cell984	0.6099293186803703	0.11440225847796474	singleton
7945_Cell987	0.5869627822245999	0.1366631505428112	singleton
7945_Cell988	0.5138546731364712	0.0735086689252532	singleton
7945_Cell990	0.5267254929571332	0.1294640231712985	singleton
7945_Cell993	0.5401990393330771	0.1725978969774446	singleton
7945_Cell994	0.5018734821218268	0.10493187081001884	singleton
7945_Cell995	0.5533471854452562	0.11501023408390793	singleton
7945_Cell996	0.36050718363815987	0.12176879570978948	singleton
7945_Cell997	0.7553849560110483	0.12238497420060726	singleton
7945_Cell998	0.5359244846505166	0.09778408033375723	singleton
7945_Cell999	0.5630611821812195	0.126959826363866	singleton
7945_Cell1000	0.474236860710615	0.1458075721200658	singleton
7945_Cell1001	0.3884590849047391	0.13731979602538033	singleton
7945_Cell1002	0.5213970867906035	0.10297753989368001	singleton
7945_Cell1003	0.7618264982443654	0.06493079941798217	singleton
7945_Cell1004	0.6503075657165933	0.09954676854947163	singleton
7945_Cell1007	0.5202088617378234	0.12842069561018093	singleton
7945_Cell1010	0.4817903822669008	0.11916726858066616	singleton
7945_Cell1011	0.7114117521635958	0.09047638231982404	singleton
7945_Cell1012	0.45952333229502074	0.23422880169554428	singleton
7945_Cell1013	0.5508907385898046	0.23946530758555332	singleton
7945_Cell1018	0.5301872329245777	0.08635819010497335	singleton
7945_Cell1019	0.5353812986072735	0.11671408024829699	singleton
7945_Cell1020	0.7243944452259335	0.08308971290182031	singleton
7945_Cell1021	0.48348842254439606	0.12615967749915313	singleton
7945_Cell1023	0.6841479232222127	0.055715991198932224	singleton
7945_Cell1025	0.6141428050643263	0.09790389928934139	singleton
7945_Cell1026	0.6264023263675852	0.08543328998350268	singleton
7945_Cell1027	0.5568890416780283	0.17884168401309916	singleton
7945_Cell1030	0.5683098579098402	0.1158018671013878	singleton
7945_Cell1031	0.6884877677404903	0.11642146603177167	singleton
7945_Cell1032	0.807604290788823	0.07737596239015937	singleton
7945_Cell1033	0.5591054938763647	0.10146953181587617	singleton
7945_Cell1035	0.7404270341387468	0.11029494448436122	singleton
7945_Cell1036	0.5143625326984301	0.10581445903544594	singleton
7945_Cell1037	0.6584077364012206	0.08620795134377869	singleton
7945_Cell1038	0.7879023776756904	0.09711416230435307	singleton
7945_Cell1039	0.6556713007368711	0.1489810672990126	singleton
7945_Cell1040	0.5610769010291852	0.13584721343923184	singleton
7945_Cell1041	0.7456574527597299	0.05705598581489605	singleton
7945_Cell1042	0.5528170408623677	0.25926530348792165	singleton
7945_Cell1043	0.5346475824613738	0.13376266518220276	singleton
7945_Cell1045	0.6462254151959452	0.09631880244302964	singleton
7945_Cell1047	0.6391805102270798	0.11381764880228354	singleton
7945_Cell1048	0.69817140533126	0.08063610720711817	singleton
7945_Cell1049	0.4098160512190825	0.1296747155631901	singleton
7945_Cell1053	0.5247954033113009	0.08505134245480288	singleton
7945_Cell1054	0.8209372166758415	0.07604457244700506	singleton
7945_Cell1055	0.6401369339706169	0.09563088589447404	singleton
7945_Cell1056	0.6427375198508353	0.09873998746372013	singleton
7945_Cell1057	0.49157916671830204	0.08083235714710024	singleton
7945_Cell1059	0.8050947714980362	0.0641386574185584	singleton
7945_Cell1060	0.4133581411542611	0.15996135507003142	singleton
7945_Cell1061	0.4878002680608521	0.13070354386442015	singleton
7945_Cell1062	0.47902063467856437	0.10038143409223202	singleton
7945_Cell1064	0.8095923517994182	0.169521225888514	singleton
7945_Cell1066	0.4888928154940047	0.19568414650799024	singleton
7945_Cell1067	0.6402511173049028	0.12123542737417689	singleton
7945_Cell1068	0.80318841020363	0.048226419588532576	singleton
7945_Cell1069	0.635811669547502	0.09903568737559039	singleton
7945_Cell1070	0.6267482436897434	0.12045224135234531	singleton
7945_Cell1073	0.7820010104649315	0.06587207248278355	singleton
7945_Cell1074	0.5557550965357149	0.08792109536574262	singleton
7945_Cell1075	0.5536484117993505	0.12707773001547604	singleton
7945_Cell1076	0.5591972848733945	0.08530379509104855	singleton
7945_Cell1077	0.4894800558207117	0.09432970414490605	singleton
7945_Cell1078	0.49313579306282507	0.07484057491527206	singleton
7945_Cell1080	0.8637310357226046	0.04422595255006151	singleton
7945_Cell1081	0.5983135589058589	0.1254510520910727	singleton
7945_Cell1082	0.7405213841507091	0.08395213643114095	singleton
7945_Cell1084	0.4888922648840758	0.08385500265496498	singleton
7945_Cell1085	0.6742903589059833	0.0682608850981016	singleton
7945_Cell1086	0.5197765162907311	0.11022321055838105	singleton
7945_Cell1087	0.46101324704589297	0.10071578948680397	singleton
7945_Cell1088	0.6104018320643048	0.08227591424432319	singleton
7945_Cell1090	0.6071438589263427	0.08302878713899911	singleton
7945_Cell1092	0.41577018598227133	0.10135549802539727	singleton
7945_Cell1093	0.6074605682206667	0.10102059586204677	singleton
7945_Cell1094	0.5017223659138034	0.19702807204880016	singleton
7945_Cell1095	0.4037003696453517	0.1820839282104538	singleton
7945_Cell1098	0.4389694648528636	0.07988093859186489	singleton
7945_Cell1099	0.6695595685902265	0.10504954090705669	singleton
7945_Cell1100	0.5081820614342634	0.1473998263829846	singleton
7945_Cell1101	0.5455810430877834	0.12337910822227394	singleton
7945_Cell1102	0.4925896064638727	0.0803645230284318	singleton
7945_Cell1103	0.3925041005984034	0.13409307238798793	singleton
7945_Cell1104	0.6604553755992246	0.05949766926890443	singleton
7945_Cell1106	0.518420579333463	0.10169457382655496	singleton
7945_Cell1107	0.43901599934268404	0.08754488227227222	singleton
7945_Cell1108	0.3570813063102413	0.1593654148062006	singleton
7945_Cell1110	0.386767175248486	0.21880695548442095	singleton
7945_Cell1111	0.6564807845854852	0.14180189969252857	singleton
7945_Cell1113	0.3412431562014491	0.11738998067345367	singleton
7945_Cell1114	0.11085016058284795	0.24853226457833005	singleton
7945_Cell1115	0.7802561534347572	0.052211971202645084	singleton
7945_Cell1116	0.4263925799094234	0.12137155571627578	singleton
7945_Cell1118	0.6889695031962496	0.13027122111742523	singleton
7945_Cell1119	0.725435211112314	0.1906052861873127	singleton
7945_Cell1120	0.5659154854278599	0.05202509095760426	singleton
7945_Cell1121	0.6420236976684772	0.11379542285810426	singleton
7945_Cell1122	0.5743754470096616	0.13774881385180085	singleton
7945_Cell1125	0.524649638342659	0.11769841969525598	singleton
7945_Cell1127	0.6848826304356164	0.06941621249062646	singleton
7945_Cell1128	0.7028355804084752	0.07180611448975942	singleton
7945_Cell1130	0.501486462901722	0.1010059774911991	singleton
7945_Cell1131	0.6632732599216618	0.13990666077622382	singleton
7945_Cell1133	0.4965496716489507	0.10787651682694543	singleton
7945_Cell1134	0.4509672213748024	0.07198817664857854	singleton
7945_Cell1137	0.38368896185387974	0.10661157529621909	singleton
7945_Cell1138	0.7332633561455824	0.11200926170954942	singleton
7945_Cell1140	0.5292888288592444	0.11202758742419815	singleton
7945_Cell1142	0.45058151307005667	0.1035723197462099	singleton
7945_Cell1145	0.3391869231668646	0.19815354069397928	singleton
7945_Cell1147	0.3629353837669902	0.21033058415778552	singleton
7945_Cell1149	0.4718082844484341	0.09959771724637703	singleton
7945_Cell1151	0.3634541745495146	0.10166860447067896	singleton
7945_Cell1152	0.5576085898480785	0.13712637458270324	singleton
7945_Cell1153	0.562181724840058	0.21779390749273803	singleton
7945_Cell1154	0.6939851505221905	0.16740259402263574	singleton
7945_Cell1155	0.6009494093679739	0.18277187125138794	singleton
7945_Cell1156	0.6973882805126655	0.08434661140831484	singleton
7945_Cell1157	0.49540880962362344	0.15150445662726061	singleton
7945_Cell1159	0.5448371690795994	0.125943441929648	singleton
7945_Cell1160	0.5472622337644317	0.10582381452528065	singleton
7945_Cell1162	0.9049300961603556	0.07203708624099316	singleton
7945_Cell1164	0.6770795975948026	0.09004101140773099	singleton
7945_Cell1167	0.5449490377707908	0.14971856078889056	singleton
7945_Cell1169	0.4546544133372669	0.10695189822110382	singleton
7945_Cell1170	0.660081366418813	0.08690326846604962	singleton
7945_Cell1171	0.4117406930653972	0.1928014610547102	singleton
7945_Cell1172	0.5152193187008944	0.10993023278610987	singleton
7945_Cell1173	0.2586450518518056	0.1286279551938313	singleton
7945_Cell1176	0.7392196951919077	0.11282489262450217	singleton
7945_Cell1177	0.4926760695176712	0.1568034268909192	singleton
7945_Cell1178	0.5105878208156611	0.1825874573896454	singleton
7945_Cell1180	0.5257193255749877	0.1793673423881014	singleton
7945_Cell1182	0.37640005513722147	0.17489456538905235	singleton
7945_Cell1183	0.663362995341989	0.07948676179093234	singleton
7945_Cell1184	0.643939339051007	0.09018280507672667	singleton
7945_Cell1185	0.6881152399419821	0.0754506609399538	singleton
7945_Cell1186	0.566539541741192	0.08589630537636385	singleton
7945_Cell1189	0.30367624834107415	0.2253598263991532	singleton
7945_Cell1190	0.7616218406475298	0.10929229809124925	singleton
7945_Cell1191	0.5443843222018319	0.0722405623247248	singleton
7945_Cell1192	0.6091087722944888	0.10304664016676812	singleton
7945_Cell1193	0.4644684484508943	0.08242455732200445	singleton
7945_Cell1195	0.5107513594146181	0.08776841771861213	singleton
7945_Cell1197	0.5525906185327636	0.13552668033381407	singleton
7945_Cell1199	0.5335346529282412	0.07393864830005069	singleton
7945_Cell1200	0.5835968929543609	0.10780685934478632	singleton
7945_Cell1201	0.5427198580995339	0.09451561670369919	singleton
7945_Cell1202	0.5913091755116804	0.09302926675814338	singleton
7945_Cell1203	0.5360539800025098	0.1517944079450244	singleton
7945_Cell1205	0.4445023041930684	0.14842818743601416	singleton
7945_Cell1206	0.5856527938152235	0.15949824517223826	singleton
7945_Cell1207	0.4547461529788589	0.14745150252668532	singleton
7945_Cell1209	0.6375442758162603	0.09259985492076381	singleton
7945_Cell1211	0.5259779667561097	0.09824114773991116	singleton
7945_Cell1212	0.5808904104721666	0.13913357454672476	singleton
7945_Cell1214	0.4450216069353688	0.17436741696689906	singleton
7945_Cell1215	0.4239763107972435	0.1365907322667472	singleton
7945_Cell1216	0.46879805248361384	0.13084066998464644	singleton
7945_Cell1218	0.574865373318095	0.10886096873726787	singleton
7945_Cell1219	0.4494804166865261	0.14551143431865624	singleton
7945_Cell1222	0.6455371388540728	0.05104305072200975	singleton
7945_Cell1223	0.48937651532294435	0.11256547248778553	singleton
7945_Cell1224	0.44537867541285825	0.10808688418283197	singleton
7945_Cell1225	0.6802652117466639	0.09022387924164853	singleton
7945_Cell1226	0.4213297461585725	0.15800425218947986	singleton
7945_Cell1227	0.4150250615035438	0.12064312997239537	singleton
7945_Cell1228	0.6568549106763919	0.1513925654635796	singleton
7945_Cell1229	0.5544101105157193	0.0875961504092714	singleton
7945_Cell1230	0.4896009108381616	0.09328662642857612	singleton
7945_Cell1231	0.4913770734886431	0.0737322171020228	singleton
7945_Cell1232	0.5277561926554207	0.09598418165716734	singleton
7945_Cell1234	0.5628388314330824	0.0743067379887273	singleton
7945_Cell1237	0.311794078478968	0.14213712307884113	singleton
7945_Cell1239	0.45397090514793254	0.16112313315443336	singleton
7945_Cell1241	0.4757545283734562	0.18293195303473173	singleton
7945_Cell1244	0.5770742782110915	0.12849774962869012	singleton
7945_Cell1245	0.3646761201984742	0.14245521285708593	singleton
7945_Cell1246	0.4734948976225465	0.18169394984909476	singleton
7945_Cell1247	0.4859975563400484	0.10532804498053108	singleton
7945_Cell1248	0.5094141763264391	0.10927513820815739	singleton
7945_Cell1249	0.5401863605220197	0.14465247395664305	singleton
7945_Cell1251	0.5292184768097393	0.1155197761585464	singleton
7945_Cell1252	0.4878077607316247	0.14850295907940378	singleton
7945_Cell1253	0.6258356700111015	0.13646535662667414	singleton
7945_Cell1254	0.5281866407885399	0.18933223346251601	singleton
7945_Cell1255	0.7172011270910059	0.0863395052107523	singleton
7945_Cell1257	0.6827015804249591	0.12401975069321168	singleton
7945_Cell1259	0.5940324666260227	0.08921749254060429	singleton
7945_Cell1261	0.6775424396844478	0.06740751338512613	singleton
7945_Cell1262	0.6409121383992121	0.21790397671645992	singleton
7945_Cell1263	0.5056791029902071	0.1580576545293941	singleton
7945_Cell1267	0.6160626064346759	0.09244671124525429	singleton
7945_Cell1268	0.6050155457709098	0.11929270394195159	singleton
7945_Cell1269	0.5029359496057221	0.15601499617657832	singleton
7945_Cell1270	0.5973687602206903	0.08001962963942716	singleton
7945_Cell1272	0.49885531196240873	0.101640085177348	singleton
7945_Cell1273	0.7630360406070212	0.16645860956662784	singleton
7945_Cell1275	0.3135302080951797	0.16918941763120085	singleton
7945_Cell1276	0.5264817448432136	0.11417214670769119	singleton
7945_Cell1277	0.5749947215065564	0.07962767343934353	singleton
7945_Cell1279	0.395567171442671	0.110503152234512	singleton
7945_Cell1280	0.5615983056632378	0.1025737587730149	singleton
7945_Cell1281	0.5611623112914991	0.13631617906674456	singleton
7945_Cell1283	0.3752044904451531	0.2674012655657034	singleton
7945_Cell1286	0.5802659986430926	0.14689886363203689	singleton
7945_Cell1287	0.5021178163916289	0.13176126423083942	singleton
7945_Cell1288	0.43195163077269	0.15071081024379315	singleton
7945_Cell1290	0.4803368874025472	0.09044692460953647	singleton
7945_Cell1291	0.45249121709296547	0.08900920599823718	singleton
7945_Cell1292	0.7424138551571262	0.06086378990482101	singleton
7945_Cell1293	0.6336736401695192	0.0720458446549266	singleton
7945_Cell1294	0.4392880502349159	0.12179775085979037	singleton
7945_Cell1295	0.6317899875330537	0.0759979952328302	singleton
7945_Cell1297	0.5205121934242156	0.12227524479036812	singleton
7945_Cell1299	0.6599951289267001	0.12060312710106391	singleton
7945_Cell1301	0.5112434731226557	0.13310077642301507	singleton
7945_Cell1303	0.8187190216725403	0.04726600959491142	singleton
7945_Cell1304	0.5719908571074279	0.13407165450519618	singleton
7945_Cell1305	0.8693891441052685	0.02424997643324065	singleton
7945_Cell1306	0.7730035825098351	0.10351403470773884	singleton
7945_Cell1308	0.5111944898798261	0.1566153334283244	singleton
7945_Cell1310	0.6990047411099056	0.14604909545590394	singleton
7945_Cell1311	0.8813007309168209	0.046788674929719526	singleton
7945_Cell1312	0.7420162358905256	0.10010700938649357	singleton
7945_Cell1313	0.46623454498371697	0.1286946526869546	singleton
7945_Cell1314	0.716592705942519	0.07846361288034709	singleton
7945_Cell1315	0.6318117670345818	0.1311209955934383	singleton
7945_Cell1316	0.7032482245204164	0.07970420150677725	singleton
7945_Cell1318	0.61365509347902	0.08316011703465537	singleton
7945_Cell1319	0.8635338546175395	0.06775888360710168	singleton
7945_Cell1321	0.3748677770490274	0.17051871986271014	singleton
7945_Cell1322	0.4212567083605103	0.12016568245272244	singleton
7945_Cell1325	0.5782135008716363	0.10039265152397447	singleton
7945_Cell1326	0.6698194737118446	0.07102366119488017	singleton
7945_Cell1327	0.6100908506037012	0.07858465271007167	singleton
7945_Cell1328	0.6394224341525552	0.14109555176361255	singleton
7945_Cell1330	0.7679124028542162	0.061290784554530034	singleton
7945_Cell1331	0.4384681614753867	0.1855752264030501	singleton
7945_Cell1333	0.5634642411249361	0.17035033750677572	singleton
7945_Cell1335	0.6672673613043674	0.06149292536740654	singleton
7945_Cell1336	0.6495554378814493	0.12134087121276396	singleton
7945_Cell1337	0.4571207349573089	0.07656104396376189	singleton
7945_Cell1338	0.2542954182756875	0.13120022245292925	singleton
7945_Cell1339	0.5151334510098154	0.1240483750308449	singleton
7945_Cell1342	0.6094920017702088	0.08214908913995146	singleton
7945_Cell1343	0.48175353335968624	0.09654435184563143	singleton
7945_Cell1344	0.6597415748266146	0.15795865342482626	singleton
7945_Cell1345	0.636170044657734	0.15082888515367013	singleton
7945_Cell1347	0.4363120391895909	0.14501581187713952	singleton
7945_Cell1348	0.3717054261182633	0.11670480158652079	singleton
7945_Cell1349	0.6789632301086032	0.08078709672940948	singleton
7945_Cell1350	0.6375382866344169	0.0806799059675916	singleton
7945_Cell1351	0.6228211403032299	0.07598484721421098	singleton
7945_Cell1352	0.6658889556263997	0.07830054272569663	singleton
7945_Cell1353	0.5771555519824976	0.10834722398990222	singleton
7945_Cell1356	0.7469942994124608	0.10572293022052609	singleton
7945_Cell1357	0.6072401503251508	0.07908487208433977	singleton
7945_Cell1359	0.545939795061514	0.1022947622103808	singleton
7945_Cell1363	0.49984187665035235	0.17295347704174646	singleton
7945_Cell1364	0.41986488585919357	0.07378348050247524	singleton
7945_Cell1365	0.614766469375839	0.2129642827058861	singleton
7945_Cell1367	0.42090736413618457	0.10605970844296944	singleton
7945_Cell1369	0.40927827620398133	0.1318014791787353	singleton
7945_Cell1371	0.6505265419119515	0.06757079181873996	singleton
7945_Cell1372	0.5798926718209771	0.10642500312576281	singleton
7945_Cell1373	0.4949064497601417	0.1637956367151273	singleton
7945_Cell1374	0.5316127427642526	0.05895415313911408	singleton
7945_Cell1375	0.7299047103492842	0.08639082427675546	singleton
7945_Cell1377	0.5937005346476237	0.09319707804876451	singleton
7945_Cell1378	0.4151579339112039	0.19349828640005434	singleton
7945_Cell1379	0.44914856578818235	0.10352227667764718	singleton
7945_Cell1380	0.3033880366652558	0.33485679557243614	singleton
7945_Cell1381	0.552397184506729	0.12637940407244272	singleton
7945_Cell1384	0.7651263331901599	0.06965293851590411	singleton
7945_Cell1385	0.511241383197299	0.09589804531340262	singleton
7945_Cell1387	0.7280575915009388	0.17474198206291916	singleton
7945_Cell1388	0.6668755805633947	0.09583814680621017	singleton
7945_Cell1389	0.5433332387870542	0.23305199385665518	singleton
7945_Cell1390	0.4072423411093825	0.09728577368966072	singleton
7945_Cell1392	0.5952613686302021	0.0828340251181546	singleton
7945_Cell1393	0.37849406771606525	0.17050288391384733	singleton
7945_Cell1396	0.40023717962515526	0.1289525412946985	singleton
7945_Cell1397	0.5309025625513812	0.16413100494072405	singleton
7945_Cell1398	0.5648953838585422	0.08868287024786706	singleton
7945_Cell1400	0.7467719042248215	0.1395180257391317	singleton
7945_Cell1403	0.320411843923627	0.16711850983602625	singleton
7945_Cell1404	0.560500999863472	0.2128315031868552	singleton
7945_Cell1405	0.22502382152899575	0.21436074670218677	singleton
7945_Cell1407	0.5087645908903102	0.10696549660325172	singleton
7945_Cell1408	0.3952752869986236	0.10114680418352763	singleton
7945_Cell1410	0.4843770053670128	0.13078008886860829	singleton
7945_Cell1411	0.5960043321618662	0.09085720389135155	singleton
7945_Cell1413	0.68136652536445	0.08569637569301942	singleton
7945_Cell1414	0.4289741874401305	0.13412108048943353	singleton
7945_Cell1416	0.9915376127118025	0.008462387288197431	singleton
7945_Cell1418	0.6228798059860926	0.13276722967626123	singleton
7945_Cell1419	0.5801050994476918	0.07300020439766762	singleton
7945_Cell1420	0.512988547054724	0.15317787325808768	singleton
7945_Cell1421	0.7934678670585771	0.07669865181450976	singleton
7945_Cell1422	0.5471469228812079	0.1135782446240081	singleton
7945_Cell1423	0.44119353755350665	0.1075181303497382	singleton
7945_Cell1424	0.7540924203751129	0.06662096683645943	singleton
7945_Cell1425	0.5754221900348553	0.10433331401831229	singleton
7945_Cell1426	0.6105916367238324	0.0793562200112763	singleton
7945_Cell1427	0.4085974213444111	0.1662064375716989	singleton
7945_Cell1428	0.5035516658757878	0.08590087805551459	singleton
7945_Cell1429	0.6698045142938751	0.08652927066072262	singleton
7945_Cell1430	0.4401072740319652	0.16776844540100377	singleton
7945_Cell1431	0.5864495408340747	0.10331517866985368	singleton
7945_Cell1433	0.38974430182181025	0.20881343787321413	singleton
7945_Cell1434	0.6216561464250228	0.12494654856078347	singleton
7945_Cell1435	0.6547158918473323	0.06770842453270218	singleton
7945_Cell1437	0.6052893758804179	0.11932664128613421	singleton
7945_Cell1438	0.535719032759037	0.1294521604580672	singleton
7945_Cell1439	0.6500431154623656	0.0959940374144933	singleton
7945_Cell1440	0.5592901894183053	0.12180656443850084	singleton
7945_Cell1441	0.6688847731146879	0.0861419828084931	singleton
7945_Cell1442	0.7648220117824872	0.06400775579122113	singleton
7945_Cell1443	0.4559607030308273	0.19299038934791335	singleton
7945_Cell1448	0.5502699092446227	0.1035525299495672	singleton
7945_Cell1449	0.41182822522075085	0.10459867794602262	singleton
7945_Cell1452	0.5409020760716692	0.11518966356497876	singleton
7945_Cell1453	0.7931552376915355	0.054335117264674916	singleton
7945_Cell1454	0.5923559181379612	0.10149142610884189	singleton
7945_Cell1455	0.6525676822494443	0.07982225703551353	singleton
7945_Cell1456	0.5644315807254567	0.11883733504213716	singleton
7945_Cell1457	0.5465054306415176	0.10584667478190536	singleton
7945_Cell1459	0.6426723183795434	0.14085102441118616	singleton
7945_Cell1460	0.5262484089622668	0.08173900602730069	singleton
7945_Cell1462	0.628279783022645	0.06315710696848731	singleton
7945_Cell1464	0.6343325254457762	0.09258709332420743	singleton
7945_Cell1465	0.5138152172661498	0.11578443422619825	singleton
7945_Cell1466	0.681434977397177	0.057884860559600355	singleton
7945_Cell1467	0.30953194630113123	0.1425824599330272	singleton
7945_Cell1468	0.3732823567860097	0.10909009835060805	singleton
7945_Cell1469	0.6738392882309746	0.07304255945993979	singleton
7945_Cell1470	0.3776796757242146	0.26716263745291724	singleton
7945_Cell1471	0.7808621870036649	0.060555012405512094	singleton
7945_Cell1472	0.4498869665161258	0.08124197580428885	singleton
7945_Cell1474	0.5490132315483935	0.13360075819566333	singleton
7945_Cell1475	0.6264039230625732	0.0804285128244315	singleton
7945_Cell1476	0.4907936908424471	0.10151038703142308	singleton
7945_Cell1477	0.5188599527430504	0.103964924172516	singleton
7945_Cell1478	0.9751245007010034	0.015283269586411857	singleton
7945_Cell1479	0.6189527308366779	0.14749556355790447	singleton
7945_Cell1480	0.47758624233212166	0.10063211641539994	singleton
7945_Cell1481	0.5277947050403959	0.1035522264447732	singleton
7945_Cell1482	0.635463043614224	0.062207194130817066	singleton
7945_Cell1483	0.5982223593178542	0.07987101094074935	singleton
7945_Cell1484	0.751338623756246	0.10505796690741684	singleton
7945_Cell1485	0.45874005714241106	0.09882283710646791	singleton
7945_Cell1486	0.40997141616532995	0.10326771927604782	singleton
7945_Cell1489	0.6735932465431772	0.11914242085848041	singleton
7945_Cell1490	0.4823739850386722	0.10570003943696653	singleton
7945_Cell1491	0.4547856844715126	0.2211161181725319	singleton
7945_Cell1492	0.4819061186944719	0.11821144676333105	singleton
7945_Cell1495	0.7388135999719022	0.06051305579216839	singleton
7945_Cell1496	0.5693833855295801	0.10111095254036552	singleton
7945_Cell1498	0.42241838983304636	0.12596431177068973	singleton
7945_Cell1499	0.509921973929229	0.11067613564370879	singleton
7945_Cell1501	0.6669608203049182	0.08420919019730769	singleton
7945_Cell1502	0.52797103072939	0.06768696757371982	singleton
7945_Cell1504	0.7651775749451364	0.07203754935619548	singleton
7945_Cell1506	0.684939562829535	0.11581668257772909	singleton
7945_Cell1507	0.6076975627128759	0.12600253490757665	singleton
7945_Cell1508	0.5241417582617588	0.09477463399021822	singleton
7945_Cell1509	0.39470683458782857	0.10344076429929044	singleton
7945_Cell1510	0.4648803508517401	0.09877664454650055	singleton
7945_Cell1511	0.5994665004516389	0.08182053929137298	singleton
7945_Cell1513	0.770445295699884	0.04140039502870962	singleton
7945_Cell1515	0.4114289898202072	0.14110261188481604	singleton
7945_Cell1516	0.5521835551165143	0.15586546978843313	singleton
7945_Cell1518	0.5349480388803762	0.1340377545314321	singleton
7945_Cell1519	0.5075197999235248	0.07846934227224829	singleton
7945_Cell1520	0.7673502321452105	0.0731871571960394	singleton
7945_Cell1521	0.4655434368950924	0.1224030049568425	singleton
7945_Cell1522	0.7654397250386381	0.08422838588194968	singleton
7945_Cell1524	0.5755245677401782	0.07641782116741742	singleton
7945_Cell1525	0.6400649574549511	0.07247400107759717	singleton
7945_Cell1526	0.45197858232840654	0.18617459725948415	singleton
7945_Cell1528	0.592105041353275	0.09141341414853181	singleton
7945_Cell1529	0.8663180135059242	0.05642996299988642	singleton
7945_Cell1530	0.29413188299955695	0.12285227835671145	singleton
7945_Cell1532	0.4654737089074104	0.14917915599358883	singleton
7945_Cell1534	0.6807821357096103	0.08931210675992941	singleton
7945_Cell1535	0.41049200253280416	0.15123931552320855	singleton
7945_Cell1539	0.7188174343541253	0.07873239043079149	singleton
7945_Cell1540	0.6506424434794216	0.12729752718408155	singleton
7945_Cell1542	0.32874610993525527	0.11062611997917952	singleton
7945_Cell1543	0.5769294574292074	0.14115814376768146	singleton
7945_Cell1544	0.4654562896847621	0.13348029416310297	singleton
7945_Cell1545	0.5592925211667634	0.08657187199503397	singleton
7945_Cell1547	0.58065279753593	0.14001381516179937	singleton
7945_Cell1548	0.4639947871215423	0.10551075235377097	singleton
7945_Cell1549	0.6390605110737476	0.09300702814583045	singleton
7945_Cell1550	0.5395008507282755	0.13916487544186884	singleton
7945_Cell1551	0.5126663978553301	0.09160523149039505	singleton
7945_Cell1552	0.5605193202875459	0.100723939890729	singleton
7945_Cell1553	0.40395216837777137	0.08161545403256475	singleton
7945_Cell1554	0.5144214278135937	0.11565468457057596	singleton
7945_Cell1556	0.617967578036674	0.09063947880900507	singleton
7945_Cell1560	0.48657780586368904	0.07572106030116875	singleton
7945_Cell1561	0.6784319035137728	0.07778263481415304	singleton
7945_Cell1562	0.6543796901800857	0.07701482486024029	singleton
7945_Cell1563	0.75808629722058	0.06306148345041457	singleton
7945_Cell1565	0.5909056956550282	0.08419575672395589	singleton
7945_Cell1567	0.6633592559517362	0.08167182270105977	singleton
7945_Cell1570	0.4926680982958958	0.1332732675708723	singleton
7945_Cell1571	0.5732566842215825	0.0953540926395441	singleton
7945_Cell1572	0.22523979404710542	0.15144386029672724	singleton
7945_Cell1574	0.4743951476732331	0.08683258665119024	singleton
7945_Cell1575	0.611347239077212	0.10271515069848661	singleton
7945_Cell1577	0.5791579450391408	0.11053921022232917	singleton
7945_Cell1579	0.6175380976840473	0.0792826951389564	singleton
7945_Cell1582	0.5848831129873255	0.22379657228968275	singleton
7945_Cell1583	0.1545473601558829	0.19275194357796033	singleton
7945_Cell1585	0.46287247850457164	0.13949056171200533	singleton
7945_Cell1588	0.6025750634868583	0.08152237040950204	singleton
7945_Cell1589	0.8133037940535828	0.05472486601452852	singleton
7945_Cell1590	0.4308111214734834	0.15474277575351314	singleton
7945_Cell1591	0.4557039356822113	0.14003855854983407	singleton
7945_Cell1594	0.5207140447555352	0.12673506034617285	singleton
7945_Cell1596	0.4990023728201526	0.08006236150118443	singleton
7945_Cell1597	0.7425606820989565	0.06310004003169967	singleton
7945_Cell1598	0.563894251249214	0.07947955184512409	singleton
7945_Cell1599	0.40103639882864395	0.1305071912938076	singleton
7945_Cell1600	0.5148337317674805	0.13961461210316403	singleton
7945_Cell1601	0.4740728660236134	0.09520440767279875	singleton
7945_Cell1602	0.5192167144460804	0.12553218460715596	singleton
7945_Cell1603	0.5492504379486511	0.10483817489058968	singleton
7945_Cell1604	0.49607446372720443	0.09927788940777674	singleton
7945_Cell1607	0.5477204967902898	0.09782359613147175	singleton
7945_Cell1608	0.6971569123227644	0.08731081576720953	singleton
7945_Cell1609	0.6058781466826305	0.134287670406202	singleton
7945_Cell1610	0.4116785679107827	0.21633328034449964	singleton
7945_Cell1611	0.5047157234280086	0.17016548965840148	singleton
7945_Cell1612	0.6237496087882488	0.17116140603317634	singleton
7945_Cell1614	0.6701001617084739	0.12114856876664463	singleton
7945_Cell1616	0.6945466488052404	0.12174235694207206	singleton
7945_Cell1617	0.8398372851327572	0.08008184198922104	singleton
7945_Cell1618	0.5016596752002733	0.1462743140973427	singleton
7945_Cell1620	0.43071855013120186	0.2134728893123046	singleton
7945_Cell1622	0.5997805241545638	0.08275381369701355	singleton
7945_Cell1623	0.8422157261227748	0.0645062213970409	singleton
7945_Cell1624	0.7283607192237617	0.11026334920241647	singleton
7945_Cell1625	0.6686157638123115	0.10074577223860906	singleton
7945_Cell1626	0.7431192267551	0.0849477653010914	singleton
7945_Cell1627	0.49344404660271396	0.09161284911630443	singleton
7945_Cell1628	0.5642699152567101	0.06802026284560198	singleton
7945_Cell1631	0.5345213360312981	0.1674112400008981	singleton
7945_Cell1633	0.6035994777744729	0.11143989142656624	singleton
7945_Cell1634	0.6242996466029889	0.10060098124099175	singleton
7945_Cell1635	0.7237523929284617	0.10800159460832227	singleton
7945_Cell1636	0.6304304796559796	0.054719549687174934	singleton
7945_Cell1637	0.5330857289524771	0.15957733749058134	singleton
7945_Cell1638	0.6492230024362056	0.07803926392808326	singleton
7945_Cell1639	0.41245718501123024	0.07983268528576519	singleton
7945_Cell1640	0.7458739302169127	0.06643704367597332	singleton
7945_Cell1643	0.5249720848129165	0.13212283926083676	singleton
7945_Cell1645	0.40497037962871796	0.13460991894228708	singleton
7945_Cell1646	0.5889874449687732	0.11326166587321733	singleton
7945_Cell1647	0.3243320370577395	0.17077551483981218	singleton
7945_Cell1649	0.6322276030530097	0.14244043221803193	singleton
7945_Cell1650	0.5387849981432702	0.11869320216134305	singleton
7945_Cell1652	0.7468542008663183	0.10499880091724521	singleton
7945_Cell1653	0.42922434990104813	0.10815449987190702	singleton
7945_Cell1655	0.508101379664893	0.15488383340004686	singleton
7945_Cell1658	0.6377841020211695	0.09990691150790622	singleton
7945_Cell1659	0.462754018760582	0.09833394979101495	singleton
7945_Cell1663	0.7615971324180926	0.06565506588217106	singleton
7945_Cell1664	0.5926435762990239	0.10275526326682623	singleton
7945_Cell1665	0.6959319343070246	0.049941338912243075	singleton
7945_Cell1669	0.39849329700971803	0.19945031811698857	singleton
7945_Cell1671	0.5041149556004237	0.1027384776288288	singleton
7945_Cell1674	0.3191103001413913	0.31440020205923586	singleton
7945_Cell1675	0.5019207356525643	0.11393988062494136	singleton
7945_Cell1676	0.5208025772742831	0.134609951882235	singleton
7945_Cell1678	0.46167578677754134	0.12400911669462265	singleton
7945_Cell1679	0.8627933846313997	0.059666030716424456	singleton
7945_Cell1681	0.6694360507207334	0.06151232955749013	singleton
7945_Cell1682	0.4678211633265615	0.08851699319758581	singleton
7945_Cell1683	0.6357985812614639	0.13571435320189687	singleton
7945_Cell1684	0.7936027326484342	0.07626140319288542	singleton
7945_Cell1685	0.40481258898710004	0.14310928252446292	singleton
7945_Cell1686	0.6031421941076044	0.10256093969013358	singleton
7945_Cell1688	0.7136441556405777	0.1020302223371653	singleton
7945_Cell1689	0.44898953343328263	0.17048727879260475	singleton
7945_Cell1691	0.39145319048423777	0.1277664651514697	singleton
7945_Cell1692	0.6095788771971155	0.09918289691012211	singleton
7945_Cell1694	0.8441474146403659	0.1248460210580486	singleton
7945_Cell1697	0.5884384982695645	0.13728952376890036	singleton
7945_Cell1698	0.6834392807530899	0.09174366087030929	singleton
7945_Cell1699	0.6270562603785101	0.08150330478626816	singleton
7945_Cell1700	0.42348472967521	0.2285142177264627	singleton
7945_Cell1701	0.7660846718433288	0.05660943521300027	singleton
7945_Cell1704	0.8103782405346707	0.09258515912234824	singleton
7945_Cell1707	0.6530059369281072	0.07285898697759081	singleton
7945_Cell1708	0.5855037865336632	0.0966389375808089	singleton
7945_Cell1710	0.5603044225869178	0.08334259762657624	singleton
7945_Cell1711	0.5290345037516101	0.07595260920765488	singleton
7945_Cell1712	0.5619298921921898	0.07228380691129326	singleton
7945_Cell1714	0.537061602093885	0.27575859746198444	singleton
7945_Cell1715	0.6144413078036708	0.07473838928649146	singleton
7945_Cell1717	0.7840087293898628	0.0516506702598338	singleton
7945_Cell1719	0.600722891779162	0.0879388754605332	singleton
7945_Cell1720	0.5305184187311394	0.10507471416339259	singleton
7945_Cell1721	0.6190955050818957	0.05939474920340681	singleton
7945_Cell1722	0.5488713036506185	0.10532066256336704	singleton
7945_Cell1724	0.6013994401604604	0.17471132710793708	singleton
7945_Cell1725	0.378220290871876	0.203702601880562	singleton
7945_Cell1726	0.4753168873876053	0.07842779379404961	singleton
7945_Cell1729	0.5915446559993517	0.11717556309811739	singleton
7945_Cell1730	0.6066690595174362	0.09587793796544579	singleton
7945_Cell1732	0.4033439440724552	0.1892764366651735	singleton
7945_Cell1733	0.6751876729396746	0.056761310806000914	singleton
7945_Cell1735	0.49802894177304136	0.08138741382090812	singleton
7945_Cell1737	0.7609092139791847	0.075932366830312	singleton
7945_Cell1738	0.5777187903366512	0.08637573482222008	singleton
7945_Cell1739	0.5763052247423037	0.14343443650271115	singleton
7945_Cell1741	0.5364253153817622	0.06736405536426143	singleton
7945_Cell1743	0.35077451920754676	0.12339243245551917	singleton
7945_Cell1746	0.4344890047846766	0.18044434412441324	singleton
7945_Cell1748	0.4415699055755896	0.11502240276752844	singleton
7945_Cell1749	0.646638345589328	0.08261070818332256	singleton
7945_Cell1751	0.5916105431497733	0.13580367492584114	singleton
7945_Cell1753	0.39217223188771627	0.16353284621943212	singleton
7945_Cell1755	0.312601942543091	0.3384923327389602	singleton
7945_Cell1757	0.45797600184241294	0.11821568699296756	singleton
7945_Cell1759	0.5554006622954661	0.10330573740603924	singleton
7945_Cell1760	0.4344013196805519	0.1012415205103236	singleton
7945_Cell1762	0.4354510470617161	0.09479548870994824	singleton
7945_Cell1763	0.329927465679154	0.09275338396832057	singleton
7945_Cell1767	0.6738267217978361	0.14826656304624963	singleton
7945_Cell1768	0.3432049828682674	0.1238381218101486	singleton
7945_Cell1769	0.8678335059765317	0.04783840351871671	singleton
7945_Cell1770	0.47308402125244303	0.1419571971254956	singleton
7945_Cell1771	0.6424772377445538	0.09679001469324794	singleton
7945_Cell1772	0.5807382569371515	0.13182998471295465	singleton
7945_Cell1773	0.6907921807882423	0.11556985073027873	singleton
7945_Cell1774	0.5506659906762782	0.10649410299921752	singleton
7945_Cell1775	0.492060723467586	0.09249971478823857	singleton
7945_Cell1776	0.5613308263483757	0.1215519592350246	singleton
7945_Cell1777	0.6723038479870675	0.06094475578107577	singleton
7945_Cell1778	0.5795547905346016	0.08453670456145877	singleton
7945_Cell1781	0.6219238245152551	0.12766748118129698	singleton
7945_Cell1782	0.8243156425908817	0.05301322774526935	singleton
7945_Cell1783	0.6387361489701144	0.08163020743728108	singleton
7945_Cell1784	0.5926447714378317	0.14982785548819458	singleton
7945_Cell1785	0.4579185734029535	0.12134642157931791	singleton
7945_Cell1786	0.2756785090252623	0.11994787542594518	singleton
7945_Cell1787	0.48230177545930064	0.24622906179210113	singleton
7945_Cell1789	0.5792108123073555	0.1601944002511131	singleton
7945_Cell1790	0.5002246405258092	0.08171480277894017	singleton
7945_Cell1793	0.543567315959776	0.15073027998388167	singleton
7945_Cell1796	0.5450729417709128	0.06944671261677027	singleton
7945_Cell1797	0.5313160393600171	0.1099363223109817	singleton
7945_Cell1799	0.62400872921267	0.10376091518736676	singleton
7945_Cell1800	0.5822630130305007	0.09893650599385627	singleton
7945_Cell1801	0.4389807311557848	0.2532289489146776	singleton
7945_Cell1802	0.475482682612	0.10208714150322658	singleton
7945_Cell1804	0.65534129278864	0.1802174548609026	singleton
7945_Cell1805	0.663866572212257	0.14547670465758464	singleton
7945_Cell1806	0.6513821992581433	0.13313973602626986	singleton
7945_Cell1807	0.36248400655624446	0.18601137424122394	singleton
7945_Cell1809	0.6201004531996255	0.1026406826596919	singleton
7945_Cell1810	0.6171886700877447	0.10120855858613656	singleton
7945_Cell1811	0.3536353821476859	0.15947859836244088	singleton
7945_Cell1813	0.7153071488682357	0.05644094767791984	singleton
7945_Cell1814	0.6303089597000868	0.06537752559122817	singleton
7945_Cell1815	0.691919559316776	0.0571441464934888	singleton
7945_Cell1819	0.6027735007805993	0.08892176976578826	singleton
7945_Cell1820	0.6717640744481461	0.06730123539280158	singleton
7945_Cell1821	0.6796728726959699	0.07766012673890291	singleton
7945_Cell1822	0.5710243395501191	0.1555170968276245	singleton
7945_Cell1823	0.5791975888439792	0.12581646605189412	singleton
7945_Cell1827	0.6931163651795041	0.07445273258633085	singleton
7945_Cell1828	0.3682376727130271	0.10804759097063849	singleton
7945_Cell1829	0.6013750898922754	0.0774045232083063	singleton
7945_Cell1830	0.6208828459947779	0.13306778997628355	singleton
7945_Cell1832	0.5268421439768591	0.14959116042332826	singleton
7945_Cell1833	0.6884052299571103	0.061022543345275744	singleton
7945_Cell1834	0.9694462947363722	0.017790127047758307	singleton
7945_Cell1835	0.5861159952205628	0.09540916706893164	singleton
7945_Cell1836	0.29763144228741056	0.14058022615765295	singleton
7945_Cell1837	0.6123685469425689	0.24046300159343514	singleton
7945_Cell1839	0.5396337159260104	0.12286023361144026	singleton
7945_Cell1840	0.45224926455681036	0.09940883040719417	singleton
7945_Cell1841	0.4380471566794934	0.1344600413203982	singleton
7945_Cell1843	0.6471927378767055	0.11995834220126383	singleton
7945_Cell1844	0.677063511717796	0.10864143208210558	singleton
7945_Cell1845	0.5525433519004349	0.06669722686052822	singleton
7945_Cell1847	0.5088754132616274	0.25037297186014534	singleton
7945_Cell1848	0.7807630842965474	0.08321620380669009	singleton
7945_Cell1850	0.5317432378250581	0.09025057688014862	singleton
7945_Cell1851	0.45032691683201437	0.23435076813041888	singleton
7945_Cell1852	0.7356508132174217	0.10199545533739526	singleton
7945_Cell1854	0.4538275028288559	0.0851138461060369	singleton
7945_Cell1856	0.32279115101622036	0.17416370537636308	singleton
7945_Cell1857	0.6001511758694875	0.10193648231074702	singleton
7945_Cell1858	0.5182098147894929	0.12316592900854968	singleton
7945_Cell1860	0.6718900218211638	0.06840176694846582	singleton
7945_Cell1864	0.5205913518101102	0.10393407821291564	singleton
7945_Cell1865	0.5367760979502532	0.1440902949870205	singleton
7945_Cell1867	0.4778986559693784	0.21342169569517408	singleton
7945_Cell1869	0.6876530977762736	0.1054795940449593	singleton
7945_Cell1870	0.623497924518212	0.12023780872242606	singleton
7945_Cell1871	0.6005779361102049	0.05736120142439365	singleton
7945_Cell1872	0.43750391026283053	0.11432768940095958	singleton
7945_Cell1874	0.4001004073210083	0.13314520698681032	singleton
7945_Cell1876	0.6916375750309847	0.10145002517608197	singleton
7945_Cell1877	0.5467180950608038	0.12150106887430065	singleton
7945_Cell1879	0.5546542446752922	0.19130939497831756	singleton
7945_Cell1880	0.7059852732763842	0.07982867041088984	singleton
7945_Cell1881	0.5433537610146021	0.11717301780921874	singleton
7945_Cell1882	0.5828726396155947	0.0935504546316226	singleton
7945_Cell1887	0.7538449607819473	0.07125074157171561	singleton
7945_Cell1888	0.7217068338448103	0.04931117417519171	singleton
7945_Cell1889	0.815572242026363	0.050266054731179864	singleton
7945_Cell1890	0.8825089204193887	0.07872602812460687	singleton
7945_Cell1891	0.5034913720242072	0.1854979685713733	singleton
7945_Cell1892	0.3981059733581445	0.10671842785116549	singleton
7945_Cell1893	0.6331026453113079	0.08098351195768973	singleton
7945_Cell1894	0.5085663812447744	0.08579884106139479	singleton
7945_Cell1895	0.5867324026212918	0.1114681371073333	singleton
7945_Cell1896	0.5461271248775603	0.1327953133572696	singleton
7945_Cell1897	0.6695161469507002	0.1464354268021762	singleton
7945_Cell1899	0.8051917742190147	0.08621533957193597	singleton
7945_Cell1900	0.6529643522363692	0.06010529952518604	singleton
7945_Cell1901	0.4654322991206661	0.1373598502414607	singleton
7945_Cell1902	0.5140010994081089	0.2172434147046223	singleton
7945_Cell1903	0.5402139752533063	0.06964071103991633	singleton
7945_Cell1904	0.6518086376571808	0.0946402443732947	singleton
7945_Cell1905	0.6568376804213647	0.197633497358879	singleton
7945_Cell1906	0.5551673234285885	0.15510493112586107	singleton
7945_Cell1907	0.2858514296695061	0.30830252198859115	singleton
7945_Cell1908	0.36054949299150646	0.12313386697719476	singleton
7945_Cell1910	0.4655787177894559	0.10655370037913939	singleton
7945_Cell1912	0.4839413045562141	0.11800604732823777	singleton
[truncated: 9,121 more rows]
