# Supplementary material for: Identifying gene expression programs of cell-type identity and cellular activity with single-cell RNA-Seq
Source: eLife. 2019 Jul 8;8:e43803. doi: 10.7554/eLife.43803 (PMC6639075; doi:10.7554/eLife.43803)
Supplement: Figure 3—source data 1. [file elife-43803-fig3-data1.zip]

Archive with 14 entries (11 files):
- Figure3-SourceData/
- Figure3-SourceData/Figure3-FigureSupplement4.csv.gz
- Figure3-SourceData/.DS_Store
- __MACOSX/
- __MACOSX/Figure3-SourceData/
- __MACOSX/Figure3-SourceData/._.DS_Store
- Figure3-SourceData/B_Figure3-FigureSupplement3_Tsne.csv
- Figure3-SourceData/F_CellcyclePercentage.csv
- Figure3-SourceData/G_HypoxiaPercentage.csv
- Figure3-SourceData/A_GEPusage.csv.gz
- Figure3-SourceData/DandE_Genescores.csv.gz
- Figure3-SourceData/Figure3-FigureSupplement2.csv
- Figure3-SourceData/Figure3-FigureSupplement1.zip
- Figure3-SourceData/C_GOenrichmentsPvalues.csv
