# Supplementary material for: Identifying gene expression programs of cell-type identity and cellular activity with single-cell RNA-Seq
Source: eLife. 2019 Jul 8;8:e43803. doi: 10.7554/eLife.43803 (PMC6639075; doi:10.7554/eLife.43803)
Supplement: Figure 3—source data 1. [file elife-43803-fig3-data1.zip › Figure3-SourceData/B_Figure3-FigureSupplement3_Tsne.csv]

	TSNE1	TSNE2	Max_Identity	proliferating	Hypoxia	Hypoxia_Usage	G1/S_Usage	G2/M_Usage
Part2Org22A_AAAAAAGTCTCC	38.28977394453593	6.649147524915245	Musc-Im	False	False	0.0	0.05078863346663057	0.0008958753318484106
Part2Org22A_AAAAATCCCAAG	-17.99180750837896	17.999147851074706	Astro-2	False	False	0.029132702228125945	0.0	0.0
Part2Org22A_AAAACCGCGAGG	-8.441038016075694	-4.5515754302851015	NE-1	False	True	0.13671819673376445	0.0	0.0
Part2Org22A_AAAACCTCGGCT	-14.104812707164182	7.350001277722969	Astro-2	False	True	0.2838371366673509	0.0	0.0
Part2Org22A_AAAAGGGTCAGA	-9.33699595420122	-3.9912893909962315	NE-1	False	False	0.02554395781039321	0.0	0.0
Part2Org22A_AAAAGGTGGTCC	-20.570378826282965	27.113483860784886	Astro-3	False	False	0.05145921959436228	0.0	0.0
Part2Org22A_AAACAAGTTCAG	3.3915019720236117	30.431312946850895	Ret-2	False	False	0.0	0.04049467985211549	0.0
Part2Org22A_AAACAGTTTGAC	18.906274718889602	-19.485748298715777	Dop-2	False	False	0.0	0.0717972334995213	0.0
Part2Org22A_AAACATACCGAC	-3.0028835974686143	19.42121370394466	Ret-4	False	False	0.0	0.0	0.0
Part2Org22A_AAACCGGGATTG	-6.708177863251918	-4.568223141383384	NE-1	False	True	0.1862306168079528	0.0	0.0
Part2Org22A_AAACGCAACCGG	-3.8395278435459	19.745688815308814	Ret-4	False	False	0.009692572474311163	0.011266775800762172	0.0
Part2Org22A_AAACGGTCCATN	35.6381565248408	-1.8408772541174077	Musc-T2	False	False	0.0	0.011671707148692593	0.011355398026195401
Part2Org22A_AAACGTCAATAG	-6.289411982204975	-10.425071243259755	NE-1	False	False	0.0	0.0	0.0
Part2Org22A_AAACTGGACGGT	-28.165778179527667	11.769045206960525	Ret-4	False	False	0.020040768868793083	0.0004327132833412278	0.0
Part2Org22A_AAAGACTCACCT	2.5014731042030878	19.63325730208687	Ret-3	False	False	0.0	0.0022571689204383375	0.0
Part2Org22A_AAAGCCTCCATA	20.218009341859595	13.18654399803061	PP	False	False	0.02674379878214385	0.0	0.01621839287886957
Part2Org22A_AAAGCTATTCAA	-28.514503392633863	23.19670544499497	Dop-1	False	False	0.007597798145339011	0.0	0.0
Part2Org22A_AAAGGCTCGGCA	-24.55056376798352	14.054984510614858	Astro-2	False	False	0.03789229393210003	0.0	0.0
Part2Org22A_AAAGGGCGCAGG	13.94358457265035	-13.006793471469534	NE-1	False	False	0.0	0.0	0.0
Part2Org22A_AAATCACTAACC	-7.445888791595287	-3.3396888118813024	NE-1	False	True	0.2103901379748438	0.0	0.0
Part2Org22A_AAATCGGGTCAC	-11.72797979233762	-9.119076028206438	NE-1	False	False	0.0	0.0	0.0
Part2Org22A_AACAACCAGCAT	2.5519703987104316	21.229417489725144	Ret-3	False	False	0.0	0.0	0.0
Part2Org22A_AACAAGGCAAAT	-12.635521366025113	22.3111514195407	Astro-2	True	False	0.0	0.37557160735765016	0.0
Part2Org22A_AACACCACCCAN	0.003548707536594231	22.151949457620585	FB-2	False	False	0.012837018054287882	0.010576620002587345	0.005212121684350038
Part2Org22A_AACACTGACCAC	26.545855007495742	-19.62268601734848	PP	True	False	0.0	0.34616068165123814	0.05011945133446924
Part2Org22A_AACATAACCTAN	6.672391197535217	19.61378440358116	Ret-3	False	False	0.0	0.0	0.0
Part2Org22A_AACCAGGCTAGA	-7.54309166608857	-2.8708452641197	NE-1	False	True	0.1614090610476897	0.0	0.0
Part2Org22A_AACCCCTTCACC	2.353087530834368	22.537263242866377	Ret-3	False	False	0.047978328266433626	0.0	0.0
Part2Org22A_AACCCTGGCAGA	-12.278502259959732	-3.6821747997616994	NE-1	False	False	0.05047109763720611	0.0	0.0
Part2Org22A_AACCGCTCCAGC	13.923913808041876	31.034102477520662	Ret-2	True	False	0.0	0.1412083702592914	0.0
Part2Org22A_AACCTCCCATCC	-24.224430852121067	17.408532551043418	Astro-3	False	False	0.0022605301330943274	0.0	0.0
Part2Org22A_AACCTGTCGAGT	-21.296761363647132	23.198320351290533	Astro-3	False	False	0.0	0.01679972964667471	0.0
Part2Org22A_AACCTTGGATTT	-9.837089520832363	35.17811624155526	Astro-4	False	False	0.0	0.0	0.0
Part2Org22A_AACGAAAAAGAT	-22.373747724787822	19.098098852627967	Astro-2	False	False	0.0	0.01089829118574066	0.0
Part2Org22A_AACGAAATCTTN	2.0709139999846875	19.13558628877449	Ret-3	False	False	0.0	0.0	0.009544178250580695
Part2Org22A_AACGCTAACTCG	-24.09186565213009	16.50016435466747	Astro-2	False	False	0.005389544000446309	0.0037993910473039984	0.0
Part2Org22A_AACTAACTTGCG	-5.496668656281406	5.591750063159479	NE-1	False	True	0.4379813961517254	0.0	0.0
Part2Org22A_AACTCCCACGAC	-15.141441268561318	31.168640215169756	Astro-3	False	False	0.0	0.0	0.0
Part2Org22A_AACTCCGGCAGA	-1.5413715662249536	35.35254086945397	C6-1	True	False	0.0	0.2142341171269714	0.04663267771929792
Part2Org22A_AACTCTCCCAGA	23.604379362552237	-24.937708705703958	PP	True	False	0.009826358958755846	0.29058590460851846	0.18209658787408767
Part2Org22A_AACTGATCTTCG	-14.605060262742505	10.40481727050185	Astro-1	False	False	0.09699391704894267	0.0	0.0027675055484015524
Part2Org22A_AACTTATGGGTC	13.019847986304812	16.937854838848317	PP	False	False	0.028284900871870505	0.0	0.0
Part2Org22A_AACTTGCCCCGT	-5.128450253139408	20.02906703768649	Ret-4	False	False	0.0	0.0	0.010311317795436353
Part2Org22A_AAGACGAACCTA	-19.865119493210532	20.352313863808448	Astro-2	False	False	0.03713914267916788	0.0	0.0
Part2Org22A_AAGAGACAAGTA	-9.341304178006379	-4.0219137740246955	NE-1	False	True	0.10646177110883287	0.005375627702088681	0.0023479623226581054
Part2Org22A_AAGAGCCCCAGT	0.4791151663490931	26.981525610652774	Ret-2	False	False	0.0	0.0	0.012758024296553006
Part2Org22A_AAGATCAAGCAT	17.538360119140346	17.635244050865477	PP	False	False	0.0	0.0	0.0
Part2Org22A_AAGATCCTCAGC	-7.146996659936867	-3.815426813036724	NE-1	False	True	0.19788945490139312	0.013777121465564033	0.0
Part2Org22A_AAGCAACCCCCG	23.697066387640966	-23.632155506544883	PP	True	False	0.0	0.30438585309822613	0.11591431300830177
Part2Org22A_AAGCACGCGGAG	4.021626324036486	2.605859634622019	PP	False	False	0.0839755743106007	0.021626754731206132	0.0013487934856736452
Part2Org22A_AAGCAGTTTTGA	40.12081792428134	4.54872721992448	Musc-Im	False	False	0.0	0.0	0.0
Part2Org22A_AAGCGGCAGAGA	-13.48876070969851	32.39424522627027	Astro-4	False	False	0.038375130708586454	0.0	0.0
Part2Org22A_AAGCTTCGTAGC	19.701419463650705	16.474945282372428	PP	False	False	0.0	0.010901312625586355	0.0
Part2Org22A_AAGGAAAGAGTG	17.672819594761958	-28.18718216959952	PP	True	False	0.0	0.0	0.3849827932565662
Part2Org22A_AAGGAACGTCCC	-9.076475255374206	-5.34406696332024	NE-1	False	False	0.0	0.01295374749787355	0.0062243084791779105
Part2Org22A_AAGGCTAAGCTG	-9.290991301402249	-4.181360303628138	NE-1	False	False	0.0	0.0	0.0
Part2Org22A_AAGGCTAATTGC	7.212477311206705	19.8266587098376	Ret-3	False	False	0.0	0.0	0.0
Part2Org22A_AAGGCTTAGATG	-1.2092153059493955	20.58855761791218	FB-2	False	False	0.014983387722081725	0.01370996912956683	0.0
Part2Org22A_AAGGTAGCGAAA	-15.04423371770544	30.105947258786173	Astro-3	False	False	0.023531209895070303	0.02738273228862714	0.0
Part2Org22A_AAGGTGACAGCC	7.6678369707749585	20.102462227865903	Ret-3	False	False	0.0	0.0	0.0
Part2Org22A_AAGGTTAACACC	-4.317185249402664	-14.208427293115534	NE-1	False	False	0.0	0.0	0.012020246864074277
Part2Org22A_AAGTAATTTCTC	19.713886055081954	25.324759846832286	Ret-5	False	False	0.03081141990615857	0.0	0.0
Part2Org22A_AAGTAGACAAGC	2.5852664036135957	38.4613879341698	C6-2	False	False	0.03663298082679523	0.0	0.0
Part2Org22A_AAGTAGGTCCCN	-21.857550451919423	17.53735975246532	Astro-2	False	False	0.015233140975928618	0.0	0.0
Part2Org22A_AAGTATAGCGTN	-9.535196728601637	-10.969085187115208	NE-1	False	False	0.0	0.0	0.0
Part2Org22A_AAGTATAGGCAG	-20.0199901417283	27.064366732144528	Astro-3	False	False	0.08543885359395971	0.01908120772720118	0.0
Part2Org22A_AAGTCCATTTTT	-10.174103844094809	-10.880358344173596	NE-1	False	False	0.0	0.0013594614027853077	0.0
Part2Org22A_AAGTCTCTATAG	7.306242163431232	16.517319852008	PP	False	False	0.013425884320411493	0.0	0.0
Part2Org22A_AAGTCTTACGTA	-1.6107106218569995	20.998623085983	Ret-3	False	False	0.03636565434248623	0.012389614052294357	0.0
Part2Org22A_AAGTCTTCGCCT	18.094606656697632	15.488801186389429	PP	False	False	0.04750989114839581	0.0	0.0
Part2Org22A_AAGTGCAAGTCG	-14.253528093209432	30.311569675619385	Astro-3	False	False	0.0	0.003997109640536851	0.0
Part2Org22A_AAGTGCGGGTTG	-25.21597900297951	14.791362223634525	Astro-2	False	False	0.0	0.0	0.0
Part2Org22A_AAGTGTAGGTCT	-24.572489650980707	13.822350802415077	Astro-2	False	False	0.018719808517980014	0.008628219514489648	0.010601845063281613
Part2Org22A_AAGTTCTATGAA	-1.0933103843669016	37.557872026142356	C6-1	False	False	0.0	0.0	0.0
Part2Org22A_AATACAAACGTT	-10.15879420621559	-9.874148697006175	NE-1	False	False	0.022737116637668787	0.0	0.0
Part2Org22A_AATACATCCAAG	-11.750877535386666	-4.576062652169733	NE-1	False	True	0.1096282918817099	0.0	0.0
Part2Org22A_AATACCAGAATT	-11.251910074655894	33.50370987932362	Astro-3	False	False	0.0	0.006381938579302732	0.0
Part2Org22A_AATACCGATTTA	-9.10454204404711	-10.415098106763887	NE-1	False	False	0.0	0.0	0.0
Part2Org22A_AATACCGCGCCG	-1.3419322044494386	35.8442510649812	C6-1	False	False	0.0	0.01351901076217379	0.09229974593756257
Part2Org22A_AATACCGGTCAT	-9.579661000087365	-4.049822817899183	NE-1	False	False	0.047647646129727064	0.022346497868952094	0.006686869680033939
Part2Org22A_AATACTCTGAGC	38.0066187971462	3.4912756796805833	Musc-Im	False	False	0.0	0.006190957601774847	0.002819054201234186
Part2Org22A_AATACTTGTACG	20.547985890261923	15.547373620322405	PP	False	False	0.0	0.04935007178945884	0.0
Part2Org22A_AATATCGGATGA	12.348704974708546	24.451646210379394	Ret-6	False	False	0.0	0.0	0.0
Part2Org22A_AATATTGATAGT	19.707382199570862	16.143038601473066	PP	False	False	0.0	0.07288744372139981	0.019875575773537
Part2Org22A_AATCAGAGGAGA	-0.20045978369525982	35.53242891472546	C6-1	False	False	0.0	0.058275983170825926	0.011271379992177422
Part2Org22A_AATCATAACTTT	17.878639839415843	17.282754786690052	PP	False	False	0.0	0.012711049088025313	0.0
Part2Org22A_AATCGAATAGAA	-9.353247840924158	-4.647947445130191	NE-1	False	False	0.043751223931618406	0.004772908122359692	0.0
Part2Org22A_AATCGACTTAAC	-3.865484096710146	20.43101183467338	Ret-4	False	False	0.0	0.0	0.009451013358314985
Part2Org22A_AATCGGAAGGGT	-4.710128247731237	19.61454309164613	Ret-4	False	False	0.0	0.0	0.0
Part2Org22A_AATCGTTTCACT	29.182999958919563	16.04706991451136	PP	False	False	0.0	0.0	0.0
Part2Org22A_AATCTCTACCTG	5.804525285852226	-7.307085937839106	NE-1	False	False	0.0	0.004430884987976859	0.0
Part2Org22A_AATCTTAAGCCG	-11.815003467376554	-9.706164825408841	NE-1	False	False	0.045239517177889085	0.0	0.0
Part2Org22A_AATGCTTCGCGT	33.83807956106669	5.275008317473619	Musc-T1	False	False	0.0	0.016121402558099573	0.0
Part2Org22A_AATGGGGCTGTG	30.73586152502878	0.8161157431649527	Musc-T2	False	False	0.0	0.0	0.0
Part2Org22A_AATTAGGGTTAA	-14.89249691673622	14.88951297930219	Astro-2	False	False	0.0170269378212712	0.0	0.0
Part2Org22A_AATTATCGCTCT	24.096689526622047	-28.440114506318032	NE-1	True	False	0.0	0.2639719917358371	0.09631068180835696
Part2Org22A_AATTCCCAGGTT	-17.19539992236225	14.06495565591545	Astro-2	False	False	0.002256900085561895	0.0	0.0
Part2Org22A_AATTGCTGGCGG	1.6574691003723796	-35.60496101285183	Ret-2	True	False	0.0	0.015427302498055346	0.4795496533510579
Part2Org22A_AATTGGCTGCAA	-22.609457838710956	18.893948337311397	Astro-2	False	False	0.0	0.0	0.0
Part2Org22A_AATTGTACCGTA	0.34028087956610226	38.01525439575884	C6-1	False	False	0.011451282867323416	0.0	0.0
Part2Org22A_AATTTCACGGAT	-11.065463391747516	-10.359423282987601	NE-1	False	False	0.0	0.02548313877552156	0.0
Part2Org22A_ACAAACTGAATN	-2.0105266900939265	19.00715309954579	Ret-4	False	False	0.0	0.0	0.0
Part2Org22A_ACAAATTTGGTC	-7.746687093660116	-2.779158033896956	NE-1	False	True	0.37002833100394855	0.0	0.0
Part2Org22A_ACAACACGCTCG	18.25682711685373	17.7330009822727	PP	False	False	0.0	0.00030675483245526093	0.0
Part2Org22A_ACAACCGAGCCA	-23.909113912001395	17.57180665694591	Astro-2	False	True	0.12783722496838743	0.0	0.0
Part2Org22A_ACAACCGGCCCT	37.72387172895467	-0.00946131377367188	Musc-Im	False	False	0.024042115197806236	0.0	0.0032081713082770416
Part2Org22A_ACAACCTTTCTT	-8.618503048839665	-4.834840106541973	NE-1	False	False	0.006922816517011205	0.0	0.0
Part2Org22A_ACAACGGGTTCG	-2.1311602000329732	37.180763707175686	C6-1	False	False	0.0	0.004440125272274118	0.030450148349305782
Part2Org22A_ACAACTGGGCTG	-11.872094207182768	-12.780067872894465	NE-1	False	False	0.0	0.007496795138825435	0.002477616445443345
Part2Org22A_ACAAGCCTAGGC	-10.233396492044024	36.145302764941285	Astro-4	False	False	0.0	0.0	0.0
Part2Org22A_ACAAGGCTCATG	2.820563254715608	18.99452555378778	Ret-3	False	False	0.0	0.0	0.0
Part2Org22A_ACAATACGAGTN	-14.197425730913029	30.347259610854223	Astro-3	False	False	0.0	0.0	0.0
Part2Org22A_ACAATCTGCGAC	27.477107656897658	-20.275988689300952	PP	True	False	0.0	0.3933078283354182	0.0
Part2Org22A_ACACCGTCTTGT	-1.9119187241991218	-7.145671954786957	NE-1	False	False	0.0	0.0	0.02522060274920754
Part2Org22A_ACACGACGAAGG	-9.355887879769151	-3.8815642387420786	NE-1	False	False	0.05578201610159378	0.0012373126012759097	0.0
Part2Org22A_ACACGAGGGTCA	-2.67174769274949	20.479245512406358	Ret-4	False	False	0.032132840659381795	0.0048565414379353085	0.0
Part2Org22A_ACACGGAACTAC	-2.4701123279593475	19.216052958920027	Ret-3	False	False	0.0	0.0	0.0
Part2Org22A_ACACGGACGGTT	19.02512186848332	16.533227080707633	PP	False	False	0.022322090561704738	0.0	0.0
Part2Org22A_ACACTCTTCTGC	4.076509852290056	19.73074854245244	Ret-3	False	False	0.018656336047095302	0.0	0.0
Part2Org22A_ACACTTTTTTGA	-19.844253008575283	31.21120433152454	Astro-6	False	False	0.0	0.0	0.0
Part2Org22A_ACAGCCTTGGTC	-13.954692874078976	32.87852358929666	Astro-3	False	False	0.039615091313587474	0.0	0.01712517109406638
Part2Org22A_ACAGGCTGTTCC	-31.445146366916045	21.358658343637092	Dop-1	False	False	0.0	0.0	0.0
Part2Org22A_ACAGGGACCTTA	-17.774794042156014	17.5409855313812	Astro-2	False	False	0.0	0.0	0.0
Part2Org22A_ACAGTAGAGATG	-12.561096902320308	32.945390369871525	Astro-3	False	False	0.0	0.002875891093867618	0.003917650064805248
Part2Org22A_ACATCCATCTTC	-3.078751906192116	3.849623298129315	NE-1	False	True	0.25308888213205194	0.0115777885241253	0.0
Part2Org22A_ACATCGTATAAT	34.97794148526006	-4.9105960999781555	Musc-T2	False	False	0.015139818546584406	0.0	0.0
Part2Org22A_ACATCTGGAGGT	26.684168930379222	-19.673490655828264	PP	True	False	0.03456194036740942	0.3822300431660268	0.0
Part2Org22A_ACATGGGTTACT	-19.089172681619672	24.227030765075742	Astro-3	False	True	0.10563361141403999	0.0	0.00982878104336776
Part2Org22A_ACATTGTAGCCT	0.3385461355986674	34.35470840818216	C6-1	True	False	0.0	0.24639618326257884	0.02706241942495036
Part2Org22A_ACATTTCTAGAG	-22.291624652140918	17.40597527630554	Astro-2	False	False	0.0	0.0026244519311454757	0.013579610209419559
Part2Org22A_ACCAAACAGTGN	-29.86876925885544	14.457159263659515	Ret-4	False	False	0.0	0.0	0.0
Part2Org22A_ACCAGCCACAGA	-22.60069358367038	17.6992348698935	Astro-2	False	False	0.0009353063445608224	0.02033954366773914	0.0
Part2Org22A_ACCCAGAAGATT	-12.804576727091876	-10.354482834565435	NE-1	False	False	0.027052577005629092	0.02790429728719886	0.0
Part2Org22A_ACCCCCCATCAC	-0.8773723977355248	8.795199865905563	Astro-3	False	False	0.0	0.08775890245414704	0.0
Part2Org22A_ACCCCGCATACC	5.06526533359041	32.03469160890841	Ret-2	False	False	0.01550728132634883	0.0	0.0
Part2Org22A_ACCCCGTACCGN	-24.61567483585523	13.703324077449793	Astro-2	False	False	0.0025947204569851815	0.0	0.0
Part2Org22A_ACCCCTCCGAGA	-8.017278462796384	-36.65625105627931	Dop-2	False	False	0.029290762087729384	0.03268455620841986	0.0
Part2Org22A_ACCCGCCCACAA	-5.896174558943448	5.940868634387244	NE-1	False	True	0.5074243614262599	0.0	0.0
Part2Org22A_ACCCTCGAAACN	-10.49457400530149	-11.55398545798869	NE-1	False	False	0.0	0.0	0.0
Part2Org22A_ACCCTTTTTTGA	-19.999218001857972	30.54356456974111	Astro-6	False	False	0.0	0.0	0.0
Part2Org22A_ACCGAGGGACCA	-1.3921090679464727	28.403124976719436	Ret-2	False	False	0.0	0.0	0.019582926215726465
Part2Org22A_ACCGCAAACGAG	-3.4053978228809068	20.264074266147926	Ret-4	False	False	0.09154479226635583	0.0	0.0
Part2Org22A_ACCGCGCCCCAN	-24.65502832997068	17.022424477392324	Astro-2	False	False	0.0	0.0	0.0
Part2Org22A_ACCGGATAAGCG	-7.621188820360468	-2.983273317176569	NE-1	False	True	0.27219522357856124	0.0	0.0
Part2Org22A_ACCGTCGTATTT	-9.582969361212351	-4.691436981889519	NE-1	False	False	0.0	0.0027188297123086234	0.005660433370998183
Part2Org22A_ACCTAACCTCAN	13.532629618767068	30.25070641363335	Ret-2	False	False	0.05215598900212095	0.0	0.012702888002460718
Part2Org22A_ACCTATGTCTCT	18.092990784731796	17.86001766588715	PP	False	False	0.0	0.0	0.05498654834180352
Part2Org22A_ACCTCTCCCTTG	-3.0926523674443622	29.111863762289246	FB-2	False	False	0.002836614500269044	0.0015595911314240365	0.0
Part2Org22A_ACCTGGCACGAT	-0.026916841795478326	19.873958121342145	Ret-3	False	False	0.0	0.0	0.0
Part2Org22A_ACCTGTGATTAN	-8.163259389654492	-4.522880495153549	NE-1	False	True	0.1688118686434028	0.0	0.0
Part2Org22A_ACCTTTAGTGGC	20.73396092919141	24.82138420348414	Ret-5	False	False	0.043388456520418124	0.002818004459491103	0.0
Part2Org22A_ACGAGCTTTGAC	2.8046870638088595	19.172127365268253	Ret-3	False	False	0.001262843456633784	0.0	0.0
Part2Org22A_ACGAGGCGACGG	15.089339184693776	14.222571553272548	PP	False	False	0.09670091653044503	0.0	0.0
Part2Org22A_ACGAGTATTCGT	3.816802816643449	39.38425839530471	C6-2	False	False	0.0	0.0	0.0
Part2Org22A_ACGATAACCCTN	-24.779070620452615	15.745271545513528	Astro-2	False	False	0.01261609234813297	0.0005380363504444802	0.0
Part2Org22A_ACGATCACTTAG	-10.023801812741105	33.56450842291074	Astro-4	False	False	0.06901149568149889	0.03186292145867923	0.06564086641629152
Part2Org22A_ACGCCCGGTGCT	-1.9143749942167672	36.861325671658136	C6-1	False	False	0.006295567330400383	0.0	0.0
Part2Org22A_ACGCCGCAGTAT	-1.002726706397529	34.39606628426711	C6-1	True	False	0.0	0.004346374650194681	0.3538056182711791
Part2Org22A_ACGCCGCGATCA	-7.840060728944963	-8.06809260858101	NE-1	False	False	0.015880188922611817	0.0	0.0
Part2Org22A_ACGCGAAGGTAC	18.74927413383868	17.81307745620516	PP	False	False	0.015423179355389635	0.0	0.0
Part2Org22A_ACGCGGCGTCAC	-8.135389202246062	-7.8519511481984985	NE-1	False	False	0.0389856629962059	0.0	0.0
Part2Org22A_ACGCGTAATGTT	38.25692304580855	-3.619109264720761	Musc-T1	False	False	0.0	0.0	0.0
Part2Org22A_ACGCTGTAGTTC	-11.655156340976825	-6.1003577358986	NE-1	False	False	0.03939025396061623	0.0	0.0
Part2Org22A_ACGCTTAGACGC	-25.123527517752557	14.927103789079935	Astro-2	False	False	0.0	0.0	0.0
Part2Org22A_ACGCTTAGTCTG	15.686620150941703	17.447180134141828	PP	False	False	0.0	0.05612809419061105	0.020702690101809477
Part2Org22A_ACGGATGACCTT	17.43524091845424	-21.39039644142113	Dop-2	True	False	0.0062299633131329525	0.1258939301725482	0.0
Part2Org22A_ACGGCAACCTTA	-18.47377654970425	12.17437215499109	Astro-2	False	False	0.006155490161464423	0.0	0.004053044587816537
Part2Org22A_ACGGCGACAGAG	14.515206774209828	16.765252843824552	PP	False	False	0.005362928921949083	0.0	0.0050518134272191945
Part2Org22A_ACGGCTCGATGA	-14.06402701095435	30.67311517614825	Astro-3	False	False	0.021838499035993622	0.0033161509146236146	0.0
Part2Org22A_ACGGCTGGTAAT	13.112982268445828	29.347606902063806	Ret-2	False	False	0.0	0.0	0.0070038986243862785
Part2Org22A_ACGGGCAGCTAT	-21.746828151311895	27.79807549419497	Astro-6	False	False	0.0	0.0	0.0
Part2Org22A_ACGTAACGGAGC	-14.107365686342915	28.003072612232994	Astro-3	False	True	0.1351442616672076	0.0	0.0
Part2Org22A_ACGTACGGCTGT	22.09327813922416	24.62051122197677	Ret-5	False	False	0.028062594758213377	0.0	0.0
Part2Org22A_ACGTAGGTTACG	-12.117127225012919	-9.75866223062296	NE-1	False	False	0.0017910575396041604	0.0	0.0
Part2Org22A_ACGTCCAGTGGT	-5.120390159534942	19.371170952161552	Ret-4	False	False	0.0	0.0	0.0
Part2Org22A_ACGTCCATGCGN	-2.8100405283148318	-9.380721356032687	NE-1	False	False	0.0	0.0	0.0
Part2Org22A_ACGTCCCTCGTC	-32.74406107224709	19.853272830218387	Dop-1	False	False	0.0	0.0	0.0
Part2Org22A_ACGTTACATGGG	3.441641490262995	19.73864412484648	Ret-3	False	False	0.0	0.001486615383364268	0.0
Part2Org22A_ACTAACTAACTC	-10.791426969035212	33.32724347778486	Astro-3	False	False	0.005337841974925478	0.0	0.0
Part2Org22A_ACTAAGCGACAT	-8.145846596666157	-3.994509596940669	NE-1	False	True	0.17041668104856353	0.0	0.0033632142258002732
Part2Org22A_ACTAATTGGAAG	0.06810899441037871	33.608534818129684	C6-1	False	False	0.0	0.0	0.0
Part2Org22A_ACTACAACGGTT	-21.13298376774049	24.708946070645382	Astro-3	False	False	0.0006456899009941741	0.007962601582493456	0.0
Part2Org22A_ACTACCGTAATC	-24.369383654942922	13.817665596080039	Astro-2	False	False	0.0	0.0	0.000336591002778787
Part2Org22A_ACTACCTCTAGG	-13.813151494318202	32.27985134259106	Astro-3	False	False	0.0	0.01179569147589798	0.0
Part2Org22A_ACTAGATGGTAA	-19.485686643375697	31.240757967290005	Astro-6	False	False	0.0	0.0	0.0
Part2Org22A_ACTAGTGAGTCA	-1.6489514609047484	19.57780262046647	Ret-4	False	False	0.0	0.0	0.0
Part2Org22A_ACTATGTAAACT	-22.17364422335173	23.931350642733406	Astro-2	False	False	0.0	0.0012255231470383028	0.005461983931157122
Part2Org22A_ACTCAACTCCGC	-11.017957829824836	4.39560216792483	FB-2	False	True	0.7569243394644237	0.014232988579035879	0.0
Part2Org22A_ACTCAGCCGTGG	26.88187171003088	-19.14882531736697	PP	True	False	0.0	0.3318810203660147	0.01235764270771377
Part2Org22A_ACTCCAAATTAT	13.214818867113237	28.72211851559537	Ret-2	False	False	0.0	0.010352616701643372	0.0
Part2Org22A_ACTCCACCGACG	-8.294178393359491	-7.704244555685833	NE-1	False	False	0.03098184917954688	0.02606358648632349	0.012316615272749883
Part2Org22A_ACTCCCTGCGTC	-2.645165862337592	18.730289309706926	Ret-3	False	False	0.0	0.0	0.0
Part2Org22A_ACTCCTGGACGT	-4.297728737447778	19.805560115830055	Ret-4	False	False	0.028217203907186572	0.012880909248038313	0.0019444993513772788
Part2Org22A_ACTCGATTAAAG	-3.376214047731167	19.47759303381187	Ret-4	False	False	0.0	0.0	0.0
Part2Org22A_ACTCGCATCCAC	13.29973292531138	28.78188485709443	Ret-2	False	False	0.0324392563901504	0.0	0.0
Part2Org22A_ACTCGTGGCTTT	-7.356889678634449	-3.88004564608689	NE-1	False	True	0.21778279982453547	0.012299458632213017	0.0
Part2Org22A_ACTCTGTTCCCT	-8.26739069005412	-7.063527997470983	NE-1	True	False	0.05260475981396662	0.1994552538552505	0.0
Part2Org22A_ACTCTTCGACTT	-7.719627521584903	-3.615822944102358	NE-1	False	True	0.2241742811011046	0.02267260866275665	0.0
Part2Org22A_ACTCTTGCGGGN	-3.540585416747129	24.318299991490846	Astro-3	False	False	0.0	0.0	0.0
Part2Org22A_ACTGACCTAGCC	35.22866196236675	3.654758983693325	Musc-Im	False	False	0.0	0.0	0.0
Part2Org22A_ACTGAGAACTAT	-22.115614462087816	21.66823129148452	Astro-3	False	False	0.053455916613339045	0.0	0.0
Part2Org22A_ACTGATGCTGTG	0.02287855586871082	19.22319396237078	Ret-3	False	False	0.0	0.01078705176441735	0.0
Part2Org22A_ACTGCCGCGGTG	-10.133666453258865	-10.706736089355706	NE-1	False	False	0.0	0.0	0.0
Part2Org22A_ACTGCCTTCCTC	-7.663911410663082	-4.414957823841433	NE-1	False	True	0.2391150424911367	0.0	0.0
Part2Org22A_ACTGGGGATACA	-22.471891360146923	19.24848501818877	Astro-2	False	False	0.0	0.0	0.0013838405105398132
Part2Org22A_ACTGGGGCTCCN	-13.890925031417359	30.61234044047458	Astro-3	False	False	0.04726287525115592	0.0010486096216272992	0.0
Part2Org22A_ACTGGTCAAGAC	-12.70793070574324	-9.14812190031801	NE-1	False	False	0.05470105481296898	0.0	0.0
Part2Org22A_ACTGTGCAGAGC	1.503270463599961	19.15181895207825	Ret-3	False	False	0.037320573844496545	0.00619797945034026	0.0
Part2Org22A_ACTTACATGGGC	19.06686430843063	16.631073890945846	PP	False	False	0.0	0.0114022830971759	0.0
Part2Org22A_ACTTACGCGATA	0.08156802552083618	-3.131368209764286	NE-1	True	False	0.0	0.12075209423465671	0.0
Part2Org22A_ACTTCACTTTGN	-11.523576159983836	-9.627259981805055	NE-1	False	False	0.04596166299684447	0.0	0.0
Part2Org22A_ACTTCTAGTCCT	-2.637232432555397	20.15910673030306	FB-2	False	False	0.024713290843514948	0.02395543387654338	0.0
Part2Org22A_ACTTTCATTAGG	5.694604668948507	28.904294440956544	Ret-3	False	False	0.014655571151885151	0.0038109375249706827	0.0
Part2Org22A_ACTTTTCAATTA	-24.82076771887307	15.736947355508368	Astro-2	False	False	0.0	0.0	0.0
Part2Org22A_AGAAACCCTGGA	0.5011010097164098	22.04653723058818	Ret-3	False	False	0.0	0.002803877185876323	0.0
Part2Org22A_AGAACCCCGGTT	-31.01691061757437	15.713777523514805	Ret-4	False	False	0.0	0.002410856643740477	0.0
Part2Org22A_AGAACGGTTTCC	1.7124532612177925	21.253699507011497	Ret-3	False	False	0.0	0.0	0.0
Part2Org22A_AGAACTGACACT	5.0839168718302785	-7.364784163111845	NE-1	False	False	0.00576469229058715	0.0	0.0
Part2Org22A_AGAAGCATAAGN	25.020743468634087	-5.326428013388929	PP	True	False	0.0	0.14621403317229842	0.057294841671814874
Part2Org22A_AGAAGGCGACAT	-24.670583676756387	15.035344614998102	Astro-2	False	False	0.0	0.0	0.014137373764722135
Part2Org22A_AGAAGGTGACAN	21.605257261005864	-10.173620319577834	Ret-2	True	False	0.0015257991720416648	0.0	0.17838386811576368
Part2Org22A_AGACAAGTCTGC	-5.494932334530274	4.457453960734897	Dop-2	False	True	0.4833761217523192	0.011988327134009375	0.0
Part2Org22A_AGACAATTCTAG	19.76059575331217	16.046159925663336	PP	False	False	0.0	0.052718496270910124	0.0
Part2Org22A_AGACCAACGGCN	-3.3279669363488305	24.388303609656777	Ret-5	False	False	0.0	0.0	0.0
Part2Org22A_AGACCAATTGGA	-7.093942814705141	-3.287795398443026	NE-1	False	True	0.1956009299673815	0.0	0.0
Part2Org22A_AGACGCCCGCTC	-5.371956878694274	-8.208146360599383	NE-1	False	False	0.035095301661987106	0.0	0.009145374999508701
Part2Org22A_AGACGGAGCTAC	-8.61057329445211	-4.867452594623778	NE-1	False	False	0.027417486147111234	0.0	0.0055088676606445215
Part2Org22A_AGACTACGGCTN	-6.7764523722913586	-5.208191157960299	NE-1	False	False	0.04307314482256194	0.0	0.004605651708222202
Part2Org22A_AGACTTTTTGTG	3.7156981889268073	38.48315576105983	C6-2	False	False	0.0	0.0012923154372103513	0.0
Part2Org22A_AGAGGCTTTATT	-12.034199769053505	-11.227993540318227	NE-1	False	False	0.0	0.005590141399968922	0.0036083049637950213
Part2Org22A_AGAGGGCCTCCC	21.663919973898942	24.721424744500116	Ret-5	False	False	0.0990655519104398	0.0	0.0
Part2Org22A_AGAGTAAACTCA	-12.884965192716246	32.16964547871373	Astro-3	False	False	0.033547104842313984	0.0	0.0
Part2Org22A_AGAGTCCCCAGG	35.3387434686436	8.532774550968547	Musc-Im	False	False	0.024323864422034644	0.012074088667450345	0.0
Part2Org22A_AGAGTCTGAACG	19.244129547105253	17.591841966390106	PP	False	False	0.0	0.0	0.0
Part2Org22A_AGATACGGCTAT	-18.64755446695426	20.73854433422151	Ret-5	False	True	0.3045583093310311	0.0	0.0
Part2Org22A_AGATACGTGAAA	-5.355137010981683	20.368334954720925	Ret-4	False	False	0.0	0.0	0.0
Part2Org22A_AGATAGTGCGCT	-34.177000192697584	19.26246926014695	Dop-1	False	False	0.04751157416025273	0.0	0.0
Part2Org22A_AGATGAGGTCAA	-1.2761367190244701	19.65779352152564	FB-2	False	False	0.0	0.0	0.0
Part2Org22A_AGATTTCTAATT	-2.481181891715386	2.4932170796147175	NE-1	False	False	0.0824287615205364	0.0	0.0
Part2Org22A_AGCAACCGTGGT	4.097025558870745	23.720529917426113	Ret-3	False	False	0.058622763740014135	0.0	0.002554828115355437
Part2Org22A_AGCAACGCTCAC	-24.795310730324424	16.37107666167595	Astro-2	False	False	0.03372982777062296	0.0042104655576307645	0.0
Part2Org22A_AGCAATAAGACG	-19.0509805628133	28.458343252268346	Ret-5	False	False	0.0	0.0	0.03768530385892151
Part2Org22A_AGCAATTGCGGT	-11.004163818760038	-35.36461130444705	Dop-2	False	False	0.08507955865810807	0.0	0.0
Part2Org22A_AGCACCGCTACT	-25.19629312060919	14.692453832607374	Astro-2	False	False	0.0	0.0	0.0
Part2Org22A_AGCACCTGAACA	-3.82854056202724	20.302180136315815	Ret-4	False	False	0.007882121049926834	0.05444330373326337	0.0
Part2Org22A_AGCAGACCCCAC	-17.748943752847662	12.077590229676007	Astro-2	False	False	0.004474771768214348	0.0	0.0
Part2Org22A_AGCAGATGCTAC	-12.413081911824051	-3.8287463868932017	NE-1	False	False	0.03883192639325098	0.013437869605666375	0.0077482011596443105
Part2Org22A_AGCAGCCCACCC	8.954767502364383	31.582408994086446	Ret-1	False	False	0.0	0.0	0.0
Part2Org22A_AGCAGCTCGGCA	-0.223543960914358	21.94280860707646	Ret-3	False	False	0.010771178905628571	0.014861363408154507	0.0
Part2Org22A_AGCAGGATATTT	13.060690671599794	-26.21278988502724	NE-2	False	False	0.02107003119305172	0.0	0.0
Part2Org22A_AGCAGTTAAGTG	14.246020683433404	32.92921642738663	Ret-2	False	False	0.004173604504828257	0.0	0.0
Part2Org22A_AGCATCAAATAN	2.220624392672893	38.66919092480054	C6-2	False	False	0.011011216098353782	0.0	0.0
Part2Org22A_AGCATCCCCCCA	-0.4545749796491475	36.55688109675713	C6-1	False	False	0.0	0.0	0.0
Part2Org22A_AGCATCCCTACG	-12.107777767687143	-8.704973429900136	NE-1	False	False	0.0	0.01597312733234767	0.0
Part2Org22A_AGCCAACACTTT	17.240242498193698	17.470255218808678	PP	False	False	0.030891316549041946	0.0	0.0
Part2Org22A_AGCCAACGTACT	-3.5378385284205978	4.349632066611672	NE-1	False	True	0.4037557242566756	0.0007112517456702406	0.0
Part2Org22A_AGCCACAGGGTA	-9.761571433387692	-3.4368119117446168	NE-1	False	False	0.018528114911843894	0.0	0.0
Part2Org22A_AGCCCTTAGCTG	-21.253651213053978	22.47842185167049	Astro-3	False	False	0.08091080598014366	0.0015923120561520804	0.0
Part2Org22A_AGCCGAATCGGN	-25.972271106907094	9.006114581455781	Ret-4	False	False	0.08139813601878029	0.0	0.0
Part2Org22A_AGCCGGCCTCCT	-0.0034744647827878393	19.59950702356151	Ret-3	False	False	0.0	0.0	0.0
Part2Org22A_AGCCGGTTCATT	0.21765401239615326	37.33644341285817	C6-1	False	True	0.2971575901183153	0.0	0.0
Part2Org22A_AGCCTAAGTGTA	-14.336206319037695	28.474723748622257	Astro-3	False	False	0.0	0.010394175391553793	0.0
Part2Org22A_AGCCTATATGAT	-20.79141026948306	13.682394356617415	Astro-2	False	False	0.07801795929011786	0.0	0.0
Part2Org22A_AGCCTGTCGCTG	-14.547293537646498	29.032369378724194	Astro-2	False	False	0.0	0.0	0.0
Part2Org22A_AGCGAGCAAGCA	1.1199125223933355	-5.161537339892719	NE-1	False	False	0.0	0.0	0.042437654417467115
Part2Org22A_AGCGAGCAGGAA	-10.876244002918401	-9.993846816159454	NE-1	False	False	0.0	0.0	0.0
Part2Org22A_AGCGATCGCTTT	0.2917706406181966	26.88709859219659	FB-2	False	False	0.016334625106203274	0.004749296943745856	0.0
Part2Org22A_AGCGCCAACTCC	-11.773998826303975	-10.256237806111969	NE-1	False	False	0.0	0.0	0.0
Part2Org22A_AGCGCGATTCAA	14.357811437376473	16.75422298610679	PP	False	False	0.051519210307829945	0.02807560757471122	0.0
Part2Org22A_AGCGTTCGAAGN	16.81847986296016	17.637717060085404	PP	False	False	0.0	0.0	0.013354961009922199
Part2Org22A_AGCGTTTCCAGG	-6.948128819342202	-2.5338858441662633	NE-1	False	True	0.3108160462642934	0.0	0.0
Part2Org22A_AGCTATTACGAC	19.11471351991	16.138016293936964	PP	False	False	0.03764998410198283	0.003982362977425311	0.0
Part2Org22A_AGCTCAGTGCCG	-24.557962954614954	15.667465946659433	Astro-2	False	False	0.005429854866829413	0.0015536852501315827	0.0
Part2Org22A_AGCTGGCCACTA	-6.518077373927965	-12.68391601030374	NE-1	False	False	0.05126896946776468	0.0	0.0
Part2Org22A_AGCTTAGTTGAG	5.8541264987830886	-6.945843790970454	NE-1	False	False	0.004767136866466695	0.0	0.0
Part2Org22A_AGCTTATCTCTT	-18.495187977313748	12.188729992890362	Astro-2	False	False	0.0	0.0	0.0
Part2Org22A_AGCTTATCTGGN	-8.31870785931461	-7.826833871272841	NE-1	True	False	0.0	0.1377606924099414	0.0
Part2Org22A_AGCTTTTAACGA	2.425819797150229	1.2094061572900847	NE-1	False	False	0.08029094993557184	0.006920240237834065	0.0
Part2Org22A_AGGACAATTTGC	0.1681418315873372	19.24971666666583	Ret-3	False	False	0.001902448625653688	0.0	0.0059566357797843205
Part2Org22A_AGGACATCGCTC	-11.289023797213332	35.392985480629335	Astro-4	False	False	0.0	0.0	0.0
Part2Org22A_AGGACGGCCTAC	23.335080063955367	-2.470613913329407	PP	True	False	0.0	0.18267098550861968	0.0
Part2Org22A_AGGACGTTTCAT	-7.035608702058715	-16.13730470161569	NE-1	False	False	0.006508768656891639	0.0	0.0014107756770660271
Part2Org22A_AGGACTATAGTG	-10.571588266941516	34.86141458878602	Astro-4	False	False	0.0038575221505478393	0.0	0.0042730982807998264
Part2Org22A_AGGAGCATTAAC	-4.079910741804997	5.8796002905892015	NE-1	False	True	0.24835562128298325	0.0	0.006661130468501376
Part2Org22A_AGGAGCTGAGTG	-10.888549445724966	-14.169123811015764	NE-1	False	False	0.0	0.0	0.0
Part2Org22A_AGGAGGCAGGGC	14.294736417728581	-11.675673452475692	NE-1	False	False	0.02312190488221705	0.0	0.002113465442463601
Part2Org22A_AGGATTAACTCC	-4.968102077789626	6.672935067154717	NE-1	False	True	0.4347247977251728	0.003747928025831372	0.009562014845716098
Part2Org22A_AGGATTTGTGTN	-29.264019988495562	13.655292739761741	Ret-4	False	False	0.0	0.0	0.0
Part2Org22A_AGGCAACCTGGT	-5.371225616752604	-8.077310927660394	NE-1	False	False	0.04770443350454625	0.0	0.0
Part2Org22A_AGGCACGTCATN	20.178704677738654	15.566657386963964	PP	False	False	0.0	0.05063341030804268	0.0
Part2Org22A_AGGCATTGACCN	18.64379399751962	17.521456742014525	PP	False	False	0.0	0.0004122564301840773	0.004060101898792075
Part2Org22A_AGGCGATTAGCG	-34.03727566445201	19.251826157375184	Dop-1	False	False	0.0	0.0	0.0
Part2Org22A_AGGCGGCATATA	-5.905294597079083	27.6440324902863	Ret-4	False	False	0.0022767178210804846	0.0	0.005696156838257907
Part2Org22A_AGGCTCGTGAAG	39.79324129246076	-0.7222243830194864	Musc-Im	False	False	0.0	0.0	0.0
Part2Org22A_AGGCTTAGTATT	39.54659794124733	5.478339956456849	Musc-Im	False	False	0.029733386369052175	0.013626044970459517	0.011043911121461159
Part2Org22A_AGGGCCGTAGCG	-10.339547038967707	4.486986201900987	NE-1	False	True	0.6350709703665459	0.0	0.0
Part2Org22A_AGGGGTACTCTT	0.020204525926395902	32.99313343421065	Dop-1	False	False	0.0	0.0	0.0
Part2Org22A_AGGTAAGGTACG	-9.622490994237175	-5.300804051233925	NE-1	False	False	0.03256333406480604	0.0	0.007976118287524129
Part2Org22A_AGGTCAGCGGAT	-22.615661651698787	22.115024493370218	Astro-3	False	True	0.15182434886578278	0.0	0.0
Part2Org22A_AGGTCTGTCCTT	-7.181699802956675	-5.751249006338172	NE-1	False	False	0.031037524399806823	0.0	0.0
Part2Org22A_AGGTGAATAAGG	-4.365697263954285	-14.107132500240331	NE-1	False	False	0.0	0.0	0.008262739926001489
Part2Org22A_AGGTGACAGTAN	-10.784265825192431	34.536524121519534	Astro-3	False	False	0.03185869441881362	0.0	0.0
Part2Org22A_AGGTGCCTGTAG	-14.024613324018995	29.798758692270933	Astro-4	False	False	0.04029442151845327	0.0	0.0
Part2Org22A_AGGTGCTCATCT	-0.454077004432801	25.608810382727807	FB-2	False	True	0.2713427685985947	0.006170469815120146	0.003963498470390193
Part2Org22A_AGGTTGCCACCA	-9.873499168928934	-5.029386802825473	NE-1	False	False	0.0076943402740898646	0.00046450120678808376	0.008381405198523968
Part2Org22A_AGGTTGTCCTAA	-4.1457049290406385	19.80490657960003	Ret-4	False	False	0.0	0.0	0.0
Part2Org22A_AGTAAAGGTAGC	-10.230876812634547	-10.85367736041327	NE-1	False	False	0.0	0.0	0.009816046681563346
Part2Org22A_AGTAACACCGAN	-9.934939754358885	-11.3377795138638	NE-1	False	False	0.0	0.0	0.0
Part2Org22A_AGTAACCCAAAC	-16.850753289234632	8.660977351882636	Astro-2	False	False	0.0	0.0	0.0
Part2Org22A_AGTAACTCTATA	-9.6265963668689	-6.03100488002108	NE-1	False	False	0.06280435335740488	0.0	0.0
Part2Org22A_AGTACGTGAGCA	6.426309158359951	19.646088912923695	Ret-3	False	False	0.0	0.0	0.0
Part2Org22A_AGTACTTGGCAC	-16.28232942307988	18.715864915918246	Astro-2	False	False	0.056143607752197996	0.0	0.0
Part2Org22A_AGTAGAATAAGG	-20.307667939491374	24.401295080523116	Astro-3	False	False	0.0	0.01803136786707969	0.0
Part2Org22A_AGTAGAGTGGGN	-2.83685910125779	24.07654300219568	Ret-3	False	False	0.0	0.0027205809181196235	0.0
Part2Org22A_AGTAGATCCTAC	-10.509206807144315	-5.2859991460736255	NE-1	False	False	0.013792557055637028	0.0	0.0030099707189400198
Part2Org22A_AGTAGTGCTACC	34.12739714301147	11.125362815748618	Musc-Im	False	False	0.0	0.033930546792257335	0.0
Part2Org22A_AGTATGGGGCAT	-24.588544792510582	13.87095915130676	Astro-2	False	False	0.050748697566388556	0.0	0.0
Part2Org22A_AGTCACCGTCAC	22.514570367224977	24.657757882433554	Ret-5	False	False	0.0903689692729018	0.0	0.0
Part2Org22A_AGTCACGCCATA	-13.04782595092007	-4.9402599099678355	NE-1	False	False	0.026235840858608327	0.0	0.0
Part2Org22A_AGTCAGACACTT	2.4873332373005828	23.459361627398298	Ret-3	False	False	0.08165413195282799	0.0	0.0
Part2Org22A_AGTCATGCCCTC	7.186406925833219	19.80457255755904	Ret-3	False	False	0.050355033246862704	0.0	0.0
Part2Org22A_AGTCCCTGTTCC	-4.773017699296595	6.643276560468092	Astro-3	False	True	0.3193986278733005	0.005532982902493186	0.0
Part2Org22A_AGTCCTCAAGGG	-1.179902878232579	21.202194063729674	Ret-4	False	True	0.12733311731747676	0.004869350634517394	0.009922638050974875
Part2Org22A_AGTCGGAGAGGC	-9.964849733963943	-11.77818705231142	NE-1	False	False	0.0	0.0	0.0
Part2Org22A_AGTCGTATGAGA	-12.558671388656437	-3.7730381267051754	NE-1	False	False	0.09416810132374871	0.0	0.0
Part2Org22A_AGTCTTATGGTA	21.05617675585176	-26.228878526326035	PP	True	False	0.0	0.2535554632732447	0.28163138855959186
Part2Org22A_AGTGAAAATCAT	-9.953617314372366	35.97812860472368	Astro-4	False	False	0.0	0.008234517697613929	0.0
Part2Org22A_AGTGATCCAGCT	18.367138402826704	17.28878933696038	PP	False	False	0.0	0.0	0.0
Part2Org22A_AGTGCCGAGATN	-2.5419971336322784	20.24353631031457	FB-2	False	False	0.0	0.001384379182583923	0.0
Part2Org22A_AGTGGCGCTAAC	-15.292839097079396	20.19868963104754	NE-2	False	True	0.161471615829135	0.0	0.0
Part2Org22A_AGTGTCAATATG	-9.019854200498136	-4.702705878316578	NE-1	False	False	0.03399018834602343	0.008607734723238102	0.0
Part2Org22A_AGTGTGCTTTTA	-2.0370932517739417	20.72500050176322	Ret-3	False	False	0.007801296195669895	0.021645866380191496	0.0
Part2Org22A_AGTTAACTACAT	-23.545282851971844	18.076394655270562	Astro-2	False	False	0.0	0.05671330128793558	0.0
Part2Org22A_AGTTACCTGGGC	1.7528022576636932	-34.41292763893485	Ret-2	True	False	0.0	0.11941791769499376	0.2908060876904816
Part2Org22A_AGTTACGATGTC	13.853979533234863	31.442303657008633	Ret-2	False	False	0.0	0.028416536145316546	0.0
Part2Org22A_AGTTAGAGAGAG	-1.8726563008766308	19.4406640342593	Ret-4	False	False	0.0	0.0	0.0
Part2Org22A_AGTTAGGCGATA	-24.45142251612512	16.22064263550928	Astro-2	False	False	0.005907714534316474	0.0	0.0
Part2Org22A_AGTTCGCTGACG	-6.096552415867698	-9.021793088050488	NE-1	False	False	0.0	0.0	0.0
Part2Org22A_AGTTCGTCTCAN	17.53473488011183	17.65914539788251	PP	False	False	0.011279330458161037	0.0	0.01277625427634983
Part2Org22A_AGTTGGTAGGAG	-15.424049105274246	30.885645878046578	Astro-3	False	False	0.013485608157534117	0.0	0.0
Part2Org22A_AGTTGTGAGCGT	-7.244356561019803	-5.591905547764792	NE-1	False	False	0.033764796007142626	0.006632476072413712	0.0
Part2Org22A_AGTTTACGCGTA	19.576860966841398	-19.112039268484732	Dop-2	False	False	0.0	0.0	0.006241784049234593
Part2Org22A_ATAAACTTCCCA	28.59481743723233	15.717682811587	PP	False	False	0.0	0.01242340279567988	0.0
Part2Org22A_ATAAATGTAACT	19.098251320863504	17.05652899706883	PP	False	False	0.0	0.0	0.0
Part2Org22A_ATAACTCATAGA	16.29177802416559	-21.38390052810295	Dop-2	False	False	0.048697888288694764	0.07587660193538884	0.0
Part2Org22A_ATAAGCCCGTAG	-0.8165056579714464	34.3448093885872	C6-1	True	False	0.0	0.0	0.2939352904548359
Part2Org22A_ATAAGTGTAGCC	-11.133488296976005	33.5622006435575	Astro-3	False	False	0.01778166777892065	0.0	0.0
Part2Org22A_ATAATCCACAAA	-1.8655006181157274	-7.235970505268166	NE-1	False	False	0.0	0.0	0.0
Part2Org22A_ATACAATGATTN	-12.542906652729581	-9.44146492050862	NE-1	False	False	0.0	0.0	0.0
Part2Org22A_ATACATATACGG	14.046223892785973	30.831120780450497	Ret-2	False	False	0.039799849272779776	0.04815592811783535	0.004115781027059603
Part2Org22A_ATACATGACTCT	-14.861313874022516	14.222339433604938	Astro-2	False	False	0.08354966105375	0.0	0.0
Part2Org22A_ATACATGCTACN	-23.47553742073787	14.41379062826801	Astro-2	False	False	0.00628950726231203	0.0	0.002478147205334451
Part2Org22A_ATACCCAGTTGA	-6.930120982311593	-4.529801373398231	NE-1	False	False	0.08552067192590665	0.0	0.0
Part2Org22A_ATACGACCGGGA	-10.690865946123173	33.30410879159685	Astro-3	False	False	0.0	0.017820184854293326	0.0
Part2Org22A_ATACGAGTCCAG	-0.40545497807577735	19.34207434934476	Ret-3	False	False	0.0	0.0	0.0007876822871982145
Part2Org22A_ATACGGGGTATC	22.350636797357172	24.64446610120694	Ret-5	False	False	0.0018049571116607814	0.0	0.0
Part2Org22A_ATACGTACCAGC	20.33645947967258	14.865467668741815	PP	False	False	0.032858009196362024	0.0066827462910650556	0.04207350512262396
Part2Org22A_ATACTGGCGAGA	38.3409803563401	-1.676007680342482	Musc-Im	False	False	0.0	0.0	0.0
Part2Org22A_ATACTTACTCTA	-21.172174089061627	24.718890946349983	Astro-3	False	False	0.015379489715265543	0.0	0.0
Part2Org22A_ATAGAGCCTAGG	-22.011483561705166	14.752487125778442	Astro-2	False	False	0.06516058598799246	0.0	0.019451018073618036
Part2Org22A_ATAGCTACAACC	-28.754129337616828	18.408919599642037	Dop-1	True	False	0.0	0.17578864614102852	0.13138594160439207
Part2Org22A_ATAGGTTAACGT	5.559434844856422	19.335057430763122	Ret-3	False	False	0.003032273382424842	0.0	0.0
Part2Org22A_ATAGTTGAAGTG	-11.58130163462394	-35.10201117612515	Dop-2	False	False	0.0	0.0	7.542468395469511e-05
Part2Org22A_ATATAATAAACA	18.33141562493779	16.443424815567525	PP	False	False	0.015207910101450941	0.0	0.02216793556961622
Part2Org22A_ATATACAGAGCC	-10.733789966466018	-11.018604624280849	NE-1	False	False	0.0	0.0	0.0048341684785459344
Part2Org22A_ATATACAGATAN	18.797381829946122	15.867803407505338	PP	False	False	0.03273249832215301	0.020759515965280886	0.0
Part2Org22A_ATATATAGGTAG	-12.37494816884624	-9.156563141856193	NE-1	False	False	0.09192245123869028	0.0	0.0
Part2Org22A_ATATCATCTATC	38.026702156988435	-2.6914390477404835	Musc-Im	False	False	0.0	0.0	0.0
Part2Org22A_ATATCTAATCCA	2.081519058609882	38.23786907413347	C6-2	False	False	0.0	0.0	0.0008268196828955503
Part2Org22A_ATATGCGATACC	6.474314489447689	-7.587504573318185	NE-1	False	False	0.0	0.0	0.0
Part2Org22A_ATATGCGCTTAT	-10.525024718776066	35.17459209576307	Astro-4	False	False	0.0	0.0	0.011002341882727957
Part2Org22A_ATATGCTGTGCN	-0.8972038180717872	21.460771933982024	FB-2	False	False	0.04986231748224377	0.0	0.0
Part2Org22A_ATATTCAACCTT	-19.722744336097705	23.1146190644662	Astro-3	False	False	0.06456275435071593	0.024537224885273188	0.0021210453364146043
Part2Org22A_ATCAAACAAGAT	18.720679622123278	17.164333865325474	PP	False	False	0.0	0.005734979913033393	0.0
Part2Org22A_ATCAAGTAAGGG	-25.230896867013417	15.070956385202857	Astro-2	False	False	0.0	0.0	0.0
Part2Org22A_ATCAATTATCCA	-7.534092513053072	-6.468140329946565	NE-1	False	False	0.011480180502288663	0.030239429395298917	0.0
Part2Org22A_ATCACAGACCCG	-7.952321350114679	-10.249571897890775	NE-1	False	False	0.0	0.0	0.0
Part2Org22A_ATCACCGTTGTG	-12.465212722444022	33.138552009177296	Astro-3	False	False	0.00531092050933906	0.0	0.0
Part2Org22A_ATCACCTACAGG	1.1279845610666115	36.367061122565254	C6-1	False	False	0.0406120136318966	0.0	0.0
Part2Org22A_ATCACCTGCCCC	13.097153335063611	28.735759394893815	Ret-2	False	False	0.007087475770609011	0.0009605156430414089	0.0002329806186691058
Part2Org22A_ATCAGAGCGAAG	-12.274449674823227	-3.04131850552702	NE-1	False	True	0.12262519627319894	0.0	0.0
Part2Org22A_ATCAGCCCGGTN	-5.828739347600472	28.053831196550874	Ret-4	False	False	0.06479664816476649	0.0	0.0
Part2Org22A_ATCAGCTACCCC	-28.975587705604866	13.457939121123133	Ret-4	False	False	0.0	0.0	0.0
Part2Org22A_ATCATGCAGGGG	-24.730059151065536	15.589570904348115	Astro-2	False	False	0.0025636134810128994	0.0	0.0
Part2Org22A_ATCATTTAACTT	0.3518290053591529	22.200284170517623	Astro-2	False	False	0.0	0.019219598456212187	0.0
Part2Org22A_ATCCAAGGGCTT	-21.048780874407406	11.03422773366206	Astro-2	False	False	0.06453134889067166	0.00983042445565512	0.01009862098860858
Part2Org22A_ATCCACAGTCAA	-4.737306692694793	1.8989526970677812	NE-1	False	True	0.31761412771223413	0.0	0.0
Part2Org22A_ATCCAGGGCTTN	-19.858753813010136	11.21889802041776	Astro-2	False	False	0.03925860512053301	0.0	0.004411761433027716
Part2Org22A_ATCCCACCTATA	-12.304645893346427	34.07436146099776	Astro-3	False	False	0.0	8.713357538133566e-05	0.0
Part2Org22A_ATCCCTTCGGCG	-24.49448234651002	13.90846694059846	Astro-2	False	False	0.042517701867129096	0.0	0.0
Part2Org22A_ATCCGCGACTTA	-25.109329804003227	16.028363697112674	Astro-2	False	False	0.016184554971104964	0.0	0.0
Part2Org22A_ATCCTATCGCTC	-11.803682280479954	33.72562749109942	Astro-3	False	False	0.01619294509369476	0.0	0.0
Part2Org22A_ATCCTCACTTGG	-4.211791701616544	-8.88743022022034	NE-1	False	False	0.0	0.016241725120185995	0.0
Part2Org22A_ATCCTCATGAGT	0.11463154677254822	26.87161839825759	FB-2	False	False	0.0	0.0	0.007872011662672873
Part2Org22A_ATCCTGATATAG	-8.864053039943993	-5.840657317568774	NE-1	False	False	0.0	0.0	0.015115622194145703
Part2Org22A_ATCCTTATTATT	13.074183411387056	28.809655794612226	Ret-2	False	False	0.0	0.005772538131968049	0.0
Part2Org22A_ATCCTTTTGCTG	-8.69252796519739	-8.195343539929414	NE-1	False	False	0.0	0.0	0.0
Part2Org22A_ATCGACTTCCTT	-7.12522212281163	-6.0631690197537065	NE-1	False	False	0.05048238846095837	0.0	0.0
Part2Org22A_ATCGAGAGACTG	-24.500478733656703	16.071767204416002	Astro-2	False	False	0.0	0.0	0.0
Part2Org22A_ATCGATGGGTAA	-10.462335418066445	-11.504984636329457	NE-1	False	False	0.0	0.0	0.0
Part2Org22A_ATCGCGTATGGG	-12.597685907975473	-8.210028295514693	NE-1	False	False	0.010423610896228735	0.0	0.002975071739248384
Part2Org22A_ATCGGAGTCAAN	4.376327136467718	-8.931221989853935	NE-1	False	False	0.038918722256359	0.006805751037446154	0.03306947147396199
Part2Org22A_ATCGGCATGAGA	-14.770575693622305	10.407872529003756	Astro-2	False	False	0.0035469389989646154	0.0	0.0
Part2Org22A_ATCGGCTTGCAA	7.810521529530225	-2.865711582716055	PP	False	False	0.0	0.0	0.0
Part2Org22A_ATCGGGAGTCGA	-18.956366081400713	13.562345545429835	Astro-2	False	False	0.010537400454361407	0.001987955403087037	0.0
Part2Org22A_ATCGGTAATATC	-1.7732897178830813	-24.185255882539792	NE-1	False	False	0.017384163267203292	0.0	0.0
Part2Org22A_ATCGGTAGCTTT	5.242883355888096	-7.345803956860106	NE-1	False	False	0.0	0.0	0.005174890226931752
Part2Org22A_ATCGGTTACCTT	-10.62595598637467	-11.083987060542551	NE-1	False	False	0.0	0.0	0.014623563546430853
Part2Org22A_ATCGTAAGACGT	13.187076417441261	29.007421986237016	Ret-2	False	False	0.03137237889250408	0.0	0.0
Part2Org22A_ATCGTGTTTACG	-13.65031452441009	34.75619933730789	Astro-4	False	False	0.0	0.018694777417715584	0.0
Part2Org22A_ATCTATCGGGCG	-20.19334225168766	27.245849304616637	Astro-3	False	False	0.0	0.0	0.0
Part2Org22A_ATCTCATTCTAC	-0.8802173519851214	8.81585783289601	Stem-like	False	False	0.0	0.01614403896724729	0.0
Part2Org22A_ATCTCCATGGAG	-16.707412410246175	14.612144186982349	Astro-2	False	False	0.0	0.006766948603679859	0.0
Part2Org22A_ATCTCGCTAAGT	25.401939253583983	13.315319724836781	PP	False	False	0.0	0.05517812328190774	0.0
Part2Org22A_ATCTCGTACGTG	1.6211930683505518	37.026241379824036	C6-2	False	False	0.017363228682852713	0.0	0.0
Part2Org22A_ATCTGGGGCTCC	-2.492403303911051	-0.09708185274939153	NE-1	False	True	0.16532644168617644	0.005981186670784057	0.0
Part2Org22A_ATGAAAATGATA	20.080170467288905	25.219614800535144	Ret-5	True	False	0.024221196738936458	0.10031399059639078	0.00870898471421942
Part2Org22A_ATGAACTGGTAC	7.445195962323159	20.018845441180556	Ret-3	False	False	0.0	0.0	0.0077270540379936765
Part2Org22A_ATGAATCATAGT	4.9846631106434	-7.4114811274545085	NE-1	False	False	0.0	0.011418755096859535	0.002790255290720683
Part2Org22A_ATGACCACGAAN	21.288117763265	-9.921503862388423	PP	True	False	0.04705174427086992	0.09610444362441804	0.23131863336028394
Part2Org22A_ATGACGTAACGA	0.058943674208051446	19.47878814496612	Ret-3	False	False	0.0	0.0	0.0
Part2Org22A_ATGAGACACCCA	-24.521473917624608	13.596089547768532	Astro-2	False	False	0.0	0.0	0.0
Part2Org22A_ATGAGCGAGAGN	-6.054804315526397	28.315538096326875	Ret-4	False	False	0.0	0.03860720483801256	0.0
Part2Org22A_ATGAGCGGACTG	-3.8920366909045003	19.410472193301278	Ret-4	False	False	0.006572410097805919	0.0	0.0
Part2Org22A_ATGAGGGAGTGT	13.876304665811602	30.664406357260646	Ret-2	False	False	0.0	0.0	0.0
Part2Org22A_ATGAGTACTTTA	-27.764538401203232	11.46329728960344	Ret-4	False	False	0.0	0.0010484919855021208	0.0
Part2Org22A_ATGATCGTCCGT	-14.334720724980338	33.90413753507791	Astro-3	False	False	0.0	0.009104949094382106	0.0
Part2Org22A_ATGATTTTATTA	-14.476545371151277	28.519937632641998	Astro-3	False	False	0.0	0.0	0.009152238637206272
Part2Org22A_ATGCAGACGGAC	-19.229072834554056	18.22747970111028	Astro-2	False	False	0.04927620964218114	0.0	0.0
Part2Org22A_ATGCAGGCGGAG	-9.63964293403211	-5.9357253995356825	NE-1	False	False	0.0032195848849768858	0.0	0.0
Part2Org22A_ATGCAGTCAATN	32.45421682270044	2.187808444737294	Musc-Im	False	False	0.0	0.0	0.004758474156388898
Part2Org22A_ATGCATTTCAGN	0.036165441454723765	35.57690031868414	C6-1	False	False	0.0261403571117125	0.008965813283330779	0.0
Part2Org22A_ATGCCCCATTTG	18.091745998745488	17.51485632540444	PP	False	False	0.0	0.0018279212355737527	0.014402836511294238
Part2Org22A_ATGCCCCTGCAC	0.6933734670985215	37.09140030788763	C6-1	False	True	0.2329908777306067	0.0	0.0008058127091544783
Part2Org22A_ATGCGAGCAGAA	39.57098431265609	5.537043515446788	Musc-Im	False	False	0.0	0.0	0.0
Part2Org22A_ATGCGCCGCCCA	-7.618018657536461	-2.8678118313361405	NE-1	False	True	0.2623678347655395	0.0	0.0
Part2Org22A_ATGCTGCCGTCT	-2.703360565267739	28.72590158189267	Ret-4	False	False	0.018013542724386888	0.0	0.0
Part2Org22A_ATGCTGGACCAC	-13.934276939676696	33.579338260166104	Astro-6	False	False	0.0	0.0	0.0
Part2Org22A_ATGCTGGCATCT	23.97867613519623	-23.951762676379037	PP	True	False	0.002143251763974674	0.26836086181240215	0.08664925873920934
Part2Org22A_ATGCTGGCCTCN	2.576686684105287	1.4907076857611732	PP	False	True	0.10173774796493647	0.0	0.030291215349137986
Part2Org22A_ATGGAAAGCTTA	-8.831587594531687	-16.86150674548996	NE-1	False	False	0.001041701248255458	0.04148006983482134	0.0
Part2Org22A_ATGGACAAATCC	18.808415644229445	-19.363885040459582	Dop-2	False	False	0.005612633695316801	0.0	0.0
Part2Org22A_ATGGACAAGGGT	6.072199065654202	-6.456336760281791	Dop-2	False	False	0.07675109582015592	0.011908754502722267	0.0
Part2Org22A_ATGGATATGAAC	-8.324974410820637	-9.242308261665388	NE-1	False	False	0.0	0.0	0.0
Part2Org22A_ATGGCCCCAAGT	-1.477552410176923	28.434062678527795	Ret-2	False	False	0.0	0.0	0.0
Part2Org22A_ATGGCCCGCAGA	25.98404096103418	-16.414968100362834	PP	True	False	0.0604000067831244	0.2773041868631742	0.0
Part2Org22A_ATGGTCCGATTN	-14.694255981387183	30.00087667181034	Astro-3	False	False	0.0	0.0	0.0
Part2Org22A_ATGGTCTATGTC	3.650362477744326	38.26766382435398	C6-2	False	False	0.0	0.0	0.003184199075425864
Part2Org22A_ATGGTGACAATT	-12.298574503944984	-3.849488272950813	NE-1	False	False	0.05953902059149289	0.02034768699304769	0.01463941812932247
Part2Org22A_ATGGTGAGTCAT	-9.384790787144459	-4.738150880482674	NE-1	False	False	0.0	0.0	0.0
Part2Org22A_ATGGTGCTTACC	-3.1418898264030126	19.309755522391043	Ret-4	False	False	0.0	0.0	0.0
Part2Org22A_ATGGTTAGGTCT	35.719642400366546	-1.5508187768134996	Musc-T2	False	False	0.0	0.014341617661449329	0.0
Part2Org22A_ATGGTTGTCCTN	22.07779910869258	25.031683834446113	Ret-5	False	True	0.119863034880715	0.0	0.0
Part2Org22A_ATGTAACTTGAT	13.237032748382587	28.96536827167161	Ret-2	False	False	0.0	0.026980500018805295	0.013529496838660691
Part2Org22A_ATGTAATTCTCC	19.614302008833008	16.407281184827916	PP	False	False	0.03146096377023141	0.0	0.01296050675500016
Part2Org22A_ATGTACACGATC	-1.121111530948221	-1.9146973247522878	NE-1	False	False	0.03948527807921403	0.0	0.0
Part2Org22A_ATGTATCGTCCN	-9.100322931289183	-8.079590540998755	NE-1	False	False	0.017712302766745326	0.0	0.0
Part2Org22A_ATGTATGCATCA	-11.374615648492147	-11.781846829862896	NE-1	False	False	0.0	0.0	0.013782541210504953
Part2Org22A_ATGTATGGCCAA	-8.990299565238411	-8.756265512763811	NE-1	False	False	0.0	0.061272185527582075	0.0
Part2Org22A_ATGTCAAGCCGA	-2.461621002040591	20.37413566434351	Ret-5	False	False	0.0	0.019499404688201792	0.0
Part2Org22A_ATGTCTCGGGTA	-12.747249846709119	-10.38210302301465	NE-1	False	True	0.17261622608246488	0.0	0.0
Part2Org22A_ATGTGCCTGCCG	18.550168692366647	15.583575475077518	PP	False	False	0.03093973547165887	0.03543669737636728	0.0
Part2Org22A_ATGTTATAAATT	-10.402660899564056	-10.751551205582102	NE-1	False	False	0.0	0.0039020362455190775	0.0
Part2Org22A_ATGTTCGGAACG	13.17165565615664	28.64632665890129	Ret-2	False	False	0.028458882250534452	0.0	0.0
Part2Org22A_ATGTTCGGCAGG	-19.453318205153906	21.08678719633856	Astro-2	False	False	0.04333891703668273	0.023528845133911083	0.0
Part2Org22A_ATGTTGGGCCTA	-10.350680872009612	-10.482517565363025	NE-1	False	False	0.0	0.0	0.0
Part2Org22A_ATGTTTCCGAAA	-24.538550870053054	13.65743626623494	Astro-2	False	False	0.0	0.0	0.0
Part2Org22A_ATTAAGAACCCA	-17.093492809553396	13.715887919250456	Astro-2	False	False	0.0	0.0	0.0
Part2Org22A_ATTAATAGTGTC	-12.670942764607336	-9.274583074640654	NE-1	False	False	0.00360293614115712	0.0	0.0
Part2Org22A_ATTAATCGCTGN	5.113203696216606	-7.304249930826605	NE-1	False	False	0.003946784360251879	0.0	0.0
Part2Org22A_ATTAATCGTAGG	37.57140508263939	-0.6011106380895043	Musc-T1	False	False	0.0	0.03131636190087967	0.0
Part2Org22A_ATTACGAAAGCC	14.044989506436126	30.679379763658233	Ret-2	False	False	0.02852868540712281	0.0	0.012940261969969526
Part2Org22A_ATTAGGTTCAGA	-13.761133548887635	30.550346227317114	Astro-3	False	False	0.041426905653848926	0.01597752299771234	0.0
Part2Org22A_ATTATCCGCTGA	2.546995156806167	21.516093630936886	Ret-3	False	False	0.0	0.019386375596132772	0.0
Part2Org22A_ATTATCCTCTGC	1.345843313918834	26.410292781351448	FB-2	False	False	0.04734847536371071	0.0	0.0
Part2Org22A_ATTCACAAAACC	-11.657444871392645	34.537875933876514	Astro-4	False	False	0.0	0.0	0.0
Part2Org22A_ATTCACGACTCT	-7.291471583144443	-3.7175434412481025	NE-1	False	True	0.16377126161536734	0.0	0.0
Part2Org22A_ATTCCGCATGTN	13.529518409710574	30.467416259044548	Ret-2	False	False	0.0	0.008131689788851067	0.036454609169546376
Part2Org22A_ATTCCTATGCGG	-23.33091507363471	17.254364227967425	Astro-2	False	False	0.018168498619649316	0.0	0.0
Part2Org22A_ATTCCTCTCCTA	-12.406550023963087	-8.25795915083931	NE-1	False	False	0.0	0.02107833244300653	0.0
Part2Org22A_ATTCCTTTAGCN	-7.841944229288914	-5.8261940540142	NE-1	False	False	0.09569496632605934	0.0	0.0
Part2Org22A_ATTCCTTTGCAA	5.166647169187109	-6.986554229202232	NE-1	False	False	0.03246877715369849	0.0	0.0013224648955250937
Part2Org22A_ATTCGAAGGCGT	-12.649883461621192	-10.39010076790309	NE-1	False	True	0.1055192071901004	0.0	0.0
Part2Org22A_ATTCGAATAAGG	5.296201993348248	-7.180025750091017	NE-1	False	False	0.009006279674246588	0.005657551767113322	0.0
Part2Org22A_ATTCGACTGTTG	-10.702036755883048	-11.504296761918496	NE-1	False	False	0.0	0.0	0.0
Part2Org22A_ATTCGATCAGCT	-1.2348608573367164	25.194236806823948	Ret-2	False	True	0.1411777712668871	0.0	0.0
Part2Org22A_ATTCGCCAGTAC	-9.59979591615213	13.645687391894887	Astro-1	False	False	0.0	0.0	0.001013334751856743
Part2Org22A_ATTCTCCTCTTA	-22.69465653047318	19.079214363424143	Astro-2	False	False	0.0	0.004526558307473474	0.00483517833481246
Part2Org22A_ATTGAAGGTCGA	-11.581495455179292	-35.10148152298272	Dop-2	False	False	0.0	0.0	0.0
Part2Org22A_ATTGCATAGGAG	-25.215522742223865	15.326231965709907	Astro-2	False	False	0.0	0.0	0.0
Part2Org22A_ATTGCCCGTTTG	-12.862703048251134	32.69756294148075	Astro-4	False	False	0.0	1.5939272362796465e-05	0.0
Part2Org22A_ATTGCTCACTGA	-3.0668942333740064	24.27303780739522	Astro-2	False	False	0.0	0.0	0.0
Part2Org22A_ATTGGAACGGCC	18.364241271685398	-20.07988078082551	Dop-2	False	False	0.0	0.0	0.0
Part2Org22A_ATTGGACCCTGN	-25.142659671726264	15.505706060621357	Astro-2	False	False	0.0	0.0	0.010378320750238186
Part2Org22A_ATTGGCAGACAA	-10.464002228926194	-18.098793933135383	NE-1	False	False	0.0	0.004471624829164874	0.005472087861920553
Part2Org22A_ATTGGGCGGCGA	-25.13938456785367	15.210568961708576	Astro-2	False	False	0.0009659418661307806	0.004986848826231409	0.0
Part2Org22A_ATTGTTCCCCCG	-7.56477774194078	5.954993775746123	FB-2	False	True	0.5579458195069341	0.0	0.0
Part2Org22A_ATTTGACCGATN	0.0988972142933247	27.225766653385822	Ret-2	False	False	0.0	0.0027450750194848742	0.00784055998703659
Part2Org22A_ATTTGACCTACA	-7.935161674755026	-4.609870429476473	NE-1	False	True	0.1274136119669037	0.0	0.0
Part2Org22A_ATTTGACCTCAT	-3.3331424993148477	4.4806157059203695	NE-1	False	True	0.18187562438384658	0.0	0.003320078075263249
Part2Org22A_ATTTGCCATGAA	14.632922459398051	13.451323324412588	PP	False	False	0.0	0.0	0.0
Part2Org22A_ATTTGGTACCAT	-9.546649478783532	-4.260674396219853	NE-1	False	False	0.023122194463236687	0.0	0.00816039236054003
Part2Org22A_ATTTGTTCCTAC	-14.953472812301587	28.2842116609296	Astro-2	False	False	0.004822832880502677	0.0036791367949797543	0.0
Part2Org22A_CAACAACACAAG	18.153414406708094	-28.46568595981389	NE-1	True	False	0.0	0.07021893234067925	0.3327150329652633
Part2Org22A_CAACAACGACCT	-3.3117020812702576	20.683139796037306	Ret-4	False	False	0.0	0.0	0.004014819961375259
Part2Org22A_CAACACATTGGN	18.41983887038625	18.247703888004157	PP	False	False	0.057808737216104085	0.0	0.0
Part2Org22A_CAACAGAGAACG	-0.20365869113016732	38.107476790388134	C6-1	False	False	0.07200958216144349	0.0	0.0
Part2Org22A_CAACAGCGAACC	14.441671868259647	32.24721601286275	Ret-2	False	False	0.0	0.0	0.0
Part2Org22A_CAACATGAGCAA	-13.178244094438158	-5.6037786909105645	NE-1	False	False	0.03653686209966073	0.0	0.0
Part2Org22A_CAACATTAAGAN	-11.940799200879043	-7.477749731018898	NE-1	False	False	0.0	0.0	0.0
Part2Org22A_CAACCCCGAACA	-22.150891183654615	17.443465128099678	Astro-2	False	False	0.0	0.0	0.0009071958206065188
Part2Org22A_CAACCTAATCCT	2.722385494452266	19.5793172187492	Ret-3	False	False	0.0	0.0	0.008091609466299528
Part2Org22A_CAACCTTTAAAA	-11.75467532717372	-5.5142209394941375	NE-1	False	False	0.053743111213355094	0.0	0.0
Part2Org22A_CAACGCCTGGGN	13.37845219180293	28.56819659848576	Ret-2	False	True	0.1561015367522843	0.007605970008902161	0.0
Part2Org22A_CAACTGTGCTCG	5.33721705099592	-7.565179275984533	Dop-2	False	False	0.0	0.0	0.006813332398510881
Part2Org22A_CAAGAGCACACG	1.7778791628581152	-3.681736684952875	NE-1	False	False	0.0	0.0	0.0
Part2Org22A_CAAGCCCCGGGT	-20.727820191668965	25.861883263716223	Astro-3	False	False	0.05967137060315158	0.0	0.0
Part2Org22A_CAAGCGATCTAN	-7.832510230940987	-3.5272009019517636	NE-1	False	True	0.24734918423205374	0.0	0.0
Part2Org22A_CAAGCTCTGTTC	-21.081234349909813	25.984893003924505	Astro-3	False	False	2.5889552688575433e-05	0.0	0.0
Part2Org22A_CAAGCTTAGCAG	-0.3743370797881057	25.061691613213725	Ret-2	False	False	0.09900561820286051	0.00699844166760482	0.0
Part2Org22A_CAAGGTCACCAT	-4.652258582256154	-14.21524448076681	NE-1	False	False	0.0	0.0	0.0
Part2Org22A_CAAGTATTGACC	-10.975399035204719	-35.38700102141478	Dop-2	False	False	0.0	0.0	0.0
Part2Org22A_CAAGTCAACTTT	5.272004990994388	-7.822362487815961	NE-1	False	False	0.0	0.0	0.0
Part2Org22A_CAATAACTCTTT	-3.075058898372906	24.700278032239602	Ret-5	False	False	0.0	0.0	0.0
Part2Org22A_CAATACTAAAGA	7.195587016245479	19.921017454036125	Ret-3	False	False	0.0	0.0	0.0
Part2Org22A_CAATACTAAAGN	6.740440061955571	19.652134189712275	Ret-3	False	False	0.0	0.0	0.0
Part2Org22A_CAATAGCCCAAN	-20.036288378176398	25.754616701638586	Astro-6	False	False	0.0	0.0	0.0
Part2Org22A_CAATTACCTTAC	1.6250315410015614	-36.13726414990735	Ret-2	True	False	0.0	0.0	0.4392646998985074
Part2Org22A_CAATTCGCTACA	-9.701296547250413	34.582545956152416	Astro-4	False	False	0.0	0.024905086357834377	0.0
Part2Org22A_CACAAACTCCCA	-9.362108866661032	-10.360613926659994	NE-1	False	False	0.0004106516885528429	0.0	0.017437142649269988
Part2Org22A_CACAAGATTTGA	19.7444159828749	25.188061890163915	Ret-5	False	False	0.025984095728556318	0.0	0.0
Part2Org22A_CACAGAGATATT	-24.175845552687303	15.486775780820027	Astro-2	False	False	0.019697725898480952	0.0	0.0
Part2Org22A_CACAGCATCGTC	-8.938848665771602	-12.653651268001456	NE-1	False	False	0.0	0.0	0.0021786341437350855
Part2Org22A_CACATCACGTTC	-21.641481714377125	24.786738043437207	Astro-3	False	False	0.0	0.0	0.0
Part2Org22A_CACCAAAGTGGC	-24.990695515916823	15.753286027261737	Astro-2	False	False	0.0	0.025060813961872062	0.0
Part2Org22A_CACCAACGTTCC	-10.658758792120878	-5.63344414162461	NE-1	False	False	0.04390464332598751	0.0	0.0
Part2Org22A_CACCATACGGAT	4.097340732935581	25.683072823000686	Ret-3	False	False	0.0	0.0	0.0
Part2Org22A_CACCGACTACCT	-11.987064148917145	34.314810123351585	Astro-3	False	False	0.05561559053767168	0.0	0.0
Part2Org22A_CACCGCCGTCAG	-8.605968249068471	-4.6773723024217455	NE-1	False	False	0.07472973787887122	0.0008197952304348422	0.0
Part2Org22A_CACCGGGTTAGC	3.5003502726613647	39.15204269054416	C6-2	False	False	0.020779930443735925	0.0024346563092689077	0.00013199285019583547
Part2Org22A_CACCGGTAAGTC	3.535365856544304	19.50164461167476	Ret-3	False	False	0.0	0.0	0.0010603952966473768
Part2Org22A_CACCTCATTGGC	-9.293209340139391	-12.996428286054675	NE-1	False	False	0.007575070955557652	0.0	0.0
Part2Org22A_CACCTCGTCCGG	13.85121670585011	31.143524122073163	Ret-2	False	False	0.021302438436560052	0.0	0.014371786650991307
Part2Org22A_CACGAATTGGAC	-12.36499166277743	-10.74679625547057	NE-1	False	False	0.0	0.0	0.004023966384302015
Part2Org22A_CACGGCAGCTGC	-13.114646792928646	-6.360799554331768	NE-1	False	False	0.07274584304009732	0.0	0.015883866098613177
Part2Org22A_CACGTACGATGT	-19.27019048932547	20.788097831169146	Astro-3	False	False	0.0768320287723818	0.037847379936255414	0.01147503180497889
Part2Org22A_CACGTCCGATGT	4.872789334422061	-35.80150986010622	Dop-1	True	False	0.0	0.14356482881713145	0.3322652027634641
Part2Org22A_CACGTGAGTTAT	18.165920354554007	17.203910410690224	PP	False	False	0.0	0.0	0.0
Part2Org22A_CACGTGTTTACG	-10.551282418857708	36.414137793325004	Astro-4	False	False	0.006059316139972017	0.00923840958302787	0.0
Part2Org22A_CACGTTAGGGGT	-24.52825104177531	14.791878071069545	Astro-2	False	False	0.0	0.0	0.0
Part2Org22A_CACGTTGGTCTG	-0.3807875615866596	38.06840134332008	C6-1	False	False	0.0	0.0	0.0
Part2Org22A_CACTACTGGCCA	-12.159922488115136	-11.783597155035036	NE-1	False	False	0.0	0.0	0.0
Part2Org22A_CACTAGTCTGCT	-9.604263878685641	-10.562423363100816	NE-1	False	False	0.0	0.01829650838459142	0.00010090370578283984
Part2Org22A_CACTATAACTAT	-16.067814808359838	-7.307704811104535	Ret-3	True	False	0.026500507295118426	0.2231185986035539	0.019204509892246674
Part2Org22A_CACTATTGTCCG	-21.55052202996515	25.294750363322795	Astro-3	False	False	0.0001623654274172509	0.0048227793161434935	0.0
Part2Org22A_CACTCCCTTCCA	-24.46074473827204	17.089427562555617	Astro-2	False	False	0.030549516262197856	0.0	0.0
Part2Org22A_CACTCGGAAGAG	-0.7727449571403159	37.06767443013371	C6-1	False	False	0.0	0.0014541220599203718	0.001853551324672352
Part2Org22A_CACTCGGAATCC	-26.417360328915894	9.59229839862752	Ret-4	False	False	0.0	0.0	0.0
Part2Org22A_CACTCGTCTACG	-12.071598340571532	-8.496976236631811	NE-1	False	False	0.0	0.0	0.0
Part2Org22A_CACTCTCTCATA	-0.4146503396697454	34.7759564865331	C6-1	True	False	0.0	0.2961271675942487	0.0
Part2Org22A_CAGAAACAATGG	14.223641327302175	17.8821167037375	PP	False	False	0.0	0.0020524479920881397	0.0
Part2Org22A_CAGACCGATTTC	-7.3218661171791375	-4.851360963348691	NE-1	False	True	0.2197644655230612	0.0	0.0
Part2Org22A_CAGAGAGGATAG	3.105409191664474	18.99701612672995	Ret-3	False	False	0.007828262496889202	0.0	0.0
Part2Org22A_CAGAGCAATTTT	-20.83259582119365	12.49057353190787	Astro-2	False	False	0.0	0.0	0.0
Part2Org22A_CAGAGCCGCTGG	-23.973627325711202	16.591658080720915	Astro-2	False	False	0.0	0.0	0.0
Part2Org22A_CAGAGCCTCTCA	-0.5717315447487135	37.867414435829325	C6-1	False	False	0.0	0.0	0.0
Part2Org22A_CAGAGGCCCTTA	-11.442739391741165	-10.801807810056532	NE-1	False	False	0.0	0.0	0.0005765233758419244
Part2Org22A_CAGAGTGTGATC	-28.026906005133686	11.847863095041294	Ret-4	False	False	0.0	0.010663345691165605	0.0
Part2Org22A_CAGATCGTCCGT	-13.931817565008249	34.291164832645045	Astro-3	False	False	0.0	0.005336865440518184	0.0
Part2Org22A_CAGATGCGTGGC	-9.0412920685353	-13.597357473841374	NE-1	False	False	0.0	0.004813440039053722	0.012996885685936824
Part2Org22A_CAGCAGGATCCA	-1.141186950675754	25.199106412122333	Ret-2	False	True	0.10260711678954162	0.006247421677426644	0.0
Part2Org22A_CAGCATATCAAN	-12.088586415725453	-12.855497406075443	NE-1	False	False	0.0	0.0	0.005100947990780966
Part2Org22A_CAGCCATTCCCN	-0.4945487314081224	35.69139319825368	C6-1	False	False	0.02098667836580326	0.01989146935053547	0.0
Part2Org22A_CAGCCGCGCCTT	-15.088039328188655	30.92495389515242	Astro-3	False	False	0.0	0.0	0.0
Part2Org22A_CAGCCTACTCCC	0.567552755761255	19.18677629355083	Ret-3	False	False	0.005399275411085637	0.0	0.0
Part2Org22A_CAGCGCGTAGGT	22.977473652966452	24.531492011223495	Ret-5	False	False	0.06479060519624748	0.0	0.0
Part2Org22A_CAGCGGCAGCTG	-9.357505330603928	-3.9716590043218796	NE-1	False	False	0.0	0.0	0.0
Part2Org22A_CAGCGGCGTCCG	6.884745289560032	20.049795778312006	Ret-3	False	False	0.004984189331221851	0.0	0.007740656052493702
Part2Org22A_CAGCGTATAATC	-4.488091622372756	19.382227107184633	Ret-4	False	False	0.0	0.0	0.0
Part2Org22A_CAGCGTTTTCCT	12.993254207081192	28.565321363182424	Ret-2	False	False	0.04426782403153836	0.0	0.0
Part2Org22A_CAGCTCACCGAT	-12.699101662201135	-11.077763535007582	NE-1	False	False	0.0	0.0018008294622406712	0.0
Part2Org22A_CAGCTCGCGGTT	-8.751730431889944	-4.7908829246988915	NE-1	False	False	0.04198202187843206	0.0	0.0
Part2Org22A_CAGCTCTGTTCN	-21.06975341230455	26.18392583838268	Astro-3	False	False	0.002249421065813672	0.0	0.0
Part2Org22A_CAGCTTCCCGAT	-24.530676449119685	13.894248129128764	Astro-2	False	False	0.02269067627950262	0.0	0.00784092422153482
Part2Org22A_CAGGAACTAGCN	-13.228264573755634	-11.88053094744961	NE-1	False	True	0.1066070266419149	0.0	0.017817094526393337
Part2Org22A_CAGGAAGTTTTG	-13.945313971450991	30.888387381199422	Astro-3	False	False	0.06188843265951144	0.009392867036294075	0.0
Part2Org22A_CAGGACTTCCAT	24.17957136373594	24.456171238786755	Ret-5	False	False	0.05529834433403905	0.0	0.0
Part2Org22A_CAGGCAATTACN	-24.450606561127053	15.185188146702407	Astro-2	False	False	0.0	0.0	0.00559780316768428
Part2Org22A_CAGGCACCGTGN	1.4767366235356125	19.01537970556244	Ret-3	False	False	0.0	0.0	0.0
Part2Org22A_CAGGCCGTAAAA	2.441452734730162	21.087871438691543	Ret-3	False	False	0.04133528781327795	0.0	0.0
Part2Org22A_CAGGCTATCTAC	21.530251844215556	-10.076382611665256	PP	True	False	0.0	0.0	0.22915554007824276
Part2Org22A_CAGGGGCGACGN	-25.123627260697823	14.32267990134878	Astro-2	False	False	0.0	0.0	0.0
Part2Org22A_CAGGTGACGACG	-12.95943552328732	5.741477646767603	Astro-2	False	True	0.5950423610712857	0.026447309076076977	0.0
Part2Org22A_CAGTAAAGCAAG	23.697281785347954	-19.26507100134515	PP	True	False	0.0	0.27526104228614856	0.10534649794030625
Part2Org22A_CAGTAATAGTGC	-7.847893898582156	-6.61338120415337	NE-1	False	False	0.0	0.003810347622079669	0.0
Part2Org22A_CAGTACACACGT	-25.116014133047987	14.902560377557247	Astro-2	False	False	0.00023349294581144516	0.0	0.0
Part2Org22A_CAGTAGAGTAAA	0.24303773898352507	38.19985791626089	C6-1	False	False	0.0	0.0	0.0
Part2Org22A_CAGTCGCTAGTN	7.1622316392870005	19.903912970048626	Ret-3	False	False	0.0	0.0	0.0
Part2Org22A_CAGTGAAGCACA	22.17254056172553	24.710858970124804	Ret-5	False	False	0.02937723122220831	0.0	0.0
Part2Org22A_CAGTGAGGAAAA	0.5726147195024075	27.07085265105418	Ret-2	False	False	0.0	0.0	0.0
Part2Org22A_CAGTGGCTAGTA	-2.745885287905209	23.957949829087436	Astro-2	False	False	0.0	0.0	0.0
Part2Org22A_CAGTTGTGCCGA	1.2408185855118468	19.73072972120401	Ret-3	False	False	0.0	0.015966897091623095	0.0
Part2Org22A_CATAAAAGCTAN	-13.818300083083576	31.32605989915658	Astro-3	False	False	0.042818502474252895	0.0	0.0
Part2Org22A_CATAAATCTATN	24.820045131217764	-5.756942673653723	PP	True	False	0.0	0.1151594889402748	0.1102742383226767
Part2Org22A_CATACACTAACG	4.818756786437438	-35.870183616191355	Dop-1	True	False	0.0019888299974626373	0.06055106936245397	0.41989240836919745
Part2Org22A_CATACTAGAACG	-9.631210035322788	-3.239027929303644	NE-1	False	False	0.0769184727418086	0.0	0.0
Part2Org22A_CATACTATTGGC	12.893338961436678	-34.51971044659954	Astro-3	True	False	0.0	0.0	0.6888549185945214
Part2Org22A_CATACTCCGCCG	-10.289348719062678	-10.708525707752473	NE-1	False	False	0.0	0.0	0.002930608392003804
Part2Org22A_CATACTTCGGAN	-11.216827900183572	-9.752221679098367	NE-1	False	False	0.007102573536586465	0.0	0.00867662865691156
Part2Org22A_CATACTTCGTAG	24.27603365162037	-7.477559815552229	PP	True	False	0.017287940546466523	0.2604187897304834	0.0
Part2Org22A_CATAGACTGGGC	26.225127489364375	-19.43422558119159	PP	True	False	0.0	0.37597334768382495	0.0010275619672055704
Part2Org22A_CATAGAGTCCAT	-6.923362780234048	-37.50989450691616	Dop-2	False	True	0.10981018600958713	0.0	0.0
Part2Org22A_CATAGCAGGGCT	-16.977246054481267	18.269296176286097	Astro-2	False	False	0.0914330179802189	0.012479214897213447	0.0
Part2Org22A_CATAGCCCCAAN	-19.55078974500924	24.165736062514895	Astro-3	False	False	0.013769402179285243	0.001160190917828052	0.0
Part2Org22A_CATAGGCTGGCT	-11.15901423435892	33.793974451138396	Astro-3	False	False	0.0	0.0	0.010765168303844766
Part2Org22A_CATAGGGCACCC	5.020717277980465	-8.467018163455972	NE-1	False	False	0.04294843819568475	0.0	0.014777482339771403
Part2Org22A_CATATGAGAACA	-22.405937637138482	17.36068186116295	Astro-2	False	False	0.0	0.0	0.0
Part2Org22A_CATATGAGCCTG	-23.970958511941486	16.917618662700246	Astro-2	False	False	0.07589596400919146	0.0005952247779807139	0.0
Part2Org22A_CATCACGGATTT	-24.44682785466406	16.911796928388544	Astro-2	False	False	0.0	0.0799586434639419	0.0
Part2Org22A_CATCATCACTGC	-10.196876306582585	-10.475833855396708	NE-1	False	False	0.0	0.0	0.0
Part2Org22A_CATCATGTCTGT	18.608312809669755	17.470202914174326	PP	False	False	0.0	0.013080017336438012	0.0
Part2Org22A_CATCCATAAGGG	37.11329741268173	-0.5866437560991414	Musc-Im	False	False	0.0	0.0	0.011051772300929123
Part2Org22A_CATCCGCTACAT	17.36925441452629	15.011958221833344	PP	False	False	0.0	0.0	0.0
Part2Org22A_CATCCGTACTTN	-1.8206215267553771	-6.736271009330418	NE-1	False	False	0.0	0.007304429177377509	0.011767475701311392
Part2Org22A_CATCCTGGGATA	-16.03629546497856	-7.4223563372379076	Astro-3	True	False	0.0	0.40478928052276464	0.0
Part2Org22A_CATCCTGTGCGC	-5.739022154283484	19.812025746892907	Ret-4	False	False	0.0	0.0035725721027278674	0.0
Part2Org22A_CATCCTTGTAGG	-13.452773557000121	10.74526863016981	Astro-1	False	False	0.0	0.0	0.0
Part2Org22A_CATCGACCTAAA	-1.9710133597305741	-15.333100427965006	NE-1	True	False	0.0	0.14483820536485514	0.0
Part2Org22A_CATCGCATAGGT	-22.75531204270939	12.563303790469407	Astro-2	False	False	0.0	0.0	0.0
Part2Org22A_CATCGCGTTCTA	-11.590752192311426	-11.18550655764408	NE-1	False	False	0.021736143095409395	0.0	0.0
Part2Org22A_CATCTCGTTTCT	-7.506997952033671	-2.677960102634599	NE-1	False	True	0.28652454777937486	0.0	0.0
Part2Org22A_CATCTTTCCCAG	-7.056004683803095	-2.802849400268771	NE-1	False	True	0.29563366761334753	0.012449240936679217	0.0008115132519094737
Part2Org22A_CATGACACCTTT	-8.441011418339015	-7.476857743570294	NE-1	False	False	0.0	0.0020057083376376146	0.0040720836296966705
Part2Org22A_CATGACCTGATT	1.088372855362475	26.39471847217226	Ret-2	False	False	0.0	0.0	0.0
Part2Org22A_CATGATAAGAAT	-18.95562434245518	16.746593378497284	Astro-2	False	False	0.03601107807484922	0.01676318526217063	0.0
Part2Org22A_CATGCCTTTAAN	0.5848890580517141	21.726475202582595	Ret-3	False	False	0.014175948871076677	0.000984404720001578	0.0
Part2Org22A_CATGCGTCGACA	-5.307178971156926	19.914407150284312	Ret-4	False	False	0.0027756823829923594	0.0	0.0
Part2Org22A_CATGCTTACAAC	-6.631403624644722	-2.359117335332797	NE-1	False	True	0.2533940300235616	0.015767347498128054	0.0
Part2Org22A_CATGGAAATGAC	-11.042798775289334	33.33150605284714	Astro-3	False	False	0.0	0.0	0.004735800283207551
Part2Org22A_CATGGACGAACN	-8.347564941757307	-2.065343344776876	NE-1	False	True	0.18859180554811528	0.0	0.0
Part2Org22A_CATGGCTATCAG	0.9116337671449807	26.450440633576267	FB-2	False	False	0.04150177583962879	0.031089232529888915	0.0
Part2Org22A_CATGGGCATGAT	18.14279692482489	16.466298835547477	PP	False	False	0.0534181884681037	0.01963089032917041	0.0
Part2Org22A_CATGTGTTACAN	-14.750489559609987	30.762387215127603	Ret-5	False	False	0.04653738700317743	0.005823649849629697	0.03309132778506655
Part2Org22A_CATTAAAGTTGG	24.268626095730347	-24.797538979733474	PP	True	False	0.060998506460671155	0.3855156036048698	0.1173668432755939
Part2Org22A_CATTACGATGTG	13.932374334288783	32.14026055907596	Ret-2	False	True	0.16592783711668022	0.0	0.0
Part2Org22A_CATTACTCGAGT	17.42278851250224	-20.23390442583578	Dop-2	False	False	0.03792246199998529	0.05490454845288241	0.009338531406611467
Part2Org22A_CATTAGGTTTGG	-11.77399160504585	-10.900383175783972	NE-1	False	False	0.0	0.005727716464738177	0.008342683620186147
Part2Org22A_CATTCCAGGCGC	-12.55027720842696	-12.17468904777414	NE-1	False	False	0.0	0.0	0.0
Part2Org22A_CATTCGTCCTCA	18.49546949033968	18.060084762051137	PP	False	False	0.002720417646923522	0.0	0.007515502298673355
Part2Org22A_CATTCTTCTTGC	-11.384620732475778	-12.71550559237835	NE-1	False	False	0.0	0.0	0.02652427497529824
Part2Org22A_CATTTCCCAGTG	17.97629515408313	-20.22679361684515	Dop-2	False	False	0.0	0.0	0.005414625867805165
Part2Org22A_CCAAAAGTGTGT	-3.973224886480543	19.375495873160922	Ret-4	False	False	0.0	0.0	0.014423820295893787
Part2Org22A_CCAAAATCTAAA	7.2529769388808845	19.928012950862545	Ret-1	False	False	0.0	0.0	0.0
Part2Org22A_CCAAAGTTGCTG	17.967418346667266	16.508686312607395	PP	False	False	0.0001364396485066632	0.0	0.03468267199614821
Part2Org22A_CCAAATGTCTGC	-11.095160539942395	-5.272944422267704	NE-1	False	False	0.05361945370842513	0.006859967032967999	0.0
Part2Org22A_CCAACGTAGAGT	19.49006688091435	16.17572746123861	PP	False	False	0.0	0.02706521372042207	0.003705690126775697
Part2Org22A_CCAACTGGCTCC	-2.582422793685386	21.852853279738216	Ret-4	False	False	0.0	0.0	0.0
Part2Org22A_CCAAGTCATTCA	-9.072956655997627	-5.443360205223377	NE-1	False	False	0.0	0.011254182865552626	0.0
Part2Org22A_CCAATGATTAAT	-13.361252219504044	-7.2736006426487565	NE-1	False	False	0.00799709299726179	0.0	0.0
Part2Org22A_CCAATGCAACCC	17.711577730561235	13.22709790666985	PP	False	False	0.0	0.016055826943345494	0.013097741294357474
Part2Org22A_CCAATGCTAGGN	-10.579035692522686	33.420069863024914	Astro-3	False	False	0.0	0.0	0.0
Part2Org22A_CCAATTGTTACC	-1.2957654227186635	19.209707640080723	Ret-3	False	False	0.0036838193782735428	0.0	0.0
Part2Org22A_CCACACGCTGCC	-14.386520445178961	-5.352499218853961	NE-1	False	True	0.21020921239433954	0.013066994436270619	0.0
Part2Org22A_CCACCCAGCGAT	19.31673962757465	-26.6810204414076	PP	True	False	0.0	0.1402669922656304	0.3274099360730651
Part2Org22A_CCACGATATAAT	-0.2977063651681172	21.94910286751023	Ret-3	False	False	0.0	0.0	0.00808734574632025
Part2Org22A_CCACGATTATTG	-13.99581139838558	31.27213237002179	Astro-3	False	False	0.03687988402574667	0.0	0.0
Part2Org22A_CCACGCCCAAGA	-24.172888602111254	16.015958547485237	Astro-2	False	False	0.0	0.0	0.0
Part2Org22A_CCACTCACGAGG	-0.88412283239526	8.833387774573776	C6-1	False	False	0.06268116337400229	0.031129180750701226	0.0
Part2Org22A_CCACTCGTCTCT	17.82985901878255	16.074075480971178	PP	False	False	0.027150823770707842	0.0	0.0
Part2Org22A_CCAGACTGCTTT	9.186623465962054	-6.160042626832755	PP	False	False	0.07626080472488411	0.011179204048332754	0.007258136527611489
Part2Org22A_CCAGAGGCTGTG	-18.736672825387046	23.824870897065935	Astro-3	False	False	0.07031161497630578	0.012099896117101418	0.0
Part2Org22A_CCAGATTACCGT	-8.488338246240087	-7.564351011420758	NE-1	False	False	0.0	0.002740531155082109	0.004972550607789084
Part2Org22A_CCAGCAGCTGCN	-17.854200366556146	18.13610899150196	Astro-2	False	False	0.009182984672724992	0.0	0.0
Part2Org22A_CCAGCCCACCCA	-5.83399538048391	30.26566101841806	Ret-4	False	False	0.0	0.0030589541072843724	0.0024806387606215656
Part2Org22A_CCAGCCCACTAG	26.61283221657137	-19.390303854700477	PP	True	False	0.0	0.3526634477900354	0.012228923985078992
Part2Org22A_CCAGCCTTCGTG	-12.483058091190642	-10.778496451545188	NE-1	False	False	0.0	0.0	0.02336592804698236
Part2Org22A_CCAGCTAATACC	-24.597849254541885	13.932327857959816	Astro-2	False	False	0.0215120136201337	0.0	0.0
Part2Org22A_CCAGCTAATATC	18.363961619272267	15.433073095784467	PP	False	False	0.0	0.004019027810385449	0.008875963196099054
Part2Org22A_CCAGCTGTGCTC	-2.221692801778436	22.646502794287166	Astro-2	False	False	0.0	0.0328589166275028	0.0
Part2Org22A_CCAGGAATCCCC	-7.209633102383278	-3.716005516127441	NE-1	False	True	0.20869080940390108	0.004716029198517985	0.0
Part2Org22A_CCAGGTTTTGTC	-1.2214814566526173	22.20506422956642	Ret-3	False	False	0.017352056431941185	0.0	0.0
Part2Org22A_CCAGTCTCGGGG	-12.574590745034532	-14.304410322608353	NE-1	False	False	0.0	0.0	0.0
Part2Org22A_CCAGTGGTGGTA	-17.493694231734175	17.87134640484599	Astro-2	False	False	0.030902348646517856	0.0	0.0
Part2Org22A_CCATAATAGCCG	-24.66364482598478	15.500430275092835	Astro-2	False	False	0.0	0.0	0.0
Part2Org22A_CCATAATGTCGT	37.961041749010924	0.7351245974035132	Musc-Im	False	False	0.0	0.0	0.0005106594891989654
Part2Org22A_CCATACCGTCCC	-12.277806885156085	-5.019540475847407	NE-1	False	True	0.12107909275132946	0.0	0.038908460959461814
Part2Org22A_CCATACGTTCTC	1.5306889971266229	25.6857608723584	Ret-3	False	False	0.0	0.0	0.0020015974359239557
Part2Org22A_CCATCATGCAAN	-24.63899144543583	14.022738313421867	Astro-2	False	False	0.0	0.0	0.0
Part2Org22A_CCATCCGCGTCT	-2.7644669299182425	19.22182162868657	Ret-3	False	False	0.0	0.0	0.0
Part2Org22A_CCATCTCGGCAA	0.8097931867593267	19.066139322163487	Dop-1	False	False	0.014485105309799583	0.0	0.0
Part2Org22A_CCATCTTTAACT	-4.531881202574183	-10.587734738831937	NE-1	False	False	0.03602636765237927	0.00775027394995694	0.007139806784476908
Part2Org22A_CCATGTCTGCAG	-7.4806773240131506	-4.098154592132814	NE-1	False	True	0.15817000597176595	0.0	0.0
Part2Org22A_CCATTTCTATCN	-9.412320017189442	-3.967043946280151	NE-1	False	False	0.0013162549447770758	0.006211807363780717	0.0
Part2Org22A_CCCAAAGCTGAA	-29.11418471804993	11.492504536144713	Ret-4	False	False	0.0	0.0	0.0
Part2Org22A_CCCAATCTGTGG	-17.632688340455378	17.752426849415247	Astro-2	False	False	0.028707030774206204	0.0	0.0
Part2Org22A_CCCACCGACCTC	-14.437630133762227	10.14478777675986	Astro-1	False	False	0.03810963392428772	0.0	0.0
Part2Org22A_CCCACGACGGTT	1.8482061024904874	-35.472079658899034	Ret-2	True	False	0.0	0.11853421842224517	0.40478186041191666
Part2Org22A_CCCAGGCCGTAA	-0.13416309552517403	19.965134204589436	Ret-3	False	False	0.0	0.0047592798909585	0.011021760709899195
Part2Org22A_CCCATATGATGA	-16.775100245330375	14.25209202363851	Astro-2	False	False	0.0	0.0	0.0
Part2Org22A_CCCATGCGAGTC	-12.156597102552135	-9.586284240962879	NE-1	False	False	0.010024181880563383	0.0	0.0
Part2Org22A_CCCATTCACAAC	1.2679214419310616	25.127234722945197	Ret-3	False	False	0.046346778841346026	0.0	0.0
Part2Org22A_CCCATTCAGCCA	-9.889693049935305	33.77408254393879	Astro-4	False	False	0.04432090313812144	0.01009201333367902	0.04798725274266975
Part2Org22A_CCCATTCTAAGT	21.263365484644417	15.681003104968115	PP	False	False	0.04758176268882047	0.02325131797980276	0.001596644761231582
Part2Org22A_CCCATTCTGGTT	-0.8845251563613806	8.833528088092862	Ret-5	False	True	0.17705965670016613	0.022718413675890142	0.0
Part2Org22A_CCCCAACTCTCT	-24.309515518467382	16.46809932314697	Astro-2	False	False	0.0	0.034430207848376276	0.0
Part2Org22A_CCCCACTAGGAT	-10.166163009874138	34.87405566860745	Astro-4	False	False	0.014222327600306619	0.0	0.0
Part2Org22A_CCCCAGCCACTT	-0.8847289263219172	8.83675512414062	C6-1	False	False	0.0	0.0420444456933604	0.0
Part2Org22A_CCCCAGGATTCG	-11.414078811572773	33.39207993375246	Astro-3	False	False	0.0	0.0	0.002664118982307006
Part2Org22A_CCCCAGGGGATG	3.5411827609369086	19.539836547427623	Ret-3	False	False	0.013219628001984297	0.0	1.972733166649194e-05
Part2Org22A_CCCCATAGCCGG	-6.778399726345715	-11.39994801496528	NE-1	False	False	0.0	0.03519249550257152	0.0
Part2Org22A_CCCCATTCGCAA	-0.8837647054623374	8.832648422817584	Stem-like	False	False	0.00853466067384884	0.0	0.0
Part2Org22A_CCCCATTGCTCT	-0.8857960992573942	8.837751733643495	Ret-6	False	False	0.0	0.0007575746358674156	0.0
Part2Org22A_CCCCCAGTTGCT	-10.420647606227076	-6.208615936639316	NE-1	False	False	0.0	0.0	0.0
Part2Org22A_CCCCCCACTCTG	-0.8797325913322548	8.652392425019256	NE-1	False	True	0.26973238710417	0.004421535074596094	0.004251210397242057
Part2Org22A_CCCCCGACCACN	37.2776455252217	5.985593588960998	Musc-Im	False	False	0.01036864671561377	0.0	0.0
Part2Org22A_CCCCGATCACTN	-6.6453542520494615	-11.687256416075414	NE-1	False	False	0.028250416465500156	0.0	0.012700039324086379
Part2Org22A_CCCCGCACGCTA	7.526731061946913	19.985099976420436	Ret-3	False	False	0.011340966607232855	0.0	0.0
Part2Org22A_CCCCGCGAGGTC	-7.938557262322731	-3.1636072174167187	NE-1	False	True	0.15444179463596092	0.0	0.0019644372506367642
Part2Org22A_CCCCTAAAGACT	-7.367572682502241	-3.3987082545154284	NE-1	False	True	0.19517992893716596	0.0	0.0014661609270129469
Part2Org22A_CCCCTATAAGTA	-2.5960875488099107	1.6605977950947683	NE-1	False	True	0.2351185132555009	0.0	0.006966920185215222
Part2Org22A_CCCCTATTCACN	-0.8832441418473244	8.829611521794797	Astro-4	False	False	0.003699644795519571	0.0	0.0
Part2Org22A_CCCCTCTACTCT	-0.8926070900231301	8.595292822839463	NE-1	False	False	0.05365578958146048	0.0	0.0020568438846503907
Part2Org22A_CCCCTTACGGTA	-10.808847743143541	-14.307549038949178	NE-1	False	False	0.0	0.0	0.004375487237621139
Part2Org22A_CCCCTTCTCTCT	-0.8862941436209671	8.839703445541774	Stem-like	False	False	0.00899246421299644	0.010659949685745629	0.0
Part2Org22A_CCCCTTTTTTGA	-19.881387633209826	31.21768734700266	Astro-6	False	False	0.02935723941527669	0.0	0.002235018386656898
Part2Org22A_CCCGAGCCGCCG	-2.3887097981975884	22.345690067352123	Ret-4	False	False	0.019263604623938533	0.0	0.0
Part2Org22A_CCCGAGCGTGAA	23.088314033470603	24.63419351843127	Ret-5	False	False	0.04692626912179118	0.0	0.0
Part2Org22A_CCCGAGGACGTT	-13.525787253472883	31.518909943793634	Astro-3	False	False	0.0	0.0	0.0
Part2Org22A_CCCGCATAAAAC	-8.49833328665252	-5.007491538564979	NE-1	False	False	0.04190622840205991	0.0	0.0
Part2Org22A_CCCGCTAGCCAT	-5.338024718690668	-7.582284716559057	NE-1	False	False	0.0	0.06121191127655712	0.005740685225637147
Part2Org22A_CCCGCTCTTTTG	-19.348495147241675	24.497277820806566	Astro-3	False	False	0.017256416296908442	0.004871649323471761	0.0
Part2Org22A_CCCGCTTAGGTG	-17.361942901535922	12.865066081541109	Astro-2	False	False	0.02129405389985736	0.0	0.0
Part2Org22A_CCCGGCGCACGT	-4.324039752790049	-13.412492404099636	NE-1	False	False	0.0053427267377779775	0.004004105332233423	0.0
Part2Org22A_CCCGGTAGGCTG	19.518163318869867	10.56612049702334	PP	False	False	0.05240832926774281	0.016292551865820508	0.0
Part2Org22A_CCCGGTTCATAG	-19.495307064488436	21.3860992912686	Astro-3	False	False	0.07362393224395734	0.0	0.0
Part2Org22A_CCCGTACGAAGA	-16.570491491920937	29.6570814913032	Astro-3	False	False	0.0	0.0	0.007838273788438896
Part2Org22A_CCCGTCGTATAG	-11.376338855451584	-9.037163673355483	NE-1	False	False	0.0	0.0	0.019959646248460975
Part2Org22A_CCCGTCGTGGAT	-16.20633067821834	16.881511562574477	Astro-2	False	False	0.01571602012119103	0.0	0.0
Part2Org22A_CCCTACGTGTCG	-24.404732673418916	14.064103538625211	Astro-2	False	False	0.040376096837351785	0.0	0.0
Part2Org22A_CCCTAGCGCTGN	18.57416069206176	-19.567796835214914	Dop-2	False	False	0.0	0.0	0.0
Part2Org22A_CCCTAGGATCGC	39.658777778464824	4.393136160229927	Musc-Im	False	False	0.016978417988480203	0.009743774570039535	0.0075897280011427105
Part2Org22A_CCCTCAGGTGTN	-10.677320380125265	-5.559557896699742	NE-1	False	False	0.05222556786523468	0.00951264756602005	0.0
Part2Org22A_CCCTCCGAAGGA	14.082146302108635	30.90871427520943	Ret-2	False	False	0.06389894608472067	0.0	0.0
Part2Org22A_CCCTCGTCTAGA	-9.719107134829933	-5.543887232589687	NE-1	False	False	0.010551820492989946	0.0	0.0
Part2Org22A_CCCTGGCTTTAC	-3.1426772205890923	24.746998126301268	Ret-5	False	False	0.0	0.0	0.0
Part2Org22A_CCCTTAGGAACT	16.668156544266125	-33.2854308718143	NE-1	True	False	0.023334332587520146	0.0	0.4915894052423869
Part2Org22A_CCCTTCGCGGCC	-4.624495198805586	19.811713751365964	Ret-4	False	False	0.04128366998332057	0.023741877463547417	0.0
Part2Org22A_CCCTTCGGACAG	-24.718270630633075	17.608133097648714	Astro-2	False	False	0.0	0.0	0.0
Part2Org22A_CCCTTGGACTCN	-0.7992232011902068	23.684372938335564	Ret-4	False	False	0.05517585088719158	0.0	0.023881096764772933
Part2Org22A_CCCTTGTGCGCG	4.838575214206593	-8.300700813649016	NE-1	False	False	0.0032617534647612586	0.0012644504407344553	0.0
Part2Org22A_CCCTTTTCCCTC	-9.605150300871946	-4.959361166954329	NE-1	False	False	0.0	0.0	0.002589488896620653
Part2Org22A_CCGAACATCTGC	21.9542424283295	24.879735861069978	Ret-5	False	False	0.04137793043745757	0.0	0.0
Part2Org22A_CCGAACCCCCCC	-13.177835818757154	-7.254368268448046	NE-1	False	False	0.0030080830135389767	0.0	0.0014325403613508968
Part2Org22A_CCGAAGATATCC	-1.0563947914925267	21.52817841006374	FB-2	False	False	0.037537729749517815	0.024052625419060395	0.0
Part2Org22A_CCGACCTAGTCC	-21.23323138857037	20.409342874817266	Astro-2	False	False	0.04317230538278642	0.0	0.0
Part2Org22A_CCGAGTATCAGT	-7.438718344887748	-1.0866429267754119	NE-1	False	True	0.17837061560132975	0.0050366768443744665	0.0
Part2Org22A_CCGATCCTAATG	-16.701560114445616	12.734058784888903	Astro-2	False	False	0.01386041959987078	0.0	0.0
Part2Org22A_CCGCAAAAGTTC	5.946523676316865	-7.023529148633977	NE-1	False	False	0.0	0.0	0.0
Part2Org22A_CCGCAGAGAGAT	-27.009974583593927	10.00655466957259	Ret-4	False	False	0.0	0.0	0.0
Part2Org22A_CCGCAGTAAAGT	-30.040766160663107	14.437649691505147	Ret-4	False	False	0.0	0.0	0.000988607175721236
Part2Org22A_CCGCATATGGAC	-24.894154472086356	16.72967850695465	Astro-2	False	False	0.0	0.0	0.0
Part2Org22A_CCGCATCGGTAG	17.520268722737576	-28.570958293200995	PP	True	False	0.002903362717624837	0.03522938956772156	0.4493935517892384
Part2Org22A_CCGCATTCCTAA	-11.77028164454219	34.39740428450679	Astro-3	False	False	0.0	0.0	0.0
Part2Org22A_CCGCCACATGTN	-7.624064281778444	-5.107919322256473	NE-1	False	True	0.10672593350573449	0.0	0.0
Part2Org22A_CCGCCCAGGATT	-24.195376147004247	16.247317100823327	Astro-2	False	False	0.004340174627601631	0.008006822416889992	0.006805399455488
Part2Org22A_CCGCCCGATATG	-24.572654382011205	13.894982565495194	Astro-2	False	False	0.01487986871073856	0.008919910566877862	0.00014473040751316468
Part2Org22A_CCGCCGCTAAGA	-12.835623144590489	-10.525235293016326	NE-1	False	False	0.0	0.0	0.0
Part2Org22A_CCGCGAGTCCTA	-10.47744434228458	-13.147570910401427	NE-1	False	False	0.0	0.0	0.0
Part2Org22A_CCGCGCGAGTTG	19.722896731459286	-18.03985795533935	Dop-2	False	False	0.0	0.008730727027038436	0.0
Part2Org22A_CCGCTAAGTCGC	-0.7637539771696534	23.794979466428533	Ret-4	False	False	0.05603124268092173	0.0	0.0
Part2Org22A_CCGCTACACCCG	-19.451767641536364	20.521772263600493	Astro-3	False	False	0.033581873101204765	0.0	0.0
Part2Org22A_CCGCTCGATCAC	-14.060604413184855	28.472877289733933	Astro-3	False	False	0.042676012273160265	0.0	0.0
Part2Org22A_CCGCTCTAGGGA	-24.550197836770078	17.740138991981365	Astro-2	False	False	0.0	0.0	0.0
Part2Org22A_CCGCTGTTTATA	-25.018620905270144	14.660763432867903	Astro-2	False	False	0.0	0.044879458604968336	0.0
Part2Org22A_CCGCTTCTGTCC	-9.767796219666849	-11.018503185567361	NE-1	False	False	0.0	0.005805939855703468	0.0
Part2Org22A_CCGCTTTGATAG	-8.740902093040622	-7.904865693581687	NE-1	False	False	0.0007374722993935962	0.0	0.001758273739439794
Part2Org22A_CCGGACCTGCGG	-0.7971425229423255	20.796126313343372	Ret-4	False	False	0.030287876140212472	0.0	0.0
Part2Org22A_CCGGATTACATC	-11.571607485150574	33.381865638494574	Astro-3	False	False	0.0	0.0	0.0
Part2Org22A_CCGGCAAGATTT	-4.577764301038307	19.320340870573105	Ret-4	False	False	0.0	0.0	0.0
Part2Org22A_CCGGCCTCCTGG	-9.664382619731125	-5.199909758640891	NE-1	False	False	0.0	0.0	0.0
Part2Org22A_CCGGCGGCGGTT	-22.369153854023462	18.073379924105737	Astro-2	False	False	0.03553509917928172	0.0	0.0
Part2Org22A_CCGGCTAGATAN	34.32803978093872	6.119857049257695	Musc-Im	False	False	0.0	0.0	0.0
Part2Org22A_CCGGCTATCCGN	-7.9223605802919	-11.455343702442343	NE-1	False	False	0.0	0.0	0.0
Part2Org22A_CCGGTGGCCACT	0.5559062845766662	26.89683979507866	FB-2	False	False	0.032450000706649745	0.030894376008117307	0.0
Part2Org22A_CCGTAAACGAAG	-6.435511728267251	-2.706618274096399	NE-1	False	True	0.1441636692250464	0.0	0.0
Part2Org22A_CCGTAGATCGTA	-8.788571805722139	-8.839934267374582	NE-1	False	False	0.010614830391688888	0.0	0.0
Part2Org22A_CCGTAGGAAATT	-9.718143807249767	-3.8072827348379246	NE-1	False	True	0.20960551697178784	0.0	0.0046173402079384565
Part2Org22A_CCGTATTAAGAT	-17.315823297227578	13.678909857897327	Astro-2	False	False	0.0	0.0	0.0
Part2Org22A_CCGTCACATCTA	4.393949321856754	32.377563405962334	Ret-2	False	False	0.0	0.0	0.0
Part2Org22A_CCGTCAGTCCCC	-7.808624731747515	-3.3539126839837787	NE-1	False	True	0.18259383650310398	0.0018276285133575175	0.0
Part2Org22A_CCGTCATTCCTG	-26.270957457087498	9.425957442360232	Ret-4	False	False	0.015692986616487912	0.0	0.0
Part2Org22A_CCGTCCTGTCGT	-9.087065395031653	-36.05567750484303	Dop-2	False	False	0.0	0.0	0.0
Part2Org22A_CCGTCTATGTGG	-0.3978105578391566	21.62177381738399	Ret-4	False	False	0.0	0.0	0.0056004678789059225
Part2Org22A_CCGTCTCTGGAC	1.17294901242836	26.468621724386185	Ret-3	False	False	0.07554960250495159	0.0	0.0
Part2Org22A_CCGTGAGGCTGN	-22.040515677749468	25.685266114742284	Astro-5	False	False	0.014196532669046559	0.003162232219355735	0.0
Part2Org22A_CCGTGCATCTCT	-10.315109746113563	34.77087803053783	Astro-3	False	False	0.0	0.0	0.0
Part2Org22A_CCGTGCGACTAA	-2.546775762682915	24.30417259863496	Astro-2	False	False	0.0533503190011489	0.0	0.0
Part2Org22A_CCGTGTCTGTTG	-13.563493473108508	32.361031705672616	Astro-3	False	False	0.0	0.0	0.0
Part2Org22A_CCGTTCTCAACC	-6.810728380049318	-2.4270376576711072	NE-1	False	True	0.299358688978451	0.005254141064747465	0.0
Part2Org22A_CCTAAACGCCTT	-13.923626652189174	30.46048737524993	Astro-3	False	False	0.0	0.0	0.004482841451910521
Part2Org22A_CCTAAATACTCC	-0.8073920966331349	21.054282300972254	Ret-3	False	False	0.03019108493662495	0.0	0.0
Part2Org22A_CCTAACAAAGCC	-1.7500319964473638	1.458191787142445	NE-1	False	False	0.06336159308950257	0.01587125020781148	0.0
Part2Org22A_CCTAAGTGTCAT	-16.832565194222088	14.690226001406735	Astro-2	False	False	0.047959990487876865	0.0023255330821364355	0.01592320115248616
Part2Org22A_CCTACAAAGCCN	-8.027391435972323	-5.208268153080544	NE-1	False	False	0.06224393226292253	0.0007614819914676929	0.0033021000033602896
Part2Org22A_CCTACCGACTCC	-23.078126568917444	20.059418448169723	Astro-3	False	False	0.058798974196125425	0.04269801972916646	0.0
Part2Org22A_CCTACCGCTCAA	-2.0284098158081467	23.29588447874604	Ret-3	False	False	0.0	0.0	0.0
Part2Org22A_CCTAGCTAAGGG	-25.809104579569993	9.87694858439543	Ret-4	False	False	0.0	0.0015379547889004498	0.0
Part2Org22A_CCTAGCTGTTTT	-22.96647065181443	13.270027482557005	Astro-2	False	False	0.00869762664605343	0.0	0.0002552648580027501
Part2Org22A_CCTAGTCCTAAT	-4.264057086652284	5.945421578317659	NE-1	False	True	0.2807173754418897	0.0	0.0
Part2Org22A_CCTATGGTCTGA	-24.53541282135815	17.874596038057266	Astro-2	False	False	0.0	0.0	0.0
Part2Org22A_CCTCAGCGTGTA	-11.623022107134226	-6.796197706151679	NE-1	False	False	0.02702403124690595	0.0	0.003764276018046152
Part2Org22A_CCTCAGTTTTCA	18.07259270777972	17.95883457616471	PP	False	False	0.017339890386264194	0.0	0.0
Part2Org22A_CCTCATGCCTTG	-24.500569792441087	15.432830475724964	Astro-2	False	False	0.012431791059654232	0.00829390234475486	0.007199462892618422
Part2Org22A_CCTCCACTGTTT	17.684066929193147	17.428542200394546	PP	False	False	0.010037159180177288	0.01595312317122718	0.00824619249740211
Part2Org22A_CCTCCGACGAAC	-21.364961333569273	23.13653084087831	Astro-5	False	False	0.0	0.0	0.0
Part2Org22A_CCTCCTACCACT	-19.162053239706168	27.027793862610284	Astro-3	False	False	0.03851807689456699	0.0031032468009620532	0.0
Part2Org22A_CCTCCTTGCTAT	13.501190982702516	29.881768372879087	Ret-2	False	False	0.004064620372001919	0.0	0.0
Part2Org22A_CCTCGGGAACCA	7.255997363380135	19.798235628157446	Ret-3	False	False	0.0	0.0	0.0
Part2Org22A_CCTCTTGAAGGA	18.676755509538825	18.14138326440752	PP	False	False	0.03471748805522697	0.0	0.005016556644729661
Part2Org22A_CCTGACCGGTAA	-9.76392318413445	-3.0615393636739827	NE-1	False	False	0.011530841231644677	0.0034743509113923108	0.0
Part2Org22A_CCTGATGGTCAC	19.49653772652527	15.864437701622384	PP	False	False	0.0	0.013514813694949907	0.0037000478851541914
Part2Org22A_CCTGTTGTCTAT	-9.536241428659151	-10.735772406360786	NE-1	False	False	0.0	0.0	0.0
Part2Org22A_CCTTCACCCCGG	-20.76490717704621	25.950821049412163	Astro-3	False	False	0.017103581807748673	0.0	0.0
Part2Org22A_CCTTCTAGCCCC	-2.2223803890729976	7.099374066363359	C6-1	False	True	0.5753136132861234	0.0	0.0
Part2Org22A_CCTTCTAGCCCN	-2.235124440302897	7.094951957435973	C6-1	False	True	0.5100273339024045	0.0	0.0
Part2Org22A_CCTTCTTCAACC	-9.589008710065674	-6.221188373563717	NE-1	False	False	0.06355733677701318	0.0	0.0
Part2Org22A_CCTTGCGATGTC	38.142515415864125	1.6928783949623178	Musc-Im	False	False	0.0	0.0	0.0010618136152566809
Part2Org22A_CCTTGTTCTTTA	12.893159910172356	28.526084493182168	Astro-3	False	False	0.009795633790881402	0.0	0.0
Part2Org22A_CCTTTAAATGTT	-11.696136043977656	33.57851916804444	Astro-3	False	False	0.0	0.0	0.0
Part2Org22A_CCTTTACAGTGT	17.339795099540165	-21.156792083634308	Dop-2	True	False	0.04501728730961521	0.12777209136108808	0.0
Part2Org22A_CCTTTCACATAG	-16.019944070621722	12.511721592852572	Astro-2	False	False	0.02754142186404713	0.013345259920414543	0.0022875386280554184
Part2Org22A_CCTTTCAGGCCT	1.1152986363700625	-0.026753764341608754	NE-1	False	False	0.08422329040104143	0.008526575498458332	0.0
Part2Org22A_CCTTTCGGGCAG	-10.098384081246673	-4.982426533332542	NE-1	False	False	0.05223246366301472	0.0	0.0
Part2Org22A_CGAACCATCTAN	-13.718222999760908	31.623136314087894	Astro-3	False	False	0.0	0.0	0.0
Part2Org22A_CGAAGATCTAAA	-3.197832628021006	24.303014853955855	Astro-2	False	False	0.0	0.0	0.0
Part2Org22A_CGAAGGGAGAGA	9.503657911564929	20.7875167102417	Ret-3	False	False	0.0	0.0	0.008805041736995887
Part2Org22A_CGAATATACATN	-10.650738500680779	34.77574364356141	Astro-4	False	False	0.008852836469258685	0.0	0.0
Part2Org22A_CGAATATAGGAT	-10.496020588286019	-11.291298424591705	NE-1	False	False	0.0	0.0	0.0
Part2Org22A_CGACAAGAGGTC	7.368221770348292	20.016024692872218	Ret-3	False	False	0.0	0.0	0.0
Part2Org22A_CGACAATCGTTC	-6.517113624363278	-3.448417950256733	NE-1	False	True	0.19024205737659966	0.022445484121641872	0.0
Part2Org22A_CGACAGGCGCGN	23.459661167103402	0.5186595598888276	PP	False	False	0.0	0.0	0.04651545861754832
Part2Org22A_CGACCTAGCTGC	-12.34667990653887	-8.598951587127221	NE-1	False	False	0.0	0.0	0.007727039931267913
Part2Org22A_CGACGGCTCTAT	-23.86992019664593	13.8536224698673	Astro-2	False	False	0.04876149480676058	0.0	0.0
Part2Org22A_CGACGGCTGATA	-23.748868193476124	16.92627557923427	Astro-2	False	False	0.0	0.0	0.04823775079033699
Part2Org22A_CGACTCTGGCTC	-0.9313691768676197	19.145385738261776	Ret-3	False	False	0.023932865866645336	0.0	0.0
Part2Org22A_CGACTGTTAACN	30.695662302502953	16.204963231274156	PP	False	False	0.0	0.0009219325859118799	0.009588950837734188
Part2Org22A_CGAGAGTTAAAA	-25.267825460421214	15.025077907637536	Astro-2	False	False	0.0	0.0	0.0
Part2Org22A_CGAGATTCGCTT	-15.04185360059273	15.669001670492689	Astro-2	False	False	0.0017712072445406457	0.0	0.0
Part2Org22A_CGAGCAATCTTT	-19.007210504971916	20.672778510206932	Astro-2	False	True	0.2356559059907425	0.0	0.0
Part2Org22A_CGAGCATTATTC	-6.7993746971160185	-3.6038979836279164	NE-1	False	True	0.24830585719160783	0.007284013262602041	0.0
Part2Org22A_CGAGGCGCGGTA	2.2614323050883907	23.674654405989962	FB-2	False	False	0.06741133073341299	0.0	0.0
Part2Org22A_CGAGGGAGAGAN	9.377644234982279	20.67761325745987	Ret-3	False	False	0.0	0.0	0.0
Part2Org22A_CGAGGTAGAAGC	-21.154982643295167	25.765898762148595	Astro-3	False	False	0.0	0.0	0.0014638373053267957
Part2Org22A_CGAGTTCTGACA	-16.886926115867418	14.167124877139802	Astro-2	False	False	0.0010457696454418844	0.0	0.0
Part2Org22A_CGATACACCCAG	-12.25794344708808	-13.501603605638755	NE-1	False	False	0.03495297898446107	0.0	0.0
Part2Org22A_CGATAGATGTCA	-7.3074073544147256	-4.589192176764268	NE-1	False	False	0.07990198311422032	0.0027612493966381194	0.0
Part2Org22A_CGATATTACTCT	-24.059367789431114	17.852558058488825	Astro-2	False	False	0.007365320693159831	0.0	0.0
Part2Org22A_CGATCTTCGTCG	-9.913229965773183	-10.251724538294916	NE-1	False	False	0.0	0.0061266604850956675	0.0
Part2Org22A_CGATGGCTTGCA	37.29345673378082	8.7621927534639	Musc-Im	False	False	0.0	0.0	0.0
Part2Org22A_CGATGTCTTCAT	-1.9547445063889777	-6.317969342255787	NE-1	False	False	0.0	0.0	0.003199859810426119
Part2Org22A_CGATTCTTATCA	18.853452846413546	25.357343171991804	Ret-5	False	True	0.111606995938163	0.01796890462587438	0.0
Part2Org22A_CGATTGCATGTG	-28.15288123256339	10.882625354881265	Ret-4	False	False	0.024425007399632936	0.006191483317557965	0.0
Part2Org22A_CGATTGGAGATG	3.1179146078639146	18.943468151271073	Ret-3	False	False	0.016186902810556045	0.0	0.0
Part2Org22A_CGATTGTAACTG	-15.98765007032501	-7.4797571654624875	Astro-2	True	False	0.0	0.32282395678803893	0.014583519706490352
Part2Org22A_CGCAACGTGGGT	-11.77952347844433	30.691216403309596	Astro-4	False	False	0.0	0.01247966105247368	0.0
Part2Org22A_CGCAACTCGAAG	-10.494640117000907	1.839581946807414	NE-1	False	True	0.3615568980559778	0.0	0.0
Part2Org22A_CGCAAGTCTCTA	-0.6608134655957022	20.4979373415189	Ret-4	False	False	0.008591525513400755	0.0	0.0
Part2Org22A_CGCACAACGCCA	-11.818742086000873	-10.262099093097303	NE-1	False	False	0.0	0.0	0.0
Part2Org22A_CGCACCTCTTCG	-0.30344621722051346	35.4611561685041	C6-1	True	False	0.013093228222484094	0.15026900954319367	0.0
Part2Org22A_CGCACGATCGCC	-5.760857804646793	28.146787138877137	Ret-4	False	False	0.0	0.002385474159786715	0.005974982405260406
Part2Org22A_CGCACGTGTCGC	-5.7186038169066284	19.57386711616088	Ret-4	False	False	0.0	0.0	0.0
Part2Org22A_CGCACTTTATCC	2.0626556769556084	19.47289045089912	Ret-3	False	False	0.0006543999445695925	0.0	0.0
Part2Org22A_CGCATATTCTCA	-30.42916013023032	14.690167587233208	Ret-4	False	False	0.0	0.0	0.0
Part2Org22A_CGCATTAAGGAG	-1.7663978800675222	37.26524999267237	C6-1	False	False	0.0	0.0	0.00896005951824659
Part2Org22A_CGCATTACAACN	-9.51351298016498	-4.21740593819574	NE-1	False	False	0.01403704254661881	0.0	0.009105575975178297
Part2Org22A_CGCCACTTGGCA	5.267679276486134	-6.882123867055685	Dop-2	False	False	0.04421055673897077	0.0	0.017214556626681383
Part2Org22A_CGCCATACACGA	-15.922634065827529	20.093216901338046	Astro-6	False	False	0.09331350232062052	0.0	0.0
Part2Org22A_CGCCCGCAGTTG	21.31052626349881	24.89870141740451	Ret-5	False	False	0.0677428333010838	0.0	0.0
Part2Org22A_CGCCCGTCTCTA	-12.880564130797636	-5.686309437087131	NE-1	False	False	0.057018429641617976	0.0242250762295863	0.016472396208882963
Part2Org22A_CGCCCTGAGAGA	-1.2906030868695533	-14.463799191803888	NE-1	False	False	0.056811329352262935	0.0	0.0
Part2Org22A_CGCCGTTGTGTA	6.041519818175859	-7.648660523447729	NE-1	False	False	0.0	0.007085982635307785	0.009180906117586865
Part2Org22A_CGCCTACGTAAA	-6.893276549416546	-6.01047413345348	NE-1	False	False	0.06226263626563492	0.0	0.0
Part2Org22A_CGCCTCGGATCA	-2.0590547702912305	19.332867924264608	Ret-4	False	False	0.0	0.0	0.0
Part2Org22A_CGCCTCTGGGCG	13.174963622685418	-1.9873470123271686	Ret-3	False	False	0.06902191337609666	0.0	0.0
Part2Org22A_CGCGATATGAAG	-19.484279906847178	22.90406723014084	Ret-5	False	False	0.0	0.0	0.0
Part2Org22A_CGCGATATTGGC	20.617837765502767	15.545000719905733	PP	False	False	0.0	0.0	0.04455833187370866
Part2Org22A_CGCGATGCTTGC	-9.650158199007098	33.18520486707663	Astro-4	False	False	0.0	0.056022634331488685	0.0938103921692035
Part2Org22A_CGCGCGTTCTAG	-13.208486258101821	29.61337276764668	Astro-3	False	False	0.07419297151297066	0.0	0.0
Part2Org22A_CGCGCGTTCTGG	-22.633998021278956	20.57763136905949	Astro-2	False	False	0.0	0.0	0.0
Part2Org22A_CGCGGCATTTTA	-2.491374086641027	19.264271208837684	Ret-3	False	False	0.0	0.0	0.0
Part2Org22A_CGCGGCGCATCT	-12.966272593688165	-7.8231065187254325	NE-1	False	False	0.0	0.0	0.0
Part2Org22A_CGCGGCTGCGAG	-9.127593849320707	-4.552553000680998	NE-1	False	False	0.02267609120873281	0.0	0.01705418539755071
Part2Org22A_CGCGGTGTTGTG	-2.403187165656002	20.96646189959134	Ret-4	False	False	0.0	0.0	0.0
Part2Org22A_CGCGTACTCGAG	27.252463891355657	-20.56493742729958	PP	True	False	0.0	0.5446399154554263	0.0
Part2Org22A_CGCGTGCCGGCA	-5.016198885200243	5.9394683015979215	NE-1	False	True	0.4098074086113986	0.0	0.0013743120024999112
Part2Org22A_CGCGTTTACTGG	2.4226463846249118	21.27071569847757	Ret-3	False	False	0.02227832961101284	0.0	0.002019083525725919
Part2Org22A_CGCTATAGCACC	38.29137178266326	-0.7393905614098748	Musc-T1	False	False	0.0	0.0	0.0
Part2Org22A_CGCTCATGTGGA	-15.32496298910227	15.025578522200517	Astro-2	False	True	0.11068018069172973	0.0	0.0
Part2Org22A_CGCTGATCTAAG	37.07390555939228	-1.0353684290243585	Musc-Im	False	False	0.023726095714690518	0.0	0.013399161977301774
Part2Org22A_CGCTGCTGGGTG	-22.494938777584355	17.610347248628155	Astro-2	False	False	0.0	0.02878578707963404	0.005317936387953233
Part2Org22A_CGCTGGAGACGA	-9.8454520019541	-4.739003732804768	NE-1	False	False	0.0	0.0	0.0007820386222031593
Part2Org22A_CGCTTGAAAGAT	-14.430804719727167	-5.39547694589176	NE-1	False	True	0.27840791231660716	0.0	0.0
Part2Org22A_CGGAACCAGCTG	0.3667077186948749	27.203477972937996	FB-2	False	False	0.025331472124271774	0.0	0.0
Part2Org22A_CGGAGGGGGCGN	-23.1293452503943	20.04984457647789	Astro-2	False	False	0.02843656688312055	0.0	0.0
Part2Org22A_CGGATCCGGGGT	5.295452703934197	20.855750380679876	Ret-3	False	False	0.006356312251118419	0.0	0.0
Part2Org22A_CGGCAACCGCGT	-10.820808487254512	-35.482584160961004	Dop-2	False	False	0.0	0.004339474579401852	0.0
Part2Org22A_CGGCAACTCTCN	-2.55086772076944	24.019718736529306	Ret-3	False	False	0.0	0.0	0.0
Part2Org22A_CGGCAGGCGTTC	6.123182262346665	-7.65774189803992	Dop-2	False	False	0.030662028179077584	0.0	0.0015572226998361361
Part2Org22A_CGGCATCTTATC	-23.80961970550549	17.63098502349848	Astro-2	False	False	0.0	0.0979616330512367	0.0
Part2Org22A_CGGCATTCAAGT	17.80890454152402	17.45512808998459	PP	False	False	0.0	0.0	0.0
Part2Org22A_CGGCCATCTCAC	-9.539299443236455	-4.0214323861431245	NE-1	False	True	0.12929955312953992	0.0	0.0
Part2Org22A_CGGCCCCGGTGT	1.7561884387258018	27.20419982414427	Ret-3	False	False	0.0789569490273766	0.004267839074213129	0.0
Part2Org22A_CGGCCCTTCCCG	-21.63189201739224	14.263169498811768	Astro-2	False	False	0.008674162347815104	0.004284661989777418	0.0
Part2Org22A_CGGCCGGTTAGC	17.529246464528853	17.39392007219303	PP	False	False	0.002976081349423815	0.0	0.0
Part2Org22A_CGGCGTGGAAAC	1.892430731962935	-2.5435503032265165	NE-1	False	False	0.0	0.0	0.0
Part2Org22A_CGGCTAGCCACT	-17.037888029314395	14.139761686225167	Astro-2	False	False	0.0	0.007762181082635283	0.0
Part2Org22A_CGGCTTACAATT	5.582908894759221	-3.8892553548822173	NE-1	False	False	0.02368191920355258	0.0	0.0
Part2Org22A_CGGGAGGACTCT	-4.467127543246816	19.52332655767473	Ret-4	False	False	0.0051297854681604735	0.0	0.0
Part2Org22A_CGGGAGTGCTAT	-6.111881902498623	-10.109334255928953	NE-1	False	False	0.0	0.0	0.0
Part2Org22A_CGGGATGTTCCT	-4.984409012215866	29.45499324903051	Ret-2	False	False	0.0	0.0027956188160432544	0.0
Part2Org22A_CGGGATTCTCGN	20.443011364028575	12.461970817609776	PP	False	False	0.007306860462809202	0.024105281266930286	0.0
Part2Org22A_CGGGCAGATGTT	-9.846652929447629	-11.525890780101513	NE-1	False	False	0.0	0.023210883824059156	0.02641083304992537
Part2Org22A_CGGGCTGAACAT	-8.248406335001759	-4.144672068228312	NE-1	False	True	0.2043739408141817	0.003828347959023453	0.015535012035710971
Part2Org22A_CGGGTGCATACA	-16.044268453623072	-7.319043969050545	Ret-4	True	False	0.0118678350574234	0.18143673406854469	0.10243299327745387
Part2Org22A_CGGTACCTTAGA	20.209877277751534	15.625892893386155	PP	False	False	0.015447415801017527	0.012330800635356283	0.0
Part2Org22A_CGGTAGCGACTT	-14.914579697630252	33.830395767623145	Astro-4	False	False	0.019597886629395236	0.0	0.0
Part2Org22A_CGGTATTTCTAA	-8.869244861183569	13.0561503177384	Astro-1	False	False	0.0	0.0	0.0
Part2Org22A_CGGTCAATAGTG	-12.59975593297241	-8.304026963510953	NE-1	False	False	0.01543111267274697	0.0	0.007160276777921739
Part2Org22A_CGGTCACGGATG	-2.733054729040749	24.835545538848724	Astro-2	False	False	0.0	0.0	0.0
Part2Org22A_CGGTCCTATATG	22.840730536430996	25.02259448679116	Ret-5	False	False	0.0	0.0	0.0
Part2Org22A_CGGTCGACACGC	-11.70359233375746	-5.249745799793647	NE-1	False	False	0.0	0.0	0.0
Part2Org22A_CGGTCGTCTCAG	-5.466007841838376	20.306843778787197	Ret-4	False	False	0.00999455982058626	0.0	0.0
Part2Org22A_CGGTCTCATACC	-9.208781000927186	-3.5380396107211585	NE-1	False	False	0.0	0.0	0.0
Part2Org22A_CGGTGACTCGTA	-5.283296773813703	19.926270484256726	Ret-4	False	False	0.026893594932089614	0.0	0.0
Part2Org22A_CGGTGGGAATAA	-19.869128002403503	11.282882522499385	Astro-2	False	False	0.0	0.0	0.0
Part2Org22A_CGGTTCTGAGCG	-19.672532718733233	9.32146905481557	Astro-2	False	False	0.06661712455542243	0.0	0.01270103199233323
Part2Org22A_CGGTTGCCTTAA	-12.697249976935408	-6.292667258997045	NE-1	False	False	0.09077016505249974	0.0	0.004262874547813804
Part2Org22A_CGGTTGTGTAGT	-11.580819487533393	-35.1021146185806	Dop-2	False	False	0.0	0.0	0.0
Part2Org22A_CGTAAGCATCGA	-10.177700007899885	-11.230830542166583	NE-1	False	False	0.0	0.04822564218646516	0.0
Part2Org22A_CGTACGTTGTCG	1.675927884793566	20.69789578302495	Ret-3	False	False	0.0	0.0	0.0
Part2Org22A_CGTACTCATAAC	-3.37952500109496	4.331433561683598	NE-1	False	True	0.2384745630420715	0.028818847398075963	0.0
Part2Org22A_CGTACTTGGAGG	-20.803700799751226	25.392951961241536	Astro-3	False	False	0.0049703909755443205	0.0	0.01264339843036215
Part2Org22A_CGTATAACCTAG	-10.84546537791812	-9.861318375956502	NE-1	False	False	0.0	0.0	0.0
Part2Org22A_CGTATCCGTCCG	-8.292947911411847	-8.061228352426019	NE-1	False	False	0.0	0.006684411707026237	0.0
Part2Org22A_CGTATTCGAGGT	-14.233375428616565	28.484520014329373	Astro-3	False	False	0.046155662225799594	0.0	0.0
Part2Org22A_CGTCAGTAGGAT	1.708081557245291	36.87435171741676	C6-1	False	False	0.007594446371819508	0.0	0.0032631252858829974
Part2Org22A_CGTCCTGCAAGG	-10.77372290396229	-35.46795026804231	Dop-2	False	False	0.027740016917907867	0.0	0.0
Part2Org22A_CGTCGACTGAAG	-19.344197750443342	20.750804284015235	Astro-2	False	True	0.1880371149026676	0.0	0.0
Part2Org22A_CGTCGTTTGTAA	-10.647627035202332	-12.183504900876956	NE-1	False	False	0.0	0.00045543295672649287	0.0
Part2Org22A_CGTCTACTTCAC	-8.726762621902195	-0.4848220257434115	Dop-2	False	True	0.2261428061120663	0.0	0.0
Part2Org22A_CGTCTAGCTCCT	-0.6288596318627062	20.59526019318473	Ret-3	False	False	0.0	0.0	0.04647758086617218
Part2Org22A_CGTGACCCAATT	23.830086485593647	-19.324515162429407	PP	True	False	0.020796939819290688	0.3046152624539706	0.08045024766206649
Part2Org22A_CGTGCTGTTGCN	-16.096868470458375	16.758833438758046	Astro-2	False	False	0.06678177849141598	0.0	0.01072180311065262
Part2Org22A_CGTGCTTCCACA	-2.0003789325342507	-0.8806626788645245	NE-1	False	True	0.11916366773122092	0.0	0.005434801792907815
Part2Org22A_CGTGGCAGACAA	-27.67753683790265	9.296826579659607	Ret-4	False	False	0.0	0.0	0.0
Part2Org22A_CGTGGCCTAGCC	-5.241118835758069	19.841605076803912	Ret-4	False	False	0.0	0.0	0.0
Part2Org22A_CGTGGTGACTCC	-8.453959639853991	-8.257230392434794	NE-1	False	False	0.0	0.0	0.0
Part2Org22A_CGTGGTGTTCTA	-3.384739934678218	19.259862417341644	Ret-4	False	False	0.0	0.0	0.0
Part2Org22A_CGTGGTTACGAN	-8.891004117021582	-13.657294614161007	NE-1	False	False	0.0	0.0	0.0
Part2Org22A_CGTTAGTCCTTA	35.19084138088573	8.5089880736579	Musc-Im	False	False	0.0244485308262729	0.0	0.08862474739990837
Part2Org22A_CGTTAGTGGAAG	-19.944266119936188	27.221698401925597	Astro-3	False	False	0.09001803780101056	0.0	0.0
Part2Org22A_CGTTATGTACGA	30.89294677894811	16.23676620198388	PP	False	False	0.0	0.0	0.0
Part2Org22A_CGTTCAGCGATC	-9.380159654261876	-6.673621836185356	NE-1	False	False	0.0	0.0	0.002081018760899446
Part2Org22A_CGTTCCCTCCGA	39.986453325569684	1.8798065724118969	Musc-Im	False	False	0.0	0.002493721129404582	0.0007859454716753727
Part2Org22A_CGTTCCGAGCTN	-23.338301186928256	14.097730949989023	Astro-2	False	False	0.005834449826072116	0.0	0.0
Part2Org22A_CGTTCCGGTCGG	-7.0328759715275675	-6.652505002448874	NE-1	False	False	0.07225372729104983	0.0	0.0
Part2Org22A_CGTTCCTAAACA	-37.33926260349889	-10.863444532165968	C7	True	False	0.009792199952485215	0.01421508718941285	0.34834796052727507
Part2Org22A_CGTTCCTCGTTG	-2.405708471076646	-26.045421775661584	NE-1	False	False	0.005186581874011796	0.0	0.0
Part2Org22A_CGTTCCTGTGTA	21.560564997866724	24.664555195361203	Ret-5	False	False	0.0	0.0	0.0
Part2Org22A_CGTTGACCTATG	19.606022970085252	25.22526237426444	Ret-5	False	False	0.039288051766200136	0.02049870334761721	0.0
Part2Org22A_CGTTGATTACTG	-13.775926386657714	31.55196439805202	Astro-3	False	False	0.0	0.0	0.0
Part2Org22A_CGTTGATTGGCA	-24.184194519674406	17.681367906386534	Astro-2	False	False	0.01856374994104624	0.026053527847580124	0.0
Part2Org22A_CGTTGCCGCCTT	-6.684046837222174	-3.88538841327034	NE-1	False	True	0.17847506506833583	0.0	0.02886669668195149
Part2Org22A_CGTTTTAGACAC	-14.19528285326831	27.793789340924256	Astro-2	False	False	0.0	0.013725771100910484	0.0
Part2Org22A_CTAAAGTAGATA	22.444941537367317	13.749763196848178	PP	False	False	0.0	0.06791711959104027	0.0
Part2Org22A_CTAACAATTGGG	17.216511281177524	17.483659259117847	PP	False	False	0.01882068730586345	0.009458655544031814	0.0
Part2Org22A_CTAACTCTGCTC	20.014655264993287	15.812153856754465	PP	False	False	0.0	0.041403744187540385	0.017409772753525368
Part2Org22A_CTAAGAATGATG	3.2128059562122924	19.46820508495569	Ret-3	False	False	0.0	0.0	0.0
Part2Org22A_CTAAGTACGAGT	31.551235944894984	6.423818500722295	Musc-Im	False	False	0.0	0.004199606514727278	0.012995982224340343
Part2Org22A_CTACAATCGCCG	-11.34695863122797	33.66266431459019	Astro-3	False	False	0.01544724415361013	0.0	0.0
Part2Org22A_CTACACACTAGG	-29.934680976023145	11.248948760755832	Ret-4	False	False	0.0	0.0	0.0
Part2Org22A_CTACCCCGTATA	21.503033508982572	24.978570170493327	Ret-5	False	False	0.0695087252793441	0.0	0.0
Part2Org22A_CTACCCGCCCAG	-9.349934557385831	-10.133219405622887	NE-1	False	False	0.0	0.0	0.0
Part2Org22A_CTACCCGTTCAN	13.940840023655271	29.56219823130899	Ret-2	True	False	0.0	0.14169009257008652	0.0
Part2Org22A_CTACGAAGAAGA	39.54289061433063	5.558075016225095	Musc-Im	False	False	0.0	0.0036608046433617473	0.0
Part2Org22A_CTACGAGCCGTN	-4.605041175831374	3.6319393407467917	NE-1	False	True	0.45463502670733746	0.0	0.001148588428743659
Part2Org22A_CTACGTCACGCN	-16.015051210234542	16.930780414791936	Astro-2	False	False	0.08969634005890714	0.0	0.0
Part2Org22A_CTACGTCGTCTT	-13.892260522845499	-5.383140911628575	NE-1	False	False	0.06879119347006583	0.0	0.0
Part2Org22A_CTACTATCAGAC	-12.949904335904245	-10.395441321039792	NE-1	False	False	0.0	0.0	0.008385094298785676
Part2Org22A_CTACTCACCTGT	-24.510058147538373	13.848847169127819	Astro-2	False	False	0.0	0.0	0.0
Part2Org22A_CTACTCTCGCCT	13.237332075900982	28.932332040273604	Ret-2	False	False	0.02762389217025451	0.0	0.0004143892862575004
Part2Org22A_CTACTGCGTCCG	-16.185574217993764	8.963044649350156	Astro-1	False	False	0.0	0.0	0.0
Part2Org22A_CTACTGGATGTG	-17.220507995821002	12.562553338861818	Astro-2	False	False	0.0	0.0	0.0
Part2Org22A_CTACTGGGGGCA	-22.941490525871178	21.534040661175336	Astro-3	False	True	0.11851205282733135	0.03235087413273806	0.0
Part2Org22A_CTACTTATTACG	-5.985506391729961	-10.278028463927674	NE-1	False	False	0.0	0.0	0.0004909623323378752
Part2Org22A_CTAGAAGATCTC	-9.52727761438108	-6.093219984766975	NE-1	False	False	0.0	0.0	0.0
Part2Org22A_CTAGACATCACC	12.29707967156018	24.77478480181997	Ret-6	False	False	0.0	0.0	0.0053798022732390325
Part2Org22A_CTAGACGCTCCC	3.959689119989176	39.36505693690052	C6-2	False	False	0.0	8.422236986886996e-05	0.0021406568406130027
Part2Org22A_CTAGATACTCGG	1.075691652743448	26.394684979568204	Ret-3	False	False	0.043652592759178925	0.0	0.01192675091219146
Part2Org22A_CTAGATTTGCCT	-5.026528064270422	19.65304163868421	Ret-4	False	False	0.0	0.0	0.0
Part2Org22A_CTAGCAGTTTAC	-24.550360009995394	16.043000693155523	Astro-2	False	False	0.044655194933128875	0.008964126031067448	0.0
Part2Org22A_CTAGCCCGTAGG	-19.876589879262333	30.681953842302256	Astro-6	False	False	0.0	0.0	0.0
Part2Org22A_CTAGGAAGACTG	0.17675146777693834	27.227696378139047	Ret-2	False	False	0.01911030851786742	0.0	0.012646559329844017
Part2Org22A_CTAGTCAGTCAC	-2.4755298512290054	1.7376731453080423	NE-1	False	True	0.2874666419922345	0.0	0.0
Part2Org22A_CTAGTGGGAGAG	-4.760151487757627	19.97017577277446	Ret-4	False	False	0.0	0.0	0.0
Part2Org22A_CTAGTGTTTACG	-10.830089618458006	36.70010952862991	Astro-4	False	False	0.0	0.0	0.0
Part2Org22A_CTATACGATGCG	-1.4124206727028348	35.791675452293646	C6-1	False	False	0.028599923624541012	0.0	0.0
Part2Org22A_CTATAGCCTGCA	-1.8200527240438538	-7.098442886196559	NE-1	False	False	0.0	0.0	0.0
Part2Org22A_CTATCACGCACA	22.19602123153055	24.82342170533208	Ret-5	False	False	0.08931858453292667	0.0	0.0
Part2Org22A_CTATCCGCTAAA	-7.621660494129971	-4.033180925011212	NE-1	False	True	0.1971351477401372	0.0	0.0033101640846666365
Part2Org22A_CTATCGAGGCAT	1.4281435326056207	26.02186715897733	Ret-3	False	True	0.1008627704759626	0.00238029512632077	0.0
Part2Org22A_CTATCGTCGCCA	2.2668540474063206	37.1126963892261	C6-1	False	False	0.0	0.0	0.0
Part2Org22A_CTATGAATTGCC	-9.254662163419937	-5.138247161648152	NE-1	False	False	0.022501390078341284	0.00037869926277385994	0.0
Part2Org22A_CTATGCGAGCCT	-1.3863400015788598	21.877159002423383	Ret-3	False	True	0.14651932905752277	0.0	0.0
Part2Org22A_CTATTGTTCTAA	-22.64051685663283	18.141805875077726	Astro-2	False	False	0.06080067890965196	0.03387684463238573	0.0
Part2Org22A_CTCAAAGTTAGC	-12.552326738804586	-8.043403486570503	NE-1	False	False	0.0	0.0	0.0
Part2Org22A_CTCAAGCTTTCA	6.63833812504233	19.55572253581823	Ret-3	False	False	0.0	0.0	0.0
Part2Org22A_CTCAATACCACN	-20.48343726044914	22.999757567204238	Astro-5	False	False	0.08306095865438237	0.0	0.0
Part2Org22A_CTCACCATATGC	-10.50413098643332	5.33498175018013	NE-2	False	True	0.5926227041880966	0.0	0.0
Part2Org22A_CTCAGCCAGCTN	-19.59355670803021	27.16225914461871	Astro-3	False	False	0.0	0.000339155571114509	0.0010357547989382776
Part2Org22A_CTCAGCCCTAAG	-10.45731638618846	-5.327961804721479	NE-1	False	False	0.08989900416051366	0.0	0.013135618758451768
Part2Org22A_CTCAGGGTAGAA	-10.444664269136036	-5.437022422158389	NE-1	False	False	0.05235521955855051	0.0	0.0
Part2Org22A_CTCATAGTGATA	38.64400997833931	-0.26765105458328	Musc-Im	False	False	0.0	0.0	0.0
Part2Org22A_CTCATATTTGTT	-17.693134008577736	16.984636871242895	Astro-2	True	False	0.07377888764516188	0.12369423331233552	0.0
Part2Org22A_CTCATCACGAAG	-1.84002220505299	1.6686423700630717	NE-1	False	True	0.33298045672719834	0.015710307576183736	0.0
Part2Org22A_CTCATCGCCTAT	-2.1095689206699757	22.501016043193687	NE-1	False	False	0.0	0.0	0.0030255039954254015
Part2Org22A_CTCATCGTCCGT	-14.104542080985317	33.43860890395473	Astro-3	False	False	0.0	0.014617131373169143	0.0
Part2Org22A_CTCATTCGCCGN	-3.6995826449147104	19.237349879095962	Ret-4	False	False	0.0	0.0	0.0
Part2Org22A_CTCCAACCGCTA	1.3516996460839528	36.52337510251071	C6-2	False	False	0.08573921021991945	0.0	0.0
Part2Org22A_CTCCACCTAATA	-2.230533547395935	24.94899968272076	Ret-2	False	False	0.005824372649268335	0.0	0.0
Part2Org22A_CTCCCAGACACT	-0.8813496976215446	8.823920374442983	Ret-5	False	False	0.03583019582299562	0.05488140831684682	0.0
Part2Org22A_CTCCCGATACTA	-0.016183191090848488	19.33684302097814	Ret-3	False	False	0.0	0.0	0.0
Part2Org22A_CTCCCTCCTGTG	13.22087388863253	29.000902274661822	Ret-2	False	False	0.037546696044933076	0.0	0.0
Part2Org22A_CTCCCTTGTCCT	-1.1766649749534286	20.53858594422739	FB-2	False	False	0.0	0.0	0.0
Part2Org22A_CTCCGGGTAACT	-7.319669384840064	-3.942172658981731	NE-1	False	True	0.10505884683488219	0.0	0.0
Part2Org22A_CTCCTCTAGAAA	36.268143365366335	3.665643934103303	Musc-Im	False	False	0.0	0.00898042584520675	0.0
Part2Org22A_CTCCTGATTTAN	-10.074542864398447	34.94662309954477	Astro-3	False	False	0.0004489377594255239	0.0	0.0
Part2Org22A_CTCGAGTCAAGA	-9.880211628554832	-11.911647782415994	NE-1	False	False	0.0	0.017198981042442846	0.04704534508416741
Part2Org22A_CTCGAGTTTACG	-10.009647479491928	36.16484688018302	Astro-4	False	False	0.0009939099301316994	0.0	0.02705658885579288
Part2Org22A_CTCGCAAGAGAC	-13.126961654841883	-9.948922083602543	NE-1	False	False	0.0	0.0	0.0
Part2Org22A_CTCGCAGTCTAG	17.671398261633204	17.58697025602599	PP	False	False	0.0	0.033623689154173325	0.005375599595660562
Part2Org22A_CTCGCCCCGACC	-19.52715152997061	12.374336599092194	Astro-2	False	False	0.0	0.018935409036510784	0.0
Part2Org22A_CTCGCTATCGAA	16.794270552992952	-33.230555623106746	NE-1	True	False	0.033198717806382366	0.007850379483511721	0.43013194133908556
Part2Org22A_CTCGTCGCTGTG	-28.16460457396275	11.84808850441863	Ret-4	False	False	0.0	0.0	0.0
Part2Org22A_CTCGTCGGAACT	-4.4955795300507555	20.134516824391266	Ret-4	False	False	0.0	0.004077694486509763	0.0038961122610172705
Part2Org22A_CTCGTCGTGACT	-5.57347779594108	19.752920347756774	Ret-4	False	False	0.03280367824943825	0.0007577161041560758	0.0
Part2Org22A_CTCGTCTTTACG	-12.124410767506511	36.33432890388023	Astro-4	False	False	0.0	0.0	0.0
Part2Org22A_CTCGTCTTTGTN	18.683970787245677	25.42578686834285	Ret-5	False	False	0.0	0.0	0.0
Part2Org22A_CTCGTGATTACG	-12.508451574644711	35.90535829425601	Astro-4	False	False	0.0	0.0	0.0
Part2Org22A_CTCGTGGCTTTC	-14.485966821797666	28.01321456215354	Astro-3	False	False	0.0	0.013849357761710855	0.0
Part2Org22A_CTCGTGGTTACG	-11.003024517249855	36.697630329846675	Astro-4	False	False	0.0	0.004419513273426576	0.008868510558410125
Part2Org22A_CTCGTGTATACG	-12.857659382004718	35.81995653267181	Astro-4	False	False	0.0	0.0	0.0016356262393602446
Part2Org22A_CTCGTGTTAACG	-9.929629209045293	36.1591001021449	Astro-4	False	False	0.025056597606087347	0.004050611367062408	0.0
Part2Org22A_CTCGTGTTTACG	-12.676699583471336	35.79068319349895	Astro-4	False	False	0.01139862405685782	0.0	0.0
Part2Org22A_CTCGTGTTTACT	-9.91275578844257	36.25329181045176	Astro-4	False	False	0.0	0.0	0.0
Part2Org22A_CTCGTTACGACA	-17.11485874119831	-9.072703803266467	Ret-2	True	False	0.05214978327871578	0.19990087257328717	0.08694333740105593
Part2Org22A_CTCTAAAGGGCT	-13.810615625713814	7.322968925304396	Astro-2	False	True	0.2383769919600004	0.0	0.0
Part2Org22A_CTCTAACTAGTC	-24.57341255561509	13.866003493468327	Astro-2	False	False	0.0	0.0	0.0
Part2Org22A_CTCTACGATAAA	-11.790051457321452	-10.925535734322503	NE-1	False	False	0.0	0.0	0.0
Part2Org22A_CTCTCCTCGACG	-9.409459300976518	-3.656393789302514	NE-1	False	False	0.0032113892322524424	0.0	0.0
Part2Org22A_CTCTTTGCACAG	17.453714587440345	-32.91706997411937	NE-1	True	False	0.050756904885798086	0.08996818746451425	0.39265262179368704
Part2Org22A_CTCTTTTCAATG	-3.476506221093814	19.185346406966232	Ret-3	False	False	0.0	0.0	0.0
Part2Org22A_CTCTTTTTCTAA	-3.612924134053035	-9.080313109882077	NE-1	False	False	0.06779243648367031	0.0	0.012179691554346964
Part2Org22A_CTGAACGTCCGT	-11.83721881871028	36.41100468574133	Astro-4	False	False	0.0	0.0	0.0
Part2Org22A_CTGAGTATAGAA	18.002709520119783	14.975081833106104	PP	False	False	0.011950844579783708	0.0	0.0
Part2Org22A_CTGATAGATCAT	9.31607205630922	20.630491593753153	Ret-3	False	False	0.0	0.0	0.0
Part2Org22A_CTGATAGTCCGT	-13.509307805938784	34.80731861509571	Astro-4	False	False	0.0	0.004927572405229655	0.0
Part2Org22A_CTGATCCTCCGT	-16.25423918697669	34.16551456490062	Astro-4	False	False	0.0	0.0	0.0
Part2Org22A_CTGATCGACCGT	-12.797812148853048	35.84188504933436	Astro-4	False	False	0.0	0.00016872005491105408	0.0
Part2Org22A_CTGATCGTACGT	-13.87137551863271	34.146051109057375	Astro-3	False	False	0.0	0.01027781167031062	0.0
Part2Org22A_CTGATCGTCAGT	-13.633862057347125	35.03067791285551	Astro-4	False	False	0.0	0.0	0.0
Part2Org22A_CTGATCGTCCCT	-14.030252736067343	34.67505322266188	Astro-4	False	False	0.0	0.0	0.0
Part2Org22A_CTGATCGTCCGA	-15.867474532111096	33.68079794713195	Astro-6	False	False	0.018348211228506897	0.0	0.0
Part2Org22A_CTGATCGTCCGG	-13.209592556751895	34.866915367956565	Astro-4	False	False	0.03260330634032104	0.006741698174596624	0.0
Part2Org22A_CTGATCGTCCGT	-13.431815538204853	34.71481071147412	Astro-4	False	False	0.0	0.0	0.0
Part2Org22A_CTGATCGTGTGG	-1.6083292954339985	21.088449563429354	Ret-4	False	True	0.11634770506878447	0.00010270792025323268	0.0
Part2Org22A_CTGATGCACCGN	16.945991089298055	-27.10086132001907	Astro-2	True	False	5.411494638146008e-05	0.016122569160209117	0.28302917672057604
Part2Org22A_CTGATGTCATAC	-13.935028778552795	-5.613330851175102	NE-1	False	False	0.06599197635033006	0.0	0.0
Part2Org22A_CTGATTAACTCT	-20.12474576629173	11.835304522634782	Astro-2	False	False	0.016292807266140595	0.0	0.0
Part2Org22A_CTGATTGACTCT	-24.760527106365128	14.188127423694255	Astro-2	False	False	0.0	0.0	0.0
Part2Org22A_CTGCAAGTATTG	34.30352879626547	6.2183726301387265	Musc-Im	False	False	0.0036531427161873124	0.0	0.002758569531662542
Part2Org22A_CTGCAATTTCCT	-6.372284638654459	-3.2122061023443638	NE-1	False	False	0.08807991777126498	0.01549321789552181	0.0
Part2Org22A_CTGCACGTCTCT	0.4207225399152733	27.15412776923622	Ret-2	False	False	0.0	0.0	0.0
Part2Org22A_CTGCCCTCGGGG	0.8097818394094769	37.66923850875806	C6-1	False	True	0.3355145778151395	0.0	0.0
Part2Org22A_CTGCCTTGCTTT	-8.49312130108524	-8.803569723388637	NE-1	False	False	0.0	0.024829776951846926	0.0
Part2Org22A_CTGCCTTTAAAT	0.6131357073070822	19.359613205374405	Ret-3	False	False	0.0	0.013969405030843823	0.0
Part2Org22A_CTGCCTTTCTAA	-4.412649197298541	20.364472794812656	Ret-4	True	False	0.0	0.11689089612264753	0.0821468543245083
Part2Org22A_CTGCGATCAACG	-11.793551950327219	33.08907811436834	Astro-3	False	False	0.03712875182041818	0.0	0.0
Part2Org22A_CTGCGCGTGGAT	-19.228382019627528	18.318557044112584	Astro-2	False	False	0.011156544551173087	0.0	0.0
Part2Org22A_CTGCGCTCACAC	-12.616731612998239	-3.303884289485702	NE-1	False	False	0.06343425934963856	0.02676967165964581	0.0
Part2Org22A_CTGCGGAGATCA	-5.385334652699769	-5.489104270400999	NE-1	False	False	0.05140987653654392	0.01698447145517498	0.0
Part2Org22A_CTGCTATGTAAA	2.507427924861395	38.56514235525893	C6-2	False	False	0.03904481183112705	0.014839674177097882	0.0
Part2Org22A_CTGCTCGTCCGT	-15.527974442597843	31.84230122975836	Astro-3	False	False	0.015088937048420884	0.002204472021606898	0.0
Part2Org22A_CTGCTTCTACGA	-13.865102302362633	31.334994962979913	Astro-3	False	False	0.004626869287280575	0.07905992727819533	0.0
Part2Org22A_CTGGAAGAATTC	18.10440870718326	17.33258784265109	PP	False	False	0.0	0.0	0.01882944147225082
Part2Org22A_CTGGACACCCCA	-12.709643752929008	30.61620943051138	Astro-3	False	False	0.005702248343285387	0.004670859731742317	0.0
Part2Org22A_CTGGACATTCCG	-10.255249181271866	-11.0418334301215	NE-1	False	False	0.0	0.0	0.0
Part2Org22A_CTGGACCCAGAN	-13.2028678099655	-4.884512017792777	NE-1	False	True	0.16061202207655592	0.0	0.03519185342988063
Part2Org22A_CTGGAGGAATAC	-17.03066692650454	14.106837033817484	Astro-2	False	False	0.006687270419119933	0.0	0.007377945817618426
Part2Org22A_CTGGCTGGGATG	0.6188847607449279	19.849577674328437	Ret-3	False	False	0.0	0.030316717215968837	0.04148296101331072
Part2Org22A_CTGGGACGTTCT	-2.660127794205366	20.435801366134584	Ret-4	False	False	0.07383709806138153	0.0	0.0
Part2Org22A_CTGGGCACTACN	-11.710811695608225	-9.162031560130862	NE-1	False	False	0.0	0.0	0.0
Part2Org22A_CTGGTGACCTAN	-1.724472646390889	36.80749514124282	C6-1	False	False	0.0	0.0	0.0
Part2Org22A_CTGTAATGGGCA	-22.289430465561082	17.296906210705732	Astro-2	False	False	0.0	0.0	0.0
Part2Org22A_CTGTATGCTACG	-10.72812017260101	-11.458620699938058	NE-1	False	False	0.0	0.0032794874305268396	0.023309980135673748
Part2Org22A_CTGTATGTACGT	-24.87396700369318	14.684171188079945	Astro-2	False	False	0.0	0.0	0.0
Part2Org22A_CTGTATTATAGT	-1.1248350051637175	37.37583496331918	C6-1	False	False	0.0	0.0	0.0
Part2Org22A_CTGTCCGTTCAC	-8.498777612413747	-2.7740459486231193	NE-1	False	True	0.1840646513421132	0.0	0.0
Part2Org22A_CTGTCTGTCTCT	-21.61671539579014	22.251294844685987	Astro-3	False	False	0.014050291250982155	0.0	0.00649726114984315
Part2Org22A_CTGTGAGTCATT	-9.204988598271633	-10.166174160754327	NE-1	False	False	0.044366420055361594	0.0	0.0
Part2Org22A_CTGTGATACTCC	-17.693894113606305	18.06815987959258	Astro-2	False	False	0.017877897764106546	0.0007803744844105399	0.0
Part2Org22A_CTGTGATATAGA	-14.187089813998206	31.629274401145793	Astro-3	False	False	0.0	0.0	0.0
Part2Org22A_CTGTGATCCTAA	-3.5500694701475486	20.705717791665407	Ret-4	False	False	0.07382257875531278	0.0	0.0
Part2Org22A_CTGTTCTGCTCG	-10.678977374256876	34.28401996283939	Astro-3	False	False	0.04687564079973253	0.0	0.0
Part2Org22A_CTGTTGAATTAT	33.21626559028638	2.151669676015929	Musc-Im	False	False	0.0	0.0021850801058308344	0.0
Part2Org22A_CTTAAGGGGTGG	2.2497650672473415	21.121647676248894	Ret-3	False	False	0.0	0.0	0.0
Part2Org22A_CTTAGAAGTGTT	-9.432688084431705	35.38303112824024	Astro-4	False	False	0.0	0.0	0.0
Part2Org22A_CTTAGCCAGGAC	-0.30012832041457377	19.220483865698327	Ret-3	False	False	0.0	0.0006803669583329501	0.0
Part2Org22A_CTTATCAGACGC	-12.67874341625806	-6.711332487150653	NE-1	False	False	0.01757767582704653	0.014620101813121752	0.0
Part2Org22A_CTTATCGCTCTT	-5.703741981796025	19.53315258684842	Ret-4	False	False	0.0	0.0	0.0
Part2Org22A_CTTATCGTCCGT	-11.775233564238999	36.306879767708466	Astro-4	False	False	0.025550173321657047	0.006689266992040376	0.0
Part2Org22A_CTTATGCTGCGC	-9.612266912741914	-5.246569496097983	NE-1	False	False	0.010843680840100156	0.0010633035893059725	0.0
Part2Org22A_CTTCAACCTCCN	-12.693317095124634	-9.526076014658628	NE-1	False	False	0.0	0.0	0.0
Part2Org22A_CTTCACCCCCCA	-14.69639467998854	31.63991583390531	Astro-3	False	False	0.0	0.0	0.0
Part2Org22A_CTTCACCTCTAC	1.5783669407772882	26.048530178038504	Ret-3	False	False	0.02844459776378758	0.00019648587468741013	0.0
Part2Org22A_CTTCATGGCACA	-22.420621685259917	17.621983975663777	Astro-2	False	False	0.0	0.024464198132740686	0.0
Part2Org22A_CTTCCAACATCC	-11.802215880870296	-8.498001517554577	NE-1	False	False	0.0	0.0	0.0
Part2Org22A_CTTCGGGAAGGG	-24.00653618685929	13.92274494705634	Astro-2	False	False	0.0	0.0032877042986186582	0.0016727139595846224
Part2Org22A_CTTGAAGTCCGC	-2.7369236031642608	23.295883493801334	Ret-4	False	False	0.08342141964326856	0.0	0.007610482055996743
Part2Org22A_CTTGAATGGGCA	-3.2066952488327125	4.180803306332786	NE-1	False	True	0.22202299206213616	0.0	0.0
Part2Org22A_CTTGAGTGGCCA	0.4720860781389511	27.056830853663037	Ret-2	False	False	0.012681721571618055	0.014911654546479572	0.02489914932063015
Part2Org22A_CTTGCAAACTAG	-16.46575356071536	14.755057537455281	Astro-2	False	False	0.00567701044798028	0.07049807440813836	0.0
Part2Org22A_CTTGCCCAGTCC	-30.11119079488504	22.024904750277134	Dop-1	False	False	0.08838592295573212	0.0	0.0
Part2Org22A_CTTGGGGGCCTN	-23.872650551931045	18.02278521458281	Astro-2	False	False	0.0	0.0	0.0
Part2Org22A_CTTGGGGGGCCT	-24.250299449608608	17.23032583456249	Astro-2	False	False	0.0	0.0009300114552143153	0.0
Part2Org22A_CTTGTGCCGAAN	-2.0204235965846102	22.768438320845018	Astro-2	False	False	0.0980113721989858	0.0	0.0014497717801759563
Part2Org22A_CTTTACATGGAC	0.8594765383295546	37.625828788917104	C6-1	False	True	0.26671157392693745	0.0	0.0
Part2Org22A_CTTTAGTCGCAC	-19.058178977290584	23.656770542884264	Astro-3	False	False	0.08625780777064222	0.0	0.0
Part2Org22A_CTTTCCACCGGA	-14.989211299476167	30.49706688611731	Astro-3	False	False	0.05115135722166655	0.0	0.0
Part2Org22A_CTTTCTTGATTN	5.86987721730349	-6.862492455210769	NE-1	False	False	0.0	0.0	0.0
Part2Org22A_CTTTGCGGTCCG	-8.600036456737438	-9.657964488839657	NE-1	False	False	0.0	0.02100140137256035	0.0
Part2Org22A_CTTTGGAAGTAG	0.7698577637014258	36.30913459477371	C6-1	False	True	0.2787463915428802	0.0	0.0
Part2Org22A_CTTTTAGATCCN	-10.149976692457496	-11.734915462428976	NE-1	False	False	0.014493417693358678	0.006919281309154981	0.0006629460020682832
Part2Org22A_CTTTTGAGACCG	-11.374013477681265	-10.789995399829047	NE-1	False	False	0.006028209490502714	0.028190035799580786	0.0
Part2Org22A_GAAACAAATCAA	26.030672953427437	-19.594296486078072	PP	True	False	0.009051997185513519	0.3452476933219766	0.022067050442767928
Part2Org22A_GAAACCTTTCAT	1.339961172985425	26.402611725543284	FB-2	False	False	0.0	0.0	0.0
Part2Org22A_GAAACGCATGAC	6.535854147439607	20.14677586492148	Ret-3	False	False	0.0	0.0	0.008090119149642925
Part2Org22A_GAAAGATTCGTA	23.45075092221801	-0.08984604457387921	PP	False	False	0.0	0.0	0.012918459252988268
Part2Org22A_GAAAGGCCAACT	-8.60211855759963	-6.580598871524063	NE-1	False	False	0.0	0.0	0.008350919078182088
Part2Org22A_GAAAGGTTTCTT	7.272843437618032	19.78861135620335	Ret-3	False	False	0.013779451210542899	0.0	0.0
Part2Org22A_GAAATACGTTCC	13.01391124685241	28.713317960399767	Ret-2	False	False	0.0	0.0	0.0004983401852324095
Part2Org22A_GAAATATCTGCT	-24.21913279031777	17.155057889991088	Astro-2	False	False	0.0	0.0	0.0
Part2Org22A_GAAATTAACTTC	-17.19932987388466	18.324567045222036	Astro-2	False	False	0.014880584790616725	0.004946573686651916	0.0
Part2Org22A_GAACCAATGTTA	27.678477831754986	-21.637451656579728	PP	True	False	0.0	0.24918766714835305	0.06340431679824753
Part2Org22A_GAACCCATGTCC	19.96129656124388	15.811146411343348	PP	False	False	0.0	0.004994177735553045	0.0
Part2Org22A_GAACGAGATCCC	32.465773369849	8.91523102189658	Musc-Im	False	False	0.09881846250127516	0.03741114528329448	0.0
Part2Org22A_GAACGCCCGTAT	-13.6012222803395	31.976914822438633	Astro-3	False	False	0.028094100055555644	0.0019487151916600086	0.0
Part2Org22A_GAACGGAACTAA	-12.4714710854148	-3.6867297539587014	NE-1	False	False	0.009508291236622122	0.0	0.022947652924665822
Part2Org22A_GAACGGCCTGCG	-5.64393273409707	-8.712825538098517	NE-1	False	False	0.09231368095880073	0.0	0.0
Part2Org22A_GAACGGTCCATN	35.95957668607645	-1.7080429955001926	Musc-T1	False	False	0.0	0.019942405771089185	0.0
Part2Org22A_GAACGTCTTATG	-10.744384596994307	33.82885042621244	Astro-4	False	False	0.0	0.0	0.011026228654505983
Part2Org22A_GAACTATCTTCT	-14.719716033461252	31.75593653436697	Astro-3	False	False	0.0	0.0	0.005225032773737717
Part2Org22A_GAACTTCACTTA	-11.359958014878705	33.61601231071303	Astro-3	False	False	0.003076921575225773	0.0	0.008034349760640177
Part2Org22A_GAAGACCTGATT	-12.51614683121211	-8.237408397013859	NE-1	False	False	0.0	0.007033648490775427	0.018082606346306564
Part2Org22A_GAAGACGCTCCC	3.940532839923008	39.391331694163526	C6-2	False	False	0.027704431713775887	0.0	0.003303829420892882
Part2Org22A_GAAGACGGATCT	-10.923539402492509	-12.01396519634978	NE-1	False	False	0.0	0.0	0.0
Part2Org22A_GAAGAGGCTGCC	-25.21748539168127	14.552532058058196	Astro-2	False	False	0.0	0.004193428269843313	0.009663622896527061
Part2Org22A_GAAGAGGGAAAT	17.372023472768383	-21.2037170670309	Dop-2	True	False	0.04111085864776955	0.10814719291394849	0.0
Part2Org22A_GAAGATGCGCGT	-18.703336471786407	20.96924385027167	Astro-5	False	True	0.34270036428966394	0.0	0.0
Part2Org22A_GAAGGCGGAGTC	-21.897576811541647	16.714271863103093	Astro-2	False	False	0.05117693109087464	0.028255844152021824	0.0
Part2Org22A_GAAGGGACCTGG	-8.607126686562427	35.608199997746624	Astro-4	False	False	0.0	0.0038222285782086667	0.0
Part2Org22A_GAAGGTAGTACG	18.860978539119785	17.33212662096254	PP	False	False	0.007792036004222579	0.0	0.0
Part2Org22A_GAAGTATAGGTC	23.3563010933586	-19.34985553029539	PP	True	False	0.0	0.19899540105127836	0.15755699957946237
Part2Org22A_GAAGTGTTCAGT	18.223459568730146	17.857627471737974	PP	False	False	0.0	0.0	0.0
Part2Org22A_GAAGTTAGAACC	23.375009592435163	-29.46640324808502	NE-1	True	False	0.0	0.31117128395847987	0.1552561536622996
Part2Org22A_GAATAGCGCCTC	-9.693166512156008	-4.1606368219736485	NE-1	False	False	0.09366207640308602	0.0	0.0
Part2Org22A_GAATAGCTCCAC	-22.014979126832554	22.071159933400256	Astro-5	False	False	0.0	0.006218076745011167	0.005812490176223585
Part2Org22A_GAATAGTAAACC	0.13226682536912981	38.24442617825862	C6-1	False	True	0.15632777772488082	0.0	0.0
Part2Org22A_GAATATCCTAGG	13.977323919713276	32.44296179035318	Ret-2	False	True	0.13028539185400922	0.0	0.0
Part2Org22A_GAATCAGCTATG	-14.420348166738975	16.002692824900574	Astro-2	False	False	0.0	0.0	0.0
Part2Org22A_GAATCCTATCCA	13.76167495616184	28.904720017334217	Ret-2	False	True	0.12277864176052525	0.03662169688317685	0.0
Part2Org22A_GAATCGCCGCTC	37.9576908074051	-0.192893415715388	Musc-Im	False	False	0.005948099001770142	0.0	0.0010386460617846393
Part2Org22A_GAATGAGTTTAC	20.68244955519347	-8.305099354452292	PP	True	False	0.015342310984758302	0.05517574485580651	0.17850203868039038
Part2Org22A_GAATGGTTCAAG	13.817740695549896	30.701235734466838	Ret-2	False	False	0.02373742801126289	0.022472119564632246	0.0
Part2Org22A_GAATGTAGAGGG	23.7428770156241	-18.899900384016142	PP	True	False	0.04535569083769548	0.20651411180383025	0.11567250153420953
Part2Org22A_GAATTAGTTCTT	-24.22667594952341	17.451944345408084	Astro-2	False	False	0.005556347866309149	0.0	0.0
Part2Org22A_GACAAATTCTAG	-21.709018602529294	22.91460691958571	Astro-3	False	False	0.04294499423582584	0.0	0.0
Part2Org22A_GACAAGTTATTG	-2.4912793727020075	23.561400430525183	Ret-4	False	False	0.04083853096244224	0.05198551170793303	0.0
Part2Org22A_GACACAAAACGG	0.4086132557994986	34.385687432278814	C6-1	False	False	0.0	0.05350472131647287	0.05158688265654077
Part2Org22A_GACACCTTCTCT	-14.189309545994384	27.85670147063101	Astro-3	False	False	0.0	0.0	0.0
Part2Org22A_GACACGAATCCN	-14.235553480613397	34.97239919946173	Astro-4	False	False	0.041502130748875515	0.0	0.0
Part2Org22A_GACAGGGTAAGG	-2.387382981470785	23.231538017543276	FB-2	False	False	0.0	0.0	0.014798071974811939
Part2Org22A_GACAGGGTGTGA	16.837134262851034	8.951257510904334	PP	False	False	0.053703499883401985	0.016194874241883758	0.0
Part2Org22A_GACCATAGAGAG	-9.888791828778201	-10.908611006112555	NE-1	False	False	0.0	0.0	0.0
Part2Org22A_GACCATTCACGA	-11.09201242245429	33.67702042199122	Astro-4	False	False	0.028931827262305025	0.0	0.0
Part2Org22A_GACCCACCCTAN	-14.316902217343644	28.322771220268237	Astro-3	False	False	0.014442042320320888	0.0	0.0
Part2Org22A_GACCCCCTCTAG	-8.510174809156355	-8.338944221364384	NE-1	False	False	0.0	0.006297522077825006	0.011516231926124972
Part2Org22A_GACCCCGCCGTG	-3.559934518021223	0.15329060861099142	NE-1	False	True	0.15847330158946596	0.0	0.005652768315990332
Part2Org22A_GACCGCTTGCTC	19.254536545895625	16.625954675171986	PP	False	False	0.0	0.02078873486480165	0.021959126585078793
Part2Org22A_GACCGTAAAGGC	2.3340118417353706	20.710627514216558	Ret-3	False	False	0.037081594310576844	0.0	0.0
Part2Org22A_GACCTATGAGCC	0.9099132182270906	26.3366044042103	Ret-2	False	False	0.00792387929176515	0.003826834323978699	0.0
Part2Org22A_GACCTTGGCATG	-24.771896682612596	14.087692091104994	Astro-2	False	False	0.0	0.0	0.011161862167324347
Part2Org22A_GACGAAATGCAA	-21.958339540995283	24.191529957321077	Astro-3	False	False	0.0	0.0	0.0
Part2Org22A_GACGAACGAGAN	23.486775974083926	-23.74305122112857	PP	True	False	0.001386520304362873	0.21820424728847873	0.16842996314914782
Part2Org22A_GACGAGCTCGAG	-12.563469766951787	-9.37595188006641	NE-1	False	False	0.0	0.0	0.0
Part2Org22A_GACGATCGGAAA	-12.901611566947714	-12.732692323014431	NE-1	False	False	0.0010685358180899372	0.0	0.0
Part2Org22A_GACGGGCGACGA	-9.908433998694703	4.139696576492912	NE-1	False	True	0.5366627850943552	0.0	0.0
Part2Org22A_GACGTACGTTCN	0.4000469945137796	27.365767644382068	Ret-2	False	False	0.007096459904403661	0.016566044631432023	0.002466972889483647
Part2Org22A_GACGTTTTCTAG	-12.0930742934538	-10.555758026232983	NE-1	False	False	0.02702415437477356	0.0	0.0
Part2Org22A_GACTCTCTAGAC	-24.637004118803635	16.564825522387252	Astro-2	False	False	0.0	0.0	0.0
Part2Org22A_GACTTCCGTACC	17.434957489094103	-20.298694338534332	Dop-2	True	False	0.01530015950917405	0.11394897096281219	0.0
Part2Org22A_GAGAAATCTCAC	13.83472787556759	30.896835070936284	Ret-2	False	False	0.002798716716118944	0.0022503756920561942	0.013285437974387674
Part2Org22A_GAGAACGTGGCT	-30.80132495933266	15.376631209054988	Ret-4	False	False	0.0	0.002614492881570259	0.0
Part2Org22A_GAGACAACACTG	-5.556223500597986	19.572936751590102	Ret-4	False	False	0.0	0.0	0.0
Part2Org22A_GAGAGTCCTCCC	-1.324697916694721	22.502577422340156	Ret-4	False	False	0.0	0.0	0.0
Part2Org22A_GAGATCGCGGCT	-24.883175576115196	16.73900260769325	Astro-2	False	False	0.0	0.0	0.0
Part2Org22A_GAGATGAGTCCT	-13.336315969946195	-5.373466815735291	NE-1	False	False	0.025997978005707856	0.007404320894926907	0.0
Part2Org22A_GAGATGATTCAA	-13.220943371947977	-20.442993434297012	NE-1	False	False	0.0	0.0	0.003580978048785149
Part2Org22A_GAGCACGTGGTG	3.2245918498506723	-37.465435573066394	Ret-5	True	False	0.0	0.0	0.6034955341180108
Part2Org22A_GAGCAGTCGGGA	-8.42023999565177	-5.1155629846460435	NE-1	False	False	0.08147995701889313	0.0	0.006799689330972828
Part2Org22A_GAGCGCAGGAAN	6.617394059914162	19.846991594673522	Ret-3	False	False	0.0	0.0	0.0
Part2Org22A_GAGCGCATCCTG	-2.2140874939916015	19.087268719208506	Ret-3	False	False	0.0	0.0	0.0
Part2Org22A_GAGCGCTGAGGT	-12.961190629678937	-10.340271173656483	NE-1	False	False	0.0	0.0	0.01954022110079288
Part2Org22A_GAGCGGTATAAA	-15.937575894518613	20.161765342734636	Astro-3	False	False	0.058937066903062704	0.023983411743077145	0.0
Part2Org22A_GAGCTGCAATAA	-4.533477813330933	6.477076621097242	Astro-2	False	True	0.23864151261227426	0.04923648773830236	0.0
Part2Org22A_GAGCTGCGGACG	-25.356166579257106	14.862098021517161	Astro-2	False	False	0.0	0.0	0.0
Part2Org22A_GAGGACACGCAA	-14.161353882628067	27.609384151703782	Astro-2	False	False	0.0	0.015190245833216601	0.0
Part2Org22A_GAGGACATAGGG	13.16184741686039	28.886609006304006	Ret-2	False	False	0.007260571178955076	0.0	0.0
Part2Org22A_GAGGAGCGCCTA	31.474270520798786	6.665774429868649	Musc-Im	False	False	0.013580920741625886	0.019331155600859632	0.016843986496341577
Part2Org22A_GAGGCGGGCTAT	1.1377601834480116	25.528990384160736	Ret-2	False	False	0.0	0.0	0.0
Part2Org22A_GAGGTGCAGCAN	21.45672252933852	24.57098866512385	Ret-5	False	False	0.036437082656585906	0.0	0.0
Part2Org22A_GAGTAAAGTGAA	13.548478014942765	30.70197311431411	Ret-2	False	False	0.0	0.01746889380446286	0.0073349715116993
Part2Org22A_GAGTAACACTCC	-1.7953889263932639	-7.533584079056813	NE-1	False	False	0.0230665627759696	0.0008574367883357992	0.0
Part2Org22A_GAGTAATTCCCC	-10.708767225557645	-10.018907968961031	NE-1	False	False	0.0	0.013860721852306282	0.0
Part2Org22A_GAGTACATTTAT	0.39027853218032865	19.12351803418461	Ret-3	False	False	0.0	0.0	0.0
Part2Org22A_GAGTACGATGTT	16.876839187597525	-26.806833095142437	Astro-3	True	False	0.010793920419768729	0.0	0.3043533420929064
Part2Org22A_GAGTAGATCACA	-2.004437745765078	24.025108558654154	FB-2	False	False	0.0	0.038087513825927656	0.0
Part2Org22A_GAGTAGGTACGN	0.05043621950040981	33.16206735808713	C6-1	False	False	0.0	0.0	0.0
Part2Org22A_GAGTCAAATAGA	5.129381073432799	-7.487350128056071	NE-1	False	False	0.0	0.07539848090487246	0.0
Part2Org22A_GAGTCTTGGTGC	-16.916591593582112	14.091507439729535	Astro-2	False	False	0.0	0.0	0.0
Part2Org22A_GAGTTCTATGAA	-1.2104200647202763	37.6512286195192	C6-1	False	False	0.0	0.0	0.0
Part2Org22A_GATAAGAGATAG	21.622292150257497	24.67369997144618	Ret-5	False	False	0.0023202211177615574	0.0	0.0
Part2Org22A_GATAAGCATGAT	14.590888733767699	-30.412898376040456	Astro-3	True	False	0.0	0.0	0.4559358352551339
Part2Org22A_GATACAAGGGCC	18.99663396605496	17.529042017672648	PP	False	False	0.0	0.011478919432638839	0.0
Part2Org22A_GATACATCGTAN	-21.808497389158553	27.39219934171884	Astro-6	False	False	0.07276540764073916	0.0	0.0
Part2Org22A_GATACCCTTATC	18.762220708758203	16.677885367046464	PP	False	False	0.0	0.0	0.0
Part2Org22A_GATAGCATTGAG	8.820362586262204	-3.243859970757174	PP	False	False	0.0	0.0044829594619378655	0.0
Part2Org22A_GATAGTCAGGCA	-21.3230057181949	26.38704413421299	Astro-3	False	False	0.01623024762659543	0.0	0.0
Part2Org22A_GATATATCTGCT	-23.890627260911494	17.329622589637236	Astro-2	False	False	0.0	0.0	0.0
Part2Org22A_GATATCGGATGA	12.373907722531962	24.5145373200364	Ret-6	False	False	0.0	0.0	0.0
Part2Org22A_GATCACTACCTC	-14.967274065351976	31.12355160849639	Astro-3	False	False	0.04253739278648075	0.0	0.0
Part2Org22A_GATCCCACGGAT	0.3928206830266197	27.04872130085633	Ret-2	False	False	0.0	0.007574227410951454	0.035423043606316686
Part2Org22A_GATCGAGCCCAC	-9.706383764437144	-5.548348975218904	NE-1	False	False	0.04468123302357403	0.0	0.017655501197983096
Part2Org22A_GATCGGAGGAGA	-15.25006012586105	30.933460890678386	Astro-3	False	False	0.03598315517196222	0.008648411481772247	0.0
Part2Org22A_GATCGGCTACAA	-1.021366879077891	34.4042085819682	C6-1	True	False	0.0	0.0	0.4167550939582047
Part2Org22A_GATCTACTCCCT	-13.642846536836538	-11.919726227826015	NE-1	False	False	0.001414287337807609	0.04792949130901266	0.0
Part2Org22A_GATCTATCACCT	-9.555604447263786	-5.15255989472508	NE-1	False	False	0.0719334384840668	0.012651385411570999	0.0038204870685740245
Part2Org22A_GATCTCGGCTCA	-11.854475495702006	32.80351857920359	Astro-3	False	False	0.014237770077162593	0.006147130444690385	0.021128026890342592
Part2Org22A_GATCTTACGCGT	1.4016904354954205	20.378400621106778	Ret-3	False	False	0.0	0.0	0.0
Part2Org22A_GATGACAGAATC	-2.169339326081557	19.472642259709893	Ret-3	False	False	0.0	0.0	0.0
Part2Org22A_GATGACTTGGAA	32.96813729097032	2.203887566925038	Musc-Im	False	False	0.0	0.0004968024039539754	0.011409777014659115
Part2Org22A_GATGCATTTCGG	22.476310612549284	24.513505168090347	Ret-5	False	False	0.020471396420433	0.0	0.0
Part2Org22A_GATGCGACCTTC	1.5214102332821353	20.56281040398084	Ret-3	False	False	0.013405390641612714	0.0	0.01592459979521158
Part2Org22A_GATGCGCATCTT	13.115112059588252	28.72252902281845	Ret-2	False	False	0.03955721971863042	0.0	0.0
Part2Org22A_GATGCTTCGCGT	33.901237336999365	5.189041843987924	Musc-T1	False	False	0.006825017805086929	0.023012923868817856	0.0030057662845212737
Part2Org22A_GATGGACTGGTT	-12.593953263669954	32.393952742739735	Astro-3	False	False	0.09546986167356196	0.0	0.0
Part2Org22A_GATGGCATTAAA	18.654243427638338	16.97473854400483	PP	False	False	0.0	0.004792251508366633	0.0
Part2Org22A_GATGGTCATCCT	-20.34822712362297	12.827806904811698	Astro-2	False	False	0.050062380348034424	0.0	0.0
Part2Org22A_GATGTCTTAAGT	-0.809157913170704	20.79504767501952	Ret-3	False	False	0.0	0.0	0.012360446764070452
Part2Org22A_GATGTGCCGGGG	-6.860528450470876	-5.394557348519201	NE-1	False	False	0.07757419082212388	0.0	0.0
Part2Org22A_GATTACAAACAG	16.324394288280722	-5.836133536471207	PP	False	False	0.0978521049840283	0.06319026135942668	0.0
Part2Org22A_GATTAGCTTGCG	20.793843141910205	24.888124437042507	Ret-5	False	False	0.03150745036823175	0.0	0.0
Part2Org22A_GATTCAGATGTT	-7.120067509572519	-3.3754048185891516	NE-1	False	True	0.2547146919232298	0.0	0.017857251663396637
Part2Org22A_GATTCATGTAGT	-17.469773917028302	18.157857009691202	Astro-2	False	False	0.006708558922582625	0.0	0.0
Part2Org22A_GATTCCGTAAAG	-14.390415757215715	31.335686892636158	Astro-3	False	False	0.0	0.0	0.0
Part2Org22A_GATTCGAGGTGT	6.062011767924857	19.799770208424462	Ret-3	False	False	0.0	0.0	0.0
Part2Org22A_GATTCTCCCCAA	-15.775776968194615	14.823693353095633	Astro-2	False	False	0.0	0.013916621173780454	0.0
Part2Org22A_GATTCTTAAGGA	-16.219834316549136	8.953778727397632	Astro-1	False	False	0.0	0.0	0.0
Part2Org22A_GATTCTTAGCCG	-4.407308671407329	19.699417424877087	Ret-4	False	False	0.0	0.0	0.008257316178564855
Part2Org22A_GATTGACATTAC	-19.38533014153558	20.973135239500017	Astro-3	False	False	0.07885221617504563	0.0	0.0
Part2Org22A_GATTGAGTGCCT	-5.407302967721291	20.38270023669904	Ret-4	False	False	0.015202773670788948	0.0	0.0
Part2Org22A_GATTGCCAGATT	-24.585108566252543	13.691957233242434	Astro-2	False	False	0.0	0.0	0.012078316131562858
Part2Org22A_GATTGTATAGCT	-24.09136526286033	15.286704535604875	Astro-2	False	False	0.011500966721423343	0.0	0.0015889904402224468
Part2Org22A_GATTTATCCATT	-7.582863058796044	-5.011262557843773	NE-1	False	False	0.055002724718579143	0.0027238372948476287	0.0
Part2Org22A_GATTTTCATTCA	0.9279089219522882	22.96853943063435	Ret-3	False	False	0.0	0.020357562493166444	0.0
Part2Org22A_GCAAAAAGGTTA	18.486553439061776	-19.63547998731534	Dop-2	False	False	0.0	0.0	0.0
Part2Org22A_GCAAATCAGCCC	0.4638106433294535	27.014145635822306	Ret-2	False	False	0.007094806137706988	0.0	0.009176412957005768
Part2Org22A_GCAAATCCCCTC	1.0994345733865323	26.05409166080085	FB-2	False	False	0.0	0.0	0.0
Part2Org22A_GCAAATCTCAAC	30.36821261505515	-0.9363776785178326	Musc-T2	False	False	0.0	0.0	0.0
Part2Org22A_GCAACGGTGCAC	-9.481579044089115	-15.236536171020054	NE-1	False	False	0.0	0.0	0.0
Part2Org22A_GCAACTTAAGGG	-10.722756531961426	5.498160628451329	NE-2	False	True	0.5689775882047469	0.0064031901122699846	0.0105394014727425
Part2Org22A_GCAAGATTAGAT	-11.893724696688999	-4.462046467545479	NE-1	False	False	0.030433702187344733	0.0	0.0
Part2Org22A_GCAAGGACGTGC	-18.778614782492276	15.009056840801447	Astro-2	False	False	0.0009311556938470459	0.0	0.0
Part2Org22A_GCAAGGGCCTCG	5.223125907889178	-6.693042462389032	NE-1	False	False	0.0029724676010310248	0.0	0.0
Part2Org22A_GCAAGTGTCATC	-19.03516340658899	26.660531078948104	Astro-3	False	False	0.0008448952710247351	0.025800333601380947	0.0
Part2Org22A_GCAATGTGCGCN	-22.440948141573138	20.13857183531708	Astro-2	False	False	0.0	0.0	0.0
Part2Org22A_GCACAATATCCA	-12.496028120343045	-17.468436395707638	NE-1	False	False	0.0	0.0	0.0
Part2Org22A_GCACAGAAACAA	-12.261594763164446	-10.486561390512412	NE-1	False	False	0.0	0.0	0.0
Part2Org22A_GCACAGGAAATA	-18.903956603979672	12.865001653628148	Astro-2	False	False	0.030696738340301358	0.0	0.017673360997034215
Part2Org22A_GCACAGTCCCGA	-14.796888440087685	30.381603173537638	Astro-3	False	False	0.007489103510455684	0.03268361933764264	0.0
Part2Org22A_GCACCAAAGGGA	-0.5225256136252908	-4.300150351726538	NE-1	False	False	0.0	0.0	0.010757683684812823
Part2Org22A_GCACCCACAACT	-4.043679331574904	20.47550927644624	Ret-4	False	False	0.0	0.0	0.0009247700485079969
Part2Org22A_GCACCCGTCCCT	-1.3502675179405774	37.54690129018708	C6-1	False	False	0.09033383197434748	0.0038158091791802655	0.00823915792132872
Part2Org22A_GCACCGCGGGAT	3.650913096465625	23.718225666180903	Ret-3	False	False	0.0755333089672935	0.0	0.0
Part2Org22A_GCACGACAATTG	-21.390553083028312	23.32409208322838	Astro-3	False	False	0.008990698882022115	0.0009220462700334432	0.0
Part2Org22A_GCACTACAGATT	-11.654867886782805	-11.008390149571484	NE-1	False	False	0.0	0.0	0.009213996301512258
Part2Org22A_GCAGACACGCTT	-6.545754510235159	-3.149642184125832	NE-1	False	True	0.20373439730085474	0.0	0.0007573351430810055
Part2Org22A_GCAGCACAACGG	-22.078287139064887	16.52276664054346	Astro-2	False	False	0.0	0.007904619583426224	0.007768105247955241
Part2Org22A_GCAGGCTTCTAG	-10.845149433532509	34.000734809140944	Astro-4	False	False	0.0	0.0	0.0
Part2Org22A_GCAGGTCGGTAC	15.643571647523686	-31.22407557820962	PP	True	False	0.0	0.00590131461042237	0.5681291734000476
Part2Org22A_GCAGGTTTCGAG	-10.743192733816445	35.63166816853006	Astro-4	False	False	0.004954392020762457	0.0	0.0
Part2Org22A_GCAGTACCAATA	-17.69050538415023	17.357086229115602	Astro-2	False	False	0.0	0.0	0.0
Part2Org22A_GCAGTCGCCACA	-15.645511344650943	14.467838641007553	Astro-2	False	False	0.0	0.0	0.0029917182434223057
Part2Org22A_GCATAAGGAGCC	-21.60911264184739	22.165554192377382	Astro-3	False	False	0.00911864646386037	0.0	0.007687002623407651
Part2Org22A_GCATGTCCGACT	-13.262561503927982	-10.105734130752763	NE-1	False	False	0.016775964245616684	0.0	0.0
Part2Org22A_GCATTGCTCCGT	-10.99230856658605	-4.986548400230779	NE-1	True	False	0.029773470705843456	0.13772476941406303	0.0
Part2Org22A_GCATTTACCTAC	-4.7735412339721615	4.159095497949486	NE-1	False	True	0.4468070965301874	0.0	0.0
Part2Org22A_GCCAACCTCTAG	22.60321634612732	-4.901455730276515	PP	True	False	0.07331716808935354	0.12138102038040369	0.0
Part2Org22A_GCCACACCCCTC	23.463309877497387	-0.17364022323919712	PP	False	False	0.0	0.015819928234319908	0.007205304632743156
Part2Org22A_GCCACATCCGAC	15.451601788192079	18.254704963283416	PP	False	False	0.0	0.0	0.0
Part2Org22A_GCCACGAGGACC	-22.622454439201235	19.07746110299595	Astro-2	False	False	0.0	0.0	0.0
Part2Org22A_GCCAGAATCGTG	16.988648843477883	-16.36865251703352	Dop-2	False	False	0.06276703521029085	0.006108081129165585	0.0
Part2Org22A_GCCAGATTACAT	13.232571463559614	29.015658050674997	Ret-2	False	False	0.019286109321204677	0.018354912077879194	0.0004417139064255697
Part2Org22A_GCCAGTAATAAG	-3.0142628375398184	21.226071905010237	Ret-4	False	False	0.03137226770719958	0.0	0.0066460468745327414
Part2Org22A_GCCAGTGTACTC	3.3115557876923725	19.49476274310609	Ret-3	False	False	0.0007237752996339217	0.0	0.0
Part2Org22A_GCCATCGTTCTT	-9.901318958171668	-12.021739979670642	NE-1	False	False	0.0	0.0	0.0753048971619835
Part2Org22A_GCCATGAACCTA	-1.850096018098484	-7.163220082429566	NE-1	False	False	0.03474553186975723	0.0	0.0
Part2Org22A_GCCATGCCCTTT	-7.195335404437677	-4.854765987483322	NE-1	False	True	0.12355063161971952	0.0	0.0
Part2Org22A_GCCATTACTCTG	-0.009068336852930837	-5.474785335748418	NE-1	False	False	0.0	0.0	0.0
Part2Org22A_GCCCAATGCAGC	-7.826178379841903	-3.6357130097778936	NE-1	False	True	0.21704310833806134	0.0059686098963191376	0.0
Part2Org22A_GCCCAGGAACTG	-9.251342943308396	-10.510212274782143	NE-1	False	False	0.002336646458470648	0.0	0.0
Part2Org22A_GCCCAGGGTAAG	7.084156008441688	20.02271705452956	Ret-3	False	False	0.0	0.0	0.0
Part2Org22A_GCCCATTCATGT	-0.8850830578675046	8.835976127991632	Astro-6	True	False	0.0	0.24280742339680547	0.0
Part2Org22A_GCCCCAAGCCCT	-6.880120786321871	-2.421386470735058	NE-1	False	True	0.32359684560816077	0.003173957950129346	0.0
Part2Org22A_GCCCCACCCTAN	-14.16001665570995	28.408249524110182	Astro-3	False	False	0.001373534029021412	0.0	0.0
Part2Org22A_GCCCCGGTCTAA	35.73272422336573	8.276284228243656	Musc-Im	False	False	0.019223939762509835	0.0	0.0
Part2Org22A_GCCCGCACACCA	1.9110365587325495	19.751757585273168	Ret-3	False	False	0.03360032110740941	0.004451466754793909	0.0
Part2Org22A_GCCCGCCGCCCG	-2.5122063849499017	19.36412457838924	Ret-3	False	False	0.0	0.0	0.0
Part2Org22A_GCCCGGCGCACG	-12.606658442855851	-8.270072124168971	NE-1	False	False	0.0	0.0	0.009882254468146898
Part2Org22A_GCCCGGCGCTCG	11.33966037475195	-13.470715395580445	Dop-2	False	True	0.2319350057009782	0.0	0.0
Part2Org22A_GCCCGGCTCACT	-12.411390664192147	-3.2125021110101213	NE-1	False	True	0.10908141653472313	0.0	0.0
Part2Org22A_GCCCGTTACTGG	-16.06479963108646	-7.469768675614989	Ret-3	True	False	0.04345130634187364	0.4016247452813811	0.0
Part2Org22A_GCCCGTTTAAAT	20.041941827801693	12.819604029354752	PP	False	False	0.07846032918153076	0.006247954749413459	0.0016438578860260625
Part2Org22A_GCCCTCACGTCC	-3.4774635730184493	4.16128366488628	NE-1	False	True	0.293254865391215	0.0	0.0
Part2Org22A_GCCCTCCGGAAT	0.31369901627483426	26.65393910395547	Ret-2	False	True	0.12127943541321765	0.022475007850418897	0.0
Part2Org22A_GCCCTGGCTGTA	-8.362271850525298	-7.509617754247872	NE-1	False	False	0.0	0.0	0.0
Part2Org22A_GCCCTTTTTTGA	-20.547091627248427	29.24576777502089	Astro-6	False	False	0.0	0.0	0.0
Part2Org22A_GCCGAAGCCCGT	-8.377229483966163	-7.355327268423461	NE-1	False	False	0.0	0.0	0.0
Part2Org22A_GCCGAATTTTGC	5.15461660493651	-7.691221082096999	NE-1	False	False	0.023104452576634713	0.0	0.0
Part2Org22A_GCCGATGGGCAC	2.57535998798783	-6.234036209835492	NE-1	False	False	0.0	0.0021616454810889137	0.04772117941425321
Part2Org22A_GCCGATTAACTC	13.530899276121332	30.422688440704025	Ret-2	False	False	0.049813166513628084	0.0077295031077049174	0.013638560205323965
Part2Org22A_GCCGCAACAAGT	-24.833984243759666	15.870911462880414	Astro-2	False	False	0.052994793485858435	0.0	0.004101027176343849
Part2Org22A_GCCGCGCCCCAN	-24.310042862292196	17.370470307156236	Astro-2	False	False	0.0	0.0	0.0
Part2Org22A_GCCGCTTAGTAC	38.38630760131243	-1.6040311334363566	Musc-Im	False	False	0.0	0.0	0.0
Part2Org22A_GCCGGACTAATC	-20.192313814255055	20.729763209235806	Astro-3	False	False	0.0	0.008361894334337644	0.0
Part2Org22A_GCCGGCCAGAAN	-10.73382556801157	35.11839147673534	Astro-4	False	False	0.0	0.0	0.0
Part2Org22A_GCCTACATCAGT	-25.15955164056308	15.30614969892544	Astro-2	False	False	0.0	0.0	0.0
Part2Org22A_GCCTACGTATGG	-11.643967707101892	-11.228352874702223	NE-1	False	False	0.0	0.0	0.006653811726136882
Part2Org22A_GCCTAGAAACGN	-9.86625003491188	-10.582024972623667	NE-1	False	False	0.004558069533066954	0.0	0.0022669949143097365
Part2Org22A_GCCTATGAGGCA	19.37679544588038	25.04524470439945	Ret-5	False	False	0.01255572383469049	0.015343064381610282	0.0
Part2Org22A_GCCTGCGGAGAT	-15.671223941027646	14.596704487118092	Astro-2	False	False	0.0	0.0	0.0
Part2Org22A_GCCTGCGGGCCT	-15.58568868579011	30.660238243793618	Astro-3	False	False	0.0	0.0	0.0
Part2Org22A_GCCTGTAGGATA	-13.189408518940121	31.805674549198713	Astro-3	False	False	0.01603234034978411	0.0010706530163036856	0.004810447235034231
Part2Org22A_GCGAATGTTATT	-23.668237180964972	18.656956230109753	Astro-3	False	False	0.0	0.004585250741843747	0.0
Part2Org22A_GCGACATAGTCC	-21.242056603022966	20.304311922632014	Astro-2	False	False	0.0	0.0	0.006502364727387375
Part2Org22A_GCGACCAAGTCC	-21.191695197030768	20.307788397775077	Astro-2	False	False	0.0	0.006306453415752912	0.0
Part2Org22A_GCGACCCAATAA	-9.75874698087847	-3.375561950277595	NE-1	False	False	0.012838006992329693	0.0002305595532612738	0.0
Part2Org22A_GCGACCTACTCC	-21.11004461314298	20.446465392518512	Astro-2	False	False	0.0	0.0	0.0
Part2Org22A_GCGACCTAGACC	-21.162671211927364	20.282902506762376	Astro-2	False	False	0.017023665067268344	0.0	0.005565381453604031
Part2Org22A_GCGACCTAGTAC	-20.432379526812657	20.83895111340451	Astro-2	False	False	0.0	0.005949264542270025	0.0
Part2Org22A_GCGACCTAGTCA	-21.1059732211651	20.330085368655734	Astro-2	False	False	0.0	0.0	0.0296227696318757
Part2Org22A_GCGACCTAGTCC	-20.942604238391	20.313032468563964	Astro-2	False	False	0.0	0.009201195015011482	0.0
Part2Org22A_GCGACCTTATCC	-8.424719399255357	-7.208417295971963	NE-1	False	False	0.0	0.0677521096850492	0.0
Part2Org22A_GCGACGCGATAN	24.3839210152069	-19.149494478187936	PP	True	False	0.0	0.27068275920160734	0.10005158145397709
Part2Org22A_GCGACTATCTCC	-4.129322960457899	4.8536261766756965	NE-1	False	True	0.3384227470715413	0.0	0.000484096916647658
Part2Org22A_GCGAGCACTGAC	2.7529186715348506	38.837532640416924	C6-2	False	False	0.006420994935679316	0.0	0.008535936488629577
Part2Org22A_GCGAGGAAGAAA	-6.458104799364757	-3.9199521516624825	NE-1	False	True	0.18257380272533041	0.0	0.0
Part2Org22A_GCGATAAATCCC	22.283647226094693	-26.324796607611237	Astro-3	True	False	0.014929208554899978	0.0971066814048705	0.22161854951804025
Part2Org22A_GCGATAGGAGCC	-8.680382185415144	-3.7666268964849494	NE-1	False	True	0.13451483603628508	0.0	0.0
Part2Org22A_GCGATCGAGCCG	-19.719002209972718	24.33840326583253	Astro-3	False	False	0.0025375316951773484	0.0	0.0
Part2Org22A_GCGATCTCTACG	-6.914162817067522	-15.229605310340926	NE-1	False	False	0.0	0.0	0.009394476254217066
Part2Org22A_GCGCAACGTTCT	19.024943082825544	16.57049545661587	PP	False	False	0.0	0.009500254188588787	0.00361893472871723
Part2Org22A_GCGCAGGGCGCG	-2.946171569334372	-10.935175398010285	NE-1	False	False	0.0	0.009104181906945626	0.0
Part2Org22A_GCGCCCTAGTCC	-21.256196269209504	20.29566682580563	Astro-2	False	False	0.0	0.005992821549539298	0.0
Part2Org22A_GCGCCTAGTCCN	-17.062851422142185	19.787731353425276	Astro-3	False	False	0.0	0.004631697055477147	0.0020484908026242097
Part2Org22A_GCGCCTTCGTTC	-13.497432715386143	-3.6426372593890415	NE-1	False	True	0.16047666254729928	0.0	0.0
Part2Org22A_GCGCGCGATGAA	-7.700127864363879	-5.356747266880919	NE-1	False	True	0.11018696877739566	0.0017639423019280207	0.0
Part2Org22A_GCGCGGCCATCA	19.555281229328056	-19.548641053581722	Dop-2	False	False	0.0009421771284464777	0.0	0.0
Part2Org22A_GCGCGTAAGGTT	39.844954730790874	2.1799372983053016	Musc-Im	False	False	0.0	0.0	0.0
Part2Org22A_GCGCTCAAGCCA	-12.508510672066071	-2.4145526014347007	NE-1	False	True	0.21138499934302915	0.0	0.0
Part2Org22A_GCGCTCGTCGAT	2.372008318357223	27.066392216601965	Ret-3	False	False	0.0	0.0	0.0
Part2Org22A_GCGGAGCTGTAA	3.5093335474833998	19.93972847706263	Ret-3	False	False	0.0	0.0	0.0
Part2Org22A_GCGGATTGAACT	-24.712054644234914	15.524112043865236	Astro-2	False	False	0.024044954529332474	0.0	0.006233082554537917
Part2Org22A_GCGGCCGTGAGT	-0.8732967370063364	20.90902497103457	Dop-1	False	False	0.04354401297197728	7.036902567935475e-05	0.0
Part2Org22A_GCGGCCTAGTCC	-18.09760185841418	19.638534909824628	Astro-2	False	False	0.0	0.029305274183633278	0.0
Part2Org22A_GCGGCGGTCACT	-10.54236063178789	-10.133603800887759	NE-1	False	False	0.0	0.0	0.0
Part2Org22A_GCGGCTACGATA	-24.14632978202433	16.689550526361973	Astro-2	False	False	0.01644588161894569	0.005738811952888904	0.0
Part2Org22A_GCGGCTCACACC	3.3314967133168225	19.33894661473217	Ret-3	False	False	0.006411566113363802	0.0	0.0019568663950195924
Part2Org22A_GCGGCTTGAATT	23.233547640827634	-6.591893775794514	PP	True	False	0.0	0.1647168403253907	0.0
Part2Org22A_GCGGGCAGCTAT	-21.73498255902303	27.97078971657365	Astro-6	False	False	0.0	0.0	0.0
Part2Org22A_GCGGGCCGGCGG	17.353875232155925	16.115814750396765	PP	False	False	0.03443329756953795	0.0	0.0
Part2Org22A_GCGGGTGCTCCT	31.767222674436855	16.264683042372255	Musc-Im	False	False	0.0	0.0	0.0
Part2Org22A_GCGGTGATTCTC	-15.253488546805883	15.216782515617542	Astro-2	False	False	0.009625663984699884	0.0185981186328374	0.0
Part2Org22A_GCGGTGGTAATT	-11.00959797229233	-35.329596093311395	Ret-2	False	False	0.0	0.0	0.0
Part2Org22A_GCGGTTAGCTCG	-20.483635465645893	21.74624144179991	Astro-3	False	False	0.02885919701423332	0.012081346119837256	0.006464376410568371
Part2Org22A_GCGGTTCAGTAG	-2.448664779641032	23.68570781999736	Astro-2	False	False	0.0	0.023700870643016157	0.0
Part2Org22A_GCGTACCTAGGT	-20.893515301323077	27.204578296682985	Astro-3	False	False	0.009689710975537905	0.0	0.0
Part2Org22A_GCGTAGACGACC	-26.049278344794118	9.531584269675916	Ret-4	False	False	0.007143257028535574	0.0	0.0
Part2Org22A_GCGTAGCGCCGN	-11.087532800620734	-3.5669853682311166	NE-1	False	False	0.008758873068898011	0.0	0.0
Part2Org22A_GCGTATACTAGN	-11.952441359986166	32.75038143099685	Astro-3	False	False	0.016724489115046502	0.0	0.0
Part2Org22A_GCGTCAGATTAT	-10.060409140627407	-5.186637327392964	NE-1	False	False	0.04873564294744113	0.0	0.011005195293898493
Part2Org22A_GCGTCTAATTCT	17.79548342481157	17.263556847980073	PP	False	False	0.0	0.04314596903681332	0.007322134526354836
Part2Org22A_GCGTGACACGCA	18.935859636933355	-18.670024917285588	Dop-2	False	False	0.0	0.0	0.0
Part2Org22A_GCGTGACTCGAT	25.97974646320652	24.898087289738935	Ret-5	False	False	0.0	0.0	0.0
Part2Org22A_GCGTGTGCTACC	12.876843575309811	28.855571048674502	Ret-2	False	False	0.0	0.0007213037654714513	0.0
Part2Org22A_GCTAACAATGGN	-13.325470508654044	-12.167222742901828	NE-1	False	False	0.004429371703013999	0.004781285851260885	0.0
Part2Org22A_GCTAACCTTAAN	-6.762967368540707	-2.423642025422855	NE-1	False	True	0.31738689758532923	0.0	0.0
Part2Org22A_GCTAATTATTAG	-1.5093111602743028	-8.11331360149501	NE-1	False	False	0.048266720563876375	0.0	0.0
Part2Org22A_GCTAATTGCCTN	13.135248647271585	29.484114227527016	Ret-2	True	False	0.03690366775262291	0.0022434000087728856	0.1352336865396186
Part2Org22A_GCTACAACGGTT	-21.320619246652274	24.634608934101863	Astro-3	False	False	0.03119112485493306	0.024013783648571024	0.017182540460681944
Part2Org22A_GCTACACCTGAT	-20.316431536477847	22.4057794757122	Astro-3	False	False	0.0	0.0028026870796643	0.027424492679699763
Part2Org22A_GCTACCCATAGC	-24.739100399848876	16.126348724616395	Astro-2	False	False	0.05595033390065423	0.0	0.0
Part2Org22A_GCTACCCATCAC	-0.8836276410592906	8.832161116760226	Astro-1	False	False	0.03861286284705424	0.07469992847353298	0.0
Part2Org22A_GCTACCTAAGAG	-7.580093090342951	-5.079802504966301	NE-1	False	True	0.10903486790711929	0.005463202216854236	0.0
Part2Org22A_GCTACCTAGTCC	-21.350365887051193	20.311976474869105	Astro-2	False	False	0.0	0.0040006085138619	0.004411326839137821
Part2Org22A_GCTACCTGTGTA	-24.157393291280403	16.14196304864435	Astro-2	False	False	0.042406034675837555	0.0	0.0
Part2Org22A_GCTAGATGGTAA	-19.17072688738004	29.96888956780699	Astro-6	False	False	0.0	0.0	0.0
Part2Org22A_GCTAGGCATGTN	-7.759765357667875	-5.45067901806742	NE-1	False	False	0.064986762863914	0.0	0.0008334490509956643
Part2Org22A_GCTAGTCTTTGT	-12.766945360572471	33.11944633954958	Astro-3	False	False	0.0	0.0	0.0
Part2Org22A_GCTATACTGCCA	-11.335762963462015	33.835371729190264	Astro-3	False	False	0.016871624958383392	0.0	0.0
Part2Org22A_GCTATCTTGCGG	-7.119462398667881	-15.483160791581644	NE-1	False	False	0.0	0.0	0.0
Part2Org22A_GCTATGATCCTG	-13.159442882472922	31.109832658212433	Astro-4	False	False	0.07839083460324472	0.0	0.0
Part2Org22A_GCTATGCGAACA	-14.058040644956897	28.00225923762816	Astro-2	False	True	0.19555109626410302	0.0	0.0
Part2Org22A_GCTCCGATTAGA	-24.670254140310178	17.409862303717034	Astro-2	False	False	0.024228184604545573	0.0	0.0
Part2Org22A_GCTCGATGCTTA	16.054405303480557	-33.41066948990117	NE-1	True	False	0.0	0.0	0.5648719269386285
Part2Org22A_GCTCTCCAAACA	-23.834745597718555	13.868385367961436	Astro-2	False	False	0.041326957347501636	0.0	0.0
Part2Org22A_GCTGAATCACCA	-24.73981948721833	16.86837011395812	Astro-2	False	False	0.0	0.0	0.0
Part2Org22A_GCTGCTTCAACT	23.73372127386107	1.0151285447966365	PP	False	False	0.0	0.022788135104470916	0.0
Part2Org22A_GCTGGACGAAAA	1.1923083142015707	26.206883007737616	Ret-3	False	False	0.0	0.0030679267485348312	0.021954087475113463
Part2Org22A_GCTGTCCAGGGC	-30.039631439989357	14.577366210233965	Ret-4	False	False	0.024364323670311022	0.0	0.0013395206701106728
Part2Org22A_GCTGTCCTTGGG	-11.062917259748449	-9.561273496757607	NE-1	False	False	0.05929216087619444	0.0	0.0
Part2Org22A_GCTTAATATAAT	19.90129554861367	16.461642239713104	PP	False	False	0.01206622175263066	0.04183893196360407	0.00539817348759713
Part2Org22A_GCTTAATGACCN	1.1709850616497215	26.72349422925563	Ret-2	False	False	0.01220742591588817	0.0	0.0
Part2Org22A_GCTTAATGTACC	26.93075467840243	-19.94094773322521	PP	True	False	0.0	0.4116461868643274	0.0
Part2Org22A_GCTTAGGGTCCN	-5.737886613392373	20.736428320171395	Ret-4	False	False	0.012206464963720198	0.0	0.0
Part2Org22A_GCTTATCGGGGA	22.001268214354603	24.431894841141247	Ret-5	False	False	0.006741497045374054	0.0	0.0
Part2Org22A_GCTTCCACGTCT	-10.959606884495447	-11.465692880151819	NE-1	False	False	0.0	0.0	0.018968237426545142
Part2Org22A_GCTTGGACAGAC	-8.222174737204773	-4.767458093748255	NE-1	False	True	0.1181201644499538	0.0	0.0051251116243789556
Part2Org22A_GCTTTAAAACAN	-22.76806222594087	19.593659821169304	Astro-2	False	False	0.0	0.0	0.0
Part2Org22A_GCTTTAAGATAG	-3.399475541310678	19.533710827414584	Ret-4	False	False	0.0	0.006493618805469459	0.0
Part2Org22A_GCTTTACCGGCC	-9.071078992641777	-11.123219149745443	NE-1	False	False	0.0	0.0	0.0
Part2Org22A_GCTTTCTTTCCT	-6.825751497515723	-2.573860855999057	NE-1	False	True	0.2689203908486053	0.0	0.0
Part2Org22A_GCTTTTCGCTTN	-23.213698899831762	18.70345728133734	Astro-3	False	False	0.0	0.007369467682891465	0.0
Part2Org22A_GGAAAACGATTC	-5.9134251218743765	27.90783243758801	Ret-4	False	False	0.0	0.002097259015036456	0.0
Part2Org22A_GGAAAAGCGCCT	-2.437697414859126	1.2429060854596068	NE-1	False	True	0.13811885492729997	0.0052655085099785545	0.0060831497928733455
Part2Org22A_GGAAACCGCCCA	2.252371981160293	20.37697964465887	Ret-3	False	False	0.0	0.0	0.0
Part2Org22A_GGAAAGTGACGG	8.730045912442847	20.54547169530102	Ret-3	False	False	0.0	0.0	0.0
Part2Org22A_GGAACAAATCGG	-0.6167298647039086	22.57387509537535	FB-2	False	False	0.0	0.0	0.0
Part2Org22A_GGAACTCAGCAA	24.328900159297064	0.3612387062082505	PP	True	False	0.0	0.0	0.13243597436455284
Part2Org22A_GGAAGAATCCTA	-8.77617046753713	-13.86443764034451	NE-1	False	False	0.0	0.00506943792943195	0.0
Part2Org22A_GGAAGCCGTAGA	-13.667871455217625	31.910283476899334	Astro-3	False	False	0.0	0.0	0.0
Part2Org22A_GGAATCCGACTA	36.82956079406976	-0.36236108263467603	Musc-Im	False	False	0.0	0.007266933967512052	0.0
Part2Org22A_GGACACGGTGTG	1.5451717265614022	-10.885007917462024	NE-1	False	False	0.007028994835423832	0.0	0.0015816516408463386
Part2Org22A_GGACATTTCGGT	20.35796291519166	15.822105035806109	PP	False	False	0.04464267531209828	0.03420913992672084	0.0
Part2Org22A_GGACCACTAATG	23.97345921236224	12.454704746811684	PP	False	False	0.0	0.0	0.0
Part2Org22A_GGACCGGTAATT	20.202344753732106	25.04375385426445	Ret-5	False	False	0.023716489192680722	0.0012380833229901794	0.0
Part2Org22A_GGACCTCTGGAG	31.16497619173012	13.462326810439937	Musc-Im	False	False	0.05533916043474964	0.05649438594976249	0.0
Part2Org22A_GGACCTGCGAGT	-11.27430735913601	-11.228460817680135	NE-1	False	False	0.0	0.0	0.0
Part2Org22A_GGACGCAATTAA	3.040240888899416	18.869757668370912	Ret-3	False	False	0.0	0.003138529434451322	0.005573834422678489
Part2Org22A_GGACGTCGCCAG	-8.660752865625543	-6.23848164293843	NE-1	False	False	0.0	0.006907052636838222	0.0
Part2Org22A_GGACTGTAATGC	-10.663750268907899	-11.16022737567167	NE-1	False	False	0.0	0.0	0.0033097784849631406
Part2Org22A_GGAGAAGGCCCA	-8.390682454328566	33.95231322141276	Astro-4	True	False	0.011794952648397914	0.0045481163563369	0.1485239202856638
Part2Org22A_GGAGCACATAGG	-0.8296643554557274	37.65302025140345	C6-1	False	False	0.0	0.0	0.0016667465033532495
Part2Org22A_GGAGCTATTAGC	-25.019166755895142	15.36013202658181	Astro-2	False	False	0.0	0.0	0.0
Part2Org22A_GGAGCTGTTGCC	-2.983454704538807	24.20476916637068	Ret-3	False	False	0.0	0.0	0.0
Part2Org22A_GGAGGAGCCAGN	-19.94386768850477	27.106060080149174	Astro-3	False	False	0.0	0.0	0.0
Part2Org22A_GGAGGATCAAGG	-12.457112888449679	31.203644507300215	Astro-3	False	False	0.03238295302385052	0.0	0.0
Part2Org22A_GGAGTTTAAAAT	-15.988137435909174	-7.451328728651033	Ret-5	True	False	0.0	0.30144044892287664	0.018912023844915346
Part2Org22A_GGATACGGCCTG	0.626975381065686	19.610336840701937	Ret-3	False	False	0.03113715247769201	0.0	0.0
Part2Org22A_GGATAGAACCTA	-5.789211166572053	21.137064095497177	Ret-4	False	False	0.02164421772452242	0.0	0.0
Part2Org22A_GGATGACACTCC	-9.170480359174904	-5.599278267404736	NE-1	False	False	0.0	0.03459296583957596	0.0
Part2Org22A_GGATGACGTTGA	23.700076316146653	-23.61719968220959	PP	True	False	0.007924739292948643	0.27033254066194073	0.11571537215169658
Part2Org22A_GGATGGCTTTCT	-11.792650632282633	-8.663241211306065	NE-1	False	False	0.06419393137067794	0.0	0.0
Part2Org22A_GGATGTGTTCAG	-23.240739631812076	17.84155545846518	Astro-2	False	False	0.0	0.041982067291629545	0.0
Part2Org22A_GGATGTTTCGCT	-25.156499721542417	14.957254502711487	Astro-2	False	False	0.0	0.014103375378161316	0.0
Part2Org22A_GGATTGGTTTAA	-13.847842189355509	-13.053042125239125	NE-1	False	False	0.014637132322908817	0.0	0.0
Part2Org22A_GGCAACCGTGGT	4.087192807278772	23.853027351201334	Ret-3	False	False	0.09185502634225443	0.0	0.007336669041565743
Part2Org22A_GGCAATAAGACG	-19.005989609808886	28.468765080095743	Ret-5	False	False	0.0	0.014885590385667362	0.029533230803297488
Part2Org22A_GGCACCCGGTTG	-24.595802801701854	14.975669414824727	Astro-2	False	False	0.0023024046142828872	0.0	0.0
Part2Org22A_GGCAGATACTAT	-1.8049390966138386	25.067320746008313	Astro-2	False	False	0.05934886188495023	0.0	0.0
Part2Org22A_GGCAGTGACTGA	18.9435876913361	15.172647661096414	PP	False	False	0.0	0.0	0.0
Part2Org22A_GGCAGTGCGTCG	-24.41365710141444	16.324753354125665	Astro-2	False	False	0.025727194019712636	0.0	0.014845146755807491
Part2Org22A_GGCATAGTTCGA	5.27312271229229	-7.8688671255074025	NE-1	False	False	0.0	0.0	0.03774071927906584
Part2Org22A_GGCCAAATTATG	-12.610829612943206	-20.122317686149202	NE-1	False	False	0.05938065385796165	0.03708314667876449	0.0
Part2Org22A_GGCCACCATCCG	-17.145685495755405	18.06261451922806	Astro-2	False	False	0.07752109277040628	0.0	0.0
Part2Org22A_GGCCCACCCTAN	-14.107118072646442	28.454991313024074	Astro-3	False	False	0.0010684818205761747	0.0	0.0
Part2Org22A_GGCCGACCGATT	-22.62553405664241	19.93106876349397	Astro-2	False	False	0.0	0.0	0.0
Part2Org22A_GGCCGCAGTCTA	19.202783340960615	16.08187137950598	PP	False	False	0.0	0.0	0.0
Part2Org22A_GGCCGTTCTCTC	-1.4261754135721918	37.5631023389458	C6-1	False	False	0.007253762712047439	0.0	0.0
Part2Org22A_GGCCTCTATCCG	0.09722685571298174	19.735157242899096	Ret-3	False	False	0.0	0.00035409350612082167	0.0
Part2Org22A_GGCCTGTCCTGC	-11.056216427953608	-4.827201610020817	NE-1	True	False	0.0856399449231976	0.11091958740715722	0.0
Part2Org22A_GGCCTTCCAGTA	5.426416460538485	-7.62872019011884	NE-1	False	False	0.0	0.0	0.0
Part2Org22A_GGCGACCCCTTG	-6.5090103417535135	-8.245211545363826	NE-1	False	True	0.15033436877687234	0.002624391122550142	0.0490988431373193
Part2Org22A_GGCGAGCTCTGN	-5.864245432345728	19.836580528647875	Ret-4	False	False	0.020830443032919508	0.0	0.0
Part2Org22A_GGCGCCATTTGN	13.442545688476665	10.699023397300108	PP	False	False	0.0	0.03251681808622776	0.0
Part2Org22A_GGCGGCTCACAC	-11.216609390632225	-10.551618791058152	NE-1	False	False	0.0	0.00915393047805414	0.0
Part2Org22A_GGCGTACCCTAG	-2.790462743086004	-12.095780986391029	NE-1	False	False	0.05739831742080414	0.0	0.0
Part2Org22A_GGCGTAGTACTG	-2.5886176996631245	-13.354299215631773	NE-1	False	False	0.0	0.0	0.0
Part2Org22A_GGCTACACAATC	-9.028703476799233	-11.124692449847771	NE-1	False	False	0.0	0.007066221626387456	0.008275483904844089
Part2Org22A_GGCTACCCAGCT	-17.353592221571976	13.454435483175075	Astro-2	False	False	0.0	0.011723215162599825	0.0025776202208549434
Part2Org22A_GGCTACCTCGCC	-10.150828576392769	-6.515902451678167	NE-1	False	False	0.04254235444412368	0.0	0.0
Part2Org22A_GGCTATAGAACT	1.2561727324145857	26.492576847060874	Ret-3	False	False	0.00782878689368272	0.004673280694228253	0.0004657712248306927
Part2Org22A_GGCTATCAAATC	-4.16938821699633	-13.997983544437695	NE-1	False	False	0.02610202266260585	0.0	0.00972770474850666
Part2Org22A_GGCTATTGTGGG	16.725015299693755	16.290550567883056	PP	False	False	0.0	0.0	0.0
Part2Org22A_GGCTCAGTCATA	18.685132102096244	17.221309373116927	PP	False	False	0.0021545144549634404	0.0	0.032226793256186576
Part2Org22A_GGCTCCGATAAC	-9.020561407224326	-5.919715663183757	NE-1	False	False	0.013661432608929809	0.0	0.0561531167340078
Part2Org22A_GGCTCTCAGAAC	-23.959068693053073	17.063743010146396	Astro-2	False	False	0.017554757451023206	0.0	0.013913922359853234
Part2Org22A_GGCTTCGACTTC	-11.281977766410558	-6.875719457731428	NE-1	False	False	0.011864034086015732	0.0	0.0
Part2Org22A_GGGACAAAGGGG	-20.369530330179042	12.510278471982026	Astro-2	False	False	0.0	0.0	0.0
Part2Org22A_GGGACCTTAGCA	-5.163021510538911	6.109352733311864	NE-1	False	True	0.5810089185113485	0.0	0.0
Part2Org22A_GGGAGCCCCCTT	2.9092777307099387	27.551278851059323	Ret-3	False	False	0.00703612773304104	0.0	0.0
Part2Org22A_GGGAGCTCGACA	-12.59034854554122	-11.16334057113247	NE-1	False	False	0.0	0.0	0.0
Part2Org22A_GGGAGGATTTGC	-3.5981224234433284	4.84130900520866	NE-1	True	True	0.288136283046114	0.10252225435084625	0.0
Part2Org22A_GGGAGGCTCAGG	37.28673827376511	-1.032252173676705	Musc-T1	False	False	0.0	0.0010899814264060572	0.010294638020271918
Part2Org22A_GGGATTCTCCCT	-30.312474602342913	10.867645574438821	Ret-4	False	False	0.0	0.0	0.0
Part2Org22A_GGGATTTACCTN	13.16435566690326	29.162498738132914	Ret-2	False	False	0.07870631038483533	0.0	0.02592306509813992
Part2Org22A_GGGCACCGCCGT	-28.84196864271818	13.92046616409467	Ret-4	False	False	0.007976965148622832	0.0	0.0
Part2Org22A_GGGCAGTGACTC	20.101012941657444	16.186599361204546	PP	True	False	0.0	0.11182567212349433	0.029205196439145834
Part2Org22A_GGGCTTGCGGAA	-17.478785447011592	17.920871124550278	Astro-2	False	False	0.0	0.0	0.0017378483329117242
Part2Org22A_GGGGAGCGCCGT	-11.714936872821351	33.24790134176182	Astro-4	False	False	0.026448407361717077	0.03046495414404408	0.0
Part2Org22A_GGGGCGTTCGTN	-2.231491510126669	-7.363553837358717	NE-1	False	False	0.0	0.0022995271811639896	0.0
Part2Org22A_GGGGTAGGTACT	-17.59547312422169	13.088870311893846	Astro-2	False	False	0.013141618961315677	0.0	0.0
Part2Org22A_GGGTAAGTATGC	13.08418959608655	28.64582293075432	Ret-2	False	False	0.0	0.02877747702284371	0.0
Part2Org22A_GGGTACAAAGTA	-4.257918171179321	19.538565951030193	Ret-4	False	False	0.0	0.014058537402553497	0.0
Part2Org22A_GGGTAGATTCCT	-11.84305425565754	-8.360672636205855	NE-1	False	False	0.0	0.0	0.0
Part2Org22A_GGGTCCACTTCN	-6.290603641026601	-5.934234056535716	NE-1	False	False	0.0992988502622949	0.0	0.0
Part2Org22A_GGGTCTAACGAA	-13.918460410148162	-5.495625636742085	NE-1	False	True	0.12480064794924743	0.0353168358128379	0.014977480710820697
Part2Org22A_GGGTTCGTCAGT	21.582501438731033	24.576918064968464	Ret-5	False	True	0.16773525324257282	0.0	0.0
Part2Org22A_GGTAATATGATA	3.4466861109008846	37.74376959848306	C6-2	False	False	0.0	0.0	0.00758102474019678
Part2Org22A_GGTAATTTCACT	-14.95045907103987	29.21530859035423	Astro-3	False	False	0.04037105513013319	0.043676969027514966	0.0
Part2Org22A_GGTACCAGAGGG	26.287532170321438	13.363058579409142	PP	False	True	0.10698919921246225	0.002627368864237321	0.034757409445153264
Part2Org22A_GGTACTGTTACA	-4.56261439080104	19.847047797184715	Ret-4	False	False	0.0	0.013072395521788412	0.0
Part2Org22A_GGTAGAACAGTA	-1.869815184259082	21.13785962993094	Ret-3	False	False	0.028504452896315244	0.0	0.0
Part2Org22A_GGTAGAGTGCGT	21.09888549312791	24.83980448248145	Ret-5	False	False	0.060242037507103066	0.011606979883514381	0.0
Part2Org22A_GGTAGCCTCCTG	-11.053970750575827	-11.223451193233382	NE-1	False	False	0.0	0.0	0.0
Part2Org22A_GGTAGCTTCTCC	24.216285194575544	-7.439844237819224	PP	True	False	0.0	0.20208119306920103	0.0
Part2Org22A_GGTAGGAGTCTC	-11.89786161888078	34.15503398773107	Astro-3	False	False	0.0	0.0	0.0044905620282210835
Part2Org22A_GGTAGTACTGGT	-20.890799609675028	23.697952344176873	Astro-3	False	False	0.04745495120292012	0.017438772896884277	0.0
Part2Org22A_GGTATAACAGCC	-7.1942687674294525	-16.728574191054786	NE-1	False	False	0.0	0.0	0.0
Part2Org22A_GGTATAATAGCG	-9.575661534240805	-5.389920025329207	NE-1	False	False	0.03487696311279679	0.0	0.0
Part2Org22A_GGTATACGGATG	24.124192603648602	-29.046315725258324	NE-1	True	False	0.09590589727966194	0.26436112211379914	0.07598126260833866
Part2Org22A_GGTATTCTCGCN	36.364133771224225	8.823237374600335	Musc-Im	False	False	0.0	0.0	0.0
Part2Org22A_GGTCAAACGAAA	-3.4720000496235035	20.58420241106898	Ret-4	False	False	0.0010389940664975127	0.0	0.0
Part2Org22A_GGTCAAAGAACG	5.137137437485158	-6.743037438394558	NE-1	False	False	0.04209644165931499	0.0	0.0
Part2Org22A_GGTCCACTCTCG	-11.768131080259181	32.77189943103693	Astro-3	False	True	0.11166453185361028	0.0	0.0
Part2Org22A_GGTCCGGTCTTG	17.384095966737007	17.652672439514433	PP	False	False	0.0739356795832338	0.0005319166570026832	0.03049147298188757
Part2Org22A_GGTCCTATATAC	-21.355239490402138	22.805025337699455	Astro-5	False	False	0.0	0.04816356084861167	0.0
Part2Org22A_GGTCCTTACCCC	-17.310230518945232	19.370346687839625	Astro-3	False	False	0.0338699302068178	0.0	0.000614260325269281
Part2Org22A_GGTCGCAGTAGA	3.3904253975172156	39.4785128389929	C6-2	False	False	0.0	0.019070570286340755	0.0
Part2Org22A_GGTCGGTCGTGG	27.382836216105744	-22.006177931413045	PP	True	False	0.0	0.4513958225807534	0.001049854251146016
Part2Org22A_GGTCTATTACCC	-28.59980820509073	22.22202886463752	Dop-1	False	False	0.0	0.0	0.0
Part2Org22A_GGTGAAAATCAT	-10.719252617463425	35.54632918588054	Astro-4	False	False	0.007064456600523529	0.015735305150942947	0.0
Part2Org22A_GGTGAAGGGACG	-13.873226662080228	32.39755248391916	Astro-3	False	False	0.0	0.0	0.0
Part2Org22A_GGTGCAATCAAT	-20.48039254279819	27.019275452229085	Astro-3	False	False	0.013436662111675692	0.01138610876071534	0.0
Part2Org22A_GGTGCCCAGGCN	23.21007143523737	-19.548876023199252	PP	True	False	0.0	0.22893074340331737	0.14558988166599088
Part2Org22A_GGTGGATATGGC	0.45836345004565476	27.60477517444561	Ret-2	False	True	0.1989756214991898	0.0	0.0
Part2Org22A_GGTGGGTTTTTN	-13.360255399074237	-11.531823232338782	NE-1	False	False	0.0004050036282618998	0.0	0.0
Part2Org22A_GGTGTAAACTAG	-10.91713956567426	-18.217989294872666	NE-1	False	False	0.0	0.0	0.01251052326040485
Part2Org22A_GGTGTCTCACAT	-11.56271130059261	-35.111608890490466	Dop-2	False	False	0.0	0.0	0.0
Part2Org22A_GGTTAGCAAGTC	-13.762798426889029	-4.847558311825049	NE-1	False	True	0.11725302092139556	0.0	0.0015137790800447723
Part2Org22A_GGTTAGCGCTAC	23.763115347638173	-18.09975960847325	PP	True	False	0.0052151247384006495	0.15817822108238672	0.13881743820439754
Part2Org22A_GGTTATCACTAT	35.019222914631705	8.372459957723226	Musc-Im	False	False	0.010270561877616201	0.0009175177682415316	0.0002614454291143292
Part2Org22A_GGTTATGGCAGA	-0.9138930129387509	34.32223308708393	C6-1	True	False	0.015647093103154264	0.0	0.39198144918556194
Part2Org22A_GGTTCAGTTATT	19.317643937560767	15.781393427428814	PP	False	False	0.05782834722183922	0.013139329328674378	0.0
Part2Org22A_GGTTCATTTCGC	-16.880229358790974	17.941591021142887	Astro-2	False	False	0.07019415760384878	0.0	0.0
Part2Org22A_GGTTGATCGGAC	-0.984310173790779	19.22457948901481	Dop-1	False	False	0.0	0.0	0.0
Part2Org22A_GGTTTGCTGCGG	0.6843083382878975	37.88778216815065	C6-1	False	True	0.25181043521895624	0.0	0.0
Part2Org22A_GGTTTTAATCAC	-25.037154467188532	14.624883737087965	Astro-2	False	False	0.0006482143777934378	0.0	0.0
Part2Org22A_GTAAAAAAATGC	-6.9690920497015565	-6.157638455258064	NE-1	False	False	0.0038824424753968376	0.0028097853610953355	0.018489195732064385
Part2Org22A_GTAACTCGAACA	13.019833601061762	28.793226510325496	Ret-2	False	False	0.0	0.0	0.0
Part2Org22A_GTAACTGACGCC	21.91341143275608	24.700967057423107	Ret-5	False	False	0.06442835782469825	0.0	0.0
Part2Org22A_GTAAGAATGGAN	19.223506332931063	10.13936092685624	PP	False	False	0.03635453209756585	0.0	0.0
Part2Org22A_GTAAGATAGGTG	-14.17551851529191	36.15765624060404	Astro-4	False	False	0.0	0.0	0.0
Part2Org22A_GTAAGTGTCTTN	-7.730114329033001	-3.0066739343114426	NE-1	False	True	0.39180261443457054	0.0028079783690108605	0.0
Part2Org22A_GTAATAACCTAC	37.8019753583612	0.19966275674972675	Musc-Im	False	False	0.0	0.0	0.0
Part2Org22A_GTAATATCTGGT	3.0136516919801872	19.35977673453434	Ret-3	False	False	0.031389837161483664	0.0	0.00764968184800096
Part2Org22A_GTACAGCCAATA	5.230292745726023	-6.858515113775319	Dop-2	False	False	0.0	0.0	0.0
Part2Org22A_GTACATACGAAT	-10.44929582830497	-5.160665530548894	NE-1	False	True	0.1852914226769883	0.047514183903016656	0.011579632427917362
Part2Org22A_GTACCAGTATTC	-7.19817005061995	-6.404432797065731	NE-1	False	False	0.0	0.00808937330899006	0.005822990768174071
Part2Org22A_GTACCGAACCCA	-3.6520589450769716	19.341966104866	Ret-4	False	False	0.0	0.0	0.0
Part2Org22A_GTACCTCAGTTT	-29.900867355834723	14.399044039324	Ret-4	False	False	0.0	0.0	0.0
Part2Org22A_GTACCTGGTGCA	-0.6678641983607081	38.013152413535146	C6-1	False	True	0.17487377628061868	0.0	0.0
Part2Org22A_GTACGAACTCCG	-2.9924413770330895	24.54443282166467	Ret-2	False	False	0.0	0.0	0.0004371059935074787
Part2Org22A_GTACGCTACTTN	-9.676376345615303	-5.152360429665529	NE-1	False	False	0.0	0.0	0.0
Part2Org22A_GTACGTGGTTCC	-1.2618177536767115	22.392992276244083	Ret-4	False	False	0.0016658460688125888	0.0	0.0
Part2Org22A_GTACTACCAAGG	-0.4618086055949778	34.92244515054176	C6-1	True	False	0.04749224810256746	0.28401215361489773	0.0
Part2Org22A_GTACTCGTGCGC	-18.4759576077218	27.081714900268782	Astro-3	False	True	0.16918541081322316	0.0	0.0
Part2Org22A_GTACTGTACGCC	2.253144785543221	19.762895293729795	Ret-3	False	False	0.0	0.0	0.0
Part2Org22A_GTACTGTAGCCN	1.9933946259165773	19.73478168574696	Ret-3	False	False	0.0	0.0	0.0
Part2Org22A_GTACTTAAACAT	-13.612259721042792	31.541609326401023	Astro-3	False	False	0.02201154394618077	0.013816052790014938	0.0
Part2Org22A_GTACTTTACGCT	-8.382782855214339	-4.285631320425671	NE-1	False	True	0.11558584397781718	0.0	0.0006224957536332692
Part2Org22A_GTAGAAGCTCCC	3.931512261370125	39.387529914405334	C6-2	False	False	0.0	0.0	0.0014048620706859334
Part2Org22A_GTAGACGCACCC	3.736753307859491	39.21591417268772	C6-2	False	False	0.0	0.0	0.0
Part2Org22A_GTAGACGCTACC	4.0383600075641235	39.34642148796361	C6-2	False	False	0.017925936412230493	0.0	0.005333618771543944
Part2Org22A_GTAGACGCTCAC	3.8210795315617263	39.1935438890738	C6-2	False	False	0.0	0.0	0.0
Part2Org22A_GTAGACGCTCCA	4.025628758563192	39.384930347071354	C6-2	False	False	0.0	0.0	0.0
Part2Org22A_GTAGACGCTCCC	3.872422635776214	39.32732878796317	C6-2	False	False	0.0	0.0	0.0005780338423476921
Part2Org22A_GTAGAGACAAGA	-3.1639221644730062	-0.4703442371187247	NE-1	False	True	0.22980340390829254	0.0	0.0
Part2Org22A_GTAGAGCCTAGG	-21.10253472282756	17.213599461144764	Astro-2	False	False	0.01850518573372616	0.0	0.007674075294020638
Part2Org22A_GTAGCAAACTAC	-18.794863060506486	24.40902649469576	Astro-3	False	False	0.0015362197133490685	0.013078364788743038	0.010744593617359747
Part2Org22A_GTAGCAGCAGAA	13.393979060085666	29.532088808500742	Ret-2	False	False	0.008864357519752902	0.006062047917240691	0.0
Part2Org22A_GTAGCCACTCTA	-4.998936998796937	21.33061727005043	Ret-4	False	False	0.02415410591774477	0.017237675290851764	0.0
Part2Org22A_GTAGCCGCTCCC	3.9210611772143302	39.3313895028764	C6-2	False	False	0.0	0.0	0.0012756284482450633
Part2Org22A_GTAGCGTAGTCN	-12.076586973895626	-11.549765204414655	NE-1	False	False	0.0	0.024766945920938643	0.0
Part2Org22A_GTAGGCCAGTAG	0.3784127679841194	35.847515421275105	C6-1	False	True	0.24363126170469643	0.0	0.0
Part2Org22A_GTAGGTCTACGA	4.823849059756078	1.9583567761243115	PP	False	False	0.04729390954549868	0.0	0.0
Part2Org22A_GTAGTGAGACTC	5.131390592679589	-7.289756825647492	NE-1	False	False	0.0	0.012636158067519757	0.0
Part2Org22A_GTAGTTAATACT	-9.528292072361092	-9.999246802789749	NE-1	False	False	0.0	0.0	0.0
Part2Org22A_GTATACTCGTGT	-13.62014184729629	32.07732574003667	Astro-3	False	False	0.0	0.0	0.0
Part2Org22A_GTATCAAGCCGG	-7.2997524106034675	-3.7198526741906206	NE-1	False	True	0.20639212639260227	0.0	0.0
Part2Org22A_GTATCACGTCAA	24.16198399079341	-5.364854638450173	PP	True	False	0.0	0.13825931516911846	0.07192139863231704
Part2Org22A_GTATCGTAGATG	-11.49819300103774	-35.14493397765262	Dop-2	False	False	0.0	0.0	0.00012111366018889107
Part2Org22A_GTATCTGTAGTT	-10.557477389503404	-6.10549353094403	NE-1	False	False	0.08700430267839653	0.0	0.012366528733369743
Part2Org22A_GTATGCGCTTAT	-11.48062776442132	34.94939794271904	Astro-4	False	False	0.012255939216631179	0.0	0.004093229736605379
Part2Org22A_GTATGGGCTCGG	1.9808934211810574	38.562679324687046	C6-2	False	False	0.002476132505917098	0.0	0.0
Part2Org22A_GTATTTCCACTA	-22.298695063620105	21.866524782294043	Astro-3	False	False	0.015309478930592847	0.0	0.0
Part2Org22A_GTCACAACGTTG	13.382076362996397	28.70592630792162	Ret-2	False	False	0.01900761174632761	0.0	0.0
Part2Org22A_GTCACCGGCCTG	-29.66012776003997	14.19553918885629	Ret-4	False	False	0.0	0.0	0.0
Part2Org22A_GTCACTCGTAAT	-25.063539205642567	15.070446784547354	Astro-2	False	False	0.0	0.007078283509140144	0.012429540506585738
Part2Org22A_GTCAGCGTCTGN	-1.999063878542087	37.150791395984996	C6-1	False	False	0.0	0.0	0.0
Part2Org22A_GTCAGGTCTCGT	-1.830702328563156	-15.441629774838606	NE-1	True	False	0.00015509267427525383	0.2505490821740885	0.0
Part2Org22A_GTCATAGAGGAG	-12.035756225893305	-9.825251589538793	NE-1	False	False	0.0	0.0	0.0
Part2Org22A_GTCATAGCGCCC	-2.758317167251747	-7.640915668200437	NE-1	False	False	0.09290397037281571	0.0	0.0
Part2Org22A_GTCATAGTGAAT	21.584758104416323	24.714539484268304	Ret-5	False	False	0.0	0.0	0.0
Part2Org22A_GTCATCTAAGGC	-22.46565467561093	17.284543926193873	Astro-2	False	False	0.0	0.0	0.0
Part2Org22A_GTCATTCACTTG	-24.65050187508352	15.372826870100926	Astro-2	False	False	0.0	0.0	0.0
Part2Org22A_GTCATTCAGTCN	-13.321668194459502	-7.6108980258210375	NE-1	False	False	0.004665020813426492	0.0	0.0
Part2Org22A_GTCATTCCTTAG	-9.816721680237064	-10.83922465081018	NE-1	False	False	0.0	0.0	0.0
Part2Org22A_GTCCCAATCTTC	0.15438379055064405	36.53084283173961	C6-1	False	False	0.027728381698401142	0.0	0.0
Part2Org22A_GTCCCACCTATA	-12.782724244420395	33.56825563970266	Astro-4	False	False	0.0	0.0	0.0
Part2Org22A_GTCCCATAAACA	-2.5916243226665108	18.956183598310407	Ret-4	False	False	0.0	0.0	0.0
Part2Org22A_GTCCCATCCTAG	-1.3214930839718892	19.718268853886364	Ret-3	False	False	0.0	0.0	0.0
Part2Org22A_GTCCCTGTTCGT	-11.107778748269695	-11.51656455486193	NE-1	False	False	0.0	0.0	0.0
Part2Org22A_GTCCGTTAGCAA	-0.34736778540341895	36.92282195041262	C6-1	False	True	0.136608698254383	0.0	0.0
Part2Org22A_GTCCTCAATATG	-0.7837956482807991	23.33951001995467	Ret-4	False	False	0.03224404445093808	0.0	0.0
Part2Org22A_GTCCTCCCGTTT	-17.74064106344408	12.641670204994728	Astro-2	False	False	0.0	0.0	0.0
Part2Org22A_GTCCTCCTCTAN	-10.388394828709966	4.985013081535024	NE-1	False	True	0.5576731872084659	0.0	0.004847673697483344
Part2Org22A_GTCCTCTCACAT	-9.320788887255917	-3.8197285059351307	NE-1	False	False	0.08606391878456622	0.012012234934259715	0.014993446428896723
Part2Org22A_GTCCTGTACACT	23.320273218324765	-5.4003733839534105	PP	True	False	0.0	0.17719908253269676	0.017110669108976267
Part2Org22A_GTCCTGTTTGCT	-9.933672251617931	35.235030045406006	Astro-4	False	False	0.0	0.0	0.0
Part2Org22A_GTCCTTTTCTCC	-24.61253120137574	16.823331564681958	Astro-2	False	False	0.0006781312931502853	0.0015833120252367694	0.011908432137182507
Part2Org22A_GTCGAAATATAC	-8.022486176378656	21.582196648655867	Astro-3	False	False	0.051836575949807236	0.0	0.0054692449186301275
Part2Org22A_GTCGACCTCGAA	-10.268427983160322	-14.562827927178558	NE-1	False	False	0.0	0.002126569163308677	0.0
Part2Org22A_GTCGCACTCATN	-7.684463332111213	-9.12468560520543	NE-1	False	False	0.0	0.004457347654322091	0.0
Part2Org22A_GTCGCGGTAGCC	-5.579465152308007	-10.177350746484333	NE-1	False	False	0.0	0.0	0.003673091408712114
Part2Org22A_GTCGTGATCTGT	-7.68611110014653	-12.609519740983314	NE-1	False	False	0.0	0.0	0.0
Part2Org22A_GTCGTGGATTTA	-17.400308160814017	13.764990665153043	Astro-2	False	False	0.0	0.0	0.0
Part2Org22A_GTCGTGTTTACG	-11.643263863681932	36.52572995588258	Astro-4	False	False	0.0	0.0	0.010049492201019547
Part2Org22A_GTCGTTATTTAA	-12.046608795930462	-13.24881552621065	NE-1	False	False	0.0	0.0	0.0037083071775481694
Part2Org22A_GTCTAGCATATG	-0.4110870803825689	36.684984627488745	C6-1	False	False	0.01518710395830268	0.0	0.00393309504356795
Part2Org22A_GTCTATACTCTC	-10.22557328701591	3.873404731374871	NE-1	False	True	0.5752148189357219	0.0014821876668490474	0.0
Part2Org22A_GTCTCAAGAATA	19.797176107620412	25.14694755074633	Ret-5	False	False	0.05251999943647192	0.0	0.0
Part2Org22A_GTCTCATATGTG	-6.300258433860804	-3.4235481414496833	NE-1	False	True	0.24656701076192558	0.0032800546723201667	0.005229057304128194
Part2Org22A_GTCTCCTAGAAA	-21.673870881522813	25.127959943623964	Astro-3	False	False	0.0	0.0	0.0
Part2Org22A_GTCTCGGGCCCT	-9.815189830613354	-5.588483971860933	NE-1	False	False	0.0	0.0	0.0
Part2Org22A_GTCTCGGGTGCT	-5.080465367633558	6.122614999888621	NE-2	False	True	0.3220105950304577	0.0	0.0
Part2Org22A_GTCTCTTGCATN	-30.819469215919067	14.961690870623821	Ret-4	False	False	0.0	0.0003063437863588117	0.0
Part2Org22A_GTCTGAAAAAGT	-16.518661708040046	15.30859909554207	Astro-3	False	False	0.0750072053702577	0.0	0.0
Part2Org22A_GTCTGCAATCTA	8.776627098175494	31.254819809391744	Ret-3	False	False	0.03855789267362805	0.0	0.0
Part2Org22A_GTCTGGCTATTT	-15.801578851356064	-7.643496808929106	Astro-2	True	False	0.0	0.32792996419302617	0.09469257978666659
Part2Org22A_GTCTGTACGACT	-13.587698115858718	-13.969400373000685	NE-1	False	False	0.031962181913241114	0.010861360346247486	0.0
Part2Org22A_GTCTTAGCAGGA	-5.860325888165275	-8.560409261099528	NE-1	False	False	0.030643648781940244	0.023537927645251235	0.03184885188308377
Part2Org22A_GTCTTGTAGAGT	-15.988250635781858	12.427480188979143	Astro-2	False	False	0.008438951558699915	0.0	0.0
Part2Org22A_GTCTTTAGGGCT	-7.06548383189878	-3.490327612140241	NE-1	False	True	0.18547335616651558	0.0	0.0
Part2Org22A_GTCTTTGCAGTA	3.333890830940216	19.541655446919297	Ret-3	False	False	0.0	0.0	0.0023894753066895217
Part2Org22A_GTGAAAATAGAA	39.90383352824475	3.7371865144801846	Musc-Im	False	False	0.0	0.0	0.0
Part2Org22A_GTGAATATGTCG	-11.759615883201615	-4.602188972368251	NE-1	False	False	0.03415915619069153	0.0	0.0
Part2Org22A_GTGACCACGGCA	-14.488823578477566	28.428456694310338	Astro-3	False	False	0.031504252745699526	0.0	0.0
Part2Org22A_GTGACCTAGTCC	-21.16340746327317	20.386534628549107	Astro-2	False	False	0.0	0.0	0.0022125473596865284
Part2Org22A_GTGACTAAGGGG	-3.3350015665560133	6.763404069822342	NE-2	False	True	0.2014929856622582	0.0	0.0
Part2Org22A_GTGAGACACAGA	-7.1995422052032	-6.329179773149295	NE-1	False	False	0.0	0.0	0.020804919537687903
Part2Org22A_GTGAGCTGGCAN	-17.978071465530636	17.337413794469654	Astro-2	False	False	0.026217118456283044	0.01651352843793749	0.0030197223991841396
Part2Org22A_GTGATATTGACA	17.858404195138423	17.807319571689764	PP	False	False	0.007934298336138929	0.0	0.0049043396822730295
Part2Org22A_GTGATCGTCCGT	-14.831645081818271	34.15513677561248	Astro-4	False	False	0.0	0.0	0.0
Part2Org22A_GTGCAAGGGAAA	-13.85459533677345	30.599211070065056	Astro-3	False	False	0.07042315062982236	0.0187165832014092	0.0
Part2Org22A_GTGCATACGGTA	-10.078362408232369	-11.097201271399552	NE-1	False	False	0.0	0.0	0.0
Part2Org22A_GTGCCGGGAATA	8.916524768021302	20.373781753481133	Ret-3	False	False	0.0	0.0	0.0
Part2Org22A_GTGCGGACTCGA	-3.6926133676603414	19.52192062728656	Ret-4	False	False	0.021977097862920944	0.0	0.0
Part2Org22A_GTGCTTCTCTCT	-18.15536676286384	9.940573479838362	Astro-2	False	False	0.011859166364816555	0.0	0.00788188265823844
Part2Org22A_GTGGAACTCTAC	-9.770915919681848	-4.804469480961978	NE-1	False	False	0.0	0.027982458834529083	0.0
Part2Org22A_GTGGACCAAATN	-7.428001615252402	-4.7878116202500065	NE-1	False	True	0.19460705687055213	0.0	0.0
Part2Org22A_GTGGACTACCCN	-23.03247682531003	20.038832871761397	Astro-3	False	False	0.011018466534286607	0.0	0.0
Part2Org22A_GTGGATTCTGCC	-19.402545239633795	12.038956292744968	Astro-2	False	False	0.0	0.0	0.0
Part2Org22A_GTGGCAGACGCT	18.61946376565174	16.381755080205508	PP	False	False	0.0	0.007275945603921163	0.0
Part2Org22A_GTGGCCGCCTAC	-0.8367348812121446	19.639549705020052	Ret-3	False	False	0.0	0.0	0.0
Part2Org22A_GTGGCGCCGTCC	-5.827382973908034	-8.645447699659254	NE-1	False	False	0.0	0.0	0.0
Part2Org22A_GTGGCTGGTAAA	17.94117846542984	17.340657544868165	PP	False	False	0.0	0.0	0.016868840453921376
Part2Org22A_GTGGGAATTCTT	19.036044517807305	15.963885564493493	PP	False	False	0.0	0.001798812904794606	0.0
Part2Org22A_GTGGTATCAGTC	-5.490629828233495	-10.714643517974114	NE-1	False	False	0.0	0.003539196203757058	0.08848091863839691
Part2Org22A_GTGGTCTTACGC	35.43396150354065	4.493344947845021	Musc-Im	False	False	0.033630081410374275	0.015176337097493333	0.0
Part2Org22A_GTGGTTAGGTCT	35.946962189400715	-1.2230626146354249	Musc-T2	False	False	0.0	0.02377857200455412	0.0
Part2Org22A_GTGTAAAGACCN	32.36503546792383	15.825966821870006	Musc-Im	False	False	0.0	0.0018900968176292757	0.0
Part2Org22A_GTGTACTTCGTC	31.562149458798654	7.9908380978398	Musc-Im	False	False	0.0155742931037179	0.0	0.0
Part2Org22A_GTGTACTTCGTN	31.651740253639783	7.917861973955353	Musc-Im	False	False	0.01385146836316238	0.0	0.0
Part2Org22A_GTGTAGGATCGA	-1.1527965299294947	22.8719681539219	Ret-4	False	False	0.013269558299595906	0.005154093274788882	0.0
Part2Org22A_GTGTCCACCCAC	-1.5790382849223736	-6.577867022538929	NE-1	False	False	0.0	0.0	0.0
Part2Org22A_GTGTCTCCCTTA	5.350474343428607	-7.204024696178905	NE-1	False	False	0.026926412090832862	0.0	0.0004203046367203643
Part2Org22A_GTGTGGGCAGTG	18.26568073596869	16.481948721622214	PP	False	False	0.0	0.026424625920857658	0.0
Part2Org22A_GTGTGGTCCTTG	-5.168863152746942	5.636987587512077	NE-2	False	True	0.3415217957768943	0.029373050352966116	0.0
Part2Org22A_GTTAAACAAGGA	-10.450745432370228	-10.440062058659292	NE-1	False	False	0.0	0.0	0.003838625946947999
Part2Org22A_GTTAAATCAGAT	-3.5576372035297816	19.392690437305994	Ret-4	False	False	0.0	0.0	0.0
Part2Org22A_GTTAATCGTAGG	38.22325538412069	-1.1743049355533903	Musc-T1	False	False	0.0	0.0	0.0
Part2Org22A_GTTACACGGCTN	19.492847290875414	-19.593523000658696	Dop-2	False	False	0.04160219332488719	0.0	0.0
Part2Org22A_GTTACATCGTCT	-17.0260008861715	13.730368450099382	Astro-2	False	False	0.0009078562057821782	0.0	0.0
Part2Org22A_GTTACCACGACA	-0.3022342870909937	35.889624004232495	C6-1	False	False	0.04940822130855354	0.02122953503127391	0.0
Part2Org22A_GTTATTATTTAT	-4.791398013643222	-7.816569416106455	NE-1	False	True	0.13924411384576543	0.056719376941889506	0.0
Part2Org22A_GTTCAGAACTAG	18.75593454245866	25.578115604452744	Ret-5	False	False	0.08455671532553068	0.060901399903797046	0.0
Part2Org22A_GTTCAGACCACC	-8.155144081201684	-4.813799274381291	NE-1	False	False	0.07729507060394715	0.009636522167372357	0.0
Part2Org22A_GTTCATCCGAGT	-22.164985393720087	12.477540055071879	Astro-2	False	False	0.0	0.0	0.0
Part2Org22A_GTTCATTAGGAN	16.574420975412835	16.057929630472884	PP	False	False	0.027834437462452	0.02305753407176213	0.0
Part2Org22A_GTTCCAAGGCGG	-10.63356107407964	-35.46670137311883	Dop-2	False	False	0.0	0.07733724322253988	0.0
Part2Org22A_GTTCCGAAGGCC	-9.61392195595474	-15.622521369279655	NE-1	False	False	0.0367415931698614	0.0	0.017587283243874593
Part2Org22A_GTTCCGAGGGAG	3.6467670211103256	38.61920983933469	C6-2	False	False	0.0	0.0	0.0010666271631115333
Part2Org22A_GTTCCGCTGAGT	15.796144929775743	-31.439557833367605	PP	True	False	0.0	0.040321756195382884	0.5829784286784964
Part2Org22A_GTTCGAATGCCN	20.315061558269427	25.110493349080393	Ret-5	False	False	0.013220452494632804	0.04914668985184331	0.0
Part2Org22A_GTTCGATACTTT	35.96258222812722	10.625295968303318	Musc-Im	False	False	0.0	0.0	0.04838841307498875
Part2Org22A_GTTCGATCTTTN	36.25277787901258	10.093278098846092	Musc-Im	False	False	0.0	0.0	0.0
Part2Org22A_GTTCGGTTCTCG	-13.853846196792812	17.900670517557597	Astro-3	False	False	0.03263061280180351	0.01774551239648732	0.0
Part2Org22A_GTTCTACTGGCA	-7.427609724160499	-3.73215353062517	NE-1	False	True	0.10650642323846264	0.0	0.0
Part2Org22A_GTTCTCGGAACC	-22.035565339684343	16.476741035315825	Astro-2	False	False	0.0	0.022514281785564264	0.0
Part2Org22A_GTTCTGAGAAAC	-21.005317282142624	25.83703199126299	Astro-3	False	False	0.016699896865364387	0.009274939672330913	0.0
Part2Org22A_GTTCTTGAAGTN	-11.60157042706895	-10.738953869107231	NE-1	False	False	0.0	0.011606958040036105	0.0
Part2Org22A_GTTCTTGCTTTT	13.344610049207967	28.846572531657266	Ret-2	False	False	0.0020530842554776505	0.019246359926141498	0.03762216092480601
Part2Org22A_GTTCTTTGCCCT	-24.695006741251206	15.701639134244742	Astro-2	False	False	0.019848238237977864	0.0	0.0
Part2Org22A_GTTGACGCTCCC	3.90537408357042	39.336184074386836	C6-2	False	False	0.0	0.0	0.0
Part2Org22A_GTTGCAGCTGCG	-24.539110745757235	17.053535855777067	Astro-2	False	False	0.0	0.029262436791720362	0.0
Part2Org22A_GTTGCGAGATAC	36.412098736239194	-3.2776984816188683	Musc-T1	False	False	0.0	0.0	0.0
Part2Org22A_GTTGCTCTGGGA	-10.601783331232035	-11.815686973205269	NE-1	False	False	0.0	0.00805607489417552	0.0
Part2Org22A_GTTGGCGTCAAG	-1.2089709548076741	19.0907312065211	Ret-3	False	False	0.0	0.0	0.013896967816722318
Part2Org22A_GTTGGGCAAGAG	-21.011964669718665	22.854356775160802	Astro-3	False	False	0.03615907880670398	0.010627102230745386	0.0
Part2Org22A_GTTGTAAACCCA	25.674283398906827	12.590333099819196	PP	False	False	0.0	0.03546890213525115	0.0
Part2Org22A_GTTGTCGAGTAA	-10.257911268343987	13.119114566969161	Astro-1	False	False	0.0	0.009385325885409756	0.0
Part2Org22A_GTTGTCGGCCCG	-14.14942069780681	28.05745298617035	Astro-3	False	False	0.052107281692260365	0.0	0.0
Part2Org22A_GTTGTTTATTCN	-8.696764215501595	-3.8784615880482365	NE-1	False	False	0.06983499805104779	0.0	0.0
Part2Org22A_GTTTACGTTTAC	11.354109912177254	21.85758266038032	Ret-3	False	False	0.0	0.0	0.0
Part2Org22A_GTTTAGACTTTG	-24.34747372595854	15.428507456937298	Astro-2	False	False	0.0	0.0	0.0
Part2Org22A_GTTTCGCACAAC	37.13034562883028	-0.9196300620865687	Musc-T1	False	False	0.05159132762248448	0.0	0.00946909117901739
Part2Org22A_GTTTCTCCACCA	16.21957329132558	-33.43134943225809	NE-1	True	False	0.0	0.06978046725047793	0.4985249256581201
Part2Org22A_GTTTGAAAGCTC	-3.049988150369544	19.730027974137666	Ret-4	False	False	0.0	0.0	0.0
Part2Org22A_GTTTGACTTCTT	19.076194478604666	25.19821541691717	Ret-5	False	False	0.0468098918532431	0.0	0.0
Part2Org22A_GTTTGAGGCATT	39.81629472192456	3.8735143646642647	Musc-Im	False	False	0.0	0.0	0.0
Part2Org22A_GTTTGCCTGGGA	-10.640445804586403	36.581611027344984	Astro-4	False	False	0.0	0.0	0.0
Part2Org22A_GTTTGCGGTCTC	-21.139544314375954	22.829795228873774	Astro-3	False	False	0.009676599890892965	0.050651608778014175	0.0
Part2Org22A_GTTTGTTCCTAC	-14.506786524755539	27.87895980807121	Astro-2	False	False	0.0	0.0	0.0
Part2Org22A_GTTTTGTGGGAA	-21.3317615375358	17.089686541217823	Astro-2	False	False	0.017738010219268876	0.0	0.0
Part2Org22A_TAAAACTGGAAT	-3.0461228124038016	24.64494195139955	Ret-5	False	False	0.0	0.0	0.0
Part2Org22A_TAAACCCCAATA	22.087437644543535	-20.39131711354885	Ret-2	True	False	0.0	0.22742185546250238	0.04954902398338687
Part2Org22A_TAAAGCGATGCT	1.9496785746539071	19.389711544726204	Ret-3	False	False	0.0	0.0	0.0
Part2Org22A_TAAAGGTTCCTG	-2.1137752400619507	3.851606104008626	Astro-3	False	True	0.10154188427307742	0.05207385466043634	0.003068629073622328
Part2Org22A_TAAAGTACCGGA	13.18773610229505	28.684168307135142	Ret-2	False	False	0.057865865169823984	0.0	0.0010886350581181716
Part2Org22A_TAAAGTTGGGGT	-24.573118877408803	13.888319397821128	Astro-2	False	False	0.05535966769955434	0.0	0.0037174965299809795
Part2Org22A_TAACACCTAACT	-14.488435974899646	-5.3470838735671755	NE-1	False	True	0.21132139343889217	0.0	0.0
Part2Org22A_TAACATCGACCA	-8.83331325680135	-7.075415439075131	NE-1	False	False	0.0	0.0	0.0
Part2Org22A_TAACCCGGAAAT	-12.345165643242181	-8.248101491778113	NE-1	False	False	0.058963134088880424	0.0	0.0
Part2Org22A_TAACCTAGCATA	-9.055596860507825	-6.470716471983795	NE-1	False	False	0.03086185692278859	0.0	0.0
Part2Org22A_TAACGAGCAGAN	-13.604701091156745	-7.395567726315324	NE-1	False	False	0.08595706845025962	0.0	0.0
Part2Org22A_TAACGATCGCTC	6.3609554898053675	19.870981281998013	Ret-3	False	False	0.0	0.0	0.0
Part2Org22A_TAACGGTCCATN	35.705049502895186	-1.8385355200718474	Musc-T1	False	False	0.02550102612408685	0.007363152766572043	9.289176466627847e-05
Part2Org22A_TAACGTTATGTG	-17.633066009230806	17.929107536007365	Astro-2	False	False	0.07732652652112419	0.0	0.0
Part2Org22A_TAACTAACGACG	6.938502301075075	19.96934033723903	Ret-3	False	False	0.0	0.0	0.0
Part2Org22A_TAACTATTTCGA	-9.859811586169933	-5.619290524046029	NE-1	False	False	0.007545418406345512	0.013957332853902162	0.0
Part2Org22A_TAACTTACACGG	-12.92069988140905	-12.873243293962123	NE-1	False	False	0.0	0.0584124403229988	0.0008823450272003916
Part2Org22A_TAACTTCGTGTT	-13.704245325780262	14.757016966125851	Astro-1	False	False	0.004858536523017218	0.0	0.0
Part2Org22A_TAAGAAAGCTAC	-10.73890427632879	-10.172666752032535	NE-1	False	False	0.0	0.0	0.0
Part2Org22A_TAAGACGCGAGG	-9.395705650002952	-1.4681636683379633	NE-1	False	False	0.0	0.0	0.010313933511416903
Part2Org22A_TAAGAGCCTAGG	-21.974261663566676	15.054827476064197	Astro-2	False	False	0.0	0.0	0.005632473188621191
Part2Org22A_TAAGCATTTCCC	-11.388513102543016	33.88777653660266	Astro-3	False	False	0.0	0.021859733789299327	0.0
Part2Org22A_TAAGCCCGCCTC	-3.5284064191821507	20.535715009377864	Ret-4	False	False	0.011570120261768218	0.028029886509782977	0.008315564392514031
Part2Org22A_TAAGCCCGTCGG	-0.9359566486797445	37.56142289880564	C6-1	False	False	0.0	0.0	0.0
Part2Org22A_TAAGCCGGGGTA	13.454331513737428	28.77547687703862	Ret-2	False	False	0.05616276319648444	0.017402828034273694	0.0
Part2Org22A_TAAGCCTTTCCA	1.2545844507119384	-0.8693039925899244	NE-1	False	False	0.0	0.0	0.02663196937330202
Part2Org22A_TAAGCGCGGATG	-20.286975207988718	23.003755658145902	Astro-5	False	False	0.04534219856854555	0.0	0.0
Part2Org22A_TAAGCGTGTCTA	-15.808288485323631	13.52249493047792	Astro-2	False	False	0.043898182011168636	0.0	0.005577933728588706
Part2Org22A_TAAGCTGTCTGA	34.15763258579385	7.084637546773565	Musc-Im	False	False	0.04992103093980689	0.0	0.00829570137944354
Part2Org22A_TAAGGAGCGGCA	0.4718482894764859	21.570062440660067	Ret-3	False	False	0.009533679485107353	0.0	0.0
Part2Org22A_TAAGGTTGGACC	-9.326387764830562	-3.5116085260474623	NE-1	False	False	0.0681510259593527	0.0	0.0
Part2Org22A_TAAGTCAAGTGG	-12.261001495348832	-7.049557824564447	NE-1	False	True	0.11932560851834657	0.0	0.0004531259071658685
Part2Org22A_TAAGTCAGAACT	-10.135578681433028	-11.065092792413862	NE-1	False	False	0.0	0.007310843636961369	0.0014780255046285195
Part2Org22A_TAAGTGGGCAGT	8.113072595775504	24.937467388695033	Ret-3	False	False	0.0008179645812790338	0.0	0.0
Part2Org22A_TAATACGGGATT	-11.65589968907205	33.707408813496514	Astro-3	False	False	0.0	0.0	0.0
Part2Org22A_TAATACTAACGA	19.91096955401489	16.12159831145256	PP	False	False	0.0	0.030738102902849035	0.0
Part2Org22A_TAATCGCGGGGC	1.2147477787666994	26.282611820243705	Ret-3	False	False	0.06627923264024492	0.017499527553477053	0.0
Part2Org22A_TAATTACTAGAN	0.8849964300300022	38.07978575805786	C6-1	False	False	0.0	0.0	0.0
Part2Org22A_TACAAAGCATTT	-9.451916783888255	-10.466443244356416	NE-1	False	False	0.0	0.00539680689856102	0.018970574218363834
Part2Org22A_TACAACATAAGG	-24.531551758884333	13.938435265897624	Astro-2	False	False	0.0	0.032939599650605805	0.008258172703463905
Part2Org22A_TACAATAAGACG	-19.08459307543908	28.469736577291226	Ret-5	False	False	0.018626851525473637	0.047065553147119236	0.0
Part2Org22A_TACAATCAGCTA	38.10592238867708	-1.8071697821853467	Musc-Im	False	False	0.0	0.0	0.0060257081703252845
Part2Org22A_TACACAGGGATG	-24.65004362799592	13.801928852353072	Astro-2	False	False	0.0	0.0	0.0
Part2Org22A_TACACCAACACA	-18.998892766040715	13.117530252871282	Astro-2	False	True	0.12806707814617027	0.0	0.0
Part2Org22A_TACACCCGACAT	-4.692206756922627	3.1626373521865845	NE-1	False	True	0.40958627694363997	0.015645297596872946	0.0
Part2Org22A_TACAGGGTTTTT	17.808104687774907	17.455797621241953	PP	False	False	0.0	0.005992459537621249	0.0
Part2Org22A_TACAGTGGGTAT	-2.688698514276154	21.335750631954095	Ret-4	False	False	0.015013575826394713	0.0	0.0061085472864894075
Part2Org22A_TACAGTTGAAGT	-1.6724409834845781	35.18262187025816	C6-1	True	False	0.0	0.0	0.2523189008033625
Part2Org22A_TACATCACGCTT	18.86957040592758	17.67840388707469	PP	False	False	0.0	0.0	0.0
Part2Org22A_TACATGGCCCGC	-8.589408956321417	-12.151488790413616	NE-1	False	False	0.0	0.0	0.0
Part2Org22A_TACCATGTCGAC	13.166865931123443	28.816876253326523	Ret-2	False	False	0.04176022759459636	0.0	0.0
Part2Org22A_TACCCACCTATA	-12.569360348435122	33.81752334707645	Astro-4	False	False	0.0	0.0	0.0
Part2Org22A_TACCGAGTTCGC	-2.7405547739105667	21.491077242729183	Ret-4	False	False	0.0	0.008388696964177678	0.0
Part2Org22A_TACCGGTACAAC	-14.83834449480791	29.67822693252383	Astro-3	False	False	0.03680359482069255	0.0	0.0012170052549396902
Part2Org22A_TACCGTAGAGCC	-2.0854603362385844	23.634395421459413	PP	False	False	0.0	0.028229862314695955	0.0
Part2Org22A_TACCTCAGCTTA	0.03868619289778739	33.06318437592892	Dop-1	False	False	0.0	0.0	0.0
Part2Org22A_TACCTCCCACTT	-8.782111370767492	-3.624726112888692	NE-1	False	False	0.06747105312727196	0.0	0.010773913727788647
Part2Org22A_TACCTTGGGGAG	8.04136902730508	20.309011713893305	Ret-3	False	False	0.0	0.0	0.0
Part2Org22A_TACCTTTAACAG	-13.158283663263314	-10.225301462890412	NE-1	False	False	0.008052705187700042	0.0	0.0
Part2Org22A_TACGAGTCGGAG	-24.407720831815965	13.860351276995695	Astro-2	False	False	0.023239177017185204	0.0	0.0021193908107334284
Part2Org22A_TACGATCGGCTN	-27.109945809266378	10.383432172182927	Ret-4	False	False	0.017511197489229847	0.0	0.010951091729136154
Part2Org22A_TACGCACCGCGC	-4.1438066610014666	19.83166302358591	Ret-4	False	False	0.0	0.003770293329311126	0.0
Part2Org22A_TACGCGGCCATT	18.370864423961702	-19.67286702359197	Dop-2	False	False	0.0	0.0	0.0
Part2Org22A_TACGCTTTTAGG	-25.214889214924966	14.879396467236482	Astro-2	False	False	0.046897797307597425	0.0	0.0
Part2Org22A_TACGGATTTAGT	-7.501567633375247	-2.7354231188725087	NE-1	False	True	0.25579631460543584	0.06809361872350389	0.0
Part2Org22A_TACGGGAACGGC	-19.142371937064887	20.782227538509467	Astro-2	False	True	0.13602132125434985	0.00012840878612451232	0.0
Part2Org22A_TACGTCTCAGCC	-9.770302444781743	-5.067880150701715	NE-1	False	False	0.003302784975897624	0.0	0.0
Part2Org22A_TACGTGATGGCT	-12.75278847305704	-4.751678626478242	NE-1	False	False	0.041497829429966215	0.030321881829999526	0.0
Part2Org22A_TACGTGTGGCCN	-14.239607490091519	28.246662971804714	Astro-3	False	False	0.06285930820308447	0.0	0.0006136778604230256
Part2Org22A_TACTACAAGCTA	-7.2158162069839475	-3.7470764440096653	NE-1	False	True	0.18715799959039317	0.0	0.0
Part2Org22A_TACTAGCTCCAG	7.175548455033461	19.917581174381898	Ret-3	False	False	0.010992672647517281	0.0	0.0
Part2Org22A_TACTATCTCATC	-3.76650827469811	4.906414923808797	NE-1	False	True	0.20668612922110013	0.029685881417622025	0.0
Part2Org22A_TACTCCAAGAAC	-0.5758136813298227	36.814682992761945	C6-1	False	False	0.0	0.0	0.0
Part2Org22A_TACTCGCTGGCN	-9.639981525321671	-3.483308020261474	NE-1	False	False	0.0936036688002668	0.0	0.0
Part2Org22A_TACTCGTGCTAT	-20.73208829403321	30.38782406605366	Astro-3	False	False	0.0	0.0	0.0
Part2Org22A_TACTCTATTGGG	20.37267829879067	-29.942250780663347	PP	True	False	0.0	0.2671736165054226	0.2771200126994493
Part2Org22A_TACTGGACGACT	-9.607927378763609	-4.824120833071207	NE-1	False	False	0.02262541512581724	0.005084502817206456	0.0
Part2Org22A_TACTGGGCCTCG	-7.148843961896212	-3.1982255687301318	NE-1	False	True	0.18251854812950483	0.0	0.0
Part2Org22A_TACTTCTATGGN	-30.644880363805452	14.54081305157463	Ret-4	False	False	0.030354616520539005	0.0	0.0
Part2Org22A_TAGAAGGCAGTT	-16.149235198991036	19.400977101233625	Astro-2	False	True	0.10441736100211195	0.09830040530949676	0.0
Part2Org22A_TAGACATGCAGG	-11.247194069757747	33.95581696310719	Astro-3	False	False	0.006690740898055744	0.0	0.0
Part2Org22A_TAGAGACGGAGN	-6.214192803304014	-8.562676225380697	NE-1	False	False	0.09194580507014025	0.0	0.0
Part2Org22A_TAGAGCATAGAT	24.696058725283983	12.336921770630848	PP	False	False	0.0	0.0	0.007943772058647
Part2Org22A_TAGATACAGGAA	1.6981445640836361	-36.171390383601114	Ret-2	True	False	0.0	0.0	0.5225751207144594
Part2Org22A_TAGATAGTCCCN	-9.167130431252518	-10.346300830997517	NE-1	False	False	0.0	0.0	0.0
Part2Org22A_TAGCAAGAAGCT	-9.777407449241506	-14.239429125553237	NE-1	False	False	0.0	0.0	0.0
Part2Org22A_TAGCCAGTCTAA	-19.19496574014262	18.20995033774298	Astro-2	False	True	0.10813865648455741	0.0	0.0
Part2Org22A_TAGCCATCGCTG	35.7526336716352	11.026993728300052	Musc-Im	False	False	0.0	0.0	0.0
Part2Org22A_TAGCCTAGCAAC	-11.811295091107167	33.66716884200734	Astro-3	False	False	0.0	0.0	0.0
Part2Org22A_TAGCCTTAAGCN	-2.6267193791521075	1.127395068616631	NE-1	False	True	0.1893224219540006	0.0	0.0
Part2Org22A_TAGCGAACTTAC	17.984342218903876	17.830292249866947	PP	False	False	0.09688491679775166	0.0	0.0009651481475909221
Part2Org22A_TAGCGCCAGGGN	-12.004514766060696	-11.517482936641088	NE-1	False	False	0.03549910139599057	0.0	0.005871718161166458
Part2Org22A_TAGCGTGGCATG	-21.6556766711107	24.194700233345543	Astro-3	False	False	0.02508171475118687	0.0	0.0
Part2Org22A_TAGCTCGCGTTN	-6.345806361043345	-16.372162134412086	NE-1	False	False	0.0	0.0	0.0
Part2Org22A_TAGCTTGATGAC	-11.866947995344425	33.69857202360357	Astro-3	False	False	0.0	0.0	0.0
Part2Org22A_TAGGATTCCGAG	-11.810219269744188	33.78910154843134	Astro-4	False	False	0.015956826203709917	0.0	0.0
Part2Org22A_TAGGCTTCTCTT	18.206054399350805	16.503143722283497	PP	False	False	0.0	0.021128895326587273	0.00016072736013372524
Part2Org22A_TAGGTAGGTCAT	-11.482233632838605	33.46388820158782	Astro-3	False	False	0.0	0.003298802573961741	0.0
Part2Org22A_TAGGTCTCGAGG	-14.307197005338741	16.32418668356058	Astro-2	False	False	0.0	0.0031641060555663214	0.0
Part2Org22A_TAGTATTCTCGT	-19.122055962328453	12.029613066785869	Astro-2	False	False	0.03251210193825354	0.0	0.0
Part2Org22A_TAGTCGTTGCTG	-28.11875956815674	11.689033078428897	Ret-4	False	False	0.0	0.0	0.0
Part2Org22A_TAGTGATAAACA	-8.988454584537761	35.55013330527256	Astro-4	False	False	0.0	0.0	0.0
Part2Org22A_TAGTGATCTCCA	-10.004846194107115	34.890880329654536	Astro-4	False	False	0.015204411354570829	0.0	0.0
Part2Org22A_TAGTTCAAGTTG	-7.434901191919684	-5.535959865299333	NE-1	False	False	0.05349959698382059	0.0	0.0
Part2Org22A_TAGTTCTATGAA	-1.224840189273744	37.710014726304614	C6-1	False	False	0.0	0.0	0.0
Part2Org22A_TAGTTTAGCTGG	4.3247588801513634	32.345755234050706	Ret-2	False	False	0.0	0.010033390671366065	0.002880984520166674
Part2Org22A_TATAATCGTAGG	38.205749327451024	-1.2375173301530427	Musc-T1	False	False	0.0	0.015047669890029466	0.0
Part2Org22A_TATACACACTCC	-8.29309549402664	-7.172527875913862	NE-1	True	False	0.0	0.11335049806891126	0.004394450381108564
Part2Org22A_TATACCAATGTT	-23.948655555448816	17.863059975084273	Astro-3	False	False	1.740001694560025e-05	0.0	0.0
Part2Org22A_TATACGTTACGG	-20.73581508286112	25.775032778553403	Astro-3	False	False	0.09579846257535105	0.0	0.0
Part2Org22A_TATAGAGTTCGC	-24.613218396015686	13.90376625349894	Astro-2	False	False	0.02228105236509516	0.0044165594694429156	0.0022194835374738575
Part2Org22A_TATAGATGGTAA	-18.902960023868797	30.389297195209107	Astro-6	False	False	0.0	0.007884368644811384	0.0
Part2Org22A_TATAGCTAGCCG	13.35651109193156	28.677453517717932	Ret-2	False	False	0.06070910684297486	0.0	0.0
Part2Org22A_TATATCAGCTGA	-1.8656711969162232	19.275265189064786	Ret-4	False	False	0.0	0.0	0.0
Part2Org22A_TATATCCCTCTT	-1.2220745499076713	35.437643613807786	C6-1	True	False	0.0	0.11130034597336179	0.0
Part2Org22A_TATATCGGATGA	12.307276273883039	24.552952445189288	Ret-6	False	False	0.0	0.0	0.0
Part2Org22A_TATATCGGATGC	12.394268243223584	24.4439175834269	Ret-6	False	False	0.0	0.0	0.006520174648015956
Part2Org22A_TATCACAGGGAG	-4.328991765875513	19.817950801059276	Ret-4	False	False	0.0	0.0	0.0
Part2Org22A_TATCATCGTTAC	-19.215409706548964	12.673030649946336	Astro-2	False	False	0.0	0.0	0.0
Part2Org22A_TATCCAGGCCTG	-9.679111448765351	-11.17433925548221	NE-1	False	False	0.0	0.0	0.0
Part2Org22A_TATCCATACAAC	-0.24117312067484437	34.89291470866598	C6-1	True	False	0.09129910469932616	0.14752449333775686	0.0
Part2Org22A_TATCGGGCTTAG	5.571303549511242	-7.691036755527621	NE-1	False	False	0.0	0.011737942341212905	0.06491871105563256
Part2Org22A_TATCGTACCTAG	-1.7875097999120584	-1.5311712855086594	NE-1	False	True	0.19023099239536403	0.014463465109073498	0.004431123682697297
Part2Org22A_TATCTCCAGTAT	0.8623583060313669	26.677705111015822	Ret-2	False	False	0.0	0.01006879394222916	0.0
Part2Org22A_TATCTCGATTGG	-23.90379319273376	16.047735199748313	Astro-2	False	False	0.022753520963330755	0.0	0.003221544828217164
Part2Org22A_TATCTTGCGCGC	21.71053309548121	24.810849042573807	Ret-5	False	True	0.10903360538231567	0.0	0.0
Part2Org22A_TATCTTGGGCCN	-19.335396842226675	24.373189283847395	Astro-3	False	True	0.25316605805192427	0.0	0.003832768562132534
Part2Org22A_TATGAAATAACA	-25.334842485250608	15.02591548815932	Astro-2	False	False	0.019114379258493297	0.0	0.0
Part2Org22A_TATGAAATTCGG	8.33642736415753	20.273090258679368	Ret-3	False	False	0.0	0.0	0.0
Part2Org22A_TATGACGGAAGC	-2.106771699087691	19.753615546919534	FB-2	False	False	0.0	0.0	0.02204275092486234
Part2Org22A_TATGACTGTCCT	5.22591976094596	-7.210025246008345	NE-1	False	False	0.0	0.0	0.004593024073863508
Part2Org22A_TATGAGAGCAGA	21.99605114269178	1.761723855073571	PP	False	False	0.04581957057123263	0.0	0.007119094367177268
Part2Org22A_TATGAGCCGGAA	-12.218548305335194	30.37071770354891	Astro-4	False	False	0.09077761056315425	0.01112528035232659	0.016229004541539017
Part2Org22A_TATGATGCGACA	-5.750029419465433	19.452448608046325	Ret-4	False	False	0.0	0.0	0.0
Part2Org22A_TATGCCGCAACG	-8.489499232802817	-4.560375974627211	NE-1	False	False	0.07177692669267387	0.0	0.0
Part2Org22A_TATGCTTCGCGT	35.90675438112737	-1.588646061287158	Musc-T1	False	False	0.01277312924260387	0.0	0.0
Part2Org22A_TATGGAAAGCCC	-17.913121536755874	18.19554029560431	Astro-2	False	False	0.0	0.0	0.0
Part2Org22A_TATGGAGCTTTT	-5.499661761564384	19.531087849583244	Ret-4	False	False	0.0	0.0	0.0
Part2Org22A_TATGGGTAAACT	27.63895081446164	-22.591334026634023	PP	True	False	0.0	0.4422248946769821	0.013535179263670009
Part2Org22A_TATGGTCCAATC	5.1999062188451965	-7.187865296046055	NE-1	False	False	0.0	0.0003304649264130856	0.005552959372219045
Part2Org22A_TATTAAATCTAN	1.9148052285901511	-34.1527930946093	Ret-5	True	False	0.0	0.08481849830701241	0.2741172911800939
Part2Org22A_TATTACGCCTGA	-17.84960789197209	17.365302770928132	Astro-2	False	False	0.0	0.0	0.0
Part2Org22A_TATTCCGCGGGA	-3.7741019412351466	19.440869471783373	Ret-4	False	False	0.0	0.0	0.0
Part2Org22A_TATTGTTCCTAC	-14.281863421816938	27.770373144244235	Astro-3	False	False	0.0	0.0070970021545267905	0.0
Part2Org22A_TATTTACCTCGG	-8.027335401509156	-3.5298390141667664	NE-1	False	True	0.18647555422919143	0.0	0.0003071162874322596
Part2Org22A_TATTTCCCTGCC	0.42796463799940493	27.145763182354198	Ret-2	False	False	0.0	0.009336814520003291	0.022553447718749585
Part2Org22A_TATTTTAGTCCG	19.246890825689643	16.711284236386128	PP	False	False	0.0	0.022616241428351384	0.004102182007418398
Part2Org22A_TATTTTATGTTA	-8.124342093921427	-4.2492430842695414	NE-1	False	True	0.1253975220705636	0.0	0.005795629560929742
Part2Org22A_TCAAACAGAGGA	-9.342893311484852	-4.753792726639675	NE-1	False	False	0.0	0.0	0.0
Part2Org22A_TCAAGATGGTAA	-19.039793241570347	30.06536607226213	Astro-6	False	False	0.007608441384587525	0.005117741274010593	0.006852847821972505
Part2Org22A_TCAATCAAGGGA	-19.36755822679176	27.022311466662508	Astro-3	False	False	0.0	0.0	0.0
Part2Org22A_TCAATCTAGTTT	-0.6705467081544154	36.90464635319981	C6-1	False	False	0.0	0.0	0.0
Part2Org22A_TCAATCTCGCGA	-7.7368352196510495	-3.634674299372195	NE-1	False	True	0.21375246169029727	0.0034376909735858653	0.0
Part2Org22A_TCAATTGCTGAT	0.4257389232833003	27.056281198664017	Ret-2	False	False	0.0	0.0	0.05455575079185571
Part2Org22A_TCACGAGCCCGT	0.26144134653465356	22.125841250071794	FB-2	False	False	0.0	0.0	0.02358802628777344
Part2Org22A_TCACGATAAGCA	12.865828298876494	28.28675788423174	Ret-5	False	False	0.0	0.0010965449349371035	0.028822327499157717
Part2Org22A_TCACGGGTAACG	-8.52109844120284	-7.56497558721792	NE-1	False	False	0.0	0.0	0.0
Part2Org22A_TCACTCCTCTCG	-24.04291238416065	17.28599106495505	Astro-2	False	False	0.0027773687984678063	0.0	0.0
Part2Org22A_TCACTCGGAGTG	-24.642399894112565	13.903019217020534	Astro-2	False	False	0.014944481144228665	0.0	0.004667129753798443
Part2Org22A_TCAGACCCATCG	-2.1540976471182396	20.65524100546182	Astro-3	False	False	0.0	0.0	0.0
Part2Org22A_TCAGACCGGGTN	-17.048047685641837	19.11623961352037	Astro-3	False	False	0.02530817932631053	0.0	0.0
Part2Org22A_TCAGCCCCTCTA	3.173622404260923	19.63262876904036	Ret-3	False	False	0.0	0.005450793136801059	0.0
Part2Org22A_TCAGCGGACGCA	-21.252365754810068	17.352953536606254	Astro-2	False	False	0.05258108774234677	0.0	0.004795718122044128
Part2Org22A_TCAGGTGACGAC	-14.489752961889014	28.209332202947557	Astro-4	False	False	0.005873084415668473	0.0	0.0
Part2Org22A_TCAGTACCGACT	12.984031789593287	28.541253687948444	Ret-2	False	False	0.015433291384750658	0.09306046837968766	0.0
Part2Org22A_TCAGTCCAGCTN	-12.49032970936691	-9.46046189754556	NE-1	False	False	0.0	0.0	0.0
Part2Org22A_TCATAATCAACG	17.890187091784103	17.215873847355923	PP	False	False	0.0	0.011355208601256661	0.017645420126630427
Part2Org22A_TCATAATCATAA	1.306491368431041	26.052402775779093	Ret-3	False	False	0.0	0.0	0.0025550591183122417
Part2Org22A_TCATACAGCCTA	17.46994238712988	17.295803245529235	PP	False	False	0.0	0.012045990777776888	0.005735845058629303
Part2Org22A_TCATAGGTTTAN	0.35512625742911164	26.991753502971935	Ret-2	True	False	0.0	0.156380787407262	0.0
Part2Org22A_TCATCCCATCAC	-0.8571313787823654	8.728161731726942	Astro-3	False	False	0.0	0.022439609699433087	0.0
Part2Org22A_TCATCTTAACTN	-22.81203979807446	17.675593536131377	Astro-2	False	False	0.0	0.007670473410355523	0.0
Part2Org22A_TCATCTTACCGC	20.40805331324542	14.386449875501384	PP	False	False	0.029178932091713124	0.008629484173449564	0.014833167378175026
Part2Org22A_TCATGTGCCATG	-22.08667195260748	21.630057438759497	Astro-2	False	True	0.12402036128392514	0.0015896141771876982	0.0
Part2Org22A_TCATGTTCAAGG	-13.479573710503297	31.223589127640185	Astro-4	False	False	0.009217789588792895	0.0009288376706236975	0.0
Part2Org22A_TCATTACGGCGC	-11.725845661494692	-12.257429938546023	NE-1	False	False	0.0	0.001144136200772062	0.011656032033725087
Part2Org22A_TCATTCACTCGA	-11.29312405123473	34.25769811089031	Astro-3	False	False	0.0	0.0	0.0
Part2Org22A_TCATTTAAAAGG	-23.90263119531358	17.28045352368423	Astro-2	False	False	0.0	0.08051950790396914	0.0
Part2Org22A_TCATTTCCTCGT	22.77593718068454	-18.62603740773198	NE-1	True	False	0.0209563014103288	0.11768662945784492	0.1445826760766673
Part2Org22A_TCCAACTATCGT	18.240470188475594	17.43220984452029	PP	False	False	0.0	0.0	0.0
Part2Org22A_TCCAAGCTAAGT	-8.971379087381543	-10.222522305456293	NE-1	False	False	0.0	0.0	0.008742412870322803
Part2Org22A_TCCAATAAGACG	-19.045159582172506	28.47341145756282	Ret-5	False	False	0.0	0.0	0.016688003291844482
Part2Org22A_TCCACGCTTCAN	-18.268551422403146	-7.744870661653845	Ret-2	True	False	0.00597329638512928	0.28643010033694716	0.0
Part2Org22A_TCCAGCCATAGG	-9.576194878083328	-4.915512743021715	NE-1	False	False	0.0	0.00047542442559839096	0.0
Part2Org22A_TCCAGCTGGCTA	-23.203050850082587	19.327362436753294	Astro-3	False	False	0.0279527203835356	0.029555942197252712	0.0
Part2Org22A_TCCAGGCCGCGA	13.292535321477851	29.003544569415965	Ret-2	False	False	0.003072837873279553	0.01758882847580361	0.0
Part2Org22A_TCCAGGGTTCAG	-24.697875395330414	15.534298546270163	Astro-2	False	False	0.0	0.0008651937852151789	0.0
Part2Org22A_TCCAGTACAGCG	3.204312135228441	30.2433379625945	FB-2	False	False	0.03132816400574042	0.0	0.013422093711666118
Part2Org22A_TCCATAAACCAA	-13.814666493215105	33.60396243818578	Astro-4	False	False	0.0	0.012779668283230123	0.0
Part2Org22A_TCCCACGTGAAA	-20.27525731819555	25.862637468781077	Astro-3	False	False	0.005743364212660498	0.02018697472970348	0.0
Part2Org22A_TCCCATCACCTG	-0.862270246992308	8.742636661118635	Astro-3	False	False	0.0436536114075684	0.05010098487954236	0.0
Part2Org22A_TCCCATGACTCA	-0.8615614147648425	8.743855315392462	Astro-3	False	False	0.05356977368858541	0.0422224689268042	0.0
Part2Org22A_TCCCCAGCTAAN	38.082557650020235	1.4792399190791947	Musc-Im	False	False	5.4911742138193296e-05	0.0	0.0
Part2Org22A_TCCCCGAACCCT	-24.943535342465754	15.605144043668014	Astro-2	False	False	0.0	0.0	0.0
Part2Org22A_TCCCGAACCCTN	-25.1884654418714	15.207915142127137	Astro-2	False	False	0.0	0.0	0.0
Part2Org22A_TCCCGGACCTGG	-21.271734675605245	22.731655920122968	Astro-3	False	True	0.11793938788834091	0.00666968120328413	0.0
Part2Org22A_TCCCGGGATGCG	1.8155508186504983	-34.28548352264184	Ret-2	True	False	0.02092510143687911	0.07790743382837237	0.2757422412658004
Part2Org22A_TCCGAAGTTCAC	-6.514834929881866	-12.746271625421809	NE-1	False	False	0.0	0.0	0.0
Part2Org22A_TCCGACTGAGCN	18.90823321705204	17.07604139717778	PP	False	False	0.0	0.01793621312966589	0.0
Part2Org22A_TCCGATCGCTGT	1.9376177300690753	-34.821278008470166	Ret-2	True	False	0.02915752939969801	0.05081133656017484	0.4156347040983374
Part2Org22A_TCCGCAAGTGTG	-4.702337962793101	19.6336544039928	Ret-4	False	False	0.0	0.0	0.0
Part2Org22A_TCCGCCCATAAG	-9.148688269557852	-14.023325825522384	NE-1	False	False	0.0	0.0	0.0
Part2Org22A_TCCGCCGAGCAG	19.816987610681437	12.692505785844514	PP	False	False	0.0	0.002807357479784395	0.008995862550083994
Part2Org22A_TCCGCGTCTCCA	6.882549706385607	19.760708724628465	Ret-3	False	False	0.0	0.0	0.0
Part2Org22A_TCCGCTGGTGTT	6.618467514515765	19.59200759759907	Ret-3	False	False	0.0	0.0	0.0
Part2Org22A_TCCGGAACCTTC	-7.362580094513469	-6.572873606124043	NE-1	False	False	0.08950027426513013	0.0	0.034780603397930585
Part2Org22A_TCCGTACTGTTC	19.478095221581825	17.544214174503566	PP	False	False	0.0	0.0	0.018160593111245727
Part2Org22A_TCCGTCATGGCC	-14.546285077934643	31.637453508292943	Astro-3	False	False	0.0019897485417443264	0.0	0.0
Part2Org22A_TCCGTTATTTAA	-16.499719892894063	14.626294315348305	Astro-2	False	False	0.0	0.02028836146642676	0.0
Part2Org22A_TCCTATCCGCAG	-24.599639657976525	16.63606224549721	Astro-2	False	False	0.0	0.0	0.0
Part2Org22A_TCCTCTGAACGA	-11.580228049964381	-9.722330690187306	NE-1	False	False	0.04391583196104589	0.0	0.0
Part2Org22A_TCCTGCAGGGAT	-10.717068570474424	-5.379051528609481	NE-1	False	False	0.08219916557627092	0.0	0.003675133475709294
Part2Org22A_TCCTGGTATCAT	-3.10134562827814	24.678399473929208	Ret-5	False	False	0.0	0.004449203745397496	0.0
Part2Org22A_TCCTTACCGGGC	-8.308519170383418	-4.586834440526473	NE-1	False	False	0.09075517265517198	0.0	0.0
Part2Org22A_TCCTTCCCGTTG	-7.259048957558814	-5.749153375773639	NE-1	False	False	0.033802037492958466	0.0	0.0
Part2Org22A_TCGAAAAACACT	7.413160779186134	19.836342562753224	Ret-3	False	False	0.0019205597362821928	0.0	0.0
Part2Org22A_TCGAACTCGACT	-3.9122505181045644	20.265923074640053	Ret-4	False	False	0.002352867828216498	0.0	0.015097478525483838
Part2Org22A_TCGAAGCAGGAC	-6.624953072176344	-5.961943749556197	NE-1	False	False	0.07161921142342074	0.0	0.03050597252255184
Part2Org22A_TCGAAGTTGACT	-16.07520130449372	-7.2870337933373195	Ret-6	True	False	0.0	0.215774824035575	0.00010332400653923911
Part2Org22A_TCGACCTAGTCC	-21.336677083066444	20.277800853832595	Astro-2	False	False	0.0	0.014843197913071681	0.0
Part2Org22A_TCGATGTCCAAC	-8.5136737693027	-8.499923603369409	NE-1	False	False	0.0	0.029872492971531748	0.0
Part2Org22A_TCGCACACCTGT	-21.519909138748435	22.159188035149466	Astro-3	False	False	0.006800782738305313	0.0	0.0
Part2Org22A_TCGCACCAAAAT	-2.0952943086652436	-7.141475105698465	NE-1	False	False	0.06313625362717017	0.0	0.0
Part2Org22A_TCGCAGCTGGAG	0.8228910953376699	35.00491793200948	C6-1	False	False	0.0	0.007437792312325356	0.0
Part2Org22A_TCGCAGGAAGGA	22.149963162961402	24.947533928066754	Ret-5	False	False	0.07782953291615298	0.0	0.0
Part2Org22A_TCGCAGGTGCCC	-3.8551204178662357	19.468100034666072	Ret-4	False	False	0.0	0.0	0.0
Part2Org22A_TCGCAGTAACTA	-11.69079279991245	30.836587573367503	Astro-4	False	False	0.0	0.0	0.06497812368248677
Part2Org22A_TCGCAGTCATTA	-10.678168021100017	-10.261911086829437	NE-1	False	False	0.0	0.0	0.008211343890099709
Part2Org22A_TCGCATCGACGT	-11.223017000987879	-10.922357822298688	NE-1	False	False	0.0	0.0	0.0
Part2Org22A_TCGCCAATACTA	-4.5667081537874585	19.759314920363263	Ret-4	False	False	0.026124642499301257	0.0	0.0
Part2Org22A_TCGCCTGACTTG	3.1693918311296825	19.15980225374039	Ret-3	False	False	0.0	0.0	0.012432914091282724
Part2Org22A_TCGCGCTACGCA	-22.374363305371517	12.680832358087189	Astro-2	False	False	0.0	0.0012697996210740009	0.0
Part2Org22A_TCGCGGACAATA	-7.074417610758996	-4.418002855980402	NE-1	False	True	0.11780306993622308	0.0018497293968720051	0.0
Part2Org22A_TCGCGGGATCCG	-32.440983661816055	20.12882105079306	Dop-1	False	False	0.0	0.0	0.0
Part2Org22A_TCGCTTGCGTAC	-7.537588897520169	-8.778292372897821	NE-1	False	False	0.07844113385309316	0.0	0.04420325974679238
Part2Org22A_TCGCTTTCGACC	-5.055785951851576	20.223995966314593	Ret-4	False	False	0.0	0.0	0.0
Part2Org22A_TCGGAAAACACG	-7.630080090429265	-8.382572243027942	NE-1	False	False	0.0	0.08311987250692228	0.0
Part2Org22A_TCGGAATCACCA	-21.543813611845646	24.06868702603927	Astro-3	False	False	0.0	0.006346475450325443	0.0
Part2Org22A_TCGGGGCTCCTT	18.24730964496363	17.642928476924805	PP	False	False	0.0	0.0	0.0
Part2Org22A_TCGGTCCTGACC	-24.77638446611002	15.928049949376469	Astro-2	False	False	0.0	0.0	0.0
Part2Org22A_TCGGTGCTTACC	-9.640621379834071	-3.7436449300190757	NE-1	False	False	0.018202424675959887	0.01288117489717108	0.0
Part2Org22A_TCGTAGGCGTCT	-8.067800370460613	-36.47825640723597	Dop-2	False	False	0.0	0.0	0.0
Part2Org22A_TCGTATCTGCCT	3.3371457485962335	30.370811501422722	Ret-2	False	False	0.0	0.0	0.0
Part2Org22A_TCGTCCGGAGGA	16.809167708373096	-29.729479423444406	PP	True	False	0.0	0.04613167702147572	0.5072295168031272
[truncated: 50,462 more rows]
