# Supplementary material for: Identifying gene expression programs of cell-type identity and cellular activity with single-cell RNA-Seq
Source: eLife. 2019 Jul 8;8:e43803. doi: 10.7554/eLife.43803 (PMC6639075; doi:10.7554/eLife.43803)
Supplement: Figure 3—source data 1. [file elife-43803-fig3-data1.zip › Figure3-SourceData/F_CellcyclePercentage.csv]

	G1/S	G2/M	status	G1/S_usage	G2/M_usage	Identity Program	Identity Program Usage	To_Plot
Part2Org22A_AAAAAAGTCTCC	False	False	G0	0.05078863346663057	0.0008958753318484106	Musc-Im	0.6323590650534812	True
Part2Org22A_AAAAATCCCAAG	False	False	G0	0.0	0.0	Astro-2	0.48584899773450774	True
Part2Org22A_AAAACCGCGAGG	False	False	G0	0.0	0.0	NE-1	0.6402453010929354	True
Part2Org22A_AAAACCTCGGCT	False	False	G0	0.0	0.0	Astro-2	0.44801441446695367	True
Part2Org22A_AAAAGGGTCAGA	False	False	G0	0.0	0.0	NE-1	0.5540507481612401	True
Part2Org22A_AAAAGGTGGTCC	False	False	G0	0.0	0.0	Astro-3	0.5750883230472831	True
Part2Org22A_AAACAAGTTCAG	False	False	G0	0.04049467985211548	0.0	Ret-2	0.3022579777839913	False
Part2Org22A_AAACAGTTTGAC	False	False	G0	0.07179723349952127	0.0	Dop-2	0.5594985070647448	True
Part2Org22A_AAACATACCGAC	False	False	G0	0.0	0.0	Ret-4	0.3308224858224848	False
Part2Org22A_AAACCGGGATTG	False	False	G0	0.0	0.0	NE-1	0.45653056359766025	True
Part2Org22A_AAACGCAACCGG	False	False	G0	0.011266775800762172	0.0	Ret-4	0.31752615721270605	False
Part2Org22A_AAACGGTCCATN	False	False	G0	0.011671707148692591	0.011355398026195404	Musc-T2	0.3339539736987364	False
Part2Org22A_AAACGTCAATAG	False	False	G0	0.0	0.0	NE-1	0.5541811843796479	True
Part2Org22A_AAACTGGACGGT	False	False	G0	0.0004327132833412278	0.0	Ret-4	0.7072331992590501	True
Part2Org22A_AAAGACTCACCT	False	False	G0	0.0022571689204383375	0.0	Ret-3	0.4505688396328314	True
Part2Org22A_AAAGCCTCCATA	False	False	G0	0.0	0.01621839287886957	PP	0.5225655712567105	True
Part2Org22A_AAAGCTATTCAA	False	False	G0	0.0	0.0	Dop-1	0.2294724928800077	False
Part2Org22A_AAAGGCTCGGCA	False	False	G0	0.0	0.0	Astro-2	0.7495272914996118	True
Part2Org22A_AAAGGGCGCAGG	False	False	G0	0.0	0.0	NE-1	0.424477018543028	True
Part2Org22A_AAATCACTAACC	False	False	G0	0.0	0.0	NE-1	0.4811441585804843	True
Part2Org22A_AAATCGGGTCAC	False	False	G0	0.0	0.0	NE-1	0.6571800942301148	True
Part2Org22A_AACAACCAGCAT	False	False	G0	0.0	0.0	Ret-3	0.4332138101567403	True
Part2Org22A_AACAAGGCAAAT	True	False	G1/S	0.37557160735765016	0.0	Astro-2	0.27950621336828274	False
Part2Org22A_AACACCACCCAN	False	False	G0	0.010576620002587344	0.005212121684350037	FB-2	0.22425814352793244	False
Part2Org22A_AACACTGACCAC	True	False	G1/S	0.34616068165123826	0.050119451334469246	PP	0.2789241057694071	False
Part2Org22A_AACATAACCTAN	False	False	G0	0.0	0.0	Ret-3	0.425208129538871	True
Part2Org22A_AACCAGGCTAGA	False	False	G0	0.0	0.0	NE-1	0.2671784246395966	False
Part2Org22A_AACCCCTTCACC	False	False	G0	0.0	0.0	Ret-3	0.3126158876813192	False
Part2Org22A_AACCCTGGCAGA	False	False	G0	0.0	0.0	NE-1	0.6219496556771866	True
Part2Org22A_AACCGCTCCAGC	True	False	G1/S	0.1412083702592914	0.0	Ret-2	0.4472155294078635	True
Part2Org22A_AACCTCCCATCC	False	False	G0	0.0	0.0	Astro-3	0.28389163119822963	False
Part2Org22A_AACCTGTCGAGT	False	False	G0	0.01679972964667471	0.0	Astro-3	0.2726563968471425	False
Part2Org22A_AACCTTGGATTT	False	False	G0	0.0	0.0	Astro-4	0.5389922105094662	True
Part2Org22A_AACGAAAAAGAT	False	False	G0	0.010898291185740658	0.0	Astro-2	0.5259334425458616	True
Part2Org22A_AACGAAATCTTN	False	False	G0	0.0	0.009544178250580695	Ret-3	0.5341327334613833	True
Part2Org22A_AACGCTAACTCG	False	False	G0	0.0037993910473039997	0.0	Astro-2	0.4439708760522197	True
Part2Org22A_AACTAACTTGCG	False	False	G0	0.0	0.0	NE-1	0.28749544139309147	False
Part2Org22A_AACTCCCACGAC	False	False	G0	0.0	0.0	Astro-3	0.6042280038971869	True
Part2Org22A_AACTCCGGCAGA	True	False	G1/S	0.2142341171269713	0.046632677719297896	C6-1	0.46738834391201106	True
Part2Org22A_AACTCTCCCAGA	True	True	G1/S	0.2905859046085184	0.18209658787408764	PP	0.19298083368456187	False
Part2Org22A_AACTGATCTTCG	False	False	G0	0.0	0.0027675055484015516	Astro-1	0.37194715543745444	True
Part2Org22A_AACTTATGGGTC	False	False	G0	0.0	0.0	PP	0.5443049129758888	True
Part2Org22A_AACTTGCCCCGT	False	False	G0	0.0	0.010311317795436349	Ret-4	0.4265698562303805	True
Part2Org22A_AAGACGAACCTA	False	False	G0	0.0	0.0	Astro-2	0.3313358035925854	False
Part2Org22A_AAGAGACAAGTA	False	False	G0	0.005375627702088681	0.0023479623226581054	NE-1	0.3939286943450173	True
Part2Org22A_AAGAGCCCCAGT	False	False	G0	0.0	0.012758024296553006	Ret-2	0.23670047404228547	False
Part2Org22A_AAGATCAAGCAT	False	False	G0	0.0	0.0	PP	0.5731366120431914	True
Part2Org22A_AAGATCCTCAGC	False	False	G0	0.013777121465564033	0.0	NE-1	0.5296823708471409	True
Part2Org22A_AAGCAACCCCCG	True	True	G1/S	0.30438585309822613	0.11591431300830177	PP	0.2924644442809384	False
Part2Org22A_AAGCACGCGGAG	False	False	G0	0.021626754731206132	0.0013487934856736454	PP	0.28529563118808093	False
Part2Org22A_AAGCAGTTTTGA	False	False	G0	0.0	0.0	Musc-Im	0.8523574494452694	True
Part2Org22A_AAGCGGCAGAGA	False	False	G0	0.0	0.0	Astro-4	0.35922183982617584	True
Part2Org22A_AAGCTTCGTAGC	False	False	G0	0.010901312625586355	0.0	PP	0.38983209183174605	True
Part2Org22A_AAGGAAAGAGTG	False	True	G2/M	0.0	0.38498279325656626	PP	0.2381513987938841	False
Part2Org22A_AAGGAACGTCCC	False	False	G0	0.012953747497873548	0.0062243084791779105	NE-1	0.4635698366956993	True
Part2Org22A_AAGGCTAAGCTG	False	False	G0	0.0	0.0	NE-1	0.344741672003824	False
Part2Org22A_AAGGCTAATTGC	False	False	G0	0.0	0.0	Ret-3	0.42426193670610557	True
Part2Org22A_AAGGCTTAGATG	False	False	G0	0.013709969129566832	0.0	FB-2	0.29642628527587195	False
Part2Org22A_AAGGTAGCGAAA	False	False	G0	0.02738273228862714	0.0	Astro-3	0.3181249242310124	False
Part2Org22A_AAGGTGACAGCC	False	False	G0	0.0	0.0	Ret-3	0.522006596978105	True
Part2Org22A_AAGGTTAACACC	False	False	G0	0.0	0.012020246864074276	NE-1	0.6451565597678107	True
Part2Org22A_AAGTAATTTCTC	False	False	G0	0.0	0.0	Ret-5	0.3971635430792616	True
Part2Org22A_AAGTAGACAAGC	False	False	G0	0.0	0.0	C6-2	0.5809571258430107	True
Part2Org22A_AAGTAGGTCCCN	False	False	G0	0.0	0.0	Astro-2	0.5765181866070737	True
Part2Org22A_AAGTATAGCGTN	False	False	G0	0.0	0.0	NE-1	0.5736935705744646	True
Part2Org22A_AAGTATAGGCAG	False	False	G0	0.019081207727201177	0.0	Astro-3	0.5946047294919913	True
Part2Org22A_AAGTCCATTTTT	False	False	G0	0.0013594614027853075	0.0	NE-1	0.5788751366442385	True
Part2Org22A_AAGTCTCTATAG	False	False	G0	0.0	0.0	PP	0.5326238662816675	True
Part2Org22A_AAGTCTTACGTA	False	False	G0	0.012389614052294358	0.0	Ret-3	0.37070446765684284	True
Part2Org22A_AAGTCTTCGCCT	False	False	G0	0.0	0.0	PP	0.6022031268451604	True
Part2Org22A_AAGTGCAAGTCG	False	False	G0	0.003997109640536851	0.0	Astro-3	0.6327523594106521	True
Part2Org22A_AAGTGCGGGTTG	False	False	G0	0.0	0.0	Astro-2	0.7537496619818299	True
Part2Org22A_AAGTGTAGGTCT	False	False	G0	0.008628219514489648	0.010601845063281613	Astro-2	0.6496528634726604	True
Part2Org22A_AAGTTCTATGAA	False	False	G0	0.0	0.0	C6-1	0.9792742697089852	True
Part2Org22A_AATACAAACGTT	False	False	G0	0.0	0.0	NE-1	0.5807489431299652	True
Part2Org22A_AATACATCCAAG	False	False	G0	0.0	0.0	NE-1	0.5234400944364818	True
Part2Org22A_AATACCAGAATT	False	False	G0	0.006381938579302732	0.0	Astro-3	0.39484481137399724	True
Part2Org22A_AATACCGATTTA	False	False	G0	0.0	0.0	NE-1	0.6678806112414601	True
Part2Org22A_AATACCGCGCCG	False	False	G0	0.01351901076217379	0.09229974593756257	C6-1	0.8473194851762804	True
Part2Org22A_AATACCGGTCAT	False	False	G0	0.02234649786895209	0.006686869680033937	NE-1	0.479151233755946	True
Part2Org22A_AATACTCTGAGC	False	False	G0	0.006190957601774848	0.0028190542012341865	Musc-Im	0.6798569271615342	True
Part2Org22A_AATACTTGTACG	False	False	G0	0.04935007178945885	0.0	PP	0.35408704067234775	True
Part2Org22A_AATATCGGATGA	False	False	G0	0.0	0.0	Ret-6	0.511284703021758	True
Part2Org22A_AATATTGATAGT	False	False	G0	0.07288744372139981	0.019875575773537	PP	0.4647720270050019	True
Part2Org22A_AATCAGAGGAGA	False	False	G0	0.05827598317082593	0.011271379992177423	C6-1	0.6411894795596847	True
Part2Org22A_AATCATAACTTT	False	False	G0	0.012711049088025313	0.0	PP	0.4660753828227703	True
Part2Org22A_AATCGAATAGAA	False	False	G0	0.004772908122359692	0.0	NE-1	0.4253270353172379	True
Part2Org22A_AATCGACTTAAC	False	False	G0	0.0	0.009451013358314985	Ret-4	0.3846118562551204	True
Part2Org22A_AATCGGAAGGGT	False	False	G0	0.0	0.0	Ret-4	0.46248445010460326	True
Part2Org22A_AATCGTTTCACT	False	False	G0	0.0	0.0	PP	0.36977581226876916	True
Part2Org22A_AATCTCTACCTG	False	False	G0	0.0044308849879768596	0.0	NE-1	0.37328734854054557	True
Part2Org22A_AATCTTAAGCCG	False	False	G0	0.0	0.0	NE-1	0.6476854549355605	True
Part2Org22A_AATGCTTCGCGT	False	False	G0	0.016121402558099577	0.0	Musc-T1	0.338248603970574	False
Part2Org22A_AATGGGGCTGTG	False	False	G0	0.0	0.0	Musc-T2	0.4771265798773329	True
Part2Org22A_AATTAGGGTTAA	False	False	G0	0.0	0.0	Astro-2	0.26741587140178386	False
Part2Org22A_AATTATCGCTCT	True	False	G1/S	0.263971991735837	0.09631068180835695	NE-1	0.28266989249853214	False
Part2Org22A_AATTCCCAGGTT	False	False	G0	0.0	0.0	Astro-2	0.5988969061182473	True
Part2Org22A_AATTGCTGGCGG	False	True	G2/M	0.015427302498055346	0.4795496533510579	Ret-2	0.30132367386467573	False
Part2Org22A_AATTGGCTGCAA	False	False	G0	0.0	0.0	Astro-2	0.5981916928996645	True
Part2Org22A_AATTGTACCGTA	False	False	G0	0.0	0.0	C6-1	0.5728872326193979	True
Part2Org22A_AATTTCACGGAT	False	False	G0	0.025483138775521566	0.0	NE-1	0.5672622806192035	True
Part2Org22A_ACAAACTGAATN	False	False	G0	0.0	0.0	Ret-4	0.18516643879090688	False
Part2Org22A_ACAAATTTGGTC	False	False	G0	0.0	0.0	NE-1	0.359908024506872	True
Part2Org22A_ACAACACGCTCG	False	False	G0	0.00030675483245526093	0.0	PP	0.4656778129875424	True
Part2Org22A_ACAACCGAGCCA	False	False	G0	0.0	0.0	Astro-2	0.3491879640216112	False
Part2Org22A_ACAACCGGCCCT	False	False	G0	0.0	0.003208171308277043	Musc-Im	0.3887192399388326	True
Part2Org22A_ACAACCTTTCTT	False	False	G0	0.0	0.0	NE-1	0.35196971587245507	True
Part2Org22A_ACAACGGGTTCG	False	False	G0	0.004440125272274118	0.030450148349305782	C6-1	0.7965906799707222	True
Part2Org22A_ACAACTGGGCTG	False	False	G0	0.007496795138825435	0.002477616445443345	NE-1	0.8346704549825913	True
Part2Org22A_ACAAGCCTAGGC	False	False	G0	0.0	0.0	Astro-4	0.5504068987163773	True
Part2Org22A_ACAAGGCTCATG	False	False	G0	0.0	0.0	Ret-3	0.5293438095211322	True
Part2Org22A_ACAATACGAGTN	False	False	G0	0.0	0.0	Astro-3	0.47999117672502506	True
Part2Org22A_ACAATCTGCGAC	True	False	G1/S	0.39330782833541816	0.0	PP	0.3679653716453051	True
Part2Org22A_ACACCGTCTTGT	False	False	G0	0.0	0.025220602749207545	NE-1	0.4052602298394861	True
Part2Org22A_ACACGACGAAGG	False	False	G0	0.0012373126012759094	0.0	NE-1	0.4830356643729696	True
Part2Org22A_ACACGAGGGTCA	False	False	G0	0.0048565414379353085	0.0	Ret-4	0.29249889859633077	False
Part2Org22A_ACACGGAACTAC	False	False	G0	0.0	0.0	Ret-3	0.4269494127424417	True
Part2Org22A_ACACGGACGGTT	False	False	G0	0.0	0.0	PP	0.42710301822468594	True
Part2Org22A_ACACTCTTCTGC	False	False	G0	0.0	0.0	Ret-3	0.4143698762705315	True
Part2Org22A_ACACTTTTTTGA	False	False	G0	0.0	0.0	Astro-6	0.6590106127637406	True
Part2Org22A_ACAGCCTTGGTC	False	False	G0	0.0	0.01712517109406638	Astro-3	0.36976938359635986	True
Part2Org22A_ACAGGCTGTTCC	False	False	G0	0.0	0.0	Dop-1	0.707313871368396	True
Part2Org22A_ACAGGGACCTTA	False	False	G0	0.0	0.0	Astro-2	0.3276014770713891	False
Part2Org22A_ACAGTAGAGATG	False	False	G0	0.002875891093867618	0.003917650064805248	Astro-3	0.4484326557078527	True
Part2Org22A_ACATCCATCTTC	False	False	G0	0.0115777885241253	0.0	NE-1	0.22351362138979544	False
Part2Org22A_ACATCGTATAAT	False	False	G0	0.0	0.0	Musc-T2	0.6024689990323446	True
Part2Org22A_ACATCTGGAGGT	True	False	G1/S	0.3822300431660269	0.0	PP	0.2521038725158374	False
Part2Org22A_ACATGGGTTACT	False	False	G0	0.0	0.00982878104336776	Astro-3	0.3871185525024143	True
Part2Org22A_ACATTGTAGCCT	True	False	G1/S	0.24639618326257884	0.027062419424950364	C6-1	0.384806588485798	True
Part2Org22A_ACATTTCTAGAG	False	False	G0	0.002624451931145476	0.013579610209419562	Astro-2	0.5667765218134928	True
Part2Org22A_ACCAAACAGTGN	False	False	G0	0.0	0.0	Ret-4	0.6116501124928667	True
Part2Org22A_ACCAGCCACAGA	False	False	G0	0.02033954366773914	0.0	Astro-2	0.4789283414915526	True
Part2Org22A_ACCCAGAAGATT	False	False	G0	0.027904297287198853	0.0	NE-1	0.4871922672649509	True
Part2Org22A_ACCCCCCATCAC	False	False	G0	0.08775890245414707	0.0	Astro-3	0.26233602519978355	False
Part2Org22A_ACCCCGCATACC	False	False	G0	0.0	0.0	Ret-2	0.2822100068325305	False
Part2Org22A_ACCCCGTACCGN	False	False	G0	0.0	0.0	Astro-2	0.7984668917854448	True
Part2Org22A_ACCCCTCCGAGA	False	False	G0	0.03268455620841986	0.0	Dop-2	0.30778774398100456	False
Part2Org22A_ACCCGCCCACAA	False	False	G0	0.0	0.0	NE-1	0.1737414080972598	False
Part2Org22A_ACCCTCGAAACN	False	False	G0	0.0	0.0	NE-1	0.5466897064837906	True
Part2Org22A_ACCCTTTTTTGA	False	False	G0	0.0	0.0	Astro-6	0.5370475497141007	True
Part2Org22A_ACCGAGGGACCA	False	False	G0	0.0	0.019582926215726465	Ret-2	0.4642819404879615	True
Part2Org22A_ACCGCAAACGAG	False	False	G0	0.0	0.0	Ret-4	0.30275820213256677	False
Part2Org22A_ACCGCGCCCCAN	False	False	G0	0.0	0.0	Astro-2	0.457670672730245	True
Part2Org22A_ACCGGATAAGCG	False	False	G0	0.0	0.0	NE-1	0.47642688596379235	True
Part2Org22A_ACCGTCGTATTT	False	False	G0	0.0027188297123086234	0.005660433370998182	NE-1	0.5203282382250153	True
Part2Org22A_ACCTAACCTCAN	False	False	G0	0.0	0.012702888002460718	Ret-2	0.5362056992539083	True
Part2Org22A_ACCTATGTCTCT	False	False	G0	0.0	0.05498654834180352	PP	0.3774453170802189	True
Part2Org22A_ACCTCTCCCTTG	False	False	G0	0.0015595911314240365	0.0	FB-2	0.20827270438086867	False
Part2Org22A_ACCTGGCACGAT	False	False	G0	0.0	0.0	Ret-3	0.2294913157217058	False
Part2Org22A_ACCTGTGATTAN	False	False	G0	0.0	0.0	NE-1	0.6142128665232872	True
Part2Org22A_ACCTTTAGTGGC	False	False	G0	0.002818004459491103	0.0	Ret-5	0.5561864702132443	True
Part2Org22A_ACGAGCTTTGAC	False	False	G0	0.0	0.0	Ret-3	0.4161019967289968	True
Part2Org22A_ACGAGGCGACGG	False	False	G0	0.0	0.0	PP	0.576281236714743	True
Part2Org22A_ACGAGTATTCGT	False	False	G0	0.0	0.0	C6-2	0.6852593922452765	True
Part2Org22A_ACGATAACCCTN	False	False	G0	0.0005380363504444802	0.0	Astro-2	0.5577091747960926	True
Part2Org22A_ACGATCACTTAG	False	False	G0	0.03186292145867923	0.06564086641629152	Astro-4	0.4007515096679172	True
Part2Org22A_ACGCCCGGTGCT	False	False	G0	0.0	0.0	C6-1	0.8209696300443322	True
Part2Org22A_ACGCCGCAGTAT	False	True	G2/M	0.004346374650194681	0.3538056182711792	C6-1	0.4268636013257794	True
Part2Org22A_ACGCCGCGATCA	False	False	G0	0.0	0.0	NE-1	0.6757499635663773	True
Part2Org22A_ACGCGAAGGTAC	False	False	G0	0.0	0.0	PP	0.4283233326956245	True
Part2Org22A_ACGCGGCGTCAC	False	False	G0	0.0	0.0	NE-1	0.4555274874879295	True
Part2Org22A_ACGCGTAATGTT	False	False	G0	0.0	0.0	Musc-T1	0.5554188095940578	True
Part2Org22A_ACGCTGTAGTTC	False	False	G0	0.0	0.0	NE-1	0.6610396223092554	True
Part2Org22A_ACGCTTAGACGC	False	False	G0	0.0	0.0	Astro-2	0.6359921444665245	True
Part2Org22A_ACGCTTAGTCTG	False	False	G0	0.05612809419061105	0.020702690101809477	PP	0.3073985801870315	False
Part2Org22A_ACGGATGACCTT	True	False	G1/S	0.1258939301725482	0.0	Dop-2	0.3640918724339514	True
Part2Org22A_ACGGCAACCTTA	False	False	G0	0.0	0.004053044587816536	Astro-2	0.4764212902041067	True
Part2Org22A_ACGGCGACAGAG	False	False	G0	0.0	0.0050518134272191945	PP	0.5276038496351735	True
Part2Org22A_ACGGCTCGATGA	False	False	G0	0.003316150914623616	0.0	Astro-3	0.6212791364887634	True
Part2Org22A_ACGGCTGGTAAT	False	False	G0	0.0	0.007003898624386281	Ret-2	0.31149143418594316	False
Part2Org22A_ACGGGCAGCTAT	False	False	G0	0.0	0.0	Astro-6	0.5397789245059244	True
Part2Org22A_ACGTAACGGAGC	False	False	G0	0.0	0.0	Astro-3	0.4568201556178483	True
Part2Org22A_ACGTACGGCTGT	False	False	G0	0.0	0.0	Ret-5	0.4863863123856794	True
Part2Org22A_ACGTAGGTTACG	False	False	G0	0.0	0.0	NE-1	0.7298479380716808	True
Part2Org22A_ACGTCCAGTGGT	False	False	G0	0.0	0.0	Ret-4	0.49712109084907646	True
Part2Org22A_ACGTCCATGCGN	False	False	G0	0.0	0.0	NE-1	0.5748099044690427	True
Part2Org22A_ACGTCCCTCGTC	False	False	G0	0.0	0.0	Dop-1	0.6704204489275336	True
Part2Org22A_ACGTTACATGGG	False	False	G0	0.0014866153833642678	0.0	Ret-3	0.31408697751553954	False
Part2Org22A_ACTAACTAACTC	False	False	G0	0.0	0.0	Astro-3	0.5515471034665338	True
Part2Org22A_ACTAAGCGACAT	False	False	G0	0.0	0.003363214225800273	NE-1	0.4765057264872775	True
Part2Org22A_ACTAATTGGAAG	False	False	G0	0.0	0.0	C6-1	0.3844086860254056	True
Part2Org22A_ACTACAACGGTT	False	False	G0	0.007962601582493458	0.0	Astro-3	0.36675977457269077	True
Part2Org22A_ACTACCGTAATC	False	False	G0	0.0	0.000336591002778787	Astro-2	0.6195435823151991	True
Part2Org22A_ACTACCTCTAGG	False	False	G0	0.01179569147589798	0.0	Astro-3	0.34999325007139115	False
Part2Org22A_ACTAGATGGTAA	False	False	G0	0.0	0.0	Astro-6	0.8301371917297742	True
Part2Org22A_ACTAGTGAGTCA	False	False	G0	0.0	0.0	Ret-4	0.1861438279521149	False
Part2Org22A_ACTATGTAAACT	False	False	G0	0.0012255231470383024	0.00546198393115712	Astro-2	0.3370988311048302	False
Part2Org22A_ACTCAACTCCGC	False	False	G0	0.014232988579035877	0.0	FB-2	0.11681095942846549	False
Part2Org22A_ACTCAGCCGTGG	True	False	G1/S	0.33188102036601463	0.01235764270771377	PP	0.3515182483890892	True
Part2Org22A_ACTCCAAATTAT	False	False	G0	0.010352616701643376	0.0	Ret-2	0.3286639533487219	False
Part2Org22A_ACTCCACCGACG	False	False	G0	0.02606358648632349	0.012316615272749883	NE-1	0.5425314775282978	True
Part2Org22A_ACTCCCTGCGTC	False	False	G0	0.0	0.0	Ret-3	0.5062816134214071	True
Part2Org22A_ACTCCTGGACGT	False	False	G0	0.012880909248038312	0.0019444993513772783	Ret-4	0.32901919963468557	False
Part2Org22A_ACTCGATTAAAG	False	False	G0	0.0	0.0	Ret-4	0.277820541556191	False
Part2Org22A_ACTCGCATCCAC	False	False	G0	0.0	0.0	Ret-2	0.4623591588919814	True
Part2Org22A_ACTCGTGGCTTT	False	False	G0	0.012299458632213017	0.0	NE-1	0.47347795782547203	True
Part2Org22A_ACTCTGTTCCCT	True	False	G1/S	0.1994552538552505	0.0	NE-1	0.3842448637302081	True
Part2Org22A_ACTCTTCGACTT	False	False	G0	0.02267260866275665	0.0	NE-1	0.31245581603496997	False
Part2Org22A_ACTCTTGCGGGN	False	False	G0	0.0	0.0	Astro-3	0.2314212188475564	False
Part2Org22A_ACTGACCTAGCC	False	False	G0	0.0	0.0	Musc-Im	0.43951101552591076	True
Part2Org22A_ACTGAGAACTAT	False	False	G0	0.0	0.0	Astro-3	0.40390135854754333	True
Part2Org22A_ACTGATGCTGTG	False	False	G0	0.010787051764417348	0.0	Ret-3	0.27438122359272593	False
Part2Org22A_ACTGCCGCGGTG	False	False	G0	0.0	0.0	NE-1	0.5803189236330323	True
Part2Org22A_ACTGCCTTCCTC	False	False	G0	0.0	0.0	NE-1	0.3653426976868388	True
Part2Org22A_ACTGGGGATACA	False	False	G0	0.0	0.0013838405105398132	Astro-2	0.5881492395200574	True
Part2Org22A_ACTGGGGCTCCN	False	False	G0	0.0010486096216272992	0.0	Astro-3	0.5627433048864487	True
Part2Org22A_ACTGGTCAAGAC	False	False	G0	0.0	0.0	NE-1	0.7116463406377607	True
Part2Org22A_ACTGTGCAGAGC	False	False	G0	0.006197979450340261	0.0	Ret-3	0.41246577718823413	True
Part2Org22A_ACTTACATGGGC	False	False	G0	0.011402283097175902	0.0	PP	0.41265895567706784	True
Part2Org22A_ACTTACGCGATA	True	False	G1/S	0.12075209423465673	0.0	NE-1	0.3294635685808409	False
Part2Org22A_ACTTCACTTTGN	False	False	G0	0.0	0.0	NE-1	0.5550241033888038	True
Part2Org22A_ACTTCTAGTCCT	False	False	G0	0.023955433876543385	0.0	FB-2	0.18955197017027017	False
Part2Org22A_ACTTTCATTAGG	False	False	G0	0.0038109375249706836	0.0	Ret-3	0.3161104845411163	False
Part2Org22A_ACTTTTCAATTA	False	False	G0	0.0	0.0	Astro-2	0.6072531732490681	True
Part2Org22A_AGAAACCCTGGA	False	False	G0	0.0028038771858763223	0.0	Ret-3	0.28180270714067085	False
Part2Org22A_AGAACCCCGGTT	False	False	G0	0.0024108566437404766	0.0	Ret-4	0.8214474800646386	True
Part2Org22A_AGAACGGTTTCC	False	False	G0	0.0	0.0	Ret-3	0.2953507478277978	False
Part2Org22A_AGAACTGACACT	False	False	G0	0.0	0.0	NE-1	0.4065020632852402	True
Part2Org22A_AGAAGCATAAGN	True	False	G1/S	0.14621403317229842	0.057294841671814874	PP	0.40699254790538597	True
Part2Org22A_AGAAGGCGACAT	False	False	G0	0.0	0.014137373764722135	Astro-2	0.6840008948241778	True
Part2Org22A_AGAAGGTGACAN	False	True	G2/M	0.0	0.17838386811576368	Ret-2	0.15919366388764794	False
Part2Org22A_AGACAAGTCTGC	False	False	G0	0.011988327134009375	0.0	Dop-2	0.10878665068255165	False
Part2Org22A_AGACAATTCTAG	False	False	G0	0.05271849627091012	0.0	PP	0.4614627495628156	True
Part2Org22A_AGACCAACGGCN	False	False	G0	0.0	0.0	Ret-5	0.2734652135254176	False
Part2Org22A_AGACCAATTGGA	False	False	G0	0.0	0.0	NE-1	0.5051686943134881	True
Part2Org22A_AGACGCCCGCTC	False	False	G0	0.0	0.0091453749995087	NE-1	0.5695955902461824	True
Part2Org22A_AGACGGAGCTAC	False	False	G0	0.0	0.005508867660644523	NE-1	0.3943252962776884	True
Part2Org22A_AGACTACGGCTN	False	False	G0	0.0	0.004605651708222201	NE-1	0.485059492194776	True
Part2Org22A_AGACTTTTTGTG	False	False	G0	0.0012923154372103513	0.0	C6-2	0.7207819121421845	True
Part2Org22A_AGAGGCTTTATT	False	False	G0	0.005590141399968924	0.003608304963795022	NE-1	0.7174234484688952	True
Part2Org22A_AGAGGGCCTCCC	False	False	G0	0.0	0.0	Ret-5	0.5348133267043957	True
Part2Org22A_AGAGTAAACTCA	False	False	G0	0.0	0.0	Astro-3	0.4069858761652356	True
Part2Org22A_AGAGTCCCCAGG	False	False	G0	0.012074088667450345	0.0	Musc-Im	0.5767028251064817	True
Part2Org22A_AGAGTCTGAACG	False	False	G0	0.0	0.0	PP	0.44666847310196134	True
Part2Org22A_AGATACGGCTAT	False	False	G0	0.0	0.0	Ret-5	0.21530472888692462	False
Part2Org22A_AGATACGTGAAA	False	False	G0	0.0	0.0	Ret-4	0.5560282208412773	True
Part2Org22A_AGATAGTGCGCT	False	False	G0	0.0	0.0	Dop-1	0.9437149777091386	True
Part2Org22A_AGATGAGGTCAA	False	False	G0	0.0	0.0	FB-2	0.2334563578762715	False
Part2Org22A_AGATTTCTAATT	False	False	G0	0.0	0.0	NE-1	0.3687596056723746	True
Part2Org22A_AGCAACCGTGGT	False	False	G0	0.0	0.002554828115355437	Ret-3	0.42706394752836685	True
Part2Org22A_AGCAACGCTCAC	False	False	G0	0.004210465557630765	0.0	Astro-2	0.4783594953913289	True
Part2Org22A_AGCAATAAGACG	False	False	G0	0.0	0.037685303858921514	Ret-5	0.571886754964576	True
Part2Org22A_AGCAATTGCGGT	False	False	G0	0.0	0.0	Dop-2	0.24841092101792914	False
Part2Org22A_AGCACCGCTACT	False	False	G0	0.0	0.0	Astro-2	0.857703301498827	True
Part2Org22A_AGCACCTGAACA	False	False	G0	0.05444330373326338	0.0	Ret-4	0.340202982368216	False
Part2Org22A_AGCAGACCCCAC	False	False	G0	0.0	0.0	Astro-2	0.5791490593984604	True
Part2Org22A_AGCAGATGCTAC	False	False	G0	0.013437869605666375	0.0077482011596443105	NE-1	0.4966404185531207	True
Part2Org22A_AGCAGCCCACCC	False	False	G0	0.0	0.0	Ret-1	0.4983438785166023	True
Part2Org22A_AGCAGCTCGGCA	False	False	G0	0.014861363408154511	0.0	Ret-3	0.1598837038498015	False
Part2Org22A_AGCAGGATATTT	False	False	G0	0.0	0.0	NE-2	0.37854537495267765	True
Part2Org22A_AGCAGTTAAGTG	False	False	G0	0.0	0.0	Ret-2	0.6971649347834602	True
Part2Org22A_AGCATCAAATAN	False	False	G0	0.0	0.0	C6-2	0.6602644393584308	True
Part2Org22A_AGCATCCCCCCA	False	False	G0	0.0	0.0	C6-1	0.674841527492603	True
Part2Org22A_AGCATCCCTACG	False	False	G0	0.01597312733234767	0.0	NE-1	0.7349313973315453	True
Part2Org22A_AGCCAACACTTT	False	False	G0	0.0	0.0	PP	0.41298582842092735	True
Part2Org22A_AGCCAACGTACT	False	False	G0	0.0007112517456702406	0.0	NE-1	0.24892192129778395	False
Part2Org22A_AGCCACAGGGTA	False	False	G0	0.0	0.0	NE-1	0.516725855807285	True
Part2Org22A_AGCCCTTAGCTG	False	False	G0	0.0015923120561520804	0.0	Astro-3	0.4297628779534906	True
Part2Org22A_AGCCGAATCGGN	False	False	G0	0.0	0.0	Ret-4	0.5378170317268228	True
Part2Org22A_AGCCGGCCTCCT	False	False	G0	0.0	0.0	Ret-3	0.4206071048698682	True
Part2Org22A_AGCCGGTTCATT	False	False	G0	0.0	0.0	C6-1	0.5159822892152746	True
Part2Org22A_AGCCTAAGTGTA	False	False	G0	0.010394175391553797	0.0	Astro-3	0.5169485460001102	True
Part2Org22A_AGCCTATATGAT	False	False	G0	0.0	0.0	Astro-2	0.5877698321528801	True
Part2Org22A_AGCCTGTCGCTG	False	False	G0	0.0	0.0	Astro-2	0.3584033903857878	True
Part2Org22A_AGCGAGCAAGCA	False	False	G0	0.0	0.042437654417467115	NE-1	0.38027977511853917	True
Part2Org22A_AGCGAGCAGGAA	False	False	G0	0.0	0.0	NE-1	0.5894799042780029	True
Part2Org22A_AGCGATCGCTTT	False	False	G0	0.004749296943745857	0.0	FB-2	0.26556340747172547	False
Part2Org22A_AGCGCCAACTCC	False	False	G0	0.0	0.0	NE-1	0.6229535223078293	True
Part2Org22A_AGCGCGATTCAA	False	False	G0	0.02807560757471122	0.0	PP	0.5637723241781418	True
Part2Org22A_AGCGTTCGAAGN	False	False	G0	0.0	0.013354961009922202	PP	0.38183875445111853	True
Part2Org22A_AGCGTTTCCAGG	False	False	G0	0.0	0.0	NE-1	0.3102677215132622	False
Part2Org22A_AGCTATTACGAC	False	False	G0	0.003982362977425311	0.0	PP	0.48619923756388583	True
Part2Org22A_AGCTCAGTGCCG	False	False	G0	0.0015536852501315827	0.0	Astro-2	0.5956241443332433	True
Part2Org22A_AGCTGGCCACTA	False	False	G0	0.0	0.0	NE-1	0.6621777593368621	True
Part2Org22A_AGCTTAGTTGAG	False	False	G0	0.0	0.0	NE-1	0.38319696793129154	True
Part2Org22A_AGCTTATCTCTT	False	False	G0	0.0	0.0	Astro-2	0.6026790543683901	True
Part2Org22A_AGCTTATCTGGN	True	False	G1/S	0.1377606924099414	0.0	NE-1	0.4777117963813262	True
Part2Org22A_AGCTTTTAACGA	False	False	G0	0.006920240237834065	0.0	NE-1	0.22857435051475378	False
Part2Org22A_AGGACAATTTGC	False	False	G0	0.0	0.0059566357797843205	Ret-3	0.34429934256413414	False
Part2Org22A_AGGACATCGCTC	False	False	G0	0.0	0.0	Astro-4	0.4155518353658468	True
Part2Org22A_AGGACGGCCTAC	True	False	G1/S	0.18267098550861968	0.0	PP	0.49566928955371997	True
Part2Org22A_AGGACGTTTCAT	False	False	G0	0.0	0.001410775677066027	NE-1	0.40694746799754394	True
Part2Org22A_AGGACTATAGTG	False	False	G0	0.0	0.0042730982807998264	Astro-4	0.47598916225644017	True
Part2Org22A_AGGAGCATTAAC	False	False	G0	0.0	0.006661130468501377	NE-1	0.1814611044498898	False
Part2Org22A_AGGAGCTGAGTG	False	False	G0	0.0	0.0	NE-1	0.8006978840896206	True
Part2Org22A_AGGAGGCAGGGC	False	False	G0	0.0	0.0021134654424636015	NE-1	0.4622923606803556	True
Part2Org22A_AGGATTAACTCC	False	False	G0	0.0037479280258313707	0.009562014845716095	NE-1	0.1953294979771544	False
Part2Org22A_AGGATTTGTGTN	False	False	G0	0.0	0.0	Ret-4	0.6771286384793689	True
Part2Org22A_AGGCAACCTGGT	False	False	G0	0.0	0.0	NE-1	0.4729108259259383	True
Part2Org22A_AGGCACGTCATN	False	False	G0	0.050633410308042685	0.0	PP	0.4155218645696294	True
Part2Org22A_AGGCATTGACCN	False	False	G0	0.0004122564301840773	0.004060101898792075	PP	0.44378966866429964	True
Part2Org22A_AGGCGATTAGCG	False	False	G0	0.0	0.0	Dop-1	0.9633291974852223	True
Part2Org22A_AGGCGGCATATA	False	False	G0	0.0	0.005696156838257907	Ret-4	0.47688278470932716	True
Part2Org22A_AGGCTCGTGAAG	False	False	G0	0.0	0.0	Musc-Im	0.46530638404189234	True
Part2Org22A_AGGCTTAGTATT	False	False	G0	0.013626044970459517	0.011043911121461159	Musc-Im	0.7084471682621178	True
Part2Org22A_AGGGCCGTAGCG	False	False	G0	0.0	0.0	NE-1	0.14260762272314337	False
Part2Org22A_AGGGGTACTCTT	False	False	G0	0.0	0.0	Dop-1	0.4520087346285867	True
Part2Org22A_AGGTAAGGTACG	False	False	G0	0.0	0.00797611828752413	NE-1	0.5400367228853332	True
Part2Org22A_AGGTCAGCGGAT	False	False	G0	0.0	0.0	Astro-3	0.2767183132349645	False
Part2Org22A_AGGTCTGTCCTT	False	False	G0	0.0	0.0	NE-1	0.5237546140830571	True
Part2Org22A_AGGTGAATAAGG	False	False	G0	0.0	0.008262739926001489	NE-1	0.7016416500189601	True
Part2Org22A_AGGTGACAGTAN	False	False	G0	0.0	0.0	Astro-3	0.5419514810546856	True
Part2Org22A_AGGTGCCTGTAG	False	False	G0	0.0	0.0	Astro-4	0.29583689205354957	False
Part2Org22A_AGGTGCTCATCT	False	False	G0	0.0061704698151201455	0.003963498470390193	FB-2	0.15378097927150594	False
Part2Org22A_AGGTTGCCACCA	False	False	G0	0.00046450120678808376	0.008381405198523968	NE-1	0.6403792839048482	True
Part2Org22A_AGGTTGTCCTAA	False	False	G0	0.0	0.0	Ret-4	0.390194943029268	True
Part2Org22A_AGTAAAGGTAGC	False	False	G0	0.0	0.009816046681563346	NE-1	0.7405283541608931	True
Part2Org22A_AGTAACACCGAN	False	False	G0	0.0	0.0	NE-1	0.5788545882966942	True
Part2Org22A_AGTAACCCAAAC	False	False	G0	0.0	0.0	Astro-2	0.4845627619070103	True
Part2Org22A_AGTAACTCTATA	False	False	G0	0.0	0.0	NE-1	0.5508855927370119	True
Part2Org22A_AGTACGTGAGCA	False	False	G0	0.0	0.0	Ret-3	0.47487794450483284	True
Part2Org22A_AGTACTTGGCAC	False	False	G0	0.0	0.0	Astro-2	0.15784467425861126	False
Part2Org22A_AGTAGAATAAGG	False	False	G0	0.018031367867079685	0.0	Astro-3	0.39416656870294586	True
Part2Org22A_AGTAGAGTGGGN	False	False	G0	0.0027205809181196235	0.0	Ret-3	0.25425848324318806	False
Part2Org22A_AGTAGATCCTAC	False	False	G0	0.0	0.0030099707189400198	NE-1	0.5618359142170798	True
Part2Org22A_AGTAGTGCTACC	False	False	G0	0.033930546792257335	0.0	Musc-Im	0.5091780754005433	True
Part2Org22A_AGTATGGGGCAT	False	False	G0	0.0	0.0	Astro-2	0.6225839190444555	True
Part2Org22A_AGTCACCGTCAC	False	False	G0	0.0	0.0	Ret-5	0.5258930695215075	True
Part2Org22A_AGTCACGCCATA	False	False	G0	0.0	0.0	NE-1	0.5070909438370226	True
Part2Org22A_AGTCAGACACTT	False	False	G0	0.0	0.0	Ret-3	0.38839713217322636	True
Part2Org22A_AGTCATGCCCTC	False	False	G0	0.0	0.0	Ret-3	0.5840160543488152	True
Part2Org22A_AGTCCCTGTTCC	False	False	G0	0.005532982902493187	0.0	Astro-3	0.3065631896434213	False
Part2Org22A_AGTCCTCAAGGG	False	False	G0	0.004869350634517394	0.009922638050974875	Ret-4	0.20002867001404231	False
Part2Org22A_AGTCGGAGAGGC	False	False	G0	0.0	0.0	NE-1	0.7081969790930895	True
Part2Org22A_AGTCGTATGAGA	False	False	G0	0.0	0.0	NE-1	0.4759332926342919	True
Part2Org22A_AGTCTTATGGTA	True	True	G2/M	0.25355546327324463	0.2816313885595918	PP	0.24977554493578114	False
Part2Org22A_AGTGAAAATCAT	False	False	G0	0.00823451769761393	0.0	Astro-4	0.812788311974816	True
Part2Org22A_AGTGATCCAGCT	False	False	G0	0.0	0.0	PP	0.47666668139257923	True
Part2Org22A_AGTGCCGAGATN	False	False	G0	0.001384379182583923	0.0	FB-2	0.23844288357020818	False
Part2Org22A_AGTGGCGCTAAC	False	False	G0	0.0	0.0	NE-2	0.26648140740859516	False
Part2Org22A_AGTGTCAATATG	False	False	G0	0.0086077347232381	0.0	NE-1	0.6425072915296618	True
Part2Org22A_AGTGTGCTTTTA	False	False	G0	0.021645866380191493	0.0	Ret-3	0.3224039347210752	False
Part2Org22A_AGTTAACTACAT	False	False	G0	0.056713301287935586	0.0	Astro-2	0.3892272901616757	True
Part2Org22A_AGTTACCTGGGC	True	True	G2/M	0.11941791769499378	0.29080608769048166	Ret-2	0.3017462949687366	False
Part2Org22A_AGTTACGATGTC	False	False	G0	0.02841653614531655	0.0	Ret-2	0.6481269291968236	True
Part2Org22A_AGTTAGAGAGAG	False	False	G0	0.0	0.0	Ret-4	0.23734613179095015	False
Part2Org22A_AGTTAGGCGATA	False	False	G0	0.0	0.0	Astro-2	0.49326545491806406	True
Part2Org22A_AGTTCGCTGACG	False	False	G0	0.0	0.0	NE-1	0.5965932049325599	True
Part2Org22A_AGTTCGTCTCAN	False	False	G0	0.0	0.01277625427634983	PP	0.397071542312852	True
Part2Org22A_AGTTGGTAGGAG	False	False	G0	0.0	0.0	Astro-3	0.5452280018302438	True
Part2Org22A_AGTTGTGAGCGT	False	False	G0	0.006632476072413712	0.0	NE-1	0.4927991148795456	True
Part2Org22A_AGTTTACGCGTA	False	False	G0	0.0	0.006241784049234593	Dop-2	0.7197031314108686	True
Part2Org22A_ATAAACTTCCCA	False	False	G0	0.01242340279567988	0.0	PP	0.3770633734011639	True
Part2Org22A_ATAAATGTAACT	False	False	G0	0.0	0.0	PP	0.46783755593252474	True
Part2Org22A_ATAACTCATAGA	False	False	G0	0.07587660193538884	0.0	Dop-2	0.20989477081917346	False
Part2Org22A_ATAAGCCCGTAG	False	True	G2/M	0.0	0.29393529045483585	C6-1	0.4441389342057721	True
Part2Org22A_ATAAGTGTAGCC	False	False	G0	0.0	0.0	Astro-3	0.4143781350970363	True
Part2Org22A_ATAATCCACAAA	False	False	G0	0.0	0.0	NE-1	0.439589081247136	True
Part2Org22A_ATACAATGATTN	False	False	G0	0.0	0.0	NE-1	0.769104532510469	True
Part2Org22A_ATACATATACGG	False	False	G0	0.048155928117835374	0.004115781027059604	Ret-2	0.5295522675151414	True
Part2Org22A_ATACATGACTCT	False	False	G0	0.0	0.0	Astro-2	0.3500250237540064	True
Part2Org22A_ATACATGCTACN	False	False	G0	0.0	0.002478147205334451	Astro-2	0.5191106252259747	True
Part2Org22A_ATACCCAGTTGA	False	False	G0	0.0	0.0	NE-1	0.531310623895512	True
Part2Org22A_ATACGACCGGGA	False	False	G0	0.017820184854293326	0.0	Astro-3	0.39544848053296044	True
Part2Org22A_ATACGAGTCCAG	False	False	G0	0.0	0.0007876822871982146	Ret-3	0.33486225377384105	False
Part2Org22A_ATACGGGGTATC	False	False	G0	0.0	0.0	Ret-5	0.6510883271376434	True
Part2Org22A_ATACGTACCAGC	False	False	G0	0.006682746291065055	0.04207350512262395	PP	0.4284505576300197	True
Part2Org22A_ATACTGGCGAGA	False	False	G0	0.0	0.0	Musc-Im	0.402240489258143	True
Part2Org22A_ATACTTACTCTA	False	False	G0	0.0	0.0	Astro-3	0.5030228965762622	True
Part2Org22A_ATAGAGCCTAGG	False	False	G0	0.0	0.019451018073618032	Astro-2	0.6643313340155402	True
Part2Org22A_ATAGCTACAACC	True	True	G1/S	0.17578864614102852	0.13138594160439207	Dop-1	0.3972486406336018	True
Part2Org22A_ATAGGTTAACGT	False	False	G0	0.0	0.0	Ret-3	0.40628941752284314	True
Part2Org22A_ATAGTTGAAGTG	False	False	G0	0.0	7.542468395469513e-05	Dop-2	0.3559908065049218	True
Part2Org22A_ATATAATAAACA	False	False	G0	0.0	0.02216793556961622	PP	0.4945740617865553	True
Part2Org22A_ATATACAGAGCC	False	False	G0	0.0	0.004834168478545934	NE-1	0.5726694210668426	True
Part2Org22A_ATATACAGATAN	False	False	G0	0.02075951596528089	0.0	PP	0.603058856823396	True
Part2Org22A_ATATATAGGTAG	False	False	G0	0.0	0.0	NE-1	0.6981847997477785	True
Part2Org22A_ATATCATCTATC	False	False	G0	0.0	0.0	Musc-Im	0.42479857920661895	True
Part2Org22A_ATATCTAATCCA	False	False	G0	0.0	0.0008268196828955505	C6-2	0.541423162221905	True
Part2Org22A_ATATGCGATACC	False	False	G0	0.0	0.0	NE-1	0.4096753746352416	True
Part2Org22A_ATATGCGCTTAT	False	False	G0	0.0	0.011002341882727957	Astro-4	0.610463399692213	True
Part2Org22A_ATATGCTGTGCN	False	False	G0	0.0	0.0	FB-2	0.19674848714130447	False
Part2Org22A_ATATTCAACCTT	False	False	G0	0.02453722488527319	0.0021210453364146047	Astro-3	0.4137095152299731	True
Part2Org22A_ATCAAACAAGAT	False	False	G0	0.005734979913033393	0.0	PP	0.49364609726184294	True
Part2Org22A_ATCAAGTAAGGG	False	False	G0	0.0	0.0	Astro-2	0.6100405045262355	True
Part2Org22A_ATCAATTATCCA	False	False	G0	0.030239429395298917	0.0	NE-1	0.560880296630943	True
Part2Org22A_ATCACAGACCCG	False	False	G0	0.0	0.0	NE-1	0.6286637542443484	True
Part2Org22A_ATCACCGTTGTG	False	False	G0	0.0	0.0	Astro-3	0.41543129944483037	True
Part2Org22A_ATCACCTACAGG	False	False	G0	0.0	0.0	C6-1	0.22765833526723464	False
Part2Org22A_ATCACCTGCCCC	False	False	G0	0.0009605156430414088	0.00023298061866910578	Ret-2	0.3099161564639035	False
Part2Org22A_ATCAGAGCGAAG	False	False	G0	0.0	0.0	NE-1	0.4654739785467592	True
Part2Org22A_ATCAGCCCGGTN	False	False	G0	0.0	0.0	Ret-4	0.325219203425719	False
Part2Org22A_ATCAGCTACCCC	False	False	G0	0.0	0.0	Ret-4	0.7635352753601357	True
Part2Org22A_ATCATGCAGGGG	False	False	G0	0.0	0.0	Astro-2	0.5816935081910707	True
Part2Org22A_ATCATTTAACTT	False	False	G0	0.01921959845621219	0.0	Astro-2	0.25996930633295484	False
Part2Org22A_ATCCAAGGGCTT	False	False	G0	0.009830424455655122	0.01009862098860858	Astro-2	0.6913440846758278	True
Part2Org22A_ATCCACAGTCAA	False	False	G0	0.0	0.0	NE-1	0.2878837941428438	False
Part2Org22A_ATCCAGGGCTTN	False	False	G0	0.0	0.004411761433027715	Astro-2	0.583859854623835	True
Part2Org22A_ATCCCACCTATA	False	False	G0	8.713357538133564e-05	0.0	Astro-3	0.5512075808678016	True
Part2Org22A_ATCCCTTCGGCG	False	False	G0	0.0	0.0	Astro-2	0.7175186934630186	True
Part2Org22A_ATCCGCGACTTA	False	False	G0	0.0	0.0	Astro-2	0.4575986061395964	True
Part2Org22A_ATCCTATCGCTC	False	False	G0	0.0	0.0	Astro-3	0.6363704221150204	True
Part2Org22A_ATCCTCACTTGG	False	False	G0	0.016241725120185995	0.0	NE-1	0.5124554191312028	True
Part2Org22A_ATCCTCATGAGT	False	False	G0	0.0	0.007872011662672871	FB-2	0.25705242607214973	False
Part2Org22A_ATCCTGATATAG	False	False	G0	0.0	0.015115622194145703	NE-1	0.48687103093249345	True
Part2Org22A_ATCCTTATTATT	False	False	G0	0.005772538131968051	0.0	Ret-2	0.33022552674768624	False
Part2Org22A_ATCCTTTTGCTG	False	False	G0	0.0	0.0	NE-1	0.5387849701849058	True
Part2Org22A_ATCGACTTCCTT	False	False	G0	0.0	0.0	NE-1	0.5491378377814936	True
Part2Org22A_ATCGAGAGACTG	False	False	G0	0.0	0.0	Astro-2	0.4632934750077966	True
Part2Org22A_ATCGATGGGTAA	False	False	G0	0.0	0.0	NE-1	0.7143803054291239	True
Part2Org22A_ATCGCGTATGGG	False	False	G0	0.0	0.0029750717392483844	NE-1	0.7245098584279029	True
Part2Org22A_ATCGGAGTCAAN	False	False	G0	0.006805751037446154	0.033069471473962	NE-1	0.33324153324319883	False
Part2Org22A_ATCGGCATGAGA	False	False	G0	0.0	0.0	Astro-2	0.3084070423853416	False
Part2Org22A_ATCGGCTTGCAA	False	False	G0	0.0	0.0	PP	0.3469087063741296	False
Part2Org22A_ATCGGGAGTCGA	False	False	G0	0.0019879554030870364	0.0	Astro-2	0.5279268566285513	True
Part2Org22A_ATCGGTAATATC	False	False	G0	0.0	0.0	NE-1	0.5447267460047527	True
Part2Org22A_ATCGGTAGCTTT	False	False	G0	0.0	0.005174890226931751	NE-1	0.49064485453774875	True
Part2Org22A_ATCGGTTACCTT	False	False	G0	0.0	0.014623563546430853	NE-1	0.7097824189707336	True
Part2Org22A_ATCGTAAGACGT	False	False	G0	0.0	0.0	Ret-2	0.510373512772834	True
Part2Org22A_ATCGTGTTTACG	False	False	G0	0.018694777417715584	0.0	Astro-4	0.4679490274538528	True
Part2Org22A_ATCTATCGGGCG	False	False	G0	0.0	0.0	Astro-3	0.3606965561561953	True
Part2Org22A_ATCTCATTCTAC	False	False	G0	0.01614403896724729	0.0	Stem-like	0.3884483042343536	True
Part2Org22A_ATCTCCATGGAG	False	False	G0	0.006766948603679858	0.0	Astro-2	0.5257909769001655	True
Part2Org22A_ATCTCGCTAAGT	False	False	G0	0.055178123281907736	0.0	PP	0.4604668599397582	True
Part2Org22A_ATCTCGTACGTG	False	False	G0	0.0	0.0	C6-2	0.3727240442538035	True
Part2Org22A_ATCTGGGGCTCC	False	False	G0	0.005981186670784057	0.0	NE-1	0.5017859006784412	True
Part2Org22A_ATGAAAATGATA	True	False	G1/S	0.1003139905963908	0.008708984714219421	Ret-5	0.42257213713242725	True
Part2Org22A_ATGAACTGGTAC	False	False	G0	0.0	0.007727054037993677	Ret-3	0.5318953974026605	True
Part2Org22A_ATGAATCATAGT	False	False	G0	0.011418755096859533	0.002790255290720683	NE-1	0.35134129076365483	True
Part2Org22A_ATGACCACGAAN	False	True	G2/M	0.09610444362441802	0.23131863336028388	PP	0.23850036683634426	False
Part2Org22A_ATGACGTAACGA	False	False	G0	0.0	0.0	Ret-3	0.4561245771285921	True
Part2Org22A_ATGAGACACCCA	False	False	G0	0.0	0.0	Astro-2	0.7107146084565417	True
Part2Org22A_ATGAGCGAGAGN	False	False	G0	0.03860720483801256	0.0	Ret-4	0.34368524236300885	False
Part2Org22A_ATGAGCGGACTG	False	False	G0	0.0	0.0	Ret-4	0.38176819012777385	True
Part2Org22A_ATGAGGGAGTGT	False	False	G0	0.0	0.0	Ret-2	0.6043899235174547	True
Part2Org22A_ATGAGTACTTTA	False	False	G0	0.0010484919855021208	0.0	Ret-4	0.6195022371027765	True
Part2Org22A_ATGATCGTCCGT	False	False	G0	0.009104949094382106	0.0	Astro-3	0.37673626154401196	True
Part2Org22A_ATGATTTTATTA	False	False	G0	0.0	0.009152238637206274	Astro-3	0.36113544295981426	True
Part2Org22A_ATGCAGACGGAC	False	False	G0	0.0	0.0	Astro-2	0.3777711529199064	True
Part2Org22A_ATGCAGGCGGAG	False	False	G0	0.0	0.0	NE-1	0.5535320032309768	True
Part2Org22A_ATGCAGTCAATN	False	False	G0	0.0	0.004758474156388898	Musc-Im	0.4143784526226248	True
Part2Org22A_ATGCATTTCAGN	False	False	G0	0.00896581328333078	0.0	C6-1	0.3661494369584742	True
Part2Org22A_ATGCCCCATTTG	False	False	G0	0.0018279212355737527	0.014402836511294238	PP	0.5231714157829349	True
Part2Org22A_ATGCCCCTGCAC	False	False	G0	0.0	0.0008058127091544787	C6-1	0.3227370012200077	False
Part2Org22A_ATGCGAGCAGAA	False	False	G0	0.0	0.0	Musc-Im	0.6693821691123419	True
Part2Org22A_ATGCGCCGCCCA	False	False	G0	0.0	0.0	NE-1	0.36828756271791113	True
Part2Org22A_ATGCTGCCGTCT	False	False	G0	0.0	0.0	Ret-4	0.25312212076066026	False
Part2Org22A_ATGCTGGACCAC	False	False	G0	0.0	0.0	Astro-6	0.3706220093738809	True
Part2Org22A_ATGCTGGCATCT	True	False	G1/S	0.26836086181240215	0.08664925873920934	PP	0.3140761645936466	False
Part2Org22A_ATGCTGGCCTCN	False	False	G0	0.0	0.030291215349137986	PP	0.28038807632907453	False
Part2Org22A_ATGGAAAGCTTA	False	False	G0	0.041480069834821345	0.0	NE-1	0.6296861751507584	True
Part2Org22A_ATGGACAAATCC	False	False	G0	0.0	0.0	Dop-2	0.7319964958588424	True
Part2Org22A_ATGGACAAGGGT	False	False	G0	0.011908754502722269	0.0	Dop-2	0.39825389100519965	True
Part2Org22A_ATGGATATGAAC	False	False	G0	0.0	0.0	NE-1	0.6755137302988549	True
Part2Org22A_ATGGCCCCAAGT	False	False	G0	0.0	0.0	Ret-2	0.25273809779193496	False
Part2Org22A_ATGGCCCGCAGA	True	False	G1/S	0.2773041868631742	0.0	PP	0.24708360501725268	False
Part2Org22A_ATGGTCCGATTN	False	False	G0	0.0	0.0	Astro-3	0.3153685995629776	False
Part2Org22A_ATGGTCTATGTC	False	False	G0	0.0	0.003184199075425864	C6-2	0.6338296621381924	True
Part2Org22A_ATGGTGACAATT	False	False	G0	0.020347686993047693	0.014639418129322472	NE-1	0.46386287464882386	True
Part2Org22A_ATGGTGAGTCAT	False	False	G0	0.0	0.0	NE-1	0.49442914503665736	True
Part2Org22A_ATGGTGCTTACC	False	False	G0	0.0	0.0	Ret-4	0.2789920202268895	False
Part2Org22A_ATGGTTAGGTCT	False	False	G0	0.01434161766144933	0.0	Musc-T2	0.35044582214316045	True
Part2Org22A_ATGGTTGTCCTN	False	False	G0	0.0	0.0	Ret-5	0.6274078321413549	True
Part2Org22A_ATGTAACTTGAT	False	False	G0	0.02698050001880529	0.013529496838660691	Ret-2	0.3959414403975914	True
Part2Org22A_ATGTAATTCTCC	False	False	G0	0.0	0.01296050675500016	PP	0.40444064880509795	True
Part2Org22A_ATGTACACGATC	False	False	G0	0.0	0.0	NE-1	0.437901771179008	True
Part2Org22A_ATGTATCGTCCN	False	False	G0	0.0	0.0	NE-1	0.7293808814424426	True
Part2Org22A_ATGTATGCATCA	False	False	G0	0.0	0.013782541210504953	NE-1	0.6094574790126932	True
Part2Org22A_ATGTATGGCCAA	False	False	G0	0.06127218552758206	0.0	NE-1	0.6363069167460604	True
Part2Org22A_ATGTCAAGCCGA	False	False	G0	0.019499404688201792	0.0	Ret-5	0.25977921790308856	False
Part2Org22A_ATGTCTCGGGTA	False	False	G0	0.0	0.0	NE-1	0.5574853699613479	True
Part2Org22A_ATGTGCCTGCCG	False	False	G0	0.03543669737636728	0.0	PP	0.5623699992219269	True
Part2Org22A_ATGTTATAAATT	False	False	G0	0.003902036245519077	0.0	NE-1	0.6034410253136144	True
Part2Org22A_ATGTTCGGAACG	False	False	G0	0.0	0.0	Ret-2	0.27307024584767275	False
Part2Org22A_ATGTTCGGCAGG	False	False	G0	0.023528845133911083	0.0	Astro-2	0.30858959616876735	False
Part2Org22A_ATGTTGGGCCTA	False	False	G0	0.0	0.0	NE-1	0.625651896632558	True
Part2Org22A_ATGTTTCCGAAA	False	False	G0	0.0	0.0	Astro-2	0.6511876853604408	True
Part2Org22A_ATTAAGAACCCA	False	False	G0	0.0	0.0	Astro-2	0.4946161273450356	True
Part2Org22A_ATTAATAGTGTC	False	False	G0	0.0	0.0	NE-1	0.49516545651237576	True
Part2Org22A_ATTAATCGCTGN	False	False	G0	0.0	0.0	NE-1	0.4275687778616418	True
Part2Org22A_ATTAATCGTAGG	False	False	G0	0.03131636190087968	0.0	Musc-T1	0.4609378688662289	True
Part2Org22A_ATTACGAAAGCC	False	False	G0	0.0	0.012940261969969525	Ret-2	0.5433216572366949	True
Part2Org22A_ATTAGGTTCAGA	False	False	G0	0.015977522997712344	0.0	Astro-3	0.579722747223466	True
Part2Org22A_ATTATCCGCTGA	False	False	G0	0.019386375596132776	0.0	Ret-3	0.4564276820513275	True
Part2Org22A_ATTATCCTCTGC	False	False	G0	0.0	0.0	FB-2	0.2185775613007378	False
Part2Org22A_ATTCACAAAACC	False	False	G0	0.0	0.0	Astro-4	0.37407040566197547	True
Part2Org22A_ATTCACGACTCT	False	False	G0	0.0	0.0	NE-1	0.4830759710493986	True
Part2Org22A_ATTCCGCATGTN	False	False	G0	0.008131689788851067	0.036454609169546376	Ret-2	0.42820323870816673	True
Part2Org22A_ATTCCTATGCGG	False	False	G0	0.0	0.0	Astro-2	0.3241319445897712	False
Part2Org22A_ATTCCTCTCCTA	False	False	G0	0.021078332443006532	0.0	NE-1	0.7049033947403727	True
Part2Org22A_ATTCCTTTAGCN	False	False	G0	0.0	0.0	NE-1	0.513426477502714	True
Part2Org22A_ATTCCTTTGCAA	False	False	G0	0.0	0.0013224648955250937	NE-1	0.3815115929458315	True
Part2Org22A_ATTCGAAGGCGT	False	False	G0	0.0	0.0	NE-1	0.5453520610197834	True
Part2Org22A_ATTCGAATAAGG	False	False	G0	0.005657551767113322	0.0	NE-1	0.4645977671346682	True
Part2Org22A_ATTCGACTGTTG	False	False	G0	0.0	0.0	NE-1	0.6803203717756379	True
Part2Org22A_ATTCGATCAGCT	False	False	G0	0.0	0.0	Ret-2	0.20854185334619213	False
Part2Org22A_ATTCGCCAGTAC	False	False	G0	0.0	0.001013334751856743	Astro-1	0.6067296114502885	True
Part2Org22A_ATTCTCCTCTTA	False	False	G0	0.004526558307473474	0.00483517833481246	Astro-2	0.5799529669057057	True
Part2Org22A_ATTGAAGGTCGA	False	False	G0	0.0	0.0	Dop-2	0.3670609021302964	True
Part2Org22A_ATTGCATAGGAG	False	False	G0	0.0	0.0	Astro-2	0.45935624658654545	True
Part2Org22A_ATTGCCCGTTTG	False	False	G0	1.5939272362796465e-05	0.0	Astro-4	0.41845516672154603	True
Part2Org22A_ATTGCTCACTGA	False	False	G0	0.0	0.0	Astro-2	0.25639690393041387	False
Part2Org22A_ATTGGAACGGCC	False	False	G0	0.0	0.0	Dop-2	0.46691014323872926	True
Part2Org22A_ATTGGACCCTGN	False	False	G0	0.0	0.01037832075023819	Astro-2	0.652339709724549	True
Part2Org22A_ATTGGCAGACAA	False	False	G0	0.004471624829164874	0.005472087861920554	NE-1	0.46347496429295215	True
Part2Org22A_ATTGGGCGGCGA	False	False	G0	0.004986848826231407	0.0	Astro-2	0.6413306515020898	True
Part2Org22A_ATTGTTCCCCCG	False	False	G0	0.0	0.0	FB-2	0.1815376447640613	False
Part2Org22A_ATTTGACCGATN	False	False	G0	0.0027450750194848742	0.00784055998703659	Ret-2	0.3272619249600977	False
Part2Org22A_ATTTGACCTACA	False	False	G0	0.0	0.0	NE-1	0.5251253557716171	True
Part2Org22A_ATTTGACCTCAT	False	False	G0	0.0	0.0033200780752632485	NE-1	0.1895789470077434	False
Part2Org22A_ATTTGCCATGAA	False	False	G0	0.0	0.0	PP	0.617895600249161	True
Part2Org22A_ATTTGGTACCAT	False	False	G0	0.0	0.00816039236054003	NE-1	0.5145566595973331	True
Part2Org22A_ATTTGTTCCTAC	False	False	G0	0.0036791367949797543	0.0	Astro-2	0.2543790953434271	False
Part2Org22A_CAACAACACAAG	False	True	G2/M	0.07021893234067923	0.33271503296526317	NE-1	0.2916330058488993	False
Part2Org22A_CAACAACGACCT	False	False	G0	0.0	0.00401481996137526	Ret-4	0.41123448655554584	True
Part2Org22A_CAACACATTGGN	False	False	G0	0.0	0.0	PP	0.27112840552363066	False
Part2Org22A_CAACAGAGAACG	False	False	G0	0.0	0.0	C6-1	0.6712003323786689	True
Part2Org22A_CAACAGCGAACC	False	False	G0	0.0	0.0	Ret-2	0.778252135659755	True
Part2Org22A_CAACATGAGCAA	False	False	G0	0.0	0.0	NE-1	0.6073465256230585	True
Part2Org22A_CAACATTAAGAN	False	False	G0	0.0	0.0	NE-1	0.7013746739355726	True
Part2Org22A_CAACCCCGAACA	False	False	G0	0.0	0.0009071958206065185	Astro-2	0.5685918969836067	True
Part2Org22A_CAACCTAATCCT	False	False	G0	0.0	0.008091609466299528	Ret-3	0.3718759675536588	True
Part2Org22A_CAACCTTTAAAA	False	False	G0	0.0	0.0	NE-1	0.6346262103833177	True
Part2Org22A_CAACGCCTGGGN	False	False	G0	0.00760597000890216	0.0	Ret-2	0.36175382630629155	True
Part2Org22A_CAACTGTGCTCG	False	False	G0	0.0	0.006813332398510881	Dop-2	0.3965815831821768	True
Part2Org22A_CAAGAGCACACG	False	False	G0	0.0	0.0	NE-1	0.38853603332269193	True
Part2Org22A_CAAGCCCCGGGT	False	False	G0	0.0	0.0	Astro-3	0.5080392570245715	True
Part2Org22A_CAAGCGATCTAN	False	False	G0	0.0	0.0	NE-1	0.4666709853157975	True
Part2Org22A_CAAGCTCTGTTC	False	False	G0	0.0	0.0	Astro-3	0.40558176150733605	True
Part2Org22A_CAAGCTTAGCAG	False	False	G0	0.00699844166760482	0.0	Ret-2	0.12257641805176905	False
Part2Org22A_CAAGGTCACCAT	False	False	G0	0.0	0.0	NE-1	0.744899071993683	True
Part2Org22A_CAAGTATTGACC	False	False	G0	0.0	0.0	Dop-2	0.32949690927388886	False
Part2Org22A_CAAGTCAACTTT	False	False	G0	0.0	0.0	NE-1	0.31972067455657344	False
Part2Org22A_CAATAACTCTTT	False	False	G0	0.0	0.0	Ret-5	0.2146216462598252	False
Part2Org22A_CAATACTAAAGA	False	False	G0	0.0	0.0	Ret-3	0.3951550793858129	True
Part2Org22A_CAATACTAAAGN	False	False	G0	0.0	0.0	Ret-3	0.42944817352914516	True
Part2Org22A_CAATAGCCCAAN	False	False	G0	0.0	0.0	Astro-6	0.29444654302117046	False
Part2Org22A_CAATTACCTTAC	False	True	G2/M	0.0	0.4392646998985074	Ret-2	0.24844680630533666	False
Part2Org22A_CAATTCGCTACA	False	False	G0	0.024905086357834377	0.0	Astro-4	0.49370876337704805	True
Part2Org22A_CACAAACTCCCA	False	False	G0	0.0	0.017437142649269984	NE-1	0.5961030985143937	True
Part2Org22A_CACAAGATTTGA	False	False	G0	0.0	0.0	Ret-5	0.4258785782514696	True
Part2Org22A_CACAGAGATATT	False	False	G0	0.0	0.0	Astro-2	0.5655940440874637	True
Part2Org22A_CACAGCATCGTC	False	False	G0	0.0	0.0021786341437350855	NE-1	0.5968003810695546	True
Part2Org22A_CACATCACGTTC	False	False	G0	0.0	0.0	Astro-3	0.35474723008016934	True
Part2Org22A_CACCAAAGTGGC	False	False	G0	0.025060813961872055	0.0	Astro-2	0.4835849072234358	True
Part2Org22A_CACCAACGTTCC	False	False	G0	0.0	0.0	NE-1	0.631800782630088	True
Part2Org22A_CACCATACGGAT	False	False	G0	0.0	0.0	Ret-3	0.27233325945860265	False
Part2Org22A_CACCGACTACCT	False	False	G0	0.0	0.0	Astro-3	0.3692657691718252	True
Part2Org22A_CACCGCCGTCAG	False	False	G0	0.0008197952304348421	0.0	NE-1	0.44126312213905283	True
Part2Org22A_CACCGGGTTAGC	False	False	G0	0.0024346563092689077	0.00013199285019583547	C6-2	0.7992886647582964	True
Part2Org22A_CACCGGTAAGTC	False	False	G0	0.0	0.0010603952966473762	Ret-3	0.5714601772680119	True
Part2Org22A_CACCTCATTGGC	False	False	G0	0.0	0.0	NE-1	0.6652611189067121	True
Part2Org22A_CACCTCGTCCGG	False	False	G0	0.0	0.014371786650991305	Ret-2	0.49619596031418417	True
Part2Org22A_CACGAATTGGAC	False	False	G0	0.0	0.004023966384302016	NE-1	0.6017618963389298	True
Part2Org22A_CACGGCAGCTGC	False	False	G0	0.0	0.015883866098613177	NE-1	0.588403512225556	True
Part2Org22A_CACGTACGATGT	False	False	G0	0.037847379936255414	0.01147503180497889	Astro-3	0.28370195011725546	False
Part2Org22A_CACGTCCGATGT	True	True	G2/M	0.14356482881713145	0.33226520276346416	Dop-1	0.2941781749907861	False
Part2Org22A_CACGTGAGTTAT	False	False	G0	0.0	0.0	PP	0.5056235354493913	True
Part2Org22A_CACGTGTTTACG	False	False	G0	0.009238409583027872	0.0	Astro-4	0.6498198204786163	True
Part2Org22A_CACGTTAGGGGT	False	False	G0	0.0	0.0	Astro-2	0.6628299023705738	True
Part2Org22A_CACGTTGGTCTG	False	False	G0	0.0	0.0	C6-1	0.8524013518704561	True
Part2Org22A_CACTACTGGCCA	False	False	G0	0.0	0.0	NE-1	0.6682804754101291	True
Part2Org22A_CACTAGTCTGCT	False	False	G0	0.018296508384591417	0.00010090370578283982	NE-1	0.6683049238219521	True
Part2Org22A_CACTATAACTAT	True	False	G1/S	0.22311859860355393	0.019204509892246677	Ret-3	0.2203636813362418	False
Part2Org22A_CACTATTGTCCG	False	False	G0	0.004822779316143494	0.0	Astro-3	0.37608183586233956	True
Part2Org22A_CACTCCCTTCCA	False	False	G0	0.0	0.0	Astro-2	0.3736118753100756	True
Part2Org22A_CACTCGGAAGAG	False	False	G0	0.0014541220599203716	0.0018535513246723517	C6-1	0.6364696610664607	True
Part2Org22A_CACTCGGAATCC	False	False	G0	0.0	0.0	Ret-4	0.6399480150640947	True
Part2Org22A_CACTCGTCTACG	False	False	G0	0.0	0.0	NE-1	0.6695228710569888	True
Part2Org22A_CACTCTCTCATA	True	False	G1/S	0.2961271675942487	0.0	C6-1	0.47653833135832974	True
Part2Org22A_CAGAAACAATGG	False	False	G0	0.0020524479920881397	0.0	PP	0.48302732806420284	True
Part2Org22A_CAGACCGATTTC	False	False	G0	0.0	0.0	NE-1	0.4265111474540429	True
Part2Org22A_CAGAGAGGATAG	False	False	G0	0.0	0.0	Ret-3	0.49985356241715223	True
Part2Org22A_CAGAGCAATTTT	False	False	G0	0.0	0.0	Astro-2	0.42211532389440487	True
Part2Org22A_CAGAGCCGCTGG	False	False	G0	0.0	0.0	Astro-2	0.4342710768510581	True
Part2Org22A_CAGAGCCTCTCA	False	False	G0	0.0	0.0	C6-1	0.7820736018667701	True
Part2Org22A_CAGAGGCCCTTA	False	False	G0	0.0	0.0005765233758419244	NE-1	0.7253927825959647	True
Part2Org22A_CAGAGTGTGATC	False	False	G0	0.010663345691165607	0.0	Ret-4	0.6615008245555842	True
Part2Org22A_CAGATCGTCCGT	False	False	G0	0.005336865440518184	0.0	Astro-3	0.42985370951745816	True
Part2Org22A_CAGATGCGTGGC	False	False	G0	0.004813440039053722	0.012996885685936824	NE-1	0.7995321676406332	True
Part2Org22A_CAGCAGGATCCA	False	False	G0	0.006247421677426644	0.0	Ret-2	0.2208484019942638	False
Part2Org22A_CAGCATATCAAN	False	False	G0	0.0	0.005100947990780966	NE-1	0.6937079081933769	True
Part2Org22A_CAGCCATTCCCN	False	False	G0	0.019891469350535464	0.0	C6-1	0.730165462726619	True
Part2Org22A_CAGCCGCGCCTT	False	False	G0	0.0	0.0	Astro-3	0.3988499718099151	True
Part2Org22A_CAGCCTACTCCC	False	False	G0	0.0	0.0	Ret-3	0.28824045209833155	False
Part2Org22A_CAGCGCGTAGGT	False	False	G0	0.0	0.0	Ret-5	0.5702225615618601	True
Part2Org22A_CAGCGGCAGCTG	False	False	G0	0.0	0.0	NE-1	0.5332080174132623	True
Part2Org22A_CAGCGGCGTCCG	False	False	G0	0.0	0.007740656052493704	Ret-3	0.7837667005080855	True
Part2Org22A_CAGCGTATAATC	False	False	G0	0.0	0.0	Ret-4	0.43607446399173594	True
Part2Org22A_CAGCGTTTTCCT	False	False	G0	0.0	0.0	Ret-2	0.21512548784401914	False
Part2Org22A_CAGCTCACCGAT	False	False	G0	0.0018008294622406714	0.0	NE-1	0.6828060838723374	True
Part2Org22A_CAGCTCGCGGTT	False	False	G0	0.0	0.0	NE-1	0.4511818150489354	True
Part2Org22A_CAGCTCTGTTCN	False	False	G0	0.0	0.0	Astro-3	0.3928018151225501	True
Part2Org22A_CAGCTTCCCGAT	False	False	G0	0.0	0.007840924221534819	Astro-2	0.5908435688069451	True
Part2Org22A_CAGGAACTAGCN	False	False	G0	0.0	0.017817094526393334	NE-1	0.6968456524907183	True
Part2Org22A_CAGGAAGTTTTG	False	False	G0	0.009392867036294073	0.0	Astro-3	0.600454193105014	True
Part2Org22A_CAGGACTTCCAT	False	False	G0	0.0	0.0	Ret-5	0.734701428402784	True
Part2Org22A_CAGGCAATTACN	False	False	G0	0.0	0.00559780316768428	Astro-2	0.6077261948837436	True
Part2Org22A_CAGGCACCGTGN	False	False	G0	0.0	0.0	Ret-3	0.29151663378782083	False
Part2Org22A_CAGGCCGTAAAA	False	False	G0	0.0	0.0	Ret-3	0.4527938114764088	True
Part2Org22A_CAGGCTATCTAC	False	True	G2/M	0.0	0.22915554007824276	PP	0.5625584816520184	True
Part2Org22A_CAGGGGCGACGN	False	False	G0	0.0	0.0	Astro-2	0.932636322690093	True
Part2Org22A_CAGGTGACGACG	False	False	G0	0.02644730907607697	0.0	Astro-2	0.1053057186307728	False
Part2Org22A_CAGTAAAGCAAG	True	True	G1/S	0.27526104228614856	0.10534649794030625	PP	0.24367867266987697	False
Part2Org22A_CAGTAATAGTGC	False	False	G0	0.0038103476220796694	0.0	NE-1	0.6254891127735466	True
Part2Org22A_CAGTACACACGT	False	False	G0	0.0	0.0	Astro-2	0.6026850579977145	True
Part2Org22A_CAGTAGAGTAAA	False	False	G0	0.0	0.0	C6-1	0.6861922052438886	True
Part2Org22A_CAGTCGCTAGTN	False	False	G0	0.0	0.0	Ret-3	0.4615707811608247	True
Part2Org22A_CAGTGAAGCACA	False	False	G0	0.0	0.0	Ret-5	0.6079165757740085	True
Part2Org22A_CAGTGAGGAAAA	False	False	G0	0.0	0.0	Ret-2	0.35900178865865	True
Part2Org22A_CAGTGGCTAGTA	False	False	G0	0.0	0.0	Astro-2	0.1997800755386773	False
Part2Org22A_CAGTTGTGCCGA	False	False	G0	0.015966897091623092	0.0	Ret-3	0.42079617587923357	True
Part2Org22A_CATAAAAGCTAN	False	False	G0	0.0	0.0	Astro-3	0.6997540721826306	True
Part2Org22A_CATAAATCTATN	True	True	G1/S	0.11515948894027485	0.11027423832267673	PP	0.4353497486143403	True
Part2Org22A_CATACACTAACG	False	True	G2/M	0.060551069362453955	0.41989240836919733	Dop-1	0.26084260473127924	False
Part2Org22A_CATACTAGAACG	False	False	G0	0.0	0.0	NE-1	0.39773664145743864	True
Part2Org22A_CATACTATTGGC	False	True	G2/M	0.0	0.6888549185945214	Astro-3	0.12622055246175534	False
Part2Org22A_CATACTCCGCCG	False	False	G0	0.0	0.002930608392003804	NE-1	0.6158009267316077	True
Part2Org22A_CATACTTCGGAN	False	False	G0	0.0	0.008676628656911559	NE-1	0.6193356382067794	True
Part2Org22A_CATACTTCGTAG	True	False	G1/S	0.2604187897304834	0.0	PP	0.34504780452563355	False
Part2Org22A_CATAGACTGGGC	True	False	G1/S	0.37597334768382495	0.0010275619672055704	PP	0.2273145274428328	False
Part2Org22A_CATAGAGTCCAT	False	False	G0	0.0	0.0	Dop-2	0.2358629949407162	False
Part2Org22A_CATAGCAGGGCT	False	False	G0	0.01247921489721345	0.0	Astro-2	0.2801769305651868	False
Part2Org22A_CATAGCCCCAAN	False	False	G0	0.0011601909178280522	0.0	Astro-3	0.4757924544164632	True
Part2Org22A_CATAGGCTGGCT	False	False	G0	0.0	0.010765168303844767	Astro-3	0.5058470021871196	True
Part2Org22A_CATAGGGCACCC	False	False	G0	0.0	0.014777482339771402	NE-1	0.30546574898027906	False
Part2Org22A_CATATGAGAACA	False	False	G0	0.0	0.0	Astro-2	0.6162841893078193	True
Part2Org22A_CATATGAGCCTG	False	False	G0	0.0005952247779807137	0.0	Astro-2	0.5320424165773016	True
Part2Org22A_CATCACGGATTT	False	False	G0	0.0799586434639419	0.0	Astro-2	0.37800880744516635	True
Part2Org22A_CATCATCACTGC	False	False	G0	0.0	0.0	NE-1	0.5878405599050909	True
Part2Org22A_CATCATGTCTGT	False	False	G0	0.013080017336438012	0.0	PP	0.4428985487574672	True
Part2Org22A_CATCCATAAGGG	False	False	G0	0.0	0.011051772300929122	Musc-Im	0.3019949326317582	False
Part2Org22A_CATCCGCTACAT	False	False	G0	0.0	0.0	PP	0.755359884364164	True
Part2Org22A_CATCCGTACTTN	False	False	G0	0.0073044291773775106	0.011767475701311396	NE-1	0.5165718048839166	True
Part2Org22A_CATCCTGGGATA	True	False	G1/S	0.4047892805227646	0.0	Astro-3	0.13980519799687505	False
Part2Org22A_CATCCTGTGCGC	False	False	G0	0.0035725721027278666	0.0	Ret-4	0.6139474418965513	True
Part2Org22A_CATCCTTGTAGG	False	False	G0	0.0	0.0	Astro-1	0.2692029417673004	False
Part2Org22A_CATCGACCTAAA	True	False	G1/S	0.14483820536485514	0.0	NE-1	0.5656037227813353	True
Part2Org22A_CATCGCATAGGT	False	False	G0	0.0	0.0	Astro-2	0.6502900896667576	True
Part2Org22A_CATCGCGTTCTA	False	False	G0	0.0	0.0	NE-1	0.5825244057496326	True
Part2Org22A_CATCTCGTTTCT	False	False	G0	0.0	0.0	NE-1	0.2250579089212308	False
Part2Org22A_CATCTTTCCCAG	False	False	G0	0.012449240936679214	0.0008115132519094736	NE-1	0.33985707231661616	False
Part2Org22A_CATGACACCTTT	False	False	G0	0.0020057083376376146	0.0040720836296966705	NE-1	0.4565443613271206	True
Part2Org22A_CATGACCTGATT	False	False	G0	0.0	0.0	Ret-2	0.2804722337586443	False
Part2Org22A_CATGATAAGAAT	False	False	G0	0.016763185262170632	0.0	Astro-2	0.38396237633537195	True
Part2Org22A_CATGCCTTTAAN	False	False	G0	0.0009844047200015782	0.0	Ret-3	0.39687935695622245	True
Part2Org22A_CATGCGTCGACA	False	False	G0	0.0	0.0	Ret-4	0.5729924347893227	True
Part2Org22A_CATGCTTACAAC	False	False	G0	0.015767347498128054	0.0	NE-1	0.330961023491785	False
Part2Org22A_CATGGAAATGAC	False	False	G0	0.0	0.00473580028320755	Astro-3	0.45498662153126945	True
Part2Org22A_CATGGACGAACN	False	False	G0	0.0	0.0	NE-1	0.3568281960188636	True
Part2Org22A_CATGGCTATCAG	False	False	G0	0.031089232529888915	0.0	FB-2	0.2455888406205511	False
Part2Org22A_CATGGGCATGAT	False	False	G0	0.01963089032917041	0.0	PP	0.6193041635854151	True
Part2Org22A_CATGTGTTACAN	False	False	G0	0.0058236498496296975	0.03309132778506656	Ret-5	0.32738051978406696	False
Part2Org22A_CATTAAAGTTGG	True	True	G1/S	0.3855156036048697	0.11736684327559388	PP	0.19393784379834228	False
Part2Org22A_CATTACGATGTG	False	False	G0	0.0	0.0	Ret-2	0.49559444008890163	True
Part2Org22A_CATTACTCGAGT	False	False	G0	0.054904548452882396	0.009338531406611466	Dop-2	0.6274602331222405	True
Part2Org22A_CATTAGGTTTGG	False	False	G0	0.0057277164647381775	0.008342683620186149	NE-1	0.54691224573262	True
Part2Org22A_CATTCCAGGCGC	False	False	G0	0.0	0.0	NE-1	0.8145807678045155	True
Part2Org22A_CATTCGTCCTCA	False	False	G0	0.0	0.0075155022986733554	PP	0.3343940355295303	False
Part2Org22A_CATTCTTCTTGC	False	False	G0	0.0	0.026524274975298235	NE-1	0.8622826248373563	True
Part2Org22A_CATTTCCCAGTG	False	False	G0	0.0	0.005414625867805165	Dop-2	0.6505467378657017	True
Part2Org22A_CCAAAAGTGTGT	False	False	G0	0.0	0.014423820295893787	Ret-4	0.41322360156787935	True
Part2Org22A_CCAAAATCTAAA	False	False	G0	0.0	0.0	Ret-1	0.4276766649255558	True
Part2Org22A_CCAAAGTTGCTG	False	False	G0	0.0	0.03468267199614821	PP	0.4945252631829862	True
Part2Org22A_CCAAATGTCTGC	False	False	G0	0.006859967032968	0.0	NE-1	0.7787546073135989	True
Part2Org22A_CCAACGTAGAGT	False	False	G0	0.027065213720422067	0.003705690126775697	PP	0.37120274357948174	True
Part2Org22A_CCAACTGGCTCC	False	False	G0	0.0	0.0	Ret-4	0.21364881578174627	False
Part2Org22A_CCAAGTCATTCA	False	False	G0	0.011254182865552628	0.0	NE-1	0.40275408588790673	True
Part2Org22A_CCAATGATTAAT	False	False	G0	0.0	0.0	NE-1	0.6851198663062542	True
Part2Org22A_CCAATGCAACCC	False	False	G0	0.016055826943345494	0.013097741294357474	PP	0.6787102472038843	True
Part2Org22A_CCAATGCTAGGN	False	False	G0	0.0	0.0	Astro-3	0.40546628918233224	True
Part2Org22A_CCAATTGTTACC	False	False	G0	0.0	0.0	Ret-3	0.254533937073473	False
Part2Org22A_CCACACGCTGCC	False	False	G0	0.013066994436270622	0.0	NE-1	0.5506205292554196	True
Part2Org22A_CCACCCAGCGAT	True	True	G2/M	0.14026699226563044	0.32740993607306523	PP	0.22838887747999687	False
Part2Org22A_CCACGATATAAT	False	False	G0	0.0	0.00808734574632025	Ret-3	0.24353620239972776	False
Part2Org22A_CCACGATTATTG	False	False	G0	0.0	0.0	Astro-3	0.45116293608749525	True
Part2Org22A_CCACGCCCAAGA	False	False	G0	0.0	0.0	Astro-2	0.5218197105984267	True
Part2Org22A_CCACTCACGAGG	False	False	G0	0.031129180750701223	0.0	C6-1	0.23758219201992206	False
Part2Org22A_CCACTCGTCTCT	False	False	G0	0.0	0.0	PP	0.5012208714213543	True
Part2Org22A_CCAGACTGCTTT	False	False	G0	0.011179204048332754	0.007258136527611489	PP	0.21285451339350775	False
Part2Org22A_CCAGAGGCTGTG	False	False	G0	0.012099896117101416	0.0	Astro-3	0.3784554060761087	True
Part2Org22A_CCAGATTACCGT	False	False	G0	0.0027405311550821087	0.004972550607789083	NE-1	0.40704228787989555	True
Part2Org22A_CCAGCAGCTGCN	False	False	G0	0.0	0.0	Astro-2	0.27981563159229894	False
Part2Org22A_CCAGCCCACCCA	False	False	G0	0.0030589541072843724	0.0024806387606215656	Ret-4	0.30900292619697856	False
Part2Org22A_CCAGCCCACTAG	True	False	G1/S	0.3526634477900354	0.012228923985078992	PP	0.31422219161938325	False
Part2Org22A_CCAGCCTTCGTG	False	False	G0	0.0	0.02336592804698236	NE-1	0.6373511350188469	True
Part2Org22A_CCAGCTAATACC	False	False	G0	0.0	0.0	Astro-2	0.7739379408637346	True
Part2Org22A_CCAGCTAATATC	False	False	G0	0.0040190278103854485	0.008875963196099056	PP	0.5957770827455973	True
Part2Org22A_CCAGCTGTGCTC	False	False	G0	0.0328589166275028	0.0	Astro-2	0.23248254112723574	False
Part2Org22A_CCAGGAATCCCC	False	False	G0	0.004716029198517984	0.0	NE-1	0.45144630944810243	True
Part2Org22A_CCAGGTTTTGTC	False	False	G0	0.0	0.0	Ret-3	0.24694532589560098	False
Part2Org22A_CCAGTCTCGGGG	False	False	G0	0.0	0.0	NE-1	0.7580570506954972	True
Part2Org22A_CCAGTGGTGGTA	False	False	G0	0.0	0.0	Astro-2	0.2489617325190195	False
Part2Org22A_CCATAATAGCCG	False	False	G0	0.0	0.0	Astro-2	0.6231559811597172	True
Part2Org22A_CCATAATGTCGT	False	False	G0	0.0	0.0005106594891989655	Musc-Im	0.5354440787575617	True
Part2Org22A_CCATACCGTCCC	False	False	G0	0.0	0.03890846095946181	NE-1	0.6185509497806968	True
Part2Org22A_CCATACGTTCTC	False	False	G0	0.0	0.0020015974359239557	Ret-3	0.4519126747226524	True
Part2Org22A_CCATCATGCAAN	False	False	G0	0.0	0.0	Astro-2	0.7476424181317797	True
Part2Org22A_CCATCCGCGTCT	False	False	G0	0.0	0.0	Ret-3	0.3434973703026543	False
Part2Org22A_CCATCTCGGCAA	False	False	G0	0.0	0.0	Dop-1	0.2946861958661513	False
Part2Org22A_CCATCTTTAACT	False	False	G0	0.007750273949956938	0.0071398067844769065	NE-1	0.4719688618091681	True
Part2Org22A_CCATGTCTGCAG	False	False	G0	0.0	0.0	NE-1	0.5563251579200277	True
Part2Org22A_CCATTTCTATCN	False	False	G0	0.006211807363780716	0.0	NE-1	0.45431766011114466	True
Part2Org22A_CCCAAAGCTGAA	False	False	G0	0.0	0.0	Ret-4	0.6869967611309628	True
Part2Org22A_CCCAATCTGTGG	False	False	G0	0.0	0.0	Astro-2	0.31087045890700843	False
Part2Org22A_CCCACCGACCTC	False	False	G0	0.0	0.0	Astro-1	0.3714949405557523	True
Part2Org22A_CCCACGACGGTT	True	True	G2/M	0.1185342184222452	0.4047818604119167	Ret-2	0.32229360318411543	False
Part2Org22A_CCCAGGCCGTAA	False	False	G0	0.0047592798909585	0.011021760709899195	Ret-3	0.37503480869811384	True
Part2Org22A_CCCATATGATGA	False	False	G0	0.0	0.0	Astro-2	0.4506770089461316	True
Part2Org22A_CCCATGCGAGTC	False	False	G0	0.0	0.0	NE-1	0.5878577460050007	True
Part2Org22A_CCCATTCACAAC	False	False	G0	0.0	0.0	Ret-3	0.34905667456918393	False
Part2Org22A_CCCATTCAGCCA	False	False	G0	0.01009201333367902	0.04798725274266975	Astro-4	0.5524677259009522	True
Part2Org22A_CCCATTCTAAGT	False	False	G0	0.023251317979802757	0.0015966447612315816	PP	0.4177180352653744	True
Part2Org22A_CCCATTCTGGTT	False	False	G0	0.02271841367589014	0.0	Ret-5	0.13810642547558183	False
Part2Org22A_CCCCAACTCTCT	False	False	G0	0.034430207848376276	0.0	Astro-2	0.4364111786997161	True
Part2Org22A_CCCCACTAGGAT	False	False	G0	0.0	0.0	Astro-4	0.4726237323658121	True
Part2Org22A_CCCCAGCCACTT	False	False	G0	0.0420444456933604	0.0	C6-1	0.20843361823480627	False
Part2Org22A_CCCCAGGATTCG	False	False	G0	0.0	0.002664118982307006	Astro-3	0.39057404804595103	True
Part2Org22A_CCCCAGGGGATG	False	False	G0	0.0	1.9727331666491935e-05	Ret-3	0.4860335134073231	True
Part2Org22A_CCCCATAGCCGG	False	False	G0	0.03519249550257152	0.0	NE-1	0.594329711667257	True
Part2Org22A_CCCCATTCGCAA	False	False	G0	0.0	0.0	Stem-like	0.21293635425513457	False
Part2Org22A_CCCCATTGCTCT	False	False	G0	0.0007575746358674154	0.0	Ret-6	0.3026583919751087	False
Part2Org22A_CCCCCAGTTGCT	False	False	G0	0.0	0.0	NE-1	0.5036791417234171	True
Part2Org22A_CCCCCCACTCTG	False	False	G0	0.004421535074596094	0.004251210397242057	NE-1	0.22326849044904895	False
Part2Org22A_CCCCCGACCACN	False	False	G0	0.0	0.0	Musc-Im	0.6466800057630059	True
Part2Org22A_CCCCGATCACTN	False	False	G0	0.0	0.01270003932408638	NE-1	0.6820258311036677	True
Part2Org22A_CCCCGCACGCTA	False	False	G0	0.0	0.0	Ret-3	0.5155637293172369	True
Part2Org22A_CCCCGCGAGGTC	False	False	G0	0.0	0.0019644372506367642	NE-1	0.415903675158698	True
Part2Org22A_CCCCTAAAGACT	False	False	G0	0.0	0.0014661609270129469	NE-1	0.3745799867592001	True
Part2Org22A_CCCCTATAAGTA	False	False	G0	0.0	0.006966920185215222	NE-1	0.3581510372606261	True
Part2Org22A_CCCCTATTCACN	False	False	G0	0.0	0.0	Astro-4	0.36924144604784437	True
Part2Org22A_CCCCTCTACTCT	False	False	G0	0.0	0.002056843884650391	NE-1	0.402867182721022	True
Part2Org22A_CCCCTTACGGTA	False	False	G0	0.0	0.00437548723762114	NE-1	0.7462874880880299	True
Part2Org22A_CCCCTTCTCTCT	False	False	G0	0.010659949685745627	0.0	Stem-like	0.16970517713859576	False
Part2Org22A_CCCCTTTTTTGA	False	False	G0	0.0	0.0022350183866568975	Astro-6	0.5353068602061903	True
Part2Org22A_CCCGAGCCGCCG	False	False	G0	0.0	0.0	Ret-4	0.26755777537991393	False
Part2Org22A_CCCGAGCGTGAA	False	False	G0	0.0	0.0	Ret-5	0.6188816542997201	True
Part2Org22A_CCCGAGGACGTT	False	False	G0	0.0	0.0	Astro-3	0.5939782366403016	True
Part2Org22A_CCCGCATAAAAC	False	False	G0	0.0	0.0	NE-1	0.46662971674471954	True
Part2Org22A_CCCGCTAGCCAT	False	False	G0	0.06121191127655711	0.005740685225637146	NE-1	0.7101240258748519	True
Part2Org22A_CCCGCTCTTTTG	False	False	G0	0.004871649323471761	0.0	Astro-3	0.5872282456426123	True
Part2Org22A_CCCGCTTAGGTG	False	False	G0	0.0	0.0	Astro-2	0.4791144519491176	True
Part2Org22A_CCCGGCGCACGT	False	False	G0	0.004004105332233423	0.0	NE-1	0.6166062844549413	True
Part2Org22A_CCCGGTAGGCTG	False	False	G0	0.016292551865820508	0.0	PP	0.3180242799283901	False
Part2Org22A_CCCGGTTCATAG	False	False	G0	0.0	0.0	Astro-3	0.2997232535863976	False
Part2Org22A_CCCGTACGAAGA	False	False	G0	0.0	0.007838273788438897	Astro-3	0.5965877508067505	True
Part2Org22A_CCCGTCGTATAG	False	False	G0	0.0	0.01995964624846098	NE-1	0.5255635644101261	True
Part2Org22A_CCCGTCGTGGAT	False	False	G0	0.0	0.0	Astro-2	0.3221647658001172	False
Part2Org22A_CCCTACGTGTCG	False	False	G0	0.0	0.0	Astro-2	0.6275386240309208	True
Part2Org22A_CCCTAGCGCTGN	False	False	G0	0.0	0.0	Dop-2	0.7132740421532001	True
Part2Org22A_CCCTAGGATCGC	False	False	G0	0.009743774570039535	0.0075897280011427105	Musc-Im	0.6442938337031842	True
Part2Org22A_CCCTCAGGTGTN	False	False	G0	0.00951264756602005	0.0	NE-1	0.5882125062886396	True
Part2Org22A_CCCTCCGAAGGA	False	False	G0	0.0	0.0	Ret-2	0.4808575054599478	True
Part2Org22A_CCCTCGTCTAGA	False	False	G0	0.0	0.0	NE-1	0.6245626801137882	True
Part2Org22A_CCCTGGCTTTAC	False	False	G0	0.0	0.0	Ret-5	0.40869436918385776	True
Part2Org22A_CCCTTAGGAACT	False	True	G2/M	0.0	0.49158940524238703	NE-1	0.209943768452673	False
Part2Org22A_CCCTTCGCGGCC	False	False	G0	0.02374187746354742	0.0	Ret-4	0.4324640863555419	True
Part2Org22A_CCCTTCGGACAG	False	False	G0	0.0	0.0	Astro-2	0.20579561005053093	False
Part2Org22A_CCCTTGGACTCN	False	False	G0	0.0	0.02388109676477293	Ret-4	0.32639131980659464	False
Part2Org22A_CCCTTGTGCGCG	False	False	G0	0.0012644504407344553	0.0	NE-1	0.41459233497713177	True
Part2Org22A_CCCTTTTCCCTC	False	False	G0	0.0	0.002589488896620653	NE-1	0.5592456912932391	True
Part2Org22A_CCGAACATCTGC	False	False	G0	0.0	0.0	Ret-5	0.6326399886657739	True
Part2Org22A_CCGAACCCCCCC	False	False	G0	0.0	0.0014325403613508968	NE-1	0.6863064418789574	True
Part2Org22A_CCGAAGATATCC	False	False	G0	0.02405262541906039	0.0	FB-2	0.31529170973198606	False
Part2Org22A_CCGACCTAGTCC	False	False	G0	0.0	0.0	Astro-2	0.4241563811192657	True
Part2Org22A_CCGAGTATCAGT	False	False	G0	0.0050366768443744665	0.0	NE-1	0.45559081699445736	True
Part2Org22A_CCGATCCTAATG	False	False	G0	0.0	0.0	Astro-2	0.4992724665302432	True
Part2Org22A_CCGCAAAAGTTC	False	False	G0	0.0	0.0	NE-1	0.4802996207844614	True
Part2Org22A_CCGCAGAGAGAT	False	False	G0	0.0	0.0	Ret-4	0.561969796901192	True
Part2Org22A_CCGCAGTAAAGT	False	False	G0	0.0	0.0009886071757212358	Ret-4	0.7781115013105738	True
Part2Org22A_CCGCATATGGAC	False	False	G0	0.0	0.0	Astro-2	0.4996065943426253	True
Part2Org22A_CCGCATCGGTAG	False	True	G2/M	0.03522938956772156	0.44939355178923845	PP	0.29731897923813044	False
Part2Org22A_CCGCATTCCTAA	False	False	G0	0.0	0.0	Astro-3	0.3888743966581392	True
Part2Org22A_CCGCCACATGTN	False	False	G0	0.0	0.0	NE-1	0.48605393987015033	True
Part2Org22A_CCGCCCAGGATT	False	False	G0	0.008006822416889992	0.006805399455488	Astro-2	0.5081801506467432	True
Part2Org22A_CCGCCCGATATG	False	False	G0	0.008919910566877864	0.0001447304075131647	Astro-2	0.6754464222171888	True
Part2Org22A_CCGCCGCTAAGA	False	False	G0	0.0	0.0	NE-1	0.59060707447334	True
Part2Org22A_CCGCGAGTCCTA	False	False	G0	0.0	0.0	NE-1	0.7672972187759082	True
Part2Org22A_CCGCGCGAGTTG	False	False	G0	0.008730727027038436	0.0	Dop-2	0.8645011015726207	True
Part2Org22A_CCGCTAAGTCGC	False	False	G0	0.0	0.0	Ret-4	0.18667456506523897	False
Part2Org22A_CCGCTACACCCG	False	False	G0	0.0	0.0	Astro-3	0.24830856724226752	False
Part2Org22A_CCGCTCGATCAC	False	False	G0	0.0	0.0	Astro-3	0.7485206425172227	True
Part2Org22A_CCGCTCTAGGGA	False	False	G0	0.0	0.0	Astro-2	0.2954788600729686	False
Part2Org22A_CCGCTGTTTATA	False	False	G0	0.04487945860496834	0.0	Astro-2	0.6797372898152796	True
Part2Org22A_CCGCTTCTGTCC	False	False	G0	0.005805939855703467	0.0	NE-1	0.6455290052833399	True
Part2Org22A_CCGCTTTGATAG	False	False	G0	0.0	0.0017582737394397938	NE-1	0.5352146002980913	True
Part2Org22A_CCGGACCTGCGG	False	False	G0	0.0	0.0	Ret-4	0.19117107159623212	False
Part2Org22A_CCGGATTACATC	False	False	G0	0.0	0.0	Astro-3	0.536334757847217	True
Part2Org22A_CCGGCAAGATTT	False	False	G0	0.0	0.0	Ret-4	0.40798862074013353	True
Part2Org22A_CCGGCCTCCTGG	False	False	G0	0.0	0.0	NE-1	0.6772097155530516	True
Part2Org22A_CCGGCGGCGGTT	False	False	G0	0.0	0.0	Astro-2	0.5887564906170798	True
Part2Org22A_CCGGCTAGATAN	False	False	G0	0.0	0.0	Musc-Im	0.4039976639686066	True
Part2Org22A_CCGGCTATCCGN	False	False	G0	0.0	0.0	NE-1	0.6340775760820075	True
Part2Org22A_CCGGTGGCCACT	False	False	G0	0.030894376008117317	0.0	FB-2	0.2970760283730667	False
Part2Org22A_CCGTAAACGAAG	False	False	G0	0.0	0.0	NE-1	0.2439754003636226	False
Part2Org22A_CCGTAGATCGTA	False	False	G0	0.0	0.0	NE-1	0.4508202784824048	True
Part2Org22A_CCGTAGGAAATT	False	False	G0	0.0	0.004617340207938457	NE-1	0.42788876884432775	True
Part2Org22A_CCGTATTAAGAT	False	False	G0	0.0	0.0	Astro-2	0.6453581407127831	True
Part2Org22A_CCGTCACATCTA	False	False	G0	0.0	0.0	Ret-2	0.5332584411163972	True
Part2Org22A_CCGTCAGTCCCC	False	False	G0	0.001827628513357517	0.0	NE-1	0.5051266686483236	True
Part2Org22A_CCGTCATTCCTG	False	False	G0	0.0	0.0	Ret-4	0.5711255424358781	True
Part2Org22A_CCGTCCTGTCGT	False	False	G0	0.0	0.0	Dop-2	0.25016819862000783	False
Part2Org22A_CCGTCTATGTGG	False	False	G0	0.0	0.005600467878905923	Ret-4	0.22038130154366725	False
Part2Org22A_CCGTCTCTGGAC	False	False	G0	0.0	0.0	Ret-3	0.2710442047261989	False
Part2Org22A_CCGTGAGGCTGN	False	False	G0	0.0031622322193557355	0.0	Astro-5	0.2599881916298062	False
Part2Org22A_CCGTGCATCTCT	False	False	G0	0.0	0.0	Astro-3	0.5183779251811957	True
Part2Org22A_CCGTGCGACTAA	False	False	G0	0.0	0.0	Astro-2	0.2112117918518029	False
Part2Org22A_CCGTGTCTGTTG	False	False	G0	0.0	0.0	Astro-3	0.507190462964876	True
Part2Org22A_CCGTTCTCAACC	False	False	G0	0.005254141064747465	0.0	NE-1	0.24174142820779523	False
Part2Org22A_CCTAAACGCCTT	False	False	G0	0.0	0.004482841451910521	Astro-3	0.6880111331638556	True
Part2Org22A_CCTAAATACTCC	False	False	G0	0.0	0.0	Ret-3	0.28105753470113987	False
Part2Org22A_CCTAACAAAGCC	False	False	G0	0.01587125020781148	0.0	NE-1	0.43367955649947143	True
Part2Org22A_CCTAAGTGTCAT	False	False	G0	0.0023255330821364355	0.01592320115248616	Astro-2	0.5435893846621266	True
Part2Org22A_CCTACAAAGCCN	False	False	G0	0.0007614819914676929	0.003302100003360289	NE-1	0.6124889837127997	True
Part2Org22A_CCTACCGACTCC	False	False	G0	0.042698019729166474	0.0	Astro-3	0.3452341842721508	False
Part2Org22A_CCTACCGCTCAA	False	False	G0	0.0	0.0	Ret-3	0.2810050727917037	False
Part2Org22A_CCTAGCTAAGGG	False	False	G0	0.0015379547889004498	0.0	Ret-4	0.42577514018553625	True
Part2Org22A_CCTAGCTGTTTT	False	False	G0	0.0	0.0002552648580027501	Astro-2	0.6296936368744774	True
Part2Org22A_CCTAGTCCTAAT	False	False	G0	0.0	0.0	NE-1	0.21384517071997788	False
Part2Org22A_CCTATGGTCTGA	False	False	G0	0.0	0.0	Astro-2	0.24185408768750857	False
Part2Org22A_CCTCAGCGTGTA	False	False	G0	0.0	0.003764276018046151	NE-1	0.5985191011012616	True
Part2Org22A_CCTCAGTTTTCA	False	False	G0	0.0	0.0	PP	0.3665818639063007	True
Part2Org22A_CCTCATGCCTTG	False	False	G0	0.00829390234475486	0.007199462892618423	Astro-2	0.6832818416545793	True
Part2Org22A_CCTCCACTGTTT	False	False	G0	0.01595312317122718	0.00824619249740211	PP	0.6014971815242297	True
Part2Org22A_CCTCCGACGAAC	False	False	G0	0.0	0.0	Astro-5	0.5166858645437226	True
Part2Org22A_CCTCCTACCACT	False	False	G0	0.003103246800962053	0.0	Astro-3	0.45772215223224283	True
Part2Org22A_CCTCCTTGCTAT	False	False	G0	0.0	0.0	Ret-2	0.4947424043614695	True
Part2Org22A_CCTCGGGAACCA	False	False	G0	0.0	0.0	Ret-3	0.43867968285103753	True
Part2Org22A_CCTCTTGAAGGA	False	False	G0	0.0	0.00501655664472966	PP	0.4486796737577639	True
Part2Org22A_CCTGACCGGTAA	False	False	G0	0.003474350911392311	0.0	NE-1	0.4397374324214262	True
Part2Org22A_CCTGATGGTCAC	False	False	G0	0.013514813694949907	0.0037000478851541914	PP	0.5047381127016138	True
Part2Org22A_CCTGTTGTCTAT	False	False	G0	0.0	0.0	NE-1	0.5889037435931822	True
Part2Org22A_CCTTCACCCCGG	False	False	G0	0.0	0.0	Astro-3	0.5680419693146692	True
Part2Org22A_CCTTCTAGCCCC	False	False	G0	0.0	0.0	C6-1	0.23011903163716682	False
Part2Org22A_CCTTCTAGCCCN	False	False	G0	0.0	0.0	C6-1	0.24047848332383784	False
Part2Org22A_CCTTCTTCAACC	False	False	G0	0.0	0.0	NE-1	0.545051023585067	True
Part2Org22A_CCTTGCGATGTC	False	False	G0	0.0	0.0010618136152566809	Musc-Im	0.38554689193229646	True
Part2Org22A_CCTTGTTCTTTA	False	False	G0	0.0	0.0	Astro-3	0.19549704062905096	False
Part2Org22A_CCTTTAAATGTT	False	False	G0	0.0	0.0	Astro-3	0.7578582472512857	True
Part2Org22A_CCTTTACAGTGT	True	False	G1/S	0.12777209136108808	0.0	Dop-2	0.5441650259785459	True
Part2Org22A_CCTTTCACATAG	False	False	G0	0.013345259920414543	0.0022875386280554184	Astro-2	0.42721404042541566	True
Part2Org22A_CCTTTCAGGCCT	False	False	G0	0.008526575498458328	0.0	NE-1	0.4086591829459947	True
Part2Org22A_CCTTTCGGGCAG	False	False	G0	0.0	0.0	NE-1	0.651366990457921	True
Part2Org22A_CGAACCATCTAN	False	False	G0	0.0	0.0	Astro-3	0.4273665159440463	True
Part2Org22A_CGAAGATCTAAA	False	False	G0	0.0	0.0	Astro-2	0.2844459314716941	False
Part2Org22A_CGAAGGGAGAGA	False	False	G0	0.0	0.00880504173699589	Ret-3	0.35306405863329826	True
Part2Org22A_CGAATATACATN	False	False	G0	0.0	0.0	Astro-4	0.4966515205874451	True
Part2Org22A_CGAATATAGGAT	False	False	G0	0.0	0.0	NE-1	0.6263184022007312	True
Part2Org22A_CGACAAGAGGTC	False	False	G0	0.0	0.0	Ret-3	0.5268568695190071	True
Part2Org22A_CGACAATCGTTC	False	False	G0	0.022445484121641872	0.0	NE-1	0.475787555057042	True
Part2Org22A_CGACAGGCGCGN	False	False	G0	0.0	0.046515458617548334	PP	0.4349859754150578	True
Part2Org22A_CGACCTAGCTGC	False	False	G0	0.0	0.007727039931267913	NE-1	0.6193722953092554	True
Part2Org22A_CGACGGCTCTAT	False	False	G0	0.0	0.0	Astro-2	0.6511975445802908	True
Part2Org22A_CGACGGCTGATA	False	False	G0	0.0	0.04823775079033702	Astro-2	0.466381834910363	True
Part2Org22A_CGACTCTGGCTC	False	False	G0	0.0	0.0	Ret-3	0.24103670632383573	False
Part2Org22A_CGACTGTTAACN	False	False	G0	0.00092193258591188	0.009588950837734188	PP	0.36656490418804055	True
Part2Org22A_CGAGAGTTAAAA	False	False	G0	0.0	0.0	Astro-2	0.6946454720809224	True
Part2Org22A_CGAGATTCGCTT	False	False	G0	0.0	0.0	Astro-2	0.5062618566848323	True
Part2Org22A_CGAGCAATCTTT	False	False	G0	0.0	0.0	Astro-2	0.21882646968014943	False
Part2Org22A_CGAGCATTATTC	False	False	G0	0.0072840132626020414	0.0	NE-1	0.42012547233538516	True
Part2Org22A_CGAGGCGCGGTA	False	False	G0	0.0	0.0	FB-2	0.35465366903998596	True
Part2Org22A_CGAGGGAGAGAN	False	False	G0	0.0	0.0	Ret-3	0.34463681552657804	False
Part2Org22A_CGAGGTAGAAGC	False	False	G0	0.0	0.0014638373053267957	Astro-3	0.6634793529084232	True
Part2Org22A_CGAGTTCTGACA	False	False	G0	0.0	0.0	Astro-2	0.6408033577698803	True
Part2Org22A_CGATACACCCAG	False	False	G0	0.0	0.0	NE-1	0.7869111482816307	True
Part2Org22A_CGATAGATGTCA	False	False	G0	0.0027612493966381194	0.0	NE-1	0.2509959622746331	False
Part2Org22A_CGATATTACTCT	False	False	G0	0.0	0.0	Astro-2	0.2275273493167768	False
Part2Org22A_CGATCTTCGTCG	False	False	G0	0.0061266604850956675	0.0	NE-1	0.6344412893536865	True
Part2Org22A_CGATGGCTTGCA	False	False	G0	0.0	0.0	Musc-Im	0.6447016092234172	True
Part2Org22A_CGATGTCTTCAT	False	False	G0	0.0	0.003199859810426118	NE-1	0.5149681724153657	True
Part2Org22A_CGATTCTTATCA	False	False	G0	0.01796890462587438	0.0	Ret-5	0.22947645799061478	False
Part2Org22A_CGATTGCATGTG	False	False	G0	0.006191483317557965	0.0	Ret-4	0.5621383728954255	True
Part2Org22A_CGATTGGAGATG	False	False	G0	0.0	0.0	Ret-3	0.7386668938719659	True
Part2Org22A_CGATTGTAACTG	True	False	G1/S	0.32282395678803893	0.014583519706490355	Astro-2	0.20311033887191907	False
Part2Org22A_CGCAACGTGGGT	False	False	G0	0.012479661052473678	0.0	Astro-4	0.415707250787413	True
Part2Org22A_CGCAACTCGAAG	False	False	G0	0.0	0.0	NE-1	0.32403074355403694	False
Part2Org22A_CGCAAGTCTCTA	False	False	G0	0.0	0.0	Ret-4	0.18739003348404257	False
Part2Org22A_CGCACAACGCCA	False	False	G0	0.0	0.0	NE-1	0.8260163466645662	True
Part2Org22A_CGCACCTCTTCG	True	False	G1/S	0.15026900954319372	0.0	C6-1	0.6438497475001927	True
Part2Org22A_CGCACGATCGCC	False	False	G0	0.002385474159786715	0.005974982405260406	Ret-4	0.325071294903032	False
Part2Org22A_CGCACGTGTCGC	False	False	G0	0.0	0.0	Ret-4	0.6433810441776749	True
Part2Org22A_CGCACTTTATCC	False	False	G0	0.0	0.0	Ret-3	0.33525631844835674	False
Part2Org22A_CGCATATTCTCA	False	False	G0	0.0	0.0	Ret-4	0.6787636565346721	True
Part2Org22A_CGCATTAAGGAG	False	False	G0	0.0	0.00896005951824659	C6-1	0.7239374880891049	True
Part2Org22A_CGCATTACAACN	False	False	G0	0.0	0.0091055759751783	NE-1	0.44441493652370184	True
Part2Org22A_CGCCACTTGGCA	False	False	G0	0.0	0.017214556626681376	Dop-2	0.43659789142409516	True
Part2Org22A_CGCCATACACGA	False	False	G0	0.0	0.0	Astro-6	0.14769150018101282	False
Part2Org22A_CGCCCGCAGTTG	False	False	G0	0.0	0.0	Ret-5	0.5759420073580949	True
Part2Org22A_CGCCCGTCTCTA	False	False	G0	0.0242250762295863	0.016472396208882963	NE-1	0.6511262801742304	True
Part2Org22A_CGCCCTGAGAGA	False	False	G0	0.0	0.0	NE-1	0.49038765323337663	True
Part2Org22A_CGCCGTTGTGTA	False	False	G0	0.007085982635307785	0.009180906117586865	NE-1	0.4595975764233162	True
Part2Org22A_CGCCTACGTAAA	False	False	G0	0.0	0.0	NE-1	0.4317437174002788	True
Part2Org22A_CGCCTCGGATCA	False	False	G0	0.0	0.0	Ret-4	0.2903618874388284	False
Part2Org22A_CGCCTCTGGGCG	False	False	G0	0.0	0.0	Ret-3	0.2281120261737152	False
Part2Org22A_CGCGATATGAAG	False	False	G0	0.0	0.0	Ret-5	0.3533049627060593	True
Part2Org22A_CGCGATATTGGC	False	False	G0	0.0	0.04455833187370866	PP	0.48768636877637633	True
Part2Org22A_CGCGATGCTTGC	False	False	G0	0.056022634331488685	0.0938103921692035	Astro-4	0.34647265970222857	False
Part2Org22A_CGCGCGTTCTAG	False	False	G0	0.0	0.0	Astro-3	0.3322279905012713	False
Part2Org22A_CGCGCGTTCTGG	False	False	G0	0.0	0.0	Astro-2	0.3625372989055063	True
Part2Org22A_CGCGGCATTTTA	False	False	G0	0.0	0.0	Ret-3	0.44074292105691165	True
Part2Org22A_CGCGGCGCATCT	False	False	G0	0.0	0.0	NE-1	0.7578623399241129	True
Part2Org22A_CGCGGCTGCGAG	False	False	G0	0.0	0.017054185397550714	NE-1	0.46950275552804976	True
Part2Org22A_CGCGGTGTTGTG	False	False	G0	0.0	0.0	Ret-4	0.20117551344530227	False
Part2Org22A_CGCGTACTCGAG	True	False	G1/S	0.5446399154554263	0.0	PP	0.3376283722213589	False
Part2Org22A_CGCGTGCCGGCA	False	False	G0	0.0	0.0013743120024999112	NE-1	0.17907959550765779	False
Part2Org22A_CGCGTTTACTGG	False	False	G0	0.0	0.002019083525725919	Ret-3	0.408772309082064	True
Part2Org22A_CGCTATAGCACC	False	False	G0	0.0	0.0	Musc-T1	0.3408825388385543	False
Part2Org22A_CGCTCATGTGGA	False	False	G0	0.0	0.0	Astro-2	0.2926588835760206	False
Part2Org22A_CGCTGATCTAAG	False	False	G0	0.0	0.013399161977301774	Musc-Im	0.3027331440139535	False
Part2Org22A_CGCTGCTGGGTG	False	False	G0	0.02878578707963404	0.005317936387953233	Astro-2	0.6888467858048459	True
Part2Org22A_CGCTGGAGACGA	False	False	G0	0.0	0.0007820386222031593	NE-1	0.5924697508737914	True
Part2Org22A_CGCTTGAAAGAT	False	False	G0	0.0	0.0	NE-1	0.48807607279348353	True
Part2Org22A_CGGAACCAGCTG	False	False	G0	0.0	0.0	FB-2	0.3503239118445839	True
Part2Org22A_CGGAGGGGGCGN	False	False	G0	0.0	0.0	Astro-2	0.3363429411710692	False
Part2Org22A_CGGATCCGGGGT	False	False	G0	0.0	0.0	Ret-3	0.3984964523528852	True
Part2Org22A_CGGCAACCGCGT	False	False	G0	0.004339474579401851	0.0	Dop-2	0.3106636787674577	False
Part2Org22A_CGGCAACTCTCN	False	False	G0	0.0	0.0	Ret-3	0.4577669186161484	True
Part2Org22A_CGGCAGGCGTTC	False	False	G0	0.0	0.0015572226998361355	Dop-2	0.4067489209398424	True
Part2Org22A_CGGCATCTTATC	False	False	G0	0.09796163305123669	0.0	Astro-2	0.4022004642780481	True
Part2Org22A_CGGCATTCAAGT	False	False	G0	0.0	0.0	PP	0.5936195142253547	True
Part2Org22A_CGGCCATCTCAC	False	False	G0	0.0	0.0	NE-1	0.48559128600481843	True
Part2Org22A_CGGCCCCGGTGT	False	False	G0	0.004267839074213129	0.0	Ret-3	0.3121145509270909	False
Part2Org22A_CGGCCCTTCCCG	False	False	G0	0.004284661989777418	0.0	Astro-2	0.7616893196688516	True
Part2Org22A_CGGCCGGTTAGC	False	False	G0	0.0	0.0	PP	0.5932776964021077	True
Part2Org22A_CGGCGTGGAAAC	False	False	G0	0.0	0.0	NE-1	0.39714280924559225	True
Part2Org22A_CGGCTAGCCACT	False	False	G0	0.007762181082635283	0.0	Astro-2	0.5426964877617615	True
Part2Org22A_CGGCTTACAATT	False	False	G0	0.0	0.0	NE-1	0.3953852609078726	True
Part2Org22A_CGGGAGGACTCT	False	False	G0	0.0	0.0	Ret-4	0.36993235183615375	True
Part2Org22A_CGGGAGTGCTAT	False	False	G0	0.0	0.0	NE-1	0.6828753908474836	True
Part2Org22A_CGGGATGTTCCT	False	False	G0	0.0027956188160432544	0.0	Ret-2	0.4708778356622878	True
Part2Org22A_CGGGATTCTCGN	False	False	G0	0.024105281266930286	0.0	PP	0.5723125362022222	True
Part2Org22A_CGGGCAGATGTT	False	False	G0	0.023210883824059156	0.026410833049925368	NE-1	0.6499506569488761	True
Part2Org22A_CGGGCTGAACAT	False	False	G0	0.003828347959023453	0.015535012035710971	NE-1	0.5478268975158866	True
Part2Org22A_CGGGTGCATACA	True	True	G1/S	0.18143673406854466	0.10243299327745384	Ret-4	0.2766953321215366	False
Part2Org22A_CGGTACCTTAGA	False	False	G0	0.012330800635356284	0.0	PP	0.46890613884613513	True
Part2Org22A_CGGTAGCGACTT	False	False	G0	0.0	0.0	Astro-4	0.43636966677852146	True
Part2Org22A_CGGTATTTCTAA	False	False	G0	0.0	0.0	Astro-1	0.5910825352075735	True
Part2Org22A_CGGTCAATAGTG	False	False	G0	0.0	0.00716027677792174	NE-1	0.8180699243390069	True
Part2Org22A_CGGTCACGGATG	False	False	G0	0.0	0.0	Astro-2	0.31746361136708817	False
Part2Org22A_CGGTCCTATATG	False	False	G0	0.0	0.0	Ret-5	0.8575730596948656	True
Part2Org22A_CGGTCGACACGC	False	False	G0	0.0	0.0	NE-1	0.6095049725571966	True
Part2Org22A_CGGTCGTCTCAG	False	False	G0	0.0	0.0	Ret-4	0.48471797369707326	True
Part2Org22A_CGGTCTCATACC	False	False	G0	0.0	0.0	NE-1	0.4564170881270017	True
Part2Org22A_CGGTGACTCGTA	False	False	G0	0.0	0.0	Ret-4	0.5370099298185013	True
Part2Org22A_CGGTGGGAATAA	False	False	G0	0.0	0.0	Astro-2	0.6751741606499299	True
Part2Org22A_CGGTTCTGAGCG	False	False	G0	0.0	0.01270103199233323	Astro-2	0.5461893483976723	True
Part2Org22A_CGGTTGCCTTAA	False	False	G0	0.0	0.004262874547813803	NE-1	0.7046622507390246	True
Part2Org22A_CGGTTGTGTAGT	False	False	G0	0.0	0.0	Dop-2	0.32580769280152433	False
Part2Org22A_CGTAAGCATCGA	False	False	G0	0.04822564218646517	0.0	NE-1	0.6067939261412213	True
Part2Org22A_CGTACGTTGTCG	False	False	G0	0.0	0.0	Ret-3	0.30641113622503363	False
Part2Org22A_CGTACTCATAAC	False	False	G0	0.028818847398075966	0.0	NE-1	0.3407460756860469	False
Part2Org22A_CGTACTTGGAGG	False	False	G0	0.0	0.012643398430362149	Astro-3	0.37772160105558233	True
Part2Org22A_CGTATAACCTAG	False	False	G0	0.0	0.0	NE-1	0.39340313943164573	True
Part2Org22A_CGTATCCGTCCG	False	False	G0	0.0066844117070262365	0.0	NE-1	0.5891446445722196	True
Part2Org22A_CGTATTCGAGGT	False	False	G0	0.0	0.0	Astro-3	0.4761689223059871	True
Part2Org22A_CGTCAGTAGGAT	False	False	G0	0.0	0.003263125285882997	C6-1	0.46439802374371586	True
Part2Org22A_CGTCCTGCAAGG	False	False	G0	0.0	0.0	Dop-2	0.4724846942035966	True
Part2Org22A_CGTCGACTGAAG	False	False	G0	0.0	0.0	Astro-2	0.292282837025971	False
Part2Org22A_CGTCGTTTGTAA	False	False	G0	0.00045543295672649287	0.0	NE-1	0.8053647064656445	True
Part2Org22A_CGTCTACTTCAC	False	False	G0	0.0	0.0	Dop-2	0.26512494935066383	False
Part2Org22A_CGTCTAGCTCCT	False	False	G0	0.0	0.04647758086617218	Ret-3	0.26487340444376867	False
Part2Org22A_CGTGACCCAATT	True	False	G1/S	0.3046152624539706	0.08045024766206649	PP	0.2015144694399247	False
Part2Org22A_CGTGCTGTTGCN	False	False	G0	0.0	0.010721803110652621	Astro-2	0.2613286110472256	False
Part2Org22A_CGTGCTTCCACA	False	False	G0	0.0	0.0054348017929078144	NE-1	0.2625777781821262	False
Part2Org22A_CGTGGCAGACAA	False	False	G0	0.0	0.0	Ret-4	0.7378298063244352	True
Part2Org22A_CGTGGCCTAGCC	False	False	G0	0.0	0.0	Ret-4	0.5818612966990085	True
Part2Org22A_CGTGGTGACTCC	False	False	G0	0.0	0.0	NE-1	0.5428903392702461	True
Part2Org22A_CGTGGTGTTCTA	False	False	G0	0.0	0.0	Ret-4	0.33822961457376344	False
Part2Org22A_CGTGGTTACGAN	False	False	G0	0.0	0.0	NE-1	0.7623520936682705	True
Part2Org22A_CGTTAGTCCTTA	False	False	G0	0.0	0.08862474739990837	Musc-Im	0.3799758168680665	True
Part2Org22A_CGTTAGTGGAAG	False	False	G0	0.0	0.0	Astro-3	0.6650543966430593	True
Part2Org22A_CGTTATGTACGA	False	False	G0	0.0	0.0	PP	0.4076649639972205	True
Part2Org22A_CGTTCAGCGATC	False	False	G0	0.0	0.002081018760899446	NE-1	0.3786290699507888	True
Part2Org22A_CGTTCCCTCCGA	False	False	G0	0.002493721129404582	0.0007859454716753727	Musc-Im	0.6957735986660561	True
Part2Org22A_CGTTCCGAGCTN	False	False	G0	0.0	0.0	Astro-2	0.5313481279503924	True
Part2Org22A_CGTTCCGGTCGG	False	False	G0	0.0	0.0	NE-1	0.6598378985705654	True
Part2Org22A_CGTTCCTAAACA	False	True	G2/M	0.014215087189412851	0.3483479605272751	C7	0.5545946268415884	True
Part2Org22A_CGTTCCTCGTTG	False	False	G0	0.0	0.0	NE-1	0.5016159649545933	True
Part2Org22A_CGTTCCTGTGTA	False	False	G0	0.0	0.0	Ret-5	0.5356893788852606	True
Part2Org22A_CGTTGACCTATG	False	False	G0	0.020498703347617213	0.0	Ret-5	0.28636360985020914	False
Part2Org22A_CGTTGATTACTG	False	False	G0	0.0	0.0	Astro-3	0.6460769301177718	True
Part2Org22A_CGTTGATTGGCA	False	False	G0	0.026053527847580124	0.0	Astro-2	0.27293194821671873	False
Part2Org22A_CGTTGCCGCCTT	False	False	G0	0.0	0.02886669668195149	NE-1	0.3720422082088038	True
Part2Org22A_CGTTTTAGACAC	False	False	G0	0.013725771100910483	0.0	Astro-2	0.3100730368357961	False
Part2Org22A_CTAAAGTAGATA	False	False	G0	0.06791711959104027	0.0	PP	0.6363978684823911	True
Part2Org22A_CTAACAATTGGG	False	False	G0	0.009458655544031812	0.0	PP	0.504231982305526	True
Part2Org22A_CTAACTCTGCTC	False	False	G0	0.04140374418754038	0.017409772753525364	PP	0.3733988246127894	True
Part2Org22A_CTAAGAATGATG	False	False	G0	0.0	0.0	Ret-3	0.41249165489192124	True
Part2Org22A_CTAAGTACGAGT	False	False	G0	0.004199606514727278	0.012995982224340346	Musc-Im	0.23256693741415516	False
Part2Org22A_CTACAATCGCCG	False	False	G0	0.0	0.0	Astro-3	0.5395120434695734	True
Part2Org22A_CTACACACTAGG	False	False	G0	0.0	0.0	Ret-4	0.8825904428157149	True
Part2Org22A_CTACCCCGTATA	False	False	G0	0.0	0.0	Ret-5	0.6306250342520482	True
Part2Org22A_CTACCCGCCCAG	False	False	G0	0.0	0.0	NE-1	0.5633315907264995	True
Part2Org22A_CTACCCGTTCAN	True	False	G1/S	0.14169009257008652	0.0	Ret-2	0.4338363021130101	True
Part2Org22A_CTACGAAGAAGA	False	False	G0	0.0036608046433617473	0.0	Musc-Im	0.7299789874520233	True
Part2Org22A_CTACGAGCCGTN	False	False	G0	0.0	0.0011485884287436594	NE-1	0.33869686993346626	False
Part2Org22A_CTACGTCACGCN	False	False	G0	0.0	0.0	Astro-2	0.2588541241478134	False
Part2Org22A_CTACGTCGTCTT	False	False	G0	0.0	0.0	NE-1	0.6305102914561258	True
Part2Org22A_CTACTATCAGAC	False	False	G0	0.0	0.008385094298785676	NE-1	0.5325722111013486	True
Part2Org22A_CTACTCACCTGT	False	False	G0	0.0	0.0	Astro-2	0.6746170715813243	True
Part2Org22A_CTACTCTCGCCT	False	False	G0	0.0	0.0004143892862575003	Ret-2	0.4371030147705192	True
Part2Org22A_CTACTGCGTCCG	False	False	G0	0.0	0.0	Astro-1	0.4835374928557773	True
Part2Org22A_CTACTGGATGTG	False	False	G0	0.0	0.0	Astro-2	0.4684191275273582	True
Part2Org22A_CTACTGGGGGCA	False	False	G0	0.032350874132738065	0.0	Astro-3	0.33600371175176147	False
Part2Org22A_CTACTTATTACG	False	False	G0	0.0	0.0004909623323378752	NE-1	0.5435963514539394	True
Part2Org22A_CTAGAAGATCTC	False	False	G0	0.0	0.0	NE-1	0.5281615366220344	True
Part2Org22A_CTAGACATCACC	False	False	G0	0.0	0.005379802273239033	Ret-6	0.5035173214372208	True
Part2Org22A_CTAGACGCTCCC	False	False	G0	8.422236986886994e-05	0.0021406568406130027	C6-2	0.8781761536965557	True
Part2Org22A_CTAGATACTCGG	False	False	G0	0.0	0.01192675091219146	Ret-3	0.3216309811387585	False
Part2Org22A_CTAGATTTGCCT	False	False	G0	0.0	0.0	Ret-4	0.48179807244218664	True
Part2Org22A_CTAGCAGTTTAC	False	False	G0	0.00896412603106745	0.0	Astro-2	0.5398122705380803	True
Part2Org22A_CTAGCCCGTAGG	False	False	G0	0.0	0.0	Astro-6	0.4349271368743097	True
Part2Org22A_CTAGGAAGACTG	False	False	G0	0.0	0.012646559329844017	Ret-2	0.4088332916342389	True
Part2Org22A_CTAGTCAGTCAC	False	False	G0	0.0	0.0	NE-1	0.36801767170496885	True
Part2Org22A_CTAGTGGGAGAG	False	False	G0	0.0	0.0	Ret-4	0.4913344839625648	True
Part2Org22A_CTAGTGTTTACG	False	False	G0	0.0	0.0	Astro-4	0.5822627709083357	True
Part2Org22A_CTATACGATGCG	False	False	G0	0.0	0.0	C6-1	0.5669186411971334	True
Part2Org22A_CTATAGCCTGCA	False	False	G0	0.0	0.0	NE-1	0.37265924519695764	True
Part2Org22A_CTATCACGCACA	False	False	G0	0.0	0.0	Ret-5	0.7675721208979027	True
Part2Org22A_CTATCCGCTAAA	False	False	G0	0.0	0.003310164084666636	NE-1	0.4187050443773234	True
Part2Org22A_CTATCGAGGCAT	False	False	G0	0.0023802951263207704	0.0	Ret-3	0.30404057621648606	False
Part2Org22A_CTATCGTCGCCA	False	False	G0	0.0	0.0	C6-1	0.5449102616415765	True
Part2Org22A_CTATGAATTGCC	False	False	G0	0.00037869926277385994	0.0	NE-1	0.5538064896675963	True
Part2Org22A_CTATGCGAGCCT	False	False	G0	0.0	0.0	Ret-3	0.23985859139664686	False
Part2Org22A_CTATTGTTCTAA	False	False	G0	0.03387684463238573	0.0	Astro-2	0.5401142917857329	True
Part2Org22A_CTCAAAGTTAGC	False	False	G0	0.0	0.0	NE-1	0.5869603048145926	True
Part2Org22A_CTCAAGCTTTCA	False	False	G0	0.0	0.0	Ret-3	0.6257678450568157	True
Part2Org22A_CTCAATACCACN	False	False	G0	0.0	0.0	Astro-5	0.40555206655717113	True
Part2Org22A_CTCACCATATGC	False	False	G0	0.0	0.0	NE-2	0.1695645726882907	False
Part2Org22A_CTCAGCCAGCTN	False	False	G0	0.00033915557111450893	0.0010357547989382774	Astro-3	0.5050977688751982	True
Part2Org22A_CTCAGCCCTAAG	False	False	G0	0.0	0.013135618758451772	NE-1	0.5494727878259973	True
Part2Org22A_CTCAGGGTAGAA	False	False	G0	0.0	0.0	NE-1	0.5725697803760409	True
Part2Org22A_CTCATAGTGATA	False	False	G0	0.0	0.0	Musc-Im	0.4790251867732617	True
Part2Org22A_CTCATATTTGTT	True	False	G1/S	0.12369423331233553	0.0	Astro-2	0.39040497798309653	True
Part2Org22A_CTCATCACGAAG	False	False	G0	0.015710307576183732	0.0	NE-1	0.3585348650022262	True
Part2Org22A_CTCATCGCCTAT	False	False	G0	0.0	0.0030255039954254007	NE-1	0.2783460424113321	False
Part2Org22A_CTCATCGTCCGT	False	False	G0	0.014617131373169143	0.0	Astro-3	0.5466359839890911	True
Part2Org22A_CTCATTCGCCGN	False	False	G0	0.0	0.0	Ret-4	0.39035540805873037	True
Part2Org22A_CTCCAACCGCTA	False	False	G0	0.0	0.0	C6-2	0.45136389044504566	True
Part2Org22A_CTCCACCTAATA	False	False	G0	0.0	0.0	Ret-2	0.3031791297750087	False
Part2Org22A_CTCCCAGACACT	False	False	G0	0.054881408316846826	0.0	Ret-5	0.1725351774124136	False
Part2Org22A_CTCCCGATACTA	False	False	G0	0.0	0.0	Ret-3	0.3007589144078522	False
Part2Org22A_CTCCCTCCTGTG	False	False	G0	0.0	0.0	Ret-2	0.40563575513503203	True
Part2Org22A_CTCCCTTGTCCT	False	False	G0	0.0	0.0	FB-2	0.27373833928974517	False
Part2Org22A_CTCCGGGTAACT	False	False	G0	0.0	0.0	NE-1	0.5215964059936528	True
Part2Org22A_CTCCTCTAGAAA	False	False	G0	0.008980425845206749	0.0	Musc-Im	0.5718030229023557	True
Part2Org22A_CTCCTGATTTAN	False	False	G0	0.0	0.0	Astro-3	0.5186154661452431	True
Part2Org22A_CTCGAGTCAAGA	False	False	G0	0.017198981042442846	0.04704534508416741	NE-1	0.6735513200660839	True
Part2Org22A_CTCGAGTTTACG	False	False	G0	0.0	0.02705658885579288	Astro-4	0.5774221417754368	True
Part2Org22A_CTCGCAAGAGAC	False	False	G0	0.0	0.0	NE-1	0.5562333781091002	True
Part2Org22A_CTCGCAGTCTAG	False	False	G0	0.03362368915417333	0.0053755995956605625	PP	0.5573696894686171	True
Part2Org22A_CTCGCCCCGACC	False	False	G0	0.01893540903651078	0.0	Astro-2	0.6249870423017697	True
Part2Org22A_CTCGCTATCGAA	False	True	G2/M	0.007850379483511721	0.43013194133908556	NE-1	0.21080072937203137	False
Part2Org22A_CTCGTCGCTGTG	False	False	G0	0.0	0.0	Ret-4	0.7315817640389224	True
Part2Org22A_CTCGTCGGAACT	False	False	G0	0.004077694486509762	0.00389611226101727	Ret-4	0.42129622870667566	True
Part2Org22A_CTCGTCGTGACT	False	False	G0	0.0007577161041560758	0.0	Ret-4	0.5103161596074552	True
Part2Org22A_CTCGTCTTTACG	False	False	G0	0.0	0.0	Astro-4	0.5717215438257555	True
Part2Org22A_CTCGTCTTTGTN	False	False	G0	0.0	0.0	Ret-5	0.34226032107651666	False
Part2Org22A_CTCGTGATTACG	False	False	G0	0.0	0.0	Astro-4	0.5073827436247481	True
Part2Org22A_CTCGTGGCTTTC	False	False	G0	0.013849357761710852	0.0	Astro-3	0.5109911859117567	True
Part2Org22A_CTCGTGGTTACG	False	False	G0	0.004419513273426577	0.008868510558410127	Astro-4	0.6011869112570213	True
Part2Org22A_CTCGTGTATACG	False	False	G0	0.0	0.0016356262393602443	Astro-4	0.4471657700517195	True
Part2Org22A_CTCGTGTTAACG	False	False	G0	0.004050611367062409	0.0	Astro-4	0.6353508722185627	True
Part2Org22A_CTCGTGTTTACG	False	False	G0	0.0	0.0	Astro-4	0.524157599028095	True
Part2Org22A_CTCGTGTTTACT	False	False	G0	0.0	0.0	Astro-4	0.6390122897508896	True
Part2Org22A_CTCGTTACGACA	True	False	G1/S	0.19990087257328717	0.08694333740105592	Ret-2	0.21785203680051815	False
Part2Org22A_CTCTAAAGGGCT	False	False	G0	0.0	0.0	Astro-2	0.27603025521701585	False
Part2Org22A_CTCTAACTAGTC	False	False	G0	0.0	0.0	Astro-2	0.7823262897752723	True
Part2Org22A_CTCTACGATAAA	False	False	G0	0.0	0.0	NE-1	0.6439741669436151	True
Part2Org22A_CTCTCCTCGACG	False	False	G0	0.0	0.0	NE-1	0.5366384622954073	True
Part2Org22A_CTCTTTGCACAG	False	True	G2/M	0.08996818746451425	0.39265262179368704	NE-1	0.2567046258280759	False
Part2Org22A_CTCTTTTCAATG	False	False	G0	0.0	0.0	Ret-3	0.3812853853135561	True
Part2Org22A_CTCTTTTTCTAA	False	False	G0	0.0	0.012179691554346964	NE-1	0.5169046020293219	True
Part2Org22A_CTGAACGTCCGT	False	False	G0	0.0	0.0	Astro-4	0.5630063272450598	True
Part2Org22A_CTGAGTATAGAA	False	False	G0	0.0	0.0	PP	0.5918929523679397	True
Part2Org22A_CTGATAGATCAT	False	False	G0	0.0	0.0	Ret-3	0.38143975676702696	True
Part2Org22A_CTGATAGTCCGT	False	False	G0	0.004927572405229655	0.0	Astro-4	0.4241803320732563	True
Part2Org22A_CTGATCCTCCGT	False	False	G0	0.0	0.0	Astro-4	0.3897098775312197	True
Part2Org22A_CTGATCGACCGT	False	False	G0	0.00016872005491105408	0.0	Astro-4	0.4553345363480573	True
Part2Org22A_CTGATCGTACGT	False	False	G0	0.01027781167031062	0.0	Astro-3	0.485609995553385	True
Part2Org22A_CTGATCGTCAGT	False	False	G0	0.0	0.0	Astro-4	0.4272206136836904	True
Part2Org22A_CTGATCGTCCCT	False	False	G0	0.0	0.0	Astro-4	0.4289981478668982	True
Part2Org22A_CTGATCGTCCGA	False	False	G0	0.0	0.0	Astro-6	0.3384286117381815	False
Part2Org22A_CTGATCGTCCGG	False	False	G0	0.006741698174596624	0.0	Astro-4	0.48473707488365836	True
Part2Org22A_CTGATCGTCCGT	False	False	G0	0.0	0.0	Astro-4	0.429046751020574	True
Part2Org22A_CTGATCGTGTGG	False	False	G0	0.00010270792025323268	0.0	Ret-4	0.29858819099678474	False
Part2Org22A_CTGATGCACCGN	False	True	G2/M	0.016122569160209117	0.28302917672057604	Astro-2	0.16775854095164916	False
Part2Org22A_CTGATGTCATAC	False	False	G0	0.0	0.0	NE-1	0.5798169743861009	True
Part2Org22A_CTGATTAACTCT	False	False	G0	0.0	0.0	Astro-2	0.5387693974780476	True
Part2Org22A_CTGATTGACTCT	False	False	G0	0.0	0.0	Astro-2	0.8103909443262133	True
Part2Org22A_CTGCAAGTATTG	False	False	G0	0.0	0.002758569531662542	Musc-Im	0.40008787096366927	True
Part2Org22A_CTGCAATTTCCT	False	False	G0	0.015493217895521811	0.0	NE-1	0.3414539621858805	False
Part2Org22A_CTGCACGTCTCT	False	False	G0	0.0	0.0	Ret-2	0.38459220895469226	True
Part2Org22A_CTGCCCTCGGGG	False	False	G0	0.0	0.0	C6-1	0.3196271061965288	False
Part2Org22A_CTGCCTTGCTTT	False	False	G0	0.02482977695184693	0.0	NE-1	0.6972447117183739	True
Part2Org22A_CTGCCTTTAAAT	False	False	G0	0.013969405030843821	0.0	Ret-3	0.2970696048330393	False
Part2Org22A_CTGCCTTTCTAA	True	False	G1/S	0.11689089612264754	0.0821468543245083	Ret-4	0.39410830838881233	True
Part2Org22A_CTGCGATCAACG	False	False	G0	0.0	0.0	Astro-3	0.4753385365576238	True
Part2Org22A_CTGCGCGTGGAT	False	False	G0	0.0	0.0	Astro-2	0.259069876829977	False
Part2Org22A_CTGCGCTCACAC	False	False	G0	0.02676967165964581	0.0	NE-1	0.6619807092778116	True
Part2Org22A_CTGCGGAGATCA	False	False	G0	0.016984471455174982	0.0	NE-1	0.5585001616278513	True
Part2Org22A_CTGCTATGTAAA	False	False	G0	0.014839674177097882	0.0	C6-2	0.5171762329224548	True
Part2Org22A_CTGCTCGTCCGT	False	False	G0	0.0022044720216068975	0.0	Astro-3	0.4523494189634876	True
Part2Org22A_CTGCTTCTACGA	False	False	G0	0.07905992727819532	0.0	Astro-3	0.5378649247369903	True
Part2Org22A_CTGGAAGAATTC	False	False	G0	0.0	0.018829441472250824	PP	0.44046534776051816	True
Part2Org22A_CTGGACACCCCA	False	False	G0	0.004670859731742317	0.0	Astro-3	0.5055470913860922	True
Part2Org22A_CTGGACATTCCG	False	False	G0	0.0	0.0	NE-1	0.6739858983161594	True
Part2Org22A_CTGGACCCAGAN	False	False	G0	0.0	0.03519185342988063	NE-1	0.44653289862434203	True
Part2Org22A_CTGGAGGAATAC	False	False	G0	0.0	0.007377945817618428	Astro-2	0.5159789003145593	True
Part2Org22A_CTGGCTGGGATG	False	False	G0	0.030316717215968837	0.04148296101331072	Ret-3	0.23880572426892815	False
Part2Org22A_CTGGGACGTTCT	False	False	G0	0.0	0.0	Ret-4	0.214378529832989	False
Part2Org22A_CTGGGCACTACN	False	False	G0	0.0	0.0	NE-1	0.6301887974350507	True
Part2Org22A_CTGGTGACCTAN	False	False	G0	0.0	0.0	C6-1	0.8197277627479412	True
Part2Org22A_CTGTAATGGGCA	False	False	G0	0.0	0.0	Astro-2	0.618281504162002	True
Part2Org22A_CTGTATGCTACG	False	False	G0	0.0032794874305268396	0.023309980135673748	NE-1	0.7855596962922803	True
Part2Org22A_CTGTATGTACGT	False	False	G0	0.0	0.0	Astro-2	0.6420033306884166	True
Part2Org22A_CTGTATTATAGT	False	False	G0	0.0	0.0	C6-1	0.7975777311332113	True
Part2Org22A_CTGTCCGTTCAC	False	False	G0	0.0	0.0	NE-1	0.304278026884916	False
Part2Org22A_CTGTCTGTCTCT	False	False	G0	0.0	0.00649726114984315	Astro-3	0.3843199538102401	True
Part2Org22A_CTGTGAGTCATT	False	False	G0	0.0	0.0	NE-1	0.5185308284539639	True
Part2Org22A_CTGTGATACTCC	False	False	G0	0.00078037448441054	0.0	Astro-2	0.3433954780780811	False
Part2Org22A_CTGTGATATAGA	False	False	G0	0.0	0.0	Astro-3	0.6666939779547411	True
Part2Org22A_CTGTGATCCTAA	False	False	G0	0.0	0.0	Ret-4	0.37462668279857864	True
Part2Org22A_CTGTTCTGCTCG	False	False	G0	0.0	0.0	Astro-3	0.5365245136071567	True
Part2Org22A_CTGTTGAATTAT	False	False	G0	0.0021850801058308344	0.0	Musc-Im	0.3637388025120308	True
Part2Org22A_CTTAAGGGGTGG	False	False	G0	0.0	0.0	Ret-3	0.3998138343291568	True
Part2Org22A_CTTAGAAGTGTT	False	False	G0	0.0	0.0	Astro-4	0.5933390888063735	True
Part2Org22A_CTTAGCCAGGAC	False	False	G0	0.0006803669583329503	0.0	Ret-3	0.5439706848470489	True
Part2Org22A_CTTATCAGACGC	False	False	G0	0.014620101813121749	0.0	NE-1	0.818213341901305	True
Part2Org22A_CTTATCGCTCTT	False	False	G0	0.0	0.0	Ret-4	0.5866943423279921	True
Part2Org22A_CTTATCGTCCGT	False	False	G0	0.006689266992040376	0.0	Astro-4	0.5139464996663521	True
Part2Org22A_CTTATGCTGCGC	False	False	G0	0.0010633035893059725	0.0	NE-1	0.5557094693735862	True
Part2Org22A_CTTCAACCTCCN	False	False	G0	0.0	0.0	NE-1	0.6894966571030003	True
Part2Org22A_CTTCACCCCCCA	False	False	G0	0.0	0.0	Astro-3	0.41391344247510947	True
Part2Org22A_CTTCACCTCTAC	False	False	G0	0.00019648587468741013	0.0	Ret-3	0.21414125501598336	False
Part2Org22A_CTTCATGGCACA	False	False	G0	0.02446419813274069	0.0	Astro-2	0.5995797673739471	True
Part2Org22A_CTTCCAACATCC	False	False	G0	0.0	0.0	NE-1	0.6260742005153799	True
Part2Org22A_CTTCGGGAAGGG	False	False	G0	0.0032877042986186582	0.0016727139595846224	Astro-2	0.8745283432989771	True
Part2Org22A_CTTGAAGTCCGC	False	False	G0	0.0	0.007610482055996744	Ret-4	0.19273890951020964	False
Part2Org22A_CTTGAATGGGCA	False	False	G0	0.0	0.0	NE-1	0.3927985114406297	True
Part2Org22A_CTTGAGTGGCCA	False	False	G0	0.014911654546479568	0.024899149320630143	Ret-2	0.31785074898614935	False
Part2Org22A_CTTGCAAACTAG	False	False	G0	0.07049807440813836	0.0	Astro-2	0.5031324797515272	True
Part2Org22A_CTTGCCCAGTCC	False	False	G0	0.0	0.0	Dop-1	0.522418962726708	True
Part2Org22A_CTTGGGGGCCTN	False	False	G0	0.0	0.0	Astro-2	0.41035548450076903	True
Part2Org22A_CTTGGGGGGCCT	False	False	G0	0.0009300114552143153	0.0	Astro-2	0.46356924771283076	True
Part2Org22A_CTTGTGCCGAAN	False	False	G0	0.0	0.0014497717801759565	Astro-2	0.218336879816354	False
Part2Org22A_CTTTACATGGAC	False	False	G0	0.0	0.0	C6-1	0.35149053147003645	True
Part2Org22A_CTTTAGTCGCAC	False	False	G0	0.0	0.0	Astro-3	0.3537535942726783	True
Part2Org22A_CTTTCCACCGGA	False	False	G0	0.0	0.0	Astro-3	0.6094688655863814	True
Part2Org22A_CTTTCTTGATTN	False	False	G0	0.0	0.0	NE-1	0.25715229453126603	False
Part2Org22A_CTTTGCGGTCCG	False	False	G0	0.02100140137256035	0.0	NE-1	0.7300877531743585	True
Part2Org22A_CTTTGGAAGTAG	False	False	G0	0.0	0.0	C6-1	0.4399859856876944	True
Part2Org22A_CTTTTAGATCCN	False	False	G0	0.006919281309154982	0.0006629460020682833	NE-1	0.5411743799100447	True
Part2Org22A_CTTTTGAGACCG	False	False	G0	0.02819003579958079	0.0	NE-1	0.6553311731048436	True
Part2Org22A_GAAACAAATCAA	True	False	G1/S	0.34524769332197663	0.02206705044276793	PP	0.21133553916461265	False
Part2Org22A_GAAACCTTTCAT	False	False	G0	0.0	0.0	FB-2	0.2352766278019938	False
Part2Org22A_GAAACGCATGAC	False	False	G0	0.0	0.008090119149642923	Ret-3	0.47125174304497847	True
Part2Org22A_GAAAGATTCGTA	False	False	G0	0.0	0.012918459252988266	PP	0.3564103254180468	True
Part2Org22A_GAAAGGCCAACT	False	False	G0	0.0	0.008350919078182088	NE-1	0.4525932594147401	True
Part2Org22A_GAAAGGTTTCTT	False	False	G0	0.0	0.0	Ret-3	0.37993315270218825	True
Part2Org22A_GAAATACGTTCC	False	False	G0	0.0	0.0004983401852324096	Ret-2	0.2878619713383366	False
Part2Org22A_GAAATATCTGCT	False	False	G0	0.0	0.0	Astro-2	0.4967358145568625	True
Part2Org22A_GAAATTAACTTC	False	False	G0	0.004946573686651916	0.0	Astro-2	0.31760321393564295	False
Part2Org22A_GAACCAATGTTA	True	False	G1/S	0.249187667148353	0.06340431679824751	PP	0.32042804388007784	False
Part2Org22A_GAACCCATGTCC	False	False	G0	0.0049941777355530445	0.0	PP	0.5055353755856415	True
Part2Org22A_GAACGAGATCCC	False	False	G0	0.03741114528329448	0.0	Musc-Im	0.28516262289185235	False
Part2Org22A_GAACGCCCGTAT	False	False	G0	0.0019487151916600086	0.0	Astro-3	0.4556021406257145	True
Part2Org22A_GAACGGAACTAA	False	False	G0	0.0	0.022947652924665825	NE-1	0.5123596315223543	True
Part2Org22A_GAACGGCCTGCG	False	False	G0	0.0	0.0	NE-1	0.6349809050257043	True
Part2Org22A_GAACGGTCCATN	False	False	G0	0.019942405771089182	0.0	Musc-T1	0.3580967847177327	True
Part2Org22A_GAACGTCTTATG	False	False	G0	0.0	0.011026228654505978	Astro-4	0.4728928713791425	True
Part2Org22A_GAACTATCTTCT	False	False	G0	0.0	0.005225032773737716	Astro-3	0.5045300189196836	True
Part2Org22A_GAACTTCACTTA	False	False	G0	0.0	0.008034349760640177	Astro-3	0.5773887645637559	True
Part2Org22A_GAAGACCTGATT	False	False	G0	0.0070336484907754255	0.018082606346306557	NE-1	0.7401085059088632	True
Part2Org22A_GAAGACGCTCCC	False	False	G0	0.0	0.0033038294208928816	C6-2	0.9264190248485461	True
Part2Org22A_GAAGACGGATCT	False	False	G0	0.0	0.0	NE-1	0.6914321090693314	True
Part2Org22A_GAAGAGGCTGCC	False	False	G0	0.004193428269843313	0.00966362289652706	Astro-2	0.843849974010989	True
Part2Org22A_GAAGAGGGAAAT	True	False	G1/S	0.10814719291394848	0.0	Dop-2	0.41526349850545174	True
Part2Org22A_GAAGATGCGCGT	False	False	G0	0.0	0.0	Astro-5	0.18086896494351665	False
Part2Org22A_GAAGGCGGAGTC	False	False	G0	0.028255844152021828	0.0	Astro-2	0.5814983579408483	True
Part2Org22A_GAAGGGACCTGG	False	False	G0	0.0038222285782086667	0.0	Astro-4	0.8457700897644468	True
Part2Org22A_GAAGGTAGTACG	False	False	G0	0.0	0.0	PP	0.3731608847714889	True
Part2Org22A_GAAGTATAGGTC	True	True	G1/S	0.1989954010512784	0.1575569995794624	PP	0.23979910966032222	False
Part2Org22A_GAAGTGTTCAGT	False	False	G0	0.0	0.0	PP	0.40119921639001244	True
Part2Org22A_GAAGTTAGAACC	True	True	G1/S	0.3111712839584799	0.1552561536622996	NE-1	0.22294613941946378	False
Part2Org22A_GAATAGCGCCTC	False	False	G0	0.0	0.0	NE-1	0.5147832683331087	True
Part2Org22A_GAATAGCTCCAC	False	False	G0	0.006218076745011167	0.005812490176223584	Astro-5	0.33650942191286953	False
Part2Org22A_GAATAGTAAACC	False	False	G0	0.0	0.0	C6-1	0.5297720461986408	True
Part2Org22A_GAATATCCTAGG	False	False	G0	0.0	0.0	Ret-2	0.46980819630903997	True
Part2Org22A_GAATCAGCTATG	False	False	G0	0.0	0.0	Astro-2	0.3492526956723385	False
Part2Org22A_GAATCCTATCCA	False	False	G0	0.03662169688317685	0.0	Ret-2	0.2939145766091589	False
Part2Org22A_GAATCGCCGCTC	False	False	G0	0.0	0.001038646061784639	Musc-Im	0.420797133969204	True
Part2Org22A_GAATGAGTTTAC	False	True	G2/M	0.055175744855806515	0.1785020386803904	PP	0.2624661931606897	False
Part2Org22A_GAATGGTTCAAG	False	False	G0	0.022472119564632246	0.0	Ret-2	0.6074229114739063	True
Part2Org22A_GAATGTAGAGGG	True	True	G1/S	0.20651411180383028	0.11567250153420956	PP	0.3501613802047427	True
Part2Org22A_GAATTAGTTCTT	False	False	G0	0.0	0.0	Astro-2	0.3673268353016478	True
Part2Org22A_GACAAATTCTAG	False	False	G0	0.0	0.0	Astro-3	0.5188216031280098	True
Part2Org22A_GACAAGTTATTG	False	False	G0	0.05198551170793304	0.0	Ret-4	0.15189904653790778	False
Part2Org22A_GACACAAAACGG	False	False	G0	0.053504721316472874	0.05158688265654078	C6-1	0.508759961889052	True
Part2Org22A_GACACCTTCTCT	False	False	G0	0.0	0.0	Astro-3	0.47828524942548817	True
Part2Org22A_GACACGAATCCN	False	False	G0	0.0	0.0	Astro-4	0.32697645812319187	False
Part2Org22A_GACAGGGTAAGG	False	False	G0	0.0	0.014798071974811935	FB-2	0.18657266802037628	False
Part2Org22A_GACAGGGTGTGA	False	False	G0	0.016194874241883758	0.0	PP	0.47711900478914027	True
Part2Org22A_GACCATAGAGAG	False	False	G0	0.0	0.0	NE-1	0.6743318092439503	True
Part2Org22A_GACCATTCACGA	False	False	G0	0.0	0.0	Astro-4	0.34550055607328406	False
Part2Org22A_GACCCACCCTAN	False	False	G0	0.0	0.0	Astro-3	0.4514443346085213	True
Part2Org22A_GACCCCCTCTAG	False	False	G0	0.006297522077825007	0.011516231926124974	NE-1	0.5730319425958328	True
Part2Org22A_GACCCCGCCGTG	False	False	G0	0.0	0.005652768315990331	NE-1	0.35600736100052516	True
Part2Org22A_GACCGCTTGCTC	False	False	G0	0.02078873486480165	0.021959126585078793	PP	0.46171730937544975	True
Part2Org22A_GACCGTAAAGGC	False	False	G0	0.0	0.0	Ret-3	0.27933088363121417	False
Part2Org22A_GACCTATGAGCC	False	False	G0	0.003826834323978699	0.0	Ret-2	0.2614297212802074	False
Part2Org22A_GACCTTGGCATG	False	False	G0	0.0	0.011161862167324347	Astro-2	0.7678034889383427	True
Part2Org22A_GACGAAATGCAA	False	False	G0	0.0	0.0	Astro-3	0.514948114087383	True
Part2Org22A_GACGAACGAGAN	True	True	G1/S	0.2182042472884788	0.16842996314914788	PP	0.1948229421324748	False
Part2Org22A_GACGAGCTCGAG	False	False	G0	0.0	0.0	NE-1	0.6267361073358783	True
Part2Org22A_GACGATCGGAAA	False	False	G0	0.0	0.0	NE-1	0.8487843805877312	True
Part2Org22A_GACGGGCGACGA	False	False	G0	0.0	0.0	NE-1	0.23294841774280065	False
Part2Org22A_GACGTACGTTCN	False	False	G0	0.01656604463143202	0.0024669728894836465	Ret-2	0.3369636578793504	False
Part2Org22A_GACGTTTTCTAG	False	False	G0	0.0	0.0	NE-1	0.5657713022797697	True
Part2Org22A_GACTCTCTAGAC	False	False	G0	0.0	0.0	Astro-2	0.39962034883122693	True
Part2Org22A_GACTTCCGTACC	True	False	G1/S	0.11394897096281216	0.0	Dop-2	0.7217196237412078	True
Part2Org22A_GAGAAATCTCAC	False	False	G0	0.0022503756920561942	0.013285437974387674	Ret-2	0.5052601744481063	True
Part2Org22A_GAGAACGTGGCT	False	False	G0	0.0026144928815702586	0.0	Ret-4	0.7283129891048147	True
Part2Org22A_GAGACAACACTG	False	False	G0	0.0	0.0	Ret-4	0.47743341974005155	True
Part2Org22A_GAGAGTCCTCCC	False	False	G0	0.0	0.0	Ret-4	0.23445803847137126	False
Part2Org22A_GAGATCGCGGCT	False	False	G0	0.0	0.0	Astro-2	0.43607020300736027	True
Part2Org22A_GAGATGAGTCCT	False	False	G0	0.007404320894926907	0.0	NE-1	0.6779490357585987	True
Part2Org22A_GAGATGATTCAA	False	False	G0	0.0	0.003580978048785149	NE-1	0.7321420071376367	True
Part2Org22A_GAGCACGTGGTG	False	True	G2/M	0.0	0.603495534118011	Ret-5	0.08650371330340895	False
Part2Org22A_GAGCAGTCGGGA	False	False	G0	0.0	0.0067996893309728275	NE-1	0.4902857421610293	True
Part2Org22A_GAGCGCAGGAAN	False	False	G0	0.0	0.0	Ret-3	0.5023942341678775	True
Part2Org22A_GAGCGCATCCTG	False	False	G0	0.0	0.0	Ret-3	0.3189725703032915	False
Part2Org22A_GAGCGCTGAGGT	False	False	G0	0.0	0.01954022110079288	NE-1	0.5471369599313319	True
Part2Org22A_GAGCGGTATAAA	False	False	G0	0.023983411743077145	0.0	Astro-3	0.3684381768592502	True
Part2Org22A_GAGCTGCAATAA	False	False	G0	0.04923648773830236	0.0	Astro-2	0.1785323526282358	False
Part2Org22A_GAGCTGCGGACG	False	False	G0	0.0	0.0	Astro-2	0.6412007736932308	True
Part2Org22A_GAGGACACGCAA	False	False	G0	0.015190245833216608	0.0	Astro-2	0.38637618587132905	True
Part2Org22A_GAGGACATAGGG	False	False	G0	0.0	0.0	Ret-2	0.5211218490184127	True
Part2Org22A_GAGGAGCGCCTA	False	False	G0	0.019331155600859632	0.016843986496341577	Musc-Im	0.3115269920931605	False
Part2Org22A_GAGGCGGGCTAT	False	False	G0	0.0	0.0	Ret-2	0.24124174991416528	False
Part2Org22A_GAGGTGCAGCAN	False	False	G0	0.0	0.0	Ret-5	0.5725124181056795	True
Part2Org22A_GAGTAAAGTGAA	False	False	G0	0.017468893804462857	0.007334971511699298	Ret-2	0.5183751250751499	True
Part2Org22A_GAGTAACACTCC	False	False	G0	0.0008574367883357992	0.0	NE-1	0.4560769098382578	True
Part2Org22A_GAGTAATTCCCC	False	False	G0	0.013860721852306284	0.0	NE-1	0.5981997978809185	True
Part2Org22A_GAGTACATTTAT	False	False	G0	0.0	0.0	Ret-3	0.2614513153125786	False
Part2Org22A_GAGTACGATGTT	False	True	G2/M	0.0	0.3043533420929064	Astro-3	0.2572569817821001	False
Part2Org22A_GAGTAGATCACA	False	False	G0	0.03808751382592765	0.0	FB-2	0.2502697807611223	False
Part2Org22A_GAGTAGGTACGN	False	False	G0	0.0	0.0	C6-1	0.3741772343090503	True
Part2Org22A_GAGTCAAATAGA	False	False	G0	0.07539848090487244	0.0	NE-1	0.384278530755518	True
Part2Org22A_GAGTCTTGGTGC	False	False	G0	0.0	0.0	Astro-2	0.5730315343471002	True
Part2Org22A_GAGTTCTATGAA	False	False	G0	0.0	0.0	C6-1	0.9999613700057208	True
Part2Org22A_GATAAGAGATAG	False	False	G0	0.0	0.0	Ret-5	0.586220371030243	True
Part2Org22A_GATAAGCATGAT	False	True	G2/M	0.0	0.455935835255134	Astro-3	0.2506600054444377	False
Part2Org22A_GATACAAGGGCC	False	False	G0	0.011478919432638839	0.0	PP	0.352704641067419	True
Part2Org22A_GATACATCGTAN	False	False	G0	0.0	0.0	Astro-6	0.4236025199959894	True
Part2Org22A_GATACCCTTATC	False	False	G0	0.0	0.0	PP	0.5120920308478362	True
Part2Org22A_GATAGCATTGAG	False	False	G0	0.0044829594619378655	0.0	PP	0.24430700709253997	False
Part2Org22A_GATAGTCAGGCA	False	False	G0	0.0	0.0	Astro-3	0.45017765386543007	True
Part2Org22A_GATATATCTGCT	False	False	G0	0.0	0.0	Astro-2	0.3626124209797002	True
Part2Org22A_GATATCGGATGA	False	False	G0	0.0	0.0	Ret-6	0.5300551452383071	True
Part2Org22A_GATCACTACCTC	False	False	G0	0.0	0.0	Astro-3	0.7476642304606437	True
Part2Org22A_GATCCCACGGAT	False	False	G0	0.007574227410951454	0.035423043606316686	Ret-2	0.425239691609979	True
Part2Org22A_GATCGAGCCCAC	False	False	G0	0.0	0.0176555011979831	NE-1	0.6001214097327817	True
Part2Org22A_GATCGGAGGAGA	False	False	G0	0.008648411481772247	0.0	Astro-3	0.4685359474119008	True
Part2Org22A_GATCGGCTACAA	False	True	G2/M	0.0	0.41675509395820476	C6-1	0.42512923694578636	True
Part2Org22A_GATCTACTCCCT	False	False	G0	0.04792949130901267	0.0	NE-1	0.5698238250002244	True
Part2Org22A_GATCTATCACCT	False	False	G0	0.012651385411570999	0.003820487068574025	NE-1	0.6252773912848602	True
Part2Org22A_GATCTCGGCTCA	False	False	G0	0.006147130444690385	0.02112802689034259	Astro-3	0.5564011611663574	True
Part2Org22A_GATCTTACGCGT	False	False	G0	0.0	0.0	Ret-3	0.47058423190179266	True
Part2Org22A_GATGACAGAATC	False	False	G0	0.0	0.0	Ret-3	0.29403932905590474	False
Part2Org22A_GATGACTTGGAA	False	False	G0	0.0004968024039539755	0.011409777014659119	Musc-Im	0.2986180527234268	False
Part2Org22A_GATGCATTTCGG	False	False	G0	0.0	0.0	Ret-5	0.7344695403724509	True
Part2Org22A_GATGCGACCTTC	False	False	G0	0.0	0.015924599795211585	Ret-3	0.5104053427675517	True
Part2Org22A_GATGCGCATCTT	False	False	G0	0.0	0.0	Ret-2	0.38158324911516334	True
Part2Org22A_GATGCTTCGCGT	False	False	G0	0.023012923868817856	0.0030057662845212737	Musc-T1	0.3872975129079328	True
Part2Org22A_GATGGACTGGTT	False	False	G0	0.0	0.0	Astro-3	0.3305782402520012	False
Part2Org22A_GATGGCATTAAA	False	False	G0	0.0047922515083666335	0.0	PP	0.4436089571337875	True
Part2Org22A_GATGGTCATCCT	False	False	G0	0.0	0.0	Astro-2	0.588744036831219	True
Part2Org22A_GATGTCTTAAGT	False	False	G0	0.0	0.012360446764070452	Ret-3	0.14345269662108684	False
Part2Org22A_GATGTGCCGGGG	False	False	G0	0.0	0.0	NE-1	0.6188809244973887	True
Part2Org22A_GATTACAAACAG	False	False	G0	0.06319026135942668	0.0	PP	0.29328978756818275	False
Part2Org22A_GATTAGCTTGCG	False	False	G0	0.0	0.0	Ret-5	0.4015594108655387	True
Part2Org22A_GATTCAGATGTT	False	False	G0	0.0	0.017857251663396634	NE-1	0.5711903689386774	True
Part2Org22A_GATTCATGTAGT	False	False	G0	0.0	0.0	Astro-2	0.2594278820779038	False
Part2Org22A_GATTCCGTAAAG	False	False	G0	0.0	0.0	Astro-3	0.6677287318594151	True
Part2Org22A_GATTCGAGGTGT	False	False	G0	0.0	0.0	Ret-3	0.5165016948593976	True
Part2Org22A_GATTCTCCCCAA	False	False	G0	0.013916621173780454	0.0	Astro-2	0.47676395285276907	True
Part2Org22A_GATTCTTAAGGA	False	False	G0	0.0	0.0	Astro-1	0.42157016859640273	True
Part2Org22A_GATTCTTAGCCG	False	False	G0	0.0	0.008257316178564856	Ret-4	0.4429774492994208	True
Part2Org22A_GATTGACATTAC	False	False	G0	0.0	0.0	Astro-3	0.3741556082117228	True
Part2Org22A_GATTGAGTGCCT	False	False	G0	0.0	0.0	Ret-4	0.5421018612649108	True
Part2Org22A_GATTGCCAGATT	False	False	G0	0.0	0.01207831613156286	Astro-2	0.7282308043760142	True
Part2Org22A_GATTGTATAGCT	False	False	G0	0.0	0.0015889904402224468	Astro-2	0.5618125285450816	True
Part2Org22A_GATTTATCCATT	False	False	G0	0.0027238372948476287	0.0	NE-1	0.40818193743555603	True
Part2Org22A_GATTTTCATTCA	False	False	G0	0.02035756249316645	0.0	Ret-3	0.31421976225552345	False
Part2Org22A_GCAAAAAGGTTA	False	False	G0	0.0	0.0	Dop-2	0.6894832224144433	True
Part2Org22A_GCAAATCAGCCC	False	False	G0	0.0	0.009176412957005766	Ret-2	0.41323092350125296	True
Part2Org22A_GCAAATCCCCTC	False	False	G0	0.0	0.0	FB-2	0.30837658419274105	False
Part2Org22A_GCAAATCTCAAC	False	False	G0	0.0	0.0	Musc-T2	0.4551465916544689	True
Part2Org22A_GCAACGGTGCAC	False	False	G0	0.0	0.0	NE-1	0.684026646801593	True
Part2Org22A_GCAACTTAAGGG	False	False	G0	0.006403190112269984	0.010539401472742498	NE-2	0.2435043321961456	False
Part2Org22A_GCAAGATTAGAT	False	False	G0	0.0	0.0	NE-1	0.5459843427242262	True
Part2Org22A_GCAAGGACGTGC	False	False	G0	0.0	0.0	Astro-2	0.45556398864394915	True
Part2Org22A_GCAAGGGCCTCG	False	False	G0	0.0	0.0	NE-1	0.4809964507662165	True
Part2Org22A_GCAAGTGTCATC	False	False	G0	0.025800333601380943	0.0	Astro-3	0.5078558864040381	True
Part2Org22A_GCAATGTGCGCN	False	False	G0	0.0	0.0	Astro-2	0.5115359917789432	True
Part2Org22A_GCACAATATCCA	False	False	G0	0.0	0.0	NE-1	0.7344288333118136	True
Part2Org22A_GCACAGAAACAA	False	False	G0	0.0	0.0	NE-1	0.5158107067235111	True
Part2Org22A_GCACAGGAAATA	False	False	G0	0.0	0.017673360997034215	Astro-2	0.5040827298109277	True
Part2Org22A_GCACAGTCCCGA	False	False	G0	0.03268361933764264	0.0	Astro-3	0.5334590805405007	True
Part2Org22A_GCACCAAAGGGA	False	False	G0	0.0	0.010757683684812822	NE-1	0.5402813107276684	True
Part2Org22A_GCACCCACAACT	False	False	G0	0.0	0.0009247700485079969	Ret-4	0.4465008054652028	True
Part2Org22A_GCACCCGTCCCT	False	False	G0	0.0038158091791802647	0.008239157921328719	C6-1	0.8376185025232273	True
Part2Org22A_GCACCGCGGGAT	False	False	G0	0.0	0.0	Ret-3	0.2887650401952171	False
Part2Org22A_GCACGACAATTG	False	False	G0	0.0009220462700334431	0.0	Astro-3	0.35192286399985967	True
Part2Org22A_GCACTACAGATT	False	False	G0	0.0	0.009213996301512258	NE-1	0.708022296341251	True
Part2Org22A_GCAGACACGCTT	False	False	G0	0.0	0.0007573351430810055	NE-1	0.3872183652927485	True
Part2Org22A_GCAGCACAACGG	False	False	G0	0.007904619583426226	0.007768105247955243	Astro-2	0.5038302228588764	True
Part2Org22A_GCAGGCTTCTAG	False	False	G0	0.0	0.0	Astro-4	0.44183008840153754	True
Part2Org22A_GCAGGTCGGTAC	False	True	G2/M	0.00590131461042237	0.5681291734000475	PP	0.23725393517478632	False
Part2Org22A_GCAGGTTTCGAG	False	False	G0	0.0	0.0	Astro-4	0.5534765327295867	True
Part2Org22A_GCAGTACCAATA	False	False	G0	0.0	0.0	Astro-2	0.23743984308130192	False
Part2Org22A_GCAGTCGCCACA	False	False	G0	0.0	0.0029917182434223057	Astro-2	0.42716491726386746	True
Part2Org22A_GCATAAGGAGCC	False	False	G0	0.0	0.007687002623407651	Astro-3	0.40064850265924684	True
Part2Org22A_GCATGTCCGACT	False	False	G0	0.0	0.0	NE-1	0.33272581247449706	False
Part2Org22A_GCATTGCTCCGT	True	False	G1/S	0.13772476941406303	0.0	NE-1	0.5526373996188155	True
Part2Org22A_GCATTTACCTAC	False	False	G0	0.0	0.0	NE-1	0.3008946850764928	False
Part2Org22A_GCCAACCTCTAG	True	False	G1/S	0.12138102038040369	0.0	PP	0.30208302884121063	False
Part2Org22A_GCCACACCCCTC	False	False	G0	0.015819928234319908	0.007205304632743156	PP	0.30703060321313896	False
Part2Org22A_GCCACATCCGAC	False	False	G0	0.0	0.0	PP	0.5297291398679572	True
Part2Org22A_GCCACGAGGACC	False	False	G0	0.0	0.0	Astro-2	0.5708504754904375	True
Part2Org22A_GCCAGAATCGTG	False	False	G0	0.006108081129165584	0.0	Dop-2	0.5492392683140819	True
Part2Org22A_GCCAGATTACAT	False	False	G0	0.0183549120778792	0.00044171390642556985	Ret-2	0.462539112228637	True
Part2Org22A_GCCAGTAATAAG	False	False	G0	0.0	0.006646046874532742	Ret-4	0.2767627042756005	False
Part2Org22A_GCCAGTGTACTC	False	False	G0	0.0	0.0	Ret-3	0.4447555047104151	True
Part2Org22A_GCCATCGTTCTT	False	False	G0	0.0	0.0753048971619835	NE-1	0.5195048741638338	True
Part2Org22A_GCCATGAACCTA	False	False	G0	0.0	0.0	NE-1	0.42442370013088054	True
Part2Org22A_GCCATGCCCTTT	False	False	G0	0.0	0.0	NE-1	0.46809962421341217	True
Part2Org22A_GCCATTACTCTG	False	False	G0	0.0	0.0	NE-1	0.5270642652323098	True
Part2Org22A_GCCCAATGCAGC	False	False	G0	0.005968609896319137	0.0	NE-1	0.4712507375273332	True
Part2Org22A_GCCCAGGAACTG	False	False	G0	0.0	0.0	NE-1	0.626153343413358	True
Part2Org22A_GCCCAGGGTAAG	False	False	G0	0.0	0.0	Ret-3	0.48496025253289926	True
Part2Org22A_GCCCATTCATGT	True	False	G1/S	0.24280742339680544	0.0	Astro-6	0.1626699586949904	False
Part2Org22A_GCCCCAAGCCCT	False	False	G0	0.003173957950129346	0.0	NE-1	0.4484173314939342	True
Part2Org22A_GCCCCACCCTAN	False	False	G0	0.0	0.0	Astro-3	0.48540207476361635	True
Part2Org22A_GCCCCGGTCTAA	False	False	G0	0.0	0.0	Musc-Im	0.5269194504802746	True
Part2Org22A_GCCCGCACACCA	False	False	G0	0.004451466754793907	0.0	Ret-3	0.33699720600160366	False
Part2Org22A_GCCCGCCGCCCG	False	False	G0	0.0	0.0	Ret-3	0.3205839608447147	False
Part2Org22A_GCCCGGCGCACG	False	False	G0	0.0	0.009882254468146896	NE-1	0.7447860294203326	True
Part2Org22A_GCCCGGCGCTCG	False	False	G0	0.0	0.0	Dop-2	0.28776416821868817	False
Part2Org22A_GCCCGGCTCACT	False	False	G0	0.0	0.0	NE-1	0.5206043966984887	True
Part2Org22A_GCCCGTTACTGG	True	False	G1/S	0.4016247452813811	0.0	Ret-3	0.12082197903370585	False
Part2Org22A_GCCCGTTTAAAT	False	False	G0	0.006247954749413458	0.0016438578860260623	PP	0.5512430916048109	True
Part2Org22A_GCCCTCACGTCC	False	False	G0	0.0	0.0	NE-1	0.2934710106624845	False
Part2Org22A_GCCCTCCGGAAT	False	False	G0	0.022475007850418897	0.0	Ret-2	0.2800179837038344	False
Part2Org22A_GCCCTGGCTGTA	False	False	G0	0.0	0.0	NE-1	0.5199018328274249	True
Part2Org22A_GCCCTTTTTTGA	False	False	G0	0.0	0.0	Astro-6	0.4713315189760819	True
Part2Org22A_GCCGAAGCCCGT	False	False	G0	0.0	0.0	NE-1	0.6292729554538767	True
Part2Org22A_GCCGAATTTTGC	False	False	G0	0.0	0.0	NE-1	0.3752949969108963	True
Part2Org22A_GCCGATGGGCAC	False	False	G0	0.0021616454810889133	0.04772117941425321	NE-1	0.4430839469705912	True
Part2Org22A_GCCGATTAACTC	False	False	G0	0.0077295031077049174	0.013638560205323965	Ret-2	0.37115787885158386	True
Part2Org22A_GCCGCAACAAGT	False	False	G0	0.0	0.004101027176343849	Astro-2	0.468634882331009	True
Part2Org22A_GCCGCGCCCCAN	False	False	G0	0.0	0.0	Astro-2	0.4405003313791	True
Part2Org22A_GCCGCTTAGTAC	False	False	G0	0.0	0.0	Musc-Im	0.3969242974822277	True
Part2Org22A_GCCGGACTAATC	False	False	G0	0.008361894334337644	0.0	Astro-3	0.45399029510811173	True
Part2Org22A_GCCGGCCAGAAN	False	False	G0	0.0	0.0	Astro-4	0.5607521701208674	True
Part2Org22A_GCCTACATCAGT	False	False	G0	0.0	0.0	Astro-2	0.6600824497898005	True
Part2Org22A_GCCTACGTATGG	False	False	G0	0.0	0.006653811726136882	NE-1	0.6700968340187842	True
Part2Org22A_GCCTAGAAACGN	False	False	G0	0.0	0.002266994914309737	NE-1	0.583579341193383	True
Part2Org22A_GCCTATGAGGCA	False	False	G0	0.015343064381610282	0.0	Ret-5	0.35667998028524006	True
Part2Org22A_GCCTGCGGAGAT	False	False	G0	0.0	0.0	Astro-2	0.5151953416607472	True
Part2Org22A_GCCTGCGGGCCT	False	False	G0	0.0	0.0	Astro-3	0.6106891819775405	True
Part2Org22A_GCCTGTAGGATA	False	False	G0	0.0010706530163036856	0.004810447235034231	Astro-3	0.4707824891412038	True
Part2Org22A_GCGAATGTTATT	False	False	G0	0.004585250741843746	0.0	Astro-3	0.2790229308750918	False
Part2Org22A_GCGACATAGTCC	False	False	G0	0.0	0.006502364727387376	Astro-2	0.4985553173163667	True
Part2Org22A_GCGACCAAGTCC	False	False	G0	0.006306453415752912	0.0	Astro-2	0.4586459407508735	True
Part2Org22A_GCGACCCAATAA	False	False	G0	0.0002305595532612738	0.0	NE-1	0.5445744603362986	True
Part2Org22A_GCGACCTACTCC	False	False	G0	0.0	0.0	Astro-2	0.3843971728445589	True
Part2Org22A_GCGACCTAGACC	False	False	G0	0.0	0.005565381453604031	Astro-2	0.48511121268729335	True
Part2Org22A_GCGACCTAGTAC	False	False	G0	0.005949264542270026	0.0	Astro-2	0.4706162414540447	True
Part2Org22A_GCGACCTAGTCA	False	False	G0	0.0	0.029622769631875705	Astro-2	0.42071692313893294	True
Part2Org22A_GCGACCTAGTCC	False	False	G0	0.009201195015011482	0.0	Astro-2	0.4661646568507048	True
Part2Org22A_GCGACCTTATCC	False	False	G0	0.06775210968504919	0.0	NE-1	0.48103599061778546	True
Part2Org22A_GCGACGCGATAN	True	True	G1/S	0.2706827592016073	0.10005158145397706	PP	0.20305553443629443	False
Part2Org22A_GCGACTATCTCC	False	False	G0	0.0	0.000484096916647658	NE-1	0.2456122166788747	False
Part2Org22A_GCGAGCACTGAC	False	False	G0	0.0	0.008535936488629577	C6-2	0.7580453945137764	True
Part2Org22A_GCGAGGAAGAAA	False	False	G0	0.0	0.0	NE-1	0.4074337503620462	True
Part2Org22A_GCGATAAATCCC	False	True	G2/M	0.0971066814048705	0.22161854951804028	Astro-3	0.24929114128487875	False
Part2Org22A_GCGATAGGAGCC	False	False	G0	0.0	0.0	NE-1	0.5488516724855902	True
Part2Org22A_GCGATCGAGCCG	False	False	G0	0.0	0.0	Astro-3	0.38194074225120206	True
Part2Org22A_GCGATCTCTACG	False	False	G0	0.0	0.009394476254217066	NE-1	0.7405929721474485	True
Part2Org22A_GCGCAACGTTCT	False	False	G0	0.009500254188588787	0.0036189347287172292	PP	0.49564443164683414	True
Part2Org22A_GCGCAGGGCGCG	False	False	G0	0.009104181906945626	0.0	NE-1	0.6341731200509584	True
Part2Org22A_GCGCCCTAGTCC	False	False	G0	0.005992821549539299	0.0	Astro-2	0.48950270950121155	True
Part2Org22A_GCGCCTAGTCCN	False	False	G0	0.004631697055477147	0.0020484908026242097	Astro-3	0.302017122279106	False
Part2Org22A_GCGCCTTCGTTC	False	False	G0	0.0	0.0	NE-1	0.5584438169367152	True
Part2Org22A_GCGCGCGATGAA	False	False	G0	0.0017639423019280207	0.0	NE-1	0.5242247576341179	True
Part2Org22A_GCGCGGCCATCA	False	False	G0	0.0	0.0	Dop-2	0.40621856315155136	True
Part2Org22A_GCGCGTAAGGTT	False	False	G0	0.0	0.0	Musc-Im	0.6396384123193405	True
Part2Org22A_GCGCTCAAGCCA	False	False	G0	0.0	0.0	NE-1	0.4242100318758155	True
Part2Org22A_GCGCTCGTCGAT	False	False	G0	0.0	0.0	Ret-3	0.3273717592461762	False
Part2Org22A_GCGGAGCTGTAA	False	False	G0	0.0	0.0	Ret-3	0.3064038461028344	False
Part2Org22A_GCGGATTGAACT	False	False	G0	0.0	0.006233082554537917	Astro-2	0.5602151374807283	True
Part2Org22A_GCGGCCGTGAGT	False	False	G0	7.036902567935476e-05	0.0	Dop-1	0.2786629462465537	False
Part2Org22A_GCGGCCTAGTCC	False	False	G0	0.02930527418363328	0.0	Astro-2	0.3406437216343013	False
Part2Org22A_GCGGCGGTCACT	False	False	G0	0.0	0.0	NE-1	0.7278077496361758	True
Part2Org22A_GCGGCTACGATA	False	False	G0	0.005738811952888902	0.0	Astro-2	0.39850453106893524	True
Part2Org22A_GCGGCTCACACC	False	False	G0	0.0	0.0019568663950195924	Ret-3	0.3549360092494711	True
Part2Org22A_GCGGCTTGAATT	True	False	G1/S	0.1647168403253907	0.0	PP	0.3295822758342668	False
Part2Org22A_GCGGGCAGCTAT	False	False	G0	0.0	0.0	Astro-6	0.6601620844256394	True
Part2Org22A_GCGGGCCGGCGG	False	False	G0	0.0	0.0	PP	0.600289769234296	True
Part2Org22A_GCGGGTGCTCCT	False	False	G0	0.0	0.0	Musc-Im	0.3585666593499148	True
Part2Org22A_GCGGTGATTCTC	False	False	G0	0.018598118632837394	0.0	Astro-2	0.2933513080109646	False
Part2Org22A_GCGGTGGTAATT	False	False	G0	0.0	0.0	Ret-2	0.27084909365592036	False
Part2Org22A_GCGGTTAGCTCG	False	False	G0	0.012081346119837258	0.006464376410568372	Astro-3	0.5078633866664853	True
Part2Org22A_GCGGTTCAGTAG	False	False	G0	0.023700870643016164	0.0	Astro-2	0.1423236188095574	False
Part2Org22A_GCGTACCTAGGT	False	False	G0	0.0	0.0	Astro-3	0.43542192776860594	True
Part2Org22A_GCGTAGACGACC	False	False	G0	0.0	0.0	Ret-4	0.5147778846591561	True
Part2Org22A_GCGTAGCGCCGN	False	False	G0	0.0	0.0	NE-1	0.4852293682904679	True
Part2Org22A_GCGTATACTAGN	False	False	G0	0.0	0.0	Astro-3	0.5728498208912159	True
Part2Org22A_GCGTCAGATTAT	False	False	G0	0.0	0.011005195293898495	NE-1	0.5650936170307986	True
Part2Org22A_GCGTCTAATTCT	False	False	G0	0.04314596903681332	0.007322134526354836	PP	0.5830167714568081	True
Part2Org22A_GCGTGACACGCA	False	False	G0	0.0	0.0	Dop-2	0.8911305710080694	True
Part2Org22A_GCGTGACTCGAT	False	False	G0	0.0	0.0	Ret-5	1.0	True
Part2Org22A_GCGTGTGCTACC	False	False	G0	0.0007213037654714513	0.0	Ret-2	0.3175041900816759	False
Part2Org22A_GCTAACAATGGN	False	False	G0	0.004781285851260885	0.0	NE-1	0.6084830735280402	True
Part2Org22A_GCTAACCTTAAN	False	False	G0	0.0	0.0	NE-1	0.37638025094170113	True
Part2Org22A_GCTAATTATTAG	False	False	G0	0.0	0.0	NE-1	0.33532476484606616	False
Part2Org22A_GCTAATTGCCTN	False	True	G2/M	0.0022434000087728856	0.1352336865396186	Ret-2	0.4580468591415288	True
Part2Org22A_GCTACAACGGTT	False	False	G0	0.024013783648571024	0.017182540460681944	Astro-3	0.456441786473556	True
Part2Org22A_GCTACACCTGAT	False	False	G0	0.0028026870796643007	0.027424492679699767	Astro-3	0.3979588797864316	True
Part2Org22A_GCTACCCATAGC	False	False	G0	0.0	0.0	Astro-2	0.623348751066746	True
Part2Org22A_GCTACCCATCAC	False	False	G0	0.07469992847353298	0.0	Astro-1	0.14196820778031316	False
Part2Org22A_GCTACCTAAGAG	False	False	G0	0.005463202216854238	0.0	NE-1	0.6319162552930199	True
Part2Org22A_GCTACCTAGTCC	False	False	G0	0.004000608513861901	0.004411326839137822	Astro-2	0.357570875754316	True
Part2Org22A_GCTACCTGTGTA	False	False	G0	0.0	0.0	Astro-2	0.4037446785232721	True
Part2Org22A_GCTAGATGGTAA	False	False	G0	0.0	0.0	Astro-6	0.8177434346480529	True
Part2Org22A_GCTAGGCATGTN	False	False	G0	0.0	0.0008334490509956643	NE-1	0.41470324687569227	True
Part2Org22A_GCTAGTCTTTGT	False	False	G0	0.0	0.0	Astro-3	0.427786712456629	True
Part2Org22A_GCTATACTGCCA	False	False	G0	0.0	0.0	Astro-3	0.5376227765012231	True
Part2Org22A_GCTATCTTGCGG	False	False	G0	0.0	0.0	NE-1	0.6983436166806375	True
Part2Org22A_GCTATGATCCTG	False	False	G0	0.0	0.0	Astro-4	0.43915619710541903	True
Part2Org22A_GCTATGCGAACA	False	False	G0	0.0	0.0	Astro-2	0.32039885092835085	False
Part2Org22A_GCTCCGATTAGA	False	False	G0	0.0	0.0	Astro-2	0.5183483964743698	True
Part2Org22A_GCTCGATGCTTA	False	True	G2/M	0.0	0.5648719269386285	NE-1	0.2598659574619009	False
Part2Org22A_GCTCTCCAAACA	False	False	G0	0.0	0.0	Astro-2	0.768076375301989	True
Part2Org22A_GCTGAATCACCA	False	False	G0	0.0	0.0	Astro-2	0.4815034752000726	True
Part2Org22A_GCTGCTTCAACT	False	False	G0	0.022788135104470916	0.0	PP	0.45336586672183743	True
Part2Org22A_GCTGGACGAAAA	False	False	G0	0.0030679267485348312	0.021954087475113463	Ret-3	0.29670385673135874	False
Part2Org22A_GCTGTCCAGGGC	False	False	G0	0.0	0.0013395206701106725	Ret-4	0.4941933229682003	True
Part2Org22A_GCTGTCCTTGGG	False	False	G0	0.0	0.0	NE-1	0.7119697566649987	True
Part2Org22A_GCTTAATATAAT	False	False	G0	0.04183893196360406	0.005398173487597129	PP	0.3641442324710622	True
Part2Org22A_GCTTAATGACCN	False	False	G0	0.0	0.0	Ret-2	0.2594031128827251	False
Part2Org22A_GCTTAATGTACC	True	False	G1/S	0.4116461868643275	0.0	PP	0.22497082375110353	False
Part2Org22A_GCTTAGGGTCCN	False	False	G0	0.0	0.0	Ret-4	0.5062860830004517	True
Part2Org22A_GCTTATCGGGGA	False	False	G0	0.0	0.0	Ret-5	0.48357720195581716	True
Part2Org22A_GCTTCCACGTCT	False	False	G0	0.0	0.018968237426545142	NE-1	0.7419216857585202	True
Part2Org22A_GCTTGGACAGAC	False	False	G0	0.0	0.005125111624378957	NE-1	0.40591696380077186	True
Part2Org22A_GCTTTAAAACAN	False	False	G0	0.0	0.0	Astro-2	0.5044184620124952	True
Part2Org22A_GCTTTAAGATAG	False	False	G0	0.006493618805469459	0.0	Ret-4	0.35364098598024324	True
Part2Org22A_GCTTTACCGGCC	False	False	G0	0.0	0.0	NE-1	0.6914388318265008	True
Part2Org22A_GCTTTCTTTCCT	False	False	G0	0.0	0.0	NE-1	0.26425024838028455	False
Part2Org22A_GCTTTTCGCTTN	False	False	G0	0.007369467682891468	0.0	Astro-3	0.46105765558454764	True
Part2Org22A_GGAAAACGATTC	False	False	G0	0.0020972590150364558	0.0	Ret-4	0.3139286040371708	False
Part2Org22A_GGAAAAGCGCCT	False	False	G0	0.005265508509978555	0.006083149792873347	NE-1	0.36207792774290465	True
Part2Org22A_GGAAACCGCCCA	False	False	G0	0.0	0.0	Ret-3	0.4275149644833709	True
Part2Org22A_GGAAAGTGACGG	False	False	G0	0.0	0.0	Ret-3	0.44123888645064846	True
Part2Org22A_GGAACAAATCGG	False	False	G0	0.0	0.0	FB-2	0.20241477601775992	False
Part2Org22A_GGAACTCAGCAA	False	True	G2/M	0.0	0.13243597436455284	PP	0.2985960324706023	False
Part2Org22A_GGAAGAATCCTA	False	False	G0	0.005069437929431951	0.0	NE-1	0.7770276823607462	True
Part2Org22A_GGAAGCCGTAGA	False	False	G0	0.0	0.0	Astro-3	0.47953726611460806	True
Part2Org22A_GGAATCCGACTA	False	False	G0	0.00726693396751205	0.0	Musc-Im	0.4466915536927044	True
Part2Org22A_GGACACGGTGTG	False	False	G0	0.0	0.0015816516408463388	NE-1	0.4992438405855519	True
Part2Org22A_GGACATTTCGGT	False	False	G0	0.03420913992672083	0.0	PP	0.42312532531248476	True
Part2Org22A_GGACCACTAATG	False	False	G0	0.0	0.0	PP	0.42704294602667175	True
Part2Org22A_GGACCGGTAATT	False	False	G0	0.0012380833229901792	0.0	Ret-5	0.47328341888907094	True
Part2Org22A_GGACCTCTGGAG	False	False	G0	0.05649438594976249	0.0	Musc-Im	0.4516118013018497	True
Part2Org22A_GGACCTGCGAGT	False	False	G0	0.0	0.0	NE-1	0.5815774275242108	True
Part2Org22A_GGACGCAATTAA	False	False	G0	0.0031385294344513214	0.005573834422678488	Ret-3	0.5078554945725254	True
Part2Org22A_GGACGTCGCCAG	False	False	G0	0.006907052636838222	0.0	NE-1	0.677103429349111	True
Part2Org22A_GGACTGTAATGC	False	False	G0	0.0	0.0033097784849631406	NE-1	0.689739492213453	True
Part2Org22A_GGAGAAGGCCCA	False	True	G2/M	0.0045481163563369	0.1485239202856638	Astro-4	0.6276117667713604	True
Part2Org22A_GGAGCACATAGG	False	False	G0	0.0	0.00166674650335325	C6-1	0.6331206220914914	True
Part2Org22A_GGAGCTATTAGC	False	False	G0	0.0	0.0	Astro-2	0.6109778347323661	True
Part2Org22A_GGAGCTGTTGCC	False	False	G0	0.0	0.0	Ret-3	0.24227412480573216	False
Part2Org22A_GGAGGAGCCAGN	False	False	G0	0.0	0.0	Astro-3	0.5489868742011583	True
Part2Org22A_GGAGGATCAAGG	False	False	G0	0.0	0.0	Astro-3	0.4159608731451632	True
Part2Org22A_GGAGTTTAAAAT	True	False	G1/S	0.30144044892287675	0.018912023844915353	Ret-5	0.16780023496529572	False
Part2Org22A_GGATACGGCCTG	False	False	G0	0.0	0.0	Ret-3	0.3486356384747304	False
Part2Org22A_GGATAGAACCTA	False	False	G0	0.0	0.0	Ret-4	0.48362330518014823	True
Part2Org22A_GGATGACACTCC	False	False	G0	0.03459296583957597	0.0	NE-1	0.6588738866836138	True
Part2Org22A_GGATGACGTTGA	True	True	G1/S	0.2703325406619408	0.11571537215169661	PP	0.2883201575422382	False
Part2Org22A_GGATGGCTTTCT	False	False	G0	0.0	0.0	NE-1	0.5669780944569638	True
Part2Org22A_GGATGTGTTCAG	False	False	G0	0.041982067291629545	0.0	Astro-2	0.418662951603928	True
Part2Org22A_GGATGTTTCGCT	False	False	G0	0.014103375378161316	0.0	Astro-2	0.5737698286874042	True
Part2Org22A_GGATTGGTTTAA	False	False	G0	0.0	0.0	NE-1	0.5335821839353948	True
Part2Org22A_GGCAACCGTGGT	False	False	G0	0.0	0.0073366690415657436	Ret-3	0.3130072584001131	False
Part2Org22A_GGCAATAAGACG	False	False	G0	0.014885590385667362	0.029533230803297488	Ret-5	0.5584489363191375	True
Part2Org22A_GGCACCCGGTTG	False	False	G0	0.0	0.0	Astro-2	0.5296191575466291	True
Part2Org22A_GGCAGATACTAT	False	False	G0	0.0	0.0	Astro-2	0.25416813793253706	False
Part2Org22A_GGCAGTGACTGA	False	False	G0	0.0	0.0	PP	0.577165403565606	True
Part2Org22A_GGCAGTGCGTCG	False	False	G0	0.0	0.014845146755807491	Astro-2	0.2814137853973313	False
Part2Org22A_GGCATAGTTCGA	False	False	G0	0.0	0.03774071927906584	NE-1	0.428836829948798	True
Part2Org22A_GGCCAAATTATG	False	False	G0	0.03708314667876448	0.0	NE-1	0.6026276327738137	True
Part2Org22A_GGCCACCATCCG	False	False	G0	0.0	0.0	Astro-2	0.214793282726868	False
Part2Org22A_GGCCCACCCTAN	False	False	G0	0.0	0.0	Astro-3	0.4123587642952282	True
Part2Org22A_GGCCGACCGATT	False	False	G0	0.0	0.0	Astro-2	0.3927846186635379	True
Part2Org22A_GGCCGCAGTCTA	False	False	G0	0.0	0.0	PP	0.43176396034977454	True
Part2Org22A_GGCCGTTCTCTC	False	False	G0	0.0	0.0	C6-1	0.8623095140462453	True
Part2Org22A_GGCCTCTATCCG	False	False	G0	0.00035409350612082167	0.0	Ret-3	0.34584580058459036	False
Part2Org22A_GGCCTGTCCTGC	True	False	G1/S	0.11091958740715721	0.0	NE-1	0.5077598487560226	True
Part2Org22A_GGCCTTCCAGTA	False	False	G0	0.0	0.0	NE-1	0.32860451809225766	False
Part2Org22A_GGCGACCCCTTG	False	False	G0	0.002624391122550142	0.0490988431373193	NE-1	0.5051205950709994	True
Part2Org22A_GGCGAGCTCTGN	False	False	G0	0.0	0.0	Ret-4	0.6085195158112662	True
Part2Org22A_GGCGCCATTTGN	False	False	G0	0.03251681808622776	0.0	PP	0.6104519561105612	True
Part2Org22A_GGCGGCTCACAC	False	False	G0	0.009153930478054143	0.0	NE-1	0.7469123680543022	True
Part2Org22A_GGCGTACCCTAG	False	False	G0	0.0	0.0	NE-1	0.5006601452646718	True
Part2Org22A_GGCGTAGTACTG	False	False	G0	0.0	0.0	NE-1	0.522447952404536	True
Part2Org22A_GGCTACACAATC	False	False	G0	0.007066221626387457	0.00827548390484409	NE-1	0.6650285975175683	True
Part2Org22A_GGCTACCCAGCT	False	False	G0	0.011723215162599823	0.0025776202208549434	Astro-2	0.5770979599992754	True
Part2Org22A_GGCTACCTCGCC	False	False	G0	0.0	0.0	NE-1	0.6684591197024706	True
Part2Org22A_GGCTATAGAACT	False	False	G0	0.004673280694228253	0.0004657712248306927	Ret-3	0.286207392578098	False
Part2Org22A_GGCTATCAAATC	False	False	G0	0.0	0.00972770474850666	NE-1	0.5682368709263897	True
Part2Org22A_GGCTATTGTGGG	False	False	G0	0.0	0.0	PP	0.6346554328132912	True
Part2Org22A_GGCTCAGTCATA	False	False	G0	0.0	0.032226793256186576	PP	0.4654102902143835	True
Part2Org22A_GGCTCCGATAAC	False	False	G0	0.0	0.0561531167340078	NE-1	0.6507857956468325	True
Part2Org22A_GGCTCTCAGAAC	False	False	G0	0.0	0.013913922359853234	Astro-2	0.4144572711111882	True
Part2Org22A_GGCTTCGACTTC	False	False	G0	0.0	0.0	NE-1	0.5384287026420698	True
Part2Org22A_GGGACAAAGGGG	False	False	G0	0.0	0.0	Astro-2	0.6342023520190467	True
Part2Org22A_GGGACCTTAGCA	False	False	G0	0.0	0.0	NE-1	0.15945222313133728	False
Part2Org22A_GGGAGCCCCCTT	False	False	G0	0.0	0.0	Ret-3	0.2524064471991384	False
Part2Org22A_GGGAGCTCGACA	False	False	G0	0.0	0.0	NE-1	0.7548176863402466	True
Part2Org22A_GGGAGGATTTGC	True	False	G1/S	0.10252225435084625	0.0	NE-1	0.24438250533233116	False
Part2Org22A_GGGAGGCTCAGG	False	False	G0	0.0010899814264060572	0.010294638020271918	Musc-T1	0.469206922410214	True
Part2Org22A_GGGATTCTCCCT	False	False	G0	0.0	0.0	Ret-4	0.8550858686902464	True
Part2Org22A_GGGATTTACCTN	False	False	G0	0.0	0.025923065098139908	Ret-2	0.4460115207362931	True
Part2Org22A_GGGCACCGCCGT	False	False	G0	0.0	0.0	Ret-4	0.6807613238357755	True
Part2Org22A_GGGCAGTGACTC	True	False	G1/S	0.11182567212349433	0.02920519643914583	PP	0.30032087706440347	False
Part2Org22A_GGGCTTGCGGAA	False	False	G0	0.0	0.0017378483329117237	Astro-2	0.3301997035259898	False
Part2Org22A_GGGGAGCGCCGT	False	False	G0	0.03046495414404408	0.0	Astro-4	0.43499306276727534	True
Part2Org22A_GGGGCGTTCGTN	False	False	G0	0.00229952718116399	0.0	NE-1	0.3507463917504045	True
Part2Org22A_GGGGTAGGTACT	False	False	G0	0.0	0.0	Astro-2	0.6128076203536533	True
Part2Org22A_GGGTAAGTATGC	False	False	G0	0.02877747702284371	0.0	Ret-2	0.27026471781032174	False
Part2Org22A_GGGTACAAAGTA	False	False	G0	0.014058537402553497	0.0	Ret-4	0.4630853129225633	True
Part2Org22A_GGGTAGATTCCT	False	False	G0	0.0	0.0	NE-1	0.7056232289017559	True
Part2Org22A_GGGTCCACTTCN	False	False	G0	0.0	0.0	NE-1	0.44295559191354966	True
Part2Org22A_GGGTCTAACGAA	False	False	G0	0.0353168358128379	0.014977480710820697	NE-1	0.6842184089201944	True
Part2Org22A_GGGTTCGTCAGT	False	False	G0	0.0	0.0	Ret-5	0.5519272390078822	True
Part2Org22A_GGTAATATGATA	False	False	G0	0.0	0.0075810247401967784	C6-2	0.43605078936219716	True
Part2Org22A_GGTAATTTCACT	False	False	G0	0.04367696902751497	0.0	Astro-3	0.3866765604831469	True
Part2Org22A_GGTACCAGAGGG	False	False	G0	0.0026273688642373216	0.034757409445153264	PP	0.3709321886553704	True
Part2Org22A_GGTACTGTTACA	False	False	G0	0.013072395521788412	0.0	Ret-4	0.435185052909539	True
Part2Org22A_GGTAGAACAGTA	False	False	G0	0.0	0.0	Ret-3	0.30790854650852006	False
Part2Org22A_GGTAGAGTGCGT	False	False	G0	0.01160697988351438	0.0	Ret-5	0.45564648352288484	True
Part2Org22A_GGTAGCCTCCTG	False	False	G0	0.0	0.0	NE-1	0.7567812627197356	True
Part2Org22A_GGTAGCTTCTCC	True	False	G1/S	0.20208119306920105	0.0	PP	0.2709968056361787	False
Part2Org22A_GGTAGGAGTCTC	False	False	G0	0.0	0.004490562028221083	Astro-3	0.5537473934913079	True
Part2Org22A_GGTAGTACTGGT	False	False	G0	0.017438772896884277	0.0	Astro-3	0.33942856625581835	False
Part2Org22A_GGTATAACAGCC	False	False	G0	0.0	0.0	NE-1	0.6332967012972527	True
Part2Org22A_GGTATAATAGCG	False	False	G0	0.0	0.0	NE-1	0.5770906140885579	True
Part2Org22A_GGTATACGGATG	True	False	G1/S	0.2643611221137991	0.07598126260833865	NE-1	0.3002773611977909	False
Part2Org22A_GGTATTCTCGCN	False	False	G0	0.0	0.0	Musc-Im	0.45017014875993805	True
Part2Org22A_GGTCAAACGAAA	False	False	G0	0.0	0.0	Ret-4	0.3152084295484192	False
Part2Org22A_GGTCAAAGAACG	False	False	G0	0.0	0.0	NE-1	0.3895375863650117	True
Part2Org22A_GGTCCACTCTCG	False	False	G0	0.0	0.0	Astro-3	0.37463130336717343	True
Part2Org22A_GGTCCGGTCTTG	False	False	G0	0.0005319166570026832	0.03049147298188757	PP	0.3645231970554438	True
Part2Org22A_GGTCCTATATAC	False	False	G0	0.04816356084861167	0.0	Astro-5	0.46618144170324066	True
Part2Org22A_GGTCCTTACCCC	False	False	G0	0.0	0.0006142603252692811	Astro-3	0.32253947655795456	False
Part2Org22A_GGTCGCAGTAGA	False	False	G0	0.019070570286340755	0.0	C6-2	0.7325377451321562	True
Part2Org22A_GGTCGGTCGTGG	True	False	G1/S	0.45139582258075334	0.0010498542511460157	PP	0.20666543564492787	False
Part2Org22A_GGTCTATTACCC	False	False	G0	0.0	0.0	Dop-1	0.3078472599059833	False
Part2Org22A_GGTGAAAATCAT	False	False	G0	0.015735305150942947	0.0	Astro-4	0.7887432821493255	True
Part2Org22A_GGTGAAGGGACG	False	False	G0	0.0	0.0	Astro-3	0.521537958604901	True
Part2Org22A_GGTGCAATCAAT	False	False	G0	0.011386108760715342	0.0	Astro-3	0.5937373281485033	True
Part2Org22A_GGTGCCCAGGCN	True	True	G1/S	0.22893074340331732	0.14558988166599085	PP	0.2001061359814032	False
Part2Org22A_GGTGGATATGGC	False	False	G0	0.0	0.0	Ret-2	0.368532034411252	True
Part2Org22A_GGTGGGTTTTTN	False	False	G0	0.0	0.0	NE-1	0.591704176159143	True
Part2Org22A_GGTGTAAACTAG	False	False	G0	0.0	0.01251052326040485	NE-1	0.5381654650017179	True
Part2Org22A_GGTGTCTCACAT	False	False	G0	0.0	0.0	Dop-2	0.48559260202734605	True
Part2Org22A_GGTTAGCAAGTC	False	False	G0	0.0	0.0015137790800447723	NE-1	0.4809392652891985	True
Part2Org22A_GGTTAGCGCTAC	True	True	G1/S	0.15817822108238672	0.13881743820439751	PP	0.298140309868591	False
Part2Org22A_GGTTATCACTAT	False	False	G0	0.0009175177682415314	0.00026144542911432915	Musc-Im	0.5729122929890846	True
Part2Org22A_GGTTATGGCAGA	False	True	G2/M	0.0	0.391981449185562	C6-1	0.4736188189251768	True
Part2Org22A_GGTTCAGTTATT	False	False	G0	0.013139329328674378	0.0	PP	0.30849684271641004	False
Part2Org22A_GGTTCATTTCGC	False	False	G0	0.0	0.0	Astro-2	0.18341720242662526	False
Part2Org22A_GGTTGATCGGAC	False	False	G0	0.0	0.0	Dop-1	0.2154872346036095	False
Part2Org22A_GGTTTGCTGCGG	False	False	G0	0.0	0.0	C6-1	0.39290410583493446	True
Part2Org22A_GGTTTTAATCAC	False	False	G0	0.0	0.0	Astro-2	0.7808295038877803	True
Part2Org22A_GTAAAAAAATGC	False	False	G0	0.002809785361095335	0.01848919573206438	NE-1	0.4575312704460938	True
Part2Org22A_GTAACTCGAACA	False	False	G0	0.0	0.0	Ret-2	0.33512400025904626	False
Part2Org22A_GTAACTGACGCC	False	False	G0	0.0	0.0	Ret-5	0.5170919596143029	True
Part2Org22A_GTAAGAATGGAN	False	False	G0	0.0	0.0	PP	0.30161508356847894	False
Part2Org22A_GTAAGATAGGTG	False	False	G0	0.0	0.0	Astro-4	0.4249733219035933	True
Part2Org22A_GTAAGTGTCTTN	False	False	G0	0.0028079783690108605	0.0	NE-1	0.3935479068073296	True
Part2Org22A_GTAATAACCTAC	False	False	G0	0.0	0.0	Musc-Im	0.37737638934501966	True
Part2Org22A_GTAATATCTGGT	False	False	G0	0.0	0.007649681848000961	Ret-3	0.358148494610803	True
Part2Org22A_GTACAGCCAATA	False	False	G0	0.0	0.0	Dop-2	0.3987661573536765	True
Part2Org22A_GTACATACGAAT	False	False	G0	0.047514183903016656	0.011579632427917364	NE-1	0.46632934475740784	True
Part2Org22A_GTACCAGTATTC	False	False	G0	0.00808937330899006	0.005822990768174071	NE-1	0.45628174151822615	True
Part2Org22A_GTACCGAACCCA	False	False	G0	0.0	0.0	Ret-4	0.35672348876940024	True
Part2Org22A_GTACCTCAGTTT	False	False	G0	0.0	0.0	Ret-4	0.7790867328751927	True
Part2Org22A_GTACCTGGTGCA	False	False	G0	0.0	0.0	C6-1	0.6274669611255942	True
Part2Org22A_GTACGAACTCCG	False	False	G0	0.0	0.0004371059935074787	Ret-2	0.240389862566316	False
Part2Org22A_GTACGCTACTTN	False	False	G0	0.0	0.0	NE-1	0.7127134514274426	True
Part2Org22A_GTACGTGGTTCC	False	False	G0	0.0	0.0	Ret-4	0.2773536887701946	False
Part2Org22A_GTACTACCAAGG	True	False	G1/S	0.28401215361489773	0.0	C6-1	0.5955375781139814	True
Part2Org22A_GTACTCGTGCGC	False	False	G0	0.0	0.0	Astro-3	0.2908617672325514	False
Part2Org22A_GTACTGTACGCC	False	False	G0	0.0	0.0	Ret-3	0.42359468683393403	True
Part2Org22A_GTACTGTAGCCN	False	False	G0	0.0	0.0	Ret-3	0.38339893808417375	True
Part2Org22A_GTACTTAAACAT	False	False	G0	0.013816052790014936	0.0	Astro-3	0.42497582969827785	True
Part2Org22A_GTACTTTACGCT	False	False	G0	0.0	0.0006224957536332693	NE-1	0.3508474367101589	True
Part2Org22A_GTAGAAGCTCCC	False	False	G0	0.0	0.0014048620706859334	C6-2	0.8749337203085114	True
Part2Org22A_GTAGACGCACCC	False	False	G0	0.0	0.0	C6-2	0.8162928801658215	True
Part2Org22A_GTAGACGCTACC	False	False	G0	0.0	0.005333618771543945	C6-2	0.8759090803746987	True
Part2Org22A_GTAGACGCTCAC	False	False	G0	0.0	0.0	C6-2	0.8362077197302737	True
Part2Org22A_GTAGACGCTCCA	False	False	G0	0.0	0.0	C6-2	0.921215323767026	True
Part2Org22A_GTAGACGCTCCC	False	False	G0	0.0	0.000578033842347692	C6-2	0.8913147418707648	True
Part2Org22A_GTAGAGACAAGA	False	False	G0	0.0	0.0	NE-1	0.342735316443932	False
Part2Org22A_GTAGAGCCTAGG	False	False	G0	0.0	0.007674075294020638	Astro-2	0.6755703789212499	True
Part2Org22A_GTAGCAAACTAC	False	False	G0	0.013078364788743036	0.010744593617359745	Astro-3	0.38388432141712914	True
Part2Org22A_GTAGCAGCAGAA	False	False	G0	0.006062047917240692	0.0	Ret-2	0.5171909244775712	True
Part2Org22A_GTAGCCACTCTA	False	False	G0	0.017237675290851764	0.0	Ret-4	0.4398019379968875	True
Part2Org22A_GTAGCCGCTCCC	False	False	G0	0.0	0.0012756284482450633	C6-2	0.8792427047601962	True
Part2Org22A_GTAGCGTAGTCN	False	False	G0	0.024766945920938636	0.0	NE-1	0.6608491671880955	True
Part2Org22A_GTAGGCCAGTAG	False	False	G0	0.0	0.0	C6-1	0.7121564029117837	True
Part2Org22A_GTAGGTCTACGA	False	False	G0	0.0	0.0	PP	0.3858301437843275	True
Part2Org22A_GTAGTGAGACTC	False	False	G0	0.012636158067519757	0.0	NE-1	0.3494279947636864	False
Part2Org22A_GTAGTTAATACT	False	False	G0	0.0	0.0	NE-1	0.42534109734277725	True
Part2Org22A_GTATACTCGTGT	False	False	G0	0.0	0.0	Astro-3	0.3922808707788715	True
Part2Org22A_GTATCAAGCCGG	False	False	G0	0.0	0.0	NE-1	0.5440022842655873	True
Part2Org22A_GTATCACGTCAA	True	False	G1/S	0.13825931516911844	0.07192139863231704	PP	0.518299440781692	True
Part2Org22A_GTATCGTAGATG	False	False	G0	0.0	0.00012111366018889108	Dop-2	0.4239644472826413	True
Part2Org22A_GTATCTGTAGTT	False	False	G0	0.0	0.012366528733369742	NE-1	0.5122792371137355	True
Part2Org22A_GTATGCGCTTAT	False	False	G0	0.0	0.004093229736605379	Astro-4	0.5105928257012899	True
Part2Org22A_GTATGGGCTCGG	False	False	G0	0.0	0.0	C6-2	0.5248662578547338	True
Part2Org22A_GTATTTCCACTA	False	False	G0	0.0	0.0	Astro-3	0.40484449785469795	True
Part2Org22A_GTCACAACGTTG	False	False	G0	0.0	0.0	Ret-2	0.3436227213142662	False
Part2Org22A_GTCACCGGCCTG	False	False	G0	0.0	0.0	Ret-4	0.8978567511232767	True
Part2Org22A_GTCACTCGTAAT	False	False	G0	0.0070782835091401436	0.012429540506585736	Astro-2	0.5883451169498486	True
Part2Org22A_GTCAGCGTCTGN	False	False	G0	0.0	0.0	C6-1	0.9216228188122784	True
Part2Org22A_GTCAGGTCTCGT	True	False	G1/S	0.2505490821740885	0.0	NE-1	0.4268336426207631	True
Part2Org22A_GTCATAGAGGAG	False	False	G0	0.0	0.0	NE-1	0.7482791876314685	True
Part2Org22A_GTCATAGCGCCC	False	False	G0	0.0	0.0	NE-1	0.3943640147031954	True
Part2Org22A_GTCATAGTGAAT	False	False	G0	0.0	0.0	Ret-5	0.5034411639024935	True
Part2Org22A_GTCATCTAAGGC	False	False	G0	0.0	0.0	Astro-2	0.6691984500888793	True
Part2Org22A_GTCATTCACTTG	False	False	G0	0.0	0.0	Astro-2	0.5804084203909087	True
Part2Org22A_GTCATTCAGTCN	False	False	G0	0.0	0.0	NE-1	0.6677087997333909	True
Part2Org22A_GTCATTCCTTAG	False	False	G0	0.0	0.0	NE-1	0.518035168437647	True
Part2Org22A_GTCCCAATCTTC	False	False	G0	0.0	0.0	C6-1	0.60319335008984	True
Part2Org22A_GTCCCACCTATA	False	False	G0	0.0	0.0	Astro-4	0.4557089429141635	True
Part2Org22A_GTCCCATAAACA	False	False	G0	0.0	0.0	Ret-4	0.25596302230824924	False
Part2Org22A_GTCCCATCCTAG	False	False	G0	0.0	0.0	Ret-3	0.24556418281246448	False
Part2Org22A_GTCCCTGTTCGT	False	False	G0	0.0	0.0	NE-1	0.6966309080294084	True
Part2Org22A_GTCCGTTAGCAA	False	False	G0	0.0	0.0	C6-1	0.6164437984687714	True
Part2Org22A_GTCCTCAATATG	False	False	G0	0.0	0.0	Ret-4	0.269207150573776	False
Part2Org22A_GTCCTCCCGTTT	False	False	G0	0.0	0.0	Astro-2	0.5572966253339683	True
Part2Org22A_GTCCTCCTCTAN	False	False	G0	0.0	0.004847673697483345	NE-1	0.15752372638078144	False
Part2Org22A_GTCCTCTCACAT	False	False	G0	0.012012234934259715	0.014993446428896723	NE-1	0.5895292413159231	True
Part2Org22A_GTCCTGTACACT	True	False	G1/S	0.17719908253269678	0.017110669108976267	PP	0.24475878629389491	False
Part2Org22A_GTCCTGTTTGCT	False	False	G0	0.0	0.0	Astro-4	0.5475252618594684	True
Part2Org22A_GTCCTTTTCTCC	False	False	G0	0.0015833120252367692	0.011908432137182503	Astro-2	0.39813145223463603	True
Part2Org22A_GTCGAAATATAC	False	False	G0	0.0	0.0054692449186301275	Astro-3	0.32798769230288155	False
Part2Org22A_GTCGACCTCGAA	False	False	G0	0.002126569163308677	0.0	NE-1	0.8418642446596901	True
Part2Org22A_GTCGCACTCATN	False	False	G0	0.0044573476543220926	0.0	NE-1	0.5892234874386714	True
Part2Org22A_GTCGCGGTAGCC	False	False	G0	0.0	0.003673091408712114	NE-1	0.6128704583334738	True
Part2Org22A_GTCGTGATCTGT	False	False	G0	0.0	0.0	NE-1	0.7228258361148986	True
Part2Org22A_GTCGTGGATTTA	False	False	G0	0.0	0.0	Astro-2	0.5600179652353849	True
Part2Org22A_GTCGTGTTTACG	False	False	G0	0.0	0.010049492201019545	Astro-4	0.5495222480134981	True
Part2Org22A_GTCGTTATTTAA	False	False	G0	0.0	0.0037083071775481694	NE-1	0.8059986381459899	True
Part2Org22A_GTCTAGCATATG	False	False	G0	0.0	0.003933095043567949	C6-1	0.5995322810981886	True
Part2Org22A_GTCTATACTCTC	False	False	G0	0.0014821876668490472	0.0	NE-1	0.12963038770239585	False
Part2Org22A_GTCTCAAGAATA	False	False	G0	0.0	0.0	Ret-5	0.46116967381512175	True
Part2Org22A_GTCTCATATGTG	False	False	G0	0.0032800546723201662	0.005229057304128194	NE-1	0.5341550773619294	True
Part2Org22A_GTCTCCTAGAAA	False	False	G0	0.0	0.0	Astro-3	0.389980459833591	True
Part2Org22A_GTCTCGGGCCCT	False	False	G0	0.0	0.0	NE-1	0.6785494888336505	True
Part2Org22A_GTCTCGGGTGCT	False	False	G0	0.0	0.0	NE-2	0.14522343101519158	False
Part2Org22A_GTCTCTTGCATN	False	False	G0	0.0003063437863588117	0.0	Ret-4	0.7799990993339673	True
Part2Org22A_GTCTGAAAAAGT	False	False	G0	0.0	0.0	Astro-3	0.3215407006262375	False
Part2Org22A_GTCTGCAATCTA	False	False	G0	0.0	0.0	Ret-3	0.40777822710229183	True
Part2Org22A_GTCTGGCTATTT	True	False	G1/S	0.32792996419302617	0.09469257978666659	Astro-2	0.33940153554375746	False
Part2Org22A_GTCTGTACGACT	False	False	G0	0.010861360346247486	0.0	NE-1	0.7284688721713974	True
Part2Org22A_GTCTTAGCAGGA	False	False	G0	0.023537927645251235	0.03184885188308378	NE-1	0.5011569172980417	True
Part2Org22A_GTCTTGTAGAGT	False	False	G0	0.0	0.0	Astro-2	0.3675576143578273	True
Part2Org22A_GTCTTTAGGGCT	False	False	G0	0.0	0.0	NE-1	0.4377603350895068	True
Part2Org22A_GTCTTTGCAGTA	False	False	G0	0.0	0.0023894753066895217	Ret-3	0.3309671627766743	False
Part2Org22A_GTGAAAATAGAA	False	False	G0	0.0	0.0	Musc-Im	0.7613142513552476	True
Part2Org22A_GTGAATATGTCG	False	False	G0	0.0	0.0	NE-1	0.5893157274957126	True
Part2Org22A_GTGACCACGGCA	False	False	G0	0.0	0.0	Astro-3	0.31489054147097617	False
Part2Org22A_GTGACCTAGTCC	False	False	G0	0.0	0.0022125473596865284	Astro-2	0.3668661174396974	True
Part2Org22A_GTGACTAAGGGG	False	False	G0	0.0	0.0	NE-2	0.1847132574906554	False
Part2Org22A_GTGAGACACAGA	False	False	G0	0.0	0.020804919537687903	NE-1	0.5998537674426262	True
Part2Org22A_GTGAGCTGGCAN	False	False	G0	0.01651352843793749	0.0030197223991841396	Astro-2	0.48847333237583557	True
Part2Org22A_GTGATATTGACA	False	False	G0	0.0	0.0049043396822730295	PP	0.5444359903995446	True
Part2Org22A_GTGATCGTCCGT	False	False	G0	0.0	0.0	Astro-4	0.41921081377202757	True
Part2Org22A_GTGCAAGGGAAA	False	False	G0	0.018716583201409197	0.0	Astro-3	0.6080889351725985	True
Part2Org22A_GTGCATACGGTA	False	False	G0	0.0	0.0	NE-1	0.6814464154258825	True
Part2Org22A_GTGCCGGGAATA	False	False	G0	0.0	0.0	Ret-3	0.48322392764002864	True
Part2Org22A_GTGCGGACTCGA	False	False	G0	0.0	0.0	Ret-4	0.32674220516252617	False
Part2Org22A_GTGCTTCTCTCT	False	False	G0	0.0	0.00788188265823844	Astro-2	0.5617330554274753	True
Part2Org22A_GTGGAACTCTAC	False	False	G0	0.027982458834529083	0.0	NE-1	0.5958818815492793	True
Part2Org22A_GTGGACCAAATN	False	False	G0	0.0	0.0	NE-1	0.449304753422682	True
Part2Org22A_GTGGACTACCCN	False	False	G0	0.0	0.0	Astro-3	0.40424787922333316	True
Part2Org22A_GTGGATTCTGCC	False	False	G0	0.0	0.0	Astro-2	0.5846699994391208	True
Part2Org22A_GTGGCAGACGCT	False	False	G0	0.007275945603921163	0.0	PP	0.5337884924426669	True
Part2Org22A_GTGGCCGCCTAC	False	False	G0	0.0	0.0	Ret-3	0.29829246166004364	False
Part2Org22A_GTGGCGCCGTCC	False	False	G0	0.0	0.0	NE-1	0.46338410353249293	True
Part2Org22A_GTGGCTGGTAAA	False	False	G0	0.0	0.01686884045392138	PP	0.4582408218953411	True
Part2Org22A_GTGGGAATTCTT	False	False	G0	0.0017988129047946057	0.0	PP	0.5282461824821971	True
Part2Org22A_GTGGTATCAGTC	False	False	G0	0.003539196203757058	0.08848091863839691	NE-1	0.3857925865799813	True
Part2Org22A_GTGGTCTTACGC	False	False	G0	0.015176337097493327	0.0	Musc-Im	0.535677603711811	True
Part2Org22A_GTGGTTAGGTCT	False	False	G0	0.02377857200455412	0.0	Musc-T2	0.35091366487383185	True
Part2Org22A_GTGTAAAGACCN	False	False	G0	0.0018900968176292757	0.0	Musc-Im	0.5199154582904342	True
Part2Org22A_GTGTACTTCGTC	False	False	G0	0.0	0.0	Musc-Im	0.26578949561807136	False
Part2Org22A_GTGTACTTCGTN	False	False	G0	0.0	0.0	Musc-Im	0.27187726495951153	False
Part2Org22A_GTGTAGGATCGA	False	False	G0	0.005154093274788882	0.0	Ret-4	0.2829163906103093	False
Part2Org22A_GTGTCCACCCAC	False	False	G0	0.0	0.0	NE-1	0.5309994350724565	True
Part2Org22A_GTGTCTCCCTTA	False	False	G0	0.0	0.0004203046367203643	NE-1	0.4375529580101328	True
Part2Org22A_GTGTGGGCAGTG	False	False	G0	0.026424625920857658	0.0	PP	0.554092962964515	True
Part2Org22A_GTGTGGTCCTTG	False	False	G0	0.029373050352966123	0.0	NE-2	0.21103510120379076	False
Part2Org22A_GTTAAACAAGGA	False	False	G0	0.0	0.003838625946948	NE-1	0.5077933449103815	True
Part2Org22A_GTTAAATCAGAT	False	False	G0	0.0	0.0	Ret-4	0.2972537529652002	False
Part2Org22A_GTTAATCGTAGG	False	False	G0	0.0	0.0	Musc-T1	0.6449586748442407	True
Part2Org22A_GTTACACGGCTN	False	False	G0	0.0	0.0	Dop-2	0.5433996300227281	True
Part2Org22A_GTTACATCGTCT	False	False	G0	0.0	0.0	Astro-2	0.5150188770260734	True
Part2Org22A_GTTACCACGACA	False	False	G0	0.021229535031273918	0.0	C6-1	0.6739788413197517	True
Part2Org22A_GTTATTATTTAT	False	False	G0	0.056719376941889506	0.0	NE-1	0.4351735467075609	True
Part2Org22A_GTTCAGAACTAG	False	False	G0	0.06090139990379704	0.0	Ret-5	0.31355953343493986	False
Part2Org22A_GTTCAGACCACC	False	False	G0	0.009636522167372357	0.0	NE-1	0.4492054622639993	True
Part2Org22A_GTTCATCCGAGT	False	False	G0	0.0	0.0	Astro-2	0.7537653276523275	True
Part2Org22A_GTTCATTAGGAN	False	False	G0	0.02305753407176212	0.0	PP	0.5489725237159805	True
Part2Org22A_GTTCCAAGGCGG	False	False	G0	0.0773372432225399	0.0	Dop-2	0.26902616843144284	False
Part2Org22A_GTTCCGAAGGCC	False	False	G0	0.0	0.01758728324387459	NE-1	0.6369547085573503	True
Part2Org22A_GTTCCGAGGGAG	False	False	G0	0.0	0.0010666271631115335	C6-2	0.67654059730745	True
Part2Org22A_GTTCCGCTGAGT	False	True	G2/M	0.04032175619538288	0.5829784286784963	PP	0.23453243210499294	False
Part2Org22A_GTTCGAATGCCN	False	False	G0	0.049146689851843305	0.0	Ret-5	0.6186980540765722	True
Part2Org22A_GTTCGATACTTT	False	False	G0	0.0	0.04838841307498875	Musc-Im	0.46338655127032996	True
Part2Org22A_GTTCGATCTTTN	False	False	G0	0.0	0.0	Musc-Im	0.5816730896365587	True
Part2Org22A_GTTCGGTTCTCG	False	False	G0	0.01774551239648732	0.0	Astro-3	0.2549945206308602	False
Part2Org22A_GTTCTACTGGCA	False	False	G0	0.0	0.0	NE-1	0.4877343818168618	True
Part2Org22A_GTTCTCGGAACC	False	False	G0	0.02251428178556426	0.0	Astro-2	0.7122048235518651	True
Part2Org22A_GTTCTGAGAAAC	False	False	G0	0.009274939672330913	0.0	Astro-3	0.42226619826221196	True
Part2Org22A_GTTCTTGAAGTN	False	False	G0	0.011606958040036105	0.0	NE-1	0.7006833952013355	True
Part2Org22A_GTTCTTGCTTTT	False	False	G0	0.019246359926141494	0.037622160924806004	Ret-2	0.31091406236934305	False
Part2Org22A_GTTCTTTGCCCT	False	False	G0	0.0	0.0	Astro-2	0.4853179361987262	True
Part2Org22A_GTTGACGCTCCC	False	False	G0	0.0	0.0	C6-2	0.8950457500365376	True
Part2Org22A_GTTGCAGCTGCG	False	False	G0	0.02926243679172036	0.0	Astro-2	0.4549108811746261	True
Part2Org22A_GTTGCGAGATAC	False	False	G0	0.0	0.0	Musc-T1	0.40659289915313485	True
Part2Org22A_GTTGCTCTGGGA	False	False	G0	0.00805607489417552	0.0	NE-1	0.8455111502126134	True
Part2Org22A_GTTGGCGTCAAG	False	False	G0	0.0	0.013896967816722316	Ret-3	0.27793225662373616	False
Part2Org22A_GTTGGGCAAGAG	False	False	G0	0.010627102230745384	0.0	Astro-3	0.4936327513955505	True
Part2Org22A_GTTGTAAACCCA	False	False	G0	0.03546890213525115	0.0	PP	0.3717292179809077	True
Part2Org22A_GTTGTCGAGTAA	False	False	G0	0.009385325885409752	0.0	Astro-1	0.42797304423282223	True
Part2Org22A_GTTGTCGGCCCG	False	False	G0	0.0	0.0	Astro-3	0.6652367922735483	True
Part2Org22A_GTTGTTTATTCN	False	False	G0	0.0	0.0	NE-1	0.49451844425052804	True
Part2Org22A_GTTTACGTTTAC	False	False	G0	0.0	0.0	Ret-3	0.5767140213853539	True
Part2Org22A_GTTTAGACTTTG	False	False	G0	0.0	0.0	Astro-2	0.49703994264807216	True
Part2Org22A_GTTTCGCACAAC	False	False	G0	0.0	0.009469091179017392	Musc-T1	0.31796587077102273	False
Part2Org22A_GTTTCTCCACCA	False	True	G2/M	0.06978046725047791	0.49852492565812007	NE-1	0.22034048052494293	False
Part2Org22A_GTTTGAAAGCTC	False	False	G0	0.0	0.0	Ret-4	0.33034305304898737	False
Part2Org22A_GTTTGACTTCTT	False	False	G0	0.0	0.0	Ret-5	0.2552852888399771	False
Part2Org22A_GTTTGAGGCATT	False	False	G0	0.0	0.0	Musc-Im	0.724600085304599	True
Part2Org22A_GTTTGCCTGGGA	False	False	G0	0.0	0.0	Astro-4	0.5375096582683389	True
Part2Org22A_GTTTGCGGTCTC	False	False	G0	0.05065160877801418	0.0	Astro-3	0.3885028947396435	True
Part2Org22A_GTTTGTTCCTAC	False	False	G0	0.0	0.0	Astro-2	0.28871987254281817	False
Part2Org22A_GTTTTGTGGGAA	False	False	G0	0.0	0.0	Astro-2	0.4828048056874027	True
Part2Org22A_TAAAACTGGAAT	False	False	G0	0.0	0.0	Ret-5	0.2386937051044347	False
Part2Org22A_TAAACCCCAATA	True	False	G1/S	0.22742185546250238	0.04954902398338687	Ret-2	0.24283127609588903	False
Part2Org22A_TAAAGCGATGCT	False	False	G0	0.0	0.0	Ret-3	0.30595359281733	False
Part2Org22A_TAAAGGTTCCTG	False	False	G0	0.05207385466043634	0.003068629073622328	Astro-3	0.18558815906985227	False
Part2Org22A_TAAAGTACCGGA	False	False	G0	0.0	0.0010886350581181719	Ret-2	0.35013830566043824	True
Part2Org22A_TAAAGTTGGGGT	False	False	G0	0.0	0.0037174965299809795	Astro-2	0.6748661539361812	True
Part2Org22A_TAACACCTAACT	False	False	G0	0.0	0.0	NE-1	0.6665094018352218	True
Part2Org22A_TAACATCGACCA	False	False	G0	0.0	0.0	NE-1	0.4962886776235978	True
Part2Org22A_TAACCCGGAAAT	False	False	G0	0.0	0.0	NE-1	0.7965796277276298	True
Part2Org22A_TAACCTAGCATA	False	False	G0	0.0	0.0	NE-1	0.5734735298919535	True
Part2Org22A_TAACGAGCAGAN	False	False	G0	0.0	0.0	NE-1	0.6406860182387125	True
Part2Org22A_TAACGATCGCTC	False	False	G0	0.0	0.0	Ret-3	0.3242380345089699	False
Part2Org22A_TAACGGTCCATN	False	False	G0	0.007363152766572043	9.289176466627847e-05	Musc-T1	0.35004327298043914	True
Part2Org22A_TAACGTTATGTG	False	False	G0	0.0	0.0	Astro-2	0.45153005297120113	True
Part2Org22A_TAACTAACGACG	False	False	G0	0.0	0.0	Ret-3	0.4857276411940744	True
Part2Org22A_TAACTATTTCGA	False	False	G0	0.013957332853902162	0.0	NE-1	0.4906028852485406	True
Part2Org22A_TAACTTACACGG	False	False	G0	0.05841244032299881	0.0008823450272003917	NE-1	0.8141104082231617	True
Part2Org22A_TAACTTCGTGTT	False	False	G0	0.0	0.0	Astro-1	0.26436656730255126	False
Part2Org22A_TAAGAAAGCTAC	False	False	G0	0.0	0.0	NE-1	0.605024342367727	True
Part2Org22A_TAAGACGCGAGG	False	False	G0	0.0	0.010313933511416908	NE-1	0.4987318373897192	True
Part2Org22A_TAAGAGCCTAGG	False	False	G0	0.0	0.005632473188621192	Astro-2	0.7691995355688089	True
Part2Org22A_TAAGCATTTCCC	False	False	G0	0.021859733789299327	0.0	Astro-3	0.6374368101882143	True
Part2Org22A_TAAGCCCGCCTC	False	False	G0	0.028029886509782977	0.008315564392514031	Ret-4	0.3199869768029939	False
Part2Org22A_TAAGCCCGTCGG	False	False	G0	0.0	0.0	C6-1	0.7821213416933613	True
Part2Org22A_TAAGCCGGGGTA	False	False	G0	0.017402828034273694	0.0	Ret-2	0.36602808141142423	True
Part2Org22A_TAAGCCTTTCCA	False	False	G0	0.0	0.026631969373302016	NE-1	0.44856883626922534	True
Part2Org22A_TAAGCGCGGATG	False	False	G0	0.0	0.0	Astro-5	0.3538878218943377	True
Part2Org22A_TAAGCGTGTCTA	False	False	G0	0.0	0.005577933728588707	Astro-2	0.41146163255938306	True
Part2Org22A_TAAGCTGTCTGA	False	False	G0	0.0	0.00829570137944354	Musc-Im	0.3933196069396746	True
Part2Org22A_TAAGGAGCGGCA	False	False	G0	0.0	0.0	Ret-3	0.3750482581660767	True
Part2Org22A_TAAGGTTGGACC	False	False	G0	0.0	0.0	NE-1	0.3832320899664926	True
Part2Org22A_TAAGTCAAGTGG	False	False	G0	0.0	0.00045312590716586843	NE-1	0.6770022234161842	True
Part2Org22A_TAAGTCAGAACT	False	False	G0	0.007310843636961367	0.0014780255046285193	NE-1	0.6445008711944177	True
Part2Org22A_TAAGTGGGCAGT	False	False	G0	0.0	0.0	Ret-3	0.3742167556811446	True
Part2Org22A_TAATACGGGATT	False	False	G0	0.0	0.0	Astro-3	0.6616195280737247	True
Part2Org22A_TAATACTAACGA	False	False	G0	0.030738102902849035	0.0	PP	0.46261990083068677	True
Part2Org22A_TAATCGCGGGGC	False	False	G0	0.017499527553477046	0.0	Ret-3	0.19600913411646473	False
Part2Org22A_TAATTACTAGAN	False	False	G0	0.0	0.0	C6-1	0.5144026767740699	True
Part2Org22A_TACAAAGCATTT	False	False	G0	0.0053968068985610195	0.01897057421836383	NE-1	0.5820412369528039	True
Part2Org22A_TACAACATAAGG	False	False	G0	0.032939599650605805	0.008258172703463905	Astro-2	0.7879049649878497	True
Part2Org22A_TACAATAAGACG	False	False	G0	0.04706555314711925	0.0	Ret-5	0.414416104768767	True
Part2Org22A_TACAATCAGCTA	False	False	G0	0.0	0.0060257081703252845	Musc-Im	0.4542488234877618	True
Part2Org22A_TACACAGGGATG	False	False	G0	0.0	0.0	Astro-2	0.733970720256212	True
Part2Org22A_TACACCAACACA	False	False	G0	0.0	0.0	Astro-2	0.43749767452659644	True
Part2Org22A_TACACCCGACAT	False	False	G0	0.015645297596872946	0.0	NE-1	0.2609633828763416	False
Part2Org22A_TACAGGGTTTTT	False	False	G0	0.005992459537621249	0.0	PP	0.5317645108089052	True
Part2Org22A_TACAGTGGGTAT	False	False	G0	0.0	0.0061085472864894075	Ret-4	0.2298261427818703	False
Part2Org22A_TACAGTTGAAGT	False	True	G2/M	0.0	0.2523189008033625	C6-1	0.5678662020488305	True
Part2Org22A_TACATCACGCTT	False	False	G0	0.0	0.0	PP	0.3910793237233763	True
Part2Org22A_TACATGGCCCGC	False	False	G0	0.0	0.0	NE-1	0.7345139057481617	True
Part2Org22A_TACCATGTCGAC	False	False	G0	0.0	0.0	Ret-2	0.4343107917251556	True
Part2Org22A_TACCCACCTATA	False	False	G0	0.0	0.0	Astro-4	0.46638315873066155	True
Part2Org22A_TACCGAGTTCGC	False	False	G0	0.00838869696417768	0.0	Ret-4	0.27165623894483204	False
Part2Org22A_TACCGGTACAAC	False	False	G0	0.0	0.0012170052549396902	Astro-3	0.571459222162066	True
Part2Org22A_TACCGTAGAGCC	False	False	G0	0.028229862314695955	0.0	PP	0.11380188243590615	False
Part2Org22A_TACCTCAGCTTA	False	False	G0	0.0	0.0	Dop-1	0.42157267394142334	True
Part2Org22A_TACCTCCCACTT	False	False	G0	0.0	0.010773913727788647	NE-1	0.5156898811320645	True
Part2Org22A_TACCTTGGGGAG	False	False	G0	0.0	0.0	Ret-3	0.44018056888322266	True
Part2Org22A_TACCTTTAACAG	False	False	G0	0.0	0.0	NE-1	0.3789424150288437	True
Part2Org22A_TACGAGTCGGAG	False	False	G0	0.0	0.0021193908107334284	Astro-2	0.6418351136997871	True
Part2Org22A_TACGATCGGCTN	False	False	G0	0.0	0.010951091729136156	Ret-4	0.6470916004904705	True
Part2Org22A_TACGCACCGCGC	False	False	G0	0.003770293329311126	0.0	Ret-4	0.3287855037496956	False
Part2Org22A_TACGCGGCCATT	False	False	G0	0.0	0.0	Dop-2	0.6115202291710589	True
Part2Org22A_TACGCTTTTAGG	False	False	G0	0.0	0.0	Astro-2	0.5488841870340931	True
Part2Org22A_TACGGATTTAGT	False	False	G0	0.06809361872350389	0.0	NE-1	0.38012130440962527	True
Part2Org22A_TACGGGAACGGC	False	False	G0	0.00012840878612451232	0.0	Astro-2	0.25273589191361834	False
Part2Org22A_TACGTCTCAGCC	False	False	G0	0.0	0.0	NE-1	0.5879625725335906	True
Part2Org22A_TACGTGATGGCT	False	False	G0	0.030321881829999533	0.0	NE-1	0.6421536419040468	True
Part2Org22A_TACGTGTGGCCN	False	False	G0	0.0	0.0006136778604230256	Astro-3	0.4177564074414233	True
Part2Org22A_TACTACAAGCTA	False	False	G0	0.0	0.0	NE-1	0.46438305010720443	True
Part2Org22A_TACTAGCTCCAG	False	False	G0	0.0	0.0	Ret-3	0.4363809314078159	True
Part2Org22A_TACTATCTCATC	False	False	G0	0.02968588141762203	0.0	NE-1	0.22093194952996936	False
Part2Org22A_TACTCCAAGAAC	False	False	G0	0.0	0.0	C6-1	0.7055739186911476	True
Part2Org22A_TACTCGCTGGCN	False	False	G0	0.0	0.0	NE-1	0.5510857906424113	True
Part2Org22A_TACTCGTGCTAT	False	False	G0	0.0	0.0	Astro-3	0.578322568215013	True
Part2Org22A_TACTCTATTGGG	True	True	G2/M	0.26717361650542265	0.2771200126994493	PP	0.25304530828079747	False
Part2Org22A_TACTGGACGACT	False	False	G0	0.005084502817206456	0.0	NE-1	0.5566236032404069	True
Part2Org22A_TACTGGGCCTCG	False	False	G0	0.0	0.0	NE-1	0.47660150491869674	True
Part2Org22A_TACTTCTATGGN	False	False	G0	0.0	0.0	Ret-4	0.8171429253319467	True
Part2Org22A_TAGAAGGCAGTT	False	False	G0	0.09830040530949674	0.0	Astro-2	0.2611888263345694	False
Part2Org22A_TAGACATGCAGG	False	False	G0	0.0	0.0	Astro-3	0.5142616894986483	True
Part2Org22A_TAGAGACGGAGN	False	False	G0	0.0	0.0	NE-1	0.4886558476585343	True
Part2Org22A_TAGAGCATAGAT	False	False	G0	0.0	0.007943772058647	PP	0.45955317147722546	True
Part2Org22A_TAGATACAGGAA	False	True	G2/M	0.0	0.5225751207144596	Ret-2	0.21754422868662376	False
Part2Org22A_TAGATAGTCCCN	False	False	G0	0.0	0.0	NE-1	0.5981307524911897	True
Part2Org22A_TAGCAAGAAGCT	False	False	G0	0.0	0.0	NE-1	0.8272009688841812	True
Part2Org22A_TAGCCAGTCTAA	False	False	G0	0.0	0.0	Astro-2	0.3274301241541108	False
Part2Org22A_TAGCCATCGCTG	False	False	G0	0.0	0.0	Musc-Im	0.49701052056178363	True
Part2Org22A_TAGCCTAGCAAC	False	False	G0	0.0	0.0	Astro-3	0.6724981287771814	True
Part2Org22A_TAGCCTTAAGCN	False	False	G0	0.0	0.0	NE-1	0.32796446804929247	False
Part2Org22A_TAGCGAACTTAC	False	False	G0	0.0	0.0009651481475909221	PP	0.4364829449652294	True
Part2Org22A_TAGCGCCAGGGN	False	False	G0	0.0	0.005871718161166459	NE-1	0.646835127111762	True
Part2Org22A_TAGCGTGGCATG	False	False	G0	0.0	0.0	Astro-3	0.4433199055487375	True
Part2Org22A_TAGCTCGCGTTN	False	False	G0	0.0	0.0	NE-1	0.6063751901990606	True
Part2Org22A_TAGCTTGATGAC	False	False	G0	0.0	0.0	Astro-3	0.6003675723552291	True
Part2Org22A_TAGGATTCCGAG	False	False	G0	0.0	0.0	Astro-4	0.3853777503875576	True
Part2Org22A_TAGGCTTCTCTT	False	False	G0	0.021128895326587273	0.00016072736013372524	PP	0.5978039591400287	True
Part2Org22A_TAGGTAGGTCAT	False	False	G0	0.003298802573961741	0.0	Astro-3	0.542772644185192	True
Part2Org22A_TAGGTCTCGAGG	False	False	G0	0.0031641060555663214	0.0	Astro-2	0.4484465059565934	True
Part2Org22A_TAGTATTCTCGT	False	False	G0	0.0	0.0	Astro-2	0.38307984658368377	True
Part2Org22A_TAGTCGTTGCTG	False	False	G0	0.0	0.0	Ret-4	0.6900049846072905	True
Part2Org22A_TAGTGATAAACA	False	False	G0	0.0	0.0	Astro-4	0.6807503892736498	True
Part2Org22A_TAGTGATCTCCA	False	False	G0	0.0	0.0	Astro-4	0.46680744163630705	True
Part2Org22A_TAGTTCAAGTTG	False	False	G0	0.0	0.0	NE-1	0.584900414375695	True
Part2Org22A_TAGTTCTATGAA	False	False	G0	0.0	0.0	C6-1	0.9948035865163356	True
Part2Org22A_TAGTTTAGCTGG	False	False	G0	0.010033390671366063	0.0028809845201666737	Ret-2	0.33449940291265373	False
Part2Org22A_TATAATCGTAGG	False	False	G0	0.015047669890029465	0.0	Musc-T1	0.49196852739152014	True
Part2Org22A_TATACACACTCC	True	False	G1/S	0.11335049806891129	0.004394450381108565	NE-1	0.528582780045179	True
Part2Org22A_TATACCAATGTT	False	False	G0	0.0	0.0	Astro-3	0.35896548762194885	True
Part2Org22A_TATACGTTACGG	False	False	G0	0.0	0.0	Astro-3	0.49299415160690885	True
Part2Org22A_TATAGAGTTCGC	False	False	G0	0.0044165594694429156	0.0022194835374738575	Astro-2	0.781402881362716	True
Part2Org22A_TATAGATGGTAA	False	False	G0	0.007884368644811382	0.0	Astro-6	0.7193949884269609	True
Part2Org22A_TATAGCTAGCCG	False	False	G0	0.0	0.0	Ret-2	0.47024064783217373	True
Part2Org22A_TATATCAGCTGA	False	False	G0	0.0	0.0	Ret-4	0.2334858961126093	False
Part2Org22A_TATATCCCTCTT	True	False	G1/S	0.11130034597336179	0.0	C6-1	0.6464366301050435	True
Part2Org22A_TATATCGGATGA	False	False	G0	0.0	0.0	Ret-6	0.3857863363783402	True
Part2Org22A_TATATCGGATGC	False	False	G0	0.0	0.006520174648015957	Ret-6	0.5036593736045105	True
Part2Org22A_TATCACAGGGAG	False	False	G0	0.0	0.0	Ret-4	0.4716883173094592	True
Part2Org22A_TATCATCGTTAC	False	False	G0	0.0	0.0	Astro-2	0.5349478692126698	True
Part2Org22A_TATCCAGGCCTG	False	False	G0	0.0	0.0	NE-1	0.6906527316402854	True
Part2Org22A_TATCCATACAAC	True	False	G1/S	0.14752449333775686	0.0	C6-1	0.5970661300183192	True
Part2Org22A_TATCGGGCTTAG	False	False	G0	0.011737942341212906	0.06491871105563259	NE-1	0.39754757540735114	True
Part2Org22A_TATCGTACCTAG	False	False	G0	0.0144634651090735	0.0044311236826972975	NE-1	0.41669734460561664	True
Part2Org22A_TATCTCCAGTAT	False	False	G0	0.01006879394222916	0.0	Ret-2	0.2917604844325184	False
Part2Org22A_TATCTCGATTGG	False	False	G0	0.0	0.0032215448282171635	Astro-2	0.5738709712338657	True
Part2Org22A_TATCTTGCGCGC	False	False	G0	0.0	0.0	Ret-5	0.5375921211216432	True
Part2Org22A_TATCTTGGGCCN	False	False	G0	0.0	0.003832768562132534	Astro-3	0.3885246485665312	True
Part2Org22A_TATGAAATAACA	False	False	G0	0.0	0.0	Astro-2	0.660310516460244	True
Part2Org22A_TATGAAATTCGG	False	False	G0	0.0	0.0	Ret-3	0.48089527184252023	True
Part2Org22A_TATGACGGAAGC	False	False	G0	0.0	0.02204275092486234	FB-2	0.18761095394438124	False
Part2Org22A_TATGACTGTCCT	False	False	G0	0.0	0.004593024073863509	NE-1	0.3682044892302901	True
Part2Org22A_TATGAGAGCAGA	False	False	G0	0.0	0.007119094367177268	PP	0.38378886058983674	True
Part2Org22A_TATGAGCCGGAA	False	False	G0	0.011125280352326588	0.016229004541539017	Astro-4	0.29970666901408527	False
Part2Org22A_TATGATGCGACA	False	False	G0	0.0	0.0	Ret-4	0.6063850283277094	True
Part2Org22A_TATGCCGCAACG	False	False	G0	0.0	0.0	NE-1	0.5693958553184638	True
Part2Org22A_TATGCTTCGCGT	False	False	G0	0.0	0.0	Musc-T1	0.44692954013074715	True
Part2Org22A_TATGGAAAGCCC	False	False	G0	0.0	0.0	Astro-2	0.3776292289274791	True
Part2Org22A_TATGGAGCTTTT	False	False	G0	0.0	0.0	Ret-4	0.46521767462559926	True
Part2Org22A_TATGGGTAAACT	True	False	G1/S	0.4422248946769822	0.013535179263670013	PP	0.18169827887920065	False
Part2Org22A_TATGGTCCAATC	False	False	G0	0.0003304649264130856	0.005552959372219045	NE-1	0.41226916002575803	True
Part2Org22A_TATTAAATCTAN	False	True	G2/M	0.08481849830701241	0.2741172911800939	Ret-5	0.2543871833816175	False
Part2Org22A_TATTACGCCTGA	False	False	G0	0.0	0.0	Astro-2	0.39603367006326856	True
Part2Org22A_TATTCCGCGGGA	False	False	G0	0.0	0.0	Ret-4	0.37149357622008095	True
Part2Org22A_TATTGTTCCTAC	False	False	G0	0.007097002154526793	0.0	Astro-3	0.4053091274180211	True
Part2Org22A_TATTTACCTCGG	False	False	G0	0.0	0.0003071162874322596	NE-1	0.3995241597703406	True
Part2Org22A_TATTTCCCTGCC	False	False	G0	0.00933681452000329	0.022553447718749578	Ret-2	0.4489629738104094	True
Part2Org22A_TATTTTAGTCCG	False	False	G0	0.022616241428351384	0.004102182007418398	PP	0.43069842046699264	True
Part2Org22A_TATTTTATGTTA	False	False	G0	0.0	0.005795629560929742	NE-1	0.5103818153954937	True
Part2Org22A_TCAAACAGAGGA	False	False	G0	0.0	0.0	NE-1	0.44161525224978837	True
Part2Org22A_TCAAGATGGTAA	False	False	G0	0.005117741274010594	0.006852847821972507	Astro-6	0.6998732817138567	True
Part2Org22A_TCAATCAAGGGA	False	False	G0	0.0	0.0	Astro-3	0.4439434829221619	True
Part2Org22A_TCAATCTAGTTT	False	False	G0	0.0	0.0	C6-1	0.7469268613162076	True
Part2Org22A_TCAATCTCGCGA	False	False	G0	0.003437690973585865	0.0	NE-1	0.29832752299407234	False
Part2Org22A_TCAATTGCTGAT	False	False	G0	0.0	0.05455575079185571	Ret-2	0.3637720537532304	True
Part2Org22A_TCACGAGCCCGT	False	False	G0	0.0	0.02358802628777344	FB-2	0.24110282980181025	False
Part2Org22A_TCACGATAAGCA	False	False	G0	0.0010965449349371035	0.028822327499157717	Ret-5	0.17166984962692625	False
Part2Org22A_TCACGGGTAACG	False	False	G0	0.0	0.0	NE-1	0.36393226670579726	True
Part2Org22A_TCACTCCTCTCG	False	False	G0	0.0	0.0	Astro-2	0.3623261933196172	True
Part2Org22A_TCACTCGGAGTG	False	False	G0	0.0	0.004667129753798444	Astro-2	0.5841925481287712	True
Part2Org22A_TCAGACCCATCG	False	False	G0	0.0	0.0	Astro-3	0.20928765731506885	False
Part2Org22A_TCAGACCGGGTN	False	False	G0	0.0	0.0	Astro-3	0.26924589683836936	False
Part2Org22A_TCAGCCCCTCTA	False	False	G0	0.005450793136801057	0.0	Ret-3	0.5544237090408808	True
Part2Org22A_TCAGCGGACGCA	False	False	G0	0.0	0.004795718122044128	Astro-2	0.5765414361420532	True
Part2Org22A_TCAGGTGACGAC	False	False	G0	0.0	0.0	Astro-4	0.3301493808800805	False
Part2Org22A_TCAGTACCGACT	False	False	G0	0.09306046837968766	0.0	Ret-2	0.147568183764794	False
Part2Org22A_TCAGTCCAGCTN	False	False	G0	0.0	0.0	NE-1	0.7209249758081173	True
Part2Org22A_TCATAATCAACG	False	False	G0	0.011355208601256661	0.017645420126630427	PP	0.6456031916452356	True
Part2Org22A_TCATAATCATAA	False	False	G0	0.0	0.0025550591183122417	Ret-3	0.29970602613013303	False
Part2Org22A_TCATACAGCCTA	False	False	G0	0.012045990777776888	0.005735845058629303	PP	0.5115944268573024	True
Part2Org22A_TCATAGGTTTAN	True	False	G1/S	0.15638078740726197	0.0	Ret-2	0.2668921072273828	False
Part2Org22A_TCATCCCATCAC	False	False	G0	0.022439609699433084	0.0	Astro-3	0.29974759926120875	False
Part2Org22A_TCATCTTAACTN	False	False	G0	0.007670473410355523	0.0	Astro-2	0.608821503775674	True
Part2Org22A_TCATCTTACCGC	False	False	G0	0.008629484173449565	0.01483316737817503	PP	0.5184948356332568	True
Part2Org22A_TCATGTGCCATG	False	False	G0	0.0015896141771876982	0.0	Astro-2	0.2633011192514831	False
Part2Org22A_TCATGTTCAAGG	False	False	G0	0.0009288376706236975	0.0	Astro-4	0.3669198179365912	True
Part2Org22A_TCATTACGGCGC	False	False	G0	0.0011441362007720622	0.01165603203372509	NE-1	0.7866381933834884	True
Part2Org22A_TCATTCACTCGA	False	False	G0	0.0	0.0	Astro-3	0.5940457042511549	True
Part2Org22A_TCATTTAAAAGG	False	False	G0	0.08051950790396914	0.0	Astro-2	0.36619433417396924	True
Part2Org22A_TCATTTCCTCGT	True	True	G2/M	0.11768662945784492	0.1445826760766673	NE-1	0.31017326619631913	False
Part2Org22A_TCCAACTATCGT	False	False	G0	0.0	0.0	PP	0.5081842334029585	True
Part2Org22A_TCCAAGCTAAGT	False	False	G0	0.0	0.008742412870322803	NE-1	0.6657695164725137	True
Part2Org22A_TCCAATAAGACG	False	False	G0	0.0	0.016688003291844482	Ret-5	0.6022036841517807	True
Part2Org22A_TCCACGCTTCAN	True	False	G1/S	0.28643010033694716	0.0	Ret-2	0.38060557549048296	True
Part2Org22A_TCCAGCCATAGG	False	False	G0	0.00047542442559839096	0.0	NE-1	0.4908721332645974	True
Part2Org22A_TCCAGCTGGCTA	False	False	G0	0.029555942197252712	0.0	Astro-3	0.46068826256175627	True
Part2Org22A_TCCAGGCCGCGA	False	False	G0	0.017588828475803606	0.0	Ret-2	0.3917153685648513	True
Part2Org22A_TCCAGGGTTCAG	False	False	G0	0.0008651937852151789	0.0	Astro-2	0.6081681140096689	True
Part2Org22A_TCCAGTACAGCG	False	False	G0	0.0	0.013422093711666118	FB-2	0.2216300464327377	False
Part2Org22A_TCCATAAACCAA	False	False	G0	0.012779668283230121	0.0	Astro-4	0.35917648961240545	True
Part2Org22A_TCCCACGTGAAA	False	False	G0	0.020186974729703478	0.0	Astro-3	0.42764984636081527	True
Part2Org22A_TCCCATCACCTG	False	False	G0	0.050100984879542364	0.0	Astro-3	0.13832424488639422	False
Part2Org22A_TCCCATGACTCA	False	False	G0	0.0422224689268042	0.0	Astro-3	0.20487092779597446	False
Part2Org22A_TCCCCAGCTAAN	False	False	G0	0.0	0.0	Musc-Im	0.3937787815701509	True
Part2Org22A_TCCCCGAACCCT	False	False	G0	0.0	0.0	Astro-2	0.6064286347601302	True
Part2Org22A_TCCCGAACCCTN	False	False	G0	0.0	0.0	Astro-2	0.604361417043741	True
Part2Org22A_TCCCGGACCTGG	False	False	G0	0.006669681203284131	0.0	Astro-3	0.30283341215432363	False
Part2Org22A_TCCCGGGATGCG	False	True	G2/M	0.0779074338283724	0.27574224126580044	Ret-2	0.31763258741874356	False
Part2Org22A_TCCGAAGTTCAC	False	False	G0	0.0	0.0	NE-1	0.6508466460439528	True
Part2Org22A_TCCGACTGAGCN	False	False	G0	0.017936213129665885	0.0	PP	0.5486373441129334	True
Part2Org22A_TCCGATCGCTGT	False	True	G2/M	0.05081133656017484	0.4156347040983374	Ret-2	0.29288343052605925	False
Part2Org22A_TCCGCAAGTGTG	False	False	G0	0.0	0.0	Ret-4	0.43004996483745594	True
Part2Org22A_TCCGCCCATAAG	False	False	G0	0.0	0.0	NE-1	0.7251152959639047	True
Part2Org22A_TCCGCCGAGCAG	False	False	G0	0.0028073574797843944	0.008995862550083994	PP	0.5771186467893232	True
Part2Org22A_TCCGCGTCTCCA	False	False	G0	0.0	0.0	Ret-3	0.4186995324450761	True
Part2Org22A_TCCGCTGGTGTT	False	False	G0	0.0	0.0	Ret-3	0.657419705994356	True
Part2Org22A_TCCGGAACCTTC	False	False	G0	0.0	0.03478060339793059	NE-1	0.5588784677790234	True
Part2Org22A_TCCGTACTGTTC	False	False	G0	0.0	0.01816059311124573	PP	0.5019518497395167	True
Part2Org22A_TCCGTCATGGCC	False	False	G0	0.0	0.0	Astro-3	0.4416458686356116	True
Part2Org22A_TCCGTTATTTAA	False	False	G0	0.020288361466426756	0.0	Astro-2	0.5782166091547092	True
Part2Org22A_TCCTATCCGCAG	False	False	G0	0.0	0.0	Astro-2	0.5784579667196346	True
Part2Org22A_TCCTCTGAACGA	False	False	G0	0.0	0.0	NE-1	0.6799959083598414	True
Part2Org22A_TCCTGCAGGGAT	False	False	G0	0.0	0.003675133475709294	NE-1	0.5821624573762719	True
Part2Org22A_TCCTGGTATCAT	False	False	G0	0.004449203745397495	0.0	Ret-5	0.39051297670262464	True
Part2Org22A_TCCTTACCGGGC	False	False	G0	0.0	0.0	NE-1	0.5683455399619962	True
Part2Org22A_TCCTTCCCGTTG	False	False	G0	0.0	0.0	NE-1	0.5901838447724279	True
Part2Org22A_TCGAAAAACACT	False	False	G0	0.0	0.0	Ret-3	0.5855174142992715	True
Part2Org22A_TCGAACTCGACT	False	False	G0	0.0	0.015097478525483835	Ret-4	0.37651029289685967	True
Part2Org22A_TCGAAGCAGGAC	False	False	G0	0.0	0.030505972522551827	NE-1	0.3806995012345401	True
Part2Org22A_TCGAAGTTGACT	True	False	G1/S	0.21577482403557496	0.0001033240065392391	Ret-6	0.1695311539473687	False
Part2Org22A_TCGACCTAGTCC	False	False	G0	0.014843197913071681	0.0	Astro-2	0.46947187909750104	True
Part2Org22A_TCGATGTCCAAC	False	False	G0	0.02987249297153175	0.0	NE-1	0.5333118659302964	True
Part2Org22A_TCGCACACCTGT	False	False	G0	0.0	0.0	Astro-3	0.3673247194941521	True
Part2Org22A_TCGCACCAAAAT	False	False	G0	0.0	0.0	NE-1	0.3275334288453889	False
Part2Org22A_TCGCAGCTGGAG	False	False	G0	0.007437792312325356	0.0	C6-1	0.6752867875994163	True
Part2Org22A_TCGCAGGAAGGA	False	False	G0	0.0	0.0	Ret-5	0.6856245975512207	True
Part2Org22A_TCGCAGGTGCCC	False	False	G0	0.0	0.0	Ret-4	0.3883119833164105	True
Part2Org22A_TCGCAGTAACTA	False	False	G0	0.0	0.06497812368248676	Astro-4	0.28275768525745953	False
Part2Org22A_TCGCAGTCATTA	False	False	G0	0.0	0.008211343890099707	NE-1	0.5800594081699525	True
Part2Org22A_TCGCATCGACGT	False	False	G0	0.0	0.0	NE-1	0.6799994040884713	True
Part2Org22A_TCGCCAATACTA	False	False	G0	0.0	0.0	Ret-4	0.43797917787127527	True
Part2Org22A_TCGCCTGACTTG	False	False	G0	0.0	0.012432914091282724	Ret-3	0.30471483082540013	False
Part2Org22A_TCGCGCTACGCA	False	False	G0	0.0012697996210740009	0.0	Astro-2	0.7311920314399319	True
Part2Org22A_TCGCGGACAATA	False	False	G0	0.0018497293968720051	0.0	NE-1	0.5099647412788527	True
Part2Org22A_TCGCGGGATCCG	False	False	G0	0.0	0.0	Dop-1	0.7331986373593	True
Part2Org22A_TCGCTTGCGTAC	False	False	G0	0.0	0.04420325974679238	NE-1	0.6308410035769981	True
Part2Org22A_TCGCTTTCGACC	False	False	G0	0.0	0.0	Ret-4	0.541126342022117	True
Part2Org22A_TCGGAAAACACG	False	False	G0	0.08311987250692228	0.0	NE-1	0.6551786046037308	True
Part2Org22A_TCGGAATCACCA	False	False	G0	0.006346475450325444	0.0	Astro-3	0.43764094082130245	True
Part2Org22A_TCGGGGCTCCTT	False	False	G0	0.0	0.0	PP	0.4754211442136902	True
Part2Org22A_TCGGTCCTGACC	False	False	G0	0.0	0.0	Astro-2	0.5088288564973541	True
Part2Org22A_TCGGTGCTTACC	False	False	G0	0.01288117489717108	0.0	NE-1	0.46045084640693384	True
Part2Org22A_TCGTAGGCGTCT	False	False	G0	0.0	0.0	Dop-2	0.2517144044250604	False
Part2Org22A_TCGTATCTGCCT	False	False	G0	0.0	0.0	Ret-2	0.31415082838251995	False
Part2Org22A_TCGTCCGGAGGA	False	True	G2/M	0.04613167702147573	0.5072295168031273	PP	0.2007065065197623	False
[truncated: 50,462 more rows]
