# Supplementary material for: Identifying gene expression programs of cell-type identity and cellular activity with single-cell RNA-Seq
Source: eLife. 2019 Jul 8;8:e43803. doi: 10.7554/eLife.43803 (PMC6639075; doi:10.7554/eLife.43803)
Supplement: Figure 3—source data 1. [file elife-43803-fig3-data1.zip › Figure3-SourceData/G_HypoxiaPercentage.csv]

	Hypoxia Usage	is_hypoxic	Identity Program
Part2Org22A_AAAAAAGTCTCC	0.0	False	Musc-Im
Part2Org22A_AAAAATCCCAAG	0.029132702228125938	False	Astro-2
Part2Org22A_AAAACCGCGAGG	0.13671819673376445	True	NE-1
Part2Org22A_AAAACCTCGGCT	0.2838371366673509	True	Astro-2
Part2Org22A_AAAAGGGTCAGA	0.025543957810393203	False	NE-1
Part2Org22A_AAAAGGTGGTCC	0.05145921959436228	False	Astro-3
Part2Org22A_AAACAAGTTCAG	0.0	False
Part2Org22A_AAACAGTTTGAC	0.0	False	Dop-2
Part2Org22A_AAACATACCGAC	0.0	False
Part2Org22A_AAACCGGGATTG	0.1862306168079528	True	NE-1
Part2Org22A_AAACGCAACCGG	0.009692572474311163	False
Part2Org22A_AAACGGTCCATN	0.0	False
Part2Org22A_AAACGTCAATAG	0.0	False	NE-1
Part2Org22A_AAACTGGACGGT	0.020040768868793083	False	Ret-4
Part2Org22A_AAAGACTCACCT	0.0	False	Ret-3
Part2Org22A_AAAGCCTCCATA	0.02674379878214385	False	PP
Part2Org22A_AAAGCTATTCAA	0.007597798145339011	False
Part2Org22A_AAAGGCTCGGCA	0.03789229393210004	False	Astro-2
Part2Org22A_AAAGGGCGCAGG	0.0	False	NE-1
Part2Org22A_AAATCACTAACC	0.2103901379748438	True	NE-1
Part2Org22A_AAATCGGGTCAC	0.0	False	NE-1
Part2Org22A_AACAACCAGCAT	0.0	False	Ret-3
Part2Org22A_AACAAGGCAAAT	0.0	False
Part2Org22A_AACACCACCCAN	0.012837018054287878	False
Part2Org22A_AACACTGACCAC	0.0	False
Part2Org22A_AACATAACCTAN	0.0	False	Ret-3
Part2Org22A_AACCAGGCTAGA	0.1614090610476897	True
Part2Org22A_AACCCCTTCACC	0.047978328266433626	False
Part2Org22A_AACCCTGGCAGA	0.05047109763720611	False	NE-1
Part2Org22A_AACCGCTCCAGC	0.0	False	Ret-2
Part2Org22A_AACCTCCCATCC	0.0022605301330943274	False
Part2Org22A_AACCTGTCGAGT	0.0	False
Part2Org22A_AACCTTGGATTT	0.0	False	Astro-4
Part2Org22A_AACGAAAAAGAT	0.0	False	Astro-2
Part2Org22A_AACGAAATCTTN	0.0	False	Ret-3
Part2Org22A_AACGCTAACTCG	0.005389544000446312	False	Astro-2
Part2Org22A_AACTAACTTGCG	0.4379813961517254	True
Part2Org22A_AACTCCCACGAC	0.0	False	Astro-3
Part2Org22A_AACTCCGGCAGA	0.0	False	C6-1
Part2Org22A_AACTCTCCCAGA	0.009826358958755844	False
Part2Org22A_AACTGATCTTCG	0.09699391704894264	False	Astro-1
Part2Org22A_AACTTATGGGTC	0.028284900871870508	False	PP
Part2Org22A_AACTTGCCCCGT	0.0	False	Ret-4
Part2Org22A_AAGACGAACCTA	0.037139142679167875	False
Part2Org22A_AAGAGACAAGTA	0.10646177110883287	True	NE-1
Part2Org22A_AAGAGCCCCAGT	0.0	False
Part2Org22A_AAGATCAAGCAT	0.0	False	PP
Part2Org22A_AAGATCCTCAGC	0.19788945490139312	True	NE-1
Part2Org22A_AAGCAACCCCCG	0.0	False
Part2Org22A_AAGCACGCGGAG	0.0839755743106007	False
Part2Org22A_AAGCAGTTTTGA	0.0	False	Musc-Im
Part2Org22A_AAGCGGCAGAGA	0.038375130708586454	False	Astro-4
Part2Org22A_AAGCTTCGTAGC	0.0	False	PP
Part2Org22A_AAGGAAAGAGTG	0.0	False
Part2Org22A_AAGGAACGTCCC	0.0	False	NE-1
Part2Org22A_AAGGCTAAGCTG	0.0	False
Part2Org22A_AAGGCTAATTGC	0.0	False	Ret-3
Part2Org22A_AAGGCTTAGATG	0.014983387722081727	False
Part2Org22A_AAGGTAGCGAAA	0.023531209895070303	False
Part2Org22A_AAGGTGACAGCC	0.0	False	Ret-3
Part2Org22A_AAGGTTAACACC	0.0	False	NE-1
Part2Org22A_AAGTAATTTCTC	0.03081141990615857	False	Ret-5
Part2Org22A_AAGTAGACAAGC	0.03663298082679523	False	C6-2
Part2Org22A_AAGTAGGTCCCN	0.015233140975928618	False	Astro-2
Part2Org22A_AAGTATAGCGTN	0.0	False	NE-1
Part2Org22A_AAGTATAGGCAG	0.08543885359395971	False	Astro-3
Part2Org22A_AAGTCCATTTTT	0.0	False	NE-1
Part2Org22A_AAGTCTCTATAG	0.013425884320411495	False	PP
Part2Org22A_AAGTCTTACGTA	0.03636565434248624	False	Ret-3
Part2Org22A_AAGTCTTCGCCT	0.04750989114839581	False	PP
Part2Org22A_AAGTGCAAGTCG	0.0	False	Astro-3
Part2Org22A_AAGTGCGGGTTG	0.0	False	Astro-2
Part2Org22A_AAGTGTAGGTCT	0.018719808517980014	False	Astro-2
Part2Org22A_AAGTTCTATGAA	0.0	False	C6-1
Part2Org22A_AATACAAACGTT	0.022737116637668787	False	NE-1
Part2Org22A_AATACATCCAAG	0.10962829188170989	True	NE-1
Part2Org22A_AATACCAGAATT	0.0	False	Astro-3
Part2Org22A_AATACCGATTTA	0.0	False	NE-1
Part2Org22A_AATACCGCGCCG	0.0	False	C6-1
Part2Org22A_AATACCGGTCAT	0.04764764612972705	False	NE-1
Part2Org22A_AATACTCTGAGC	0.0	False	Musc-Im
Part2Org22A_AATACTTGTACG	0.0	False	PP
Part2Org22A_AATATCGGATGA	0.0	False	Ret-6
Part2Org22A_AATATTGATAGT	0.0	False	PP
Part2Org22A_AATCAGAGGAGA	0.0	False	C6-1
Part2Org22A_AATCATAACTTT	0.0	False	PP
Part2Org22A_AATCGAATAGAA	0.043751223931618406	False	NE-1
Part2Org22A_AATCGACTTAAC	0.0	False	Ret-4
Part2Org22A_AATCGGAAGGGT	0.0	False	Ret-4
Part2Org22A_AATCGTTTCACT	0.0	False	PP
Part2Org22A_AATCTCTACCTG	0.0	False	NE-1
Part2Org22A_AATCTTAAGCCG	0.045239517177889085	False	NE-1
Part2Org22A_AATGCTTCGCGT	0.0	False
Part2Org22A_AATGGGGCTGTG	0.0	False	Musc-T2
Part2Org22A_AATTAGGGTTAA	0.0170269378212712	False
Part2Org22A_AATTATCGCTCT	0.0	False
Part2Org22A_AATTCCCAGGTT	0.002256900085561895	False	Astro-2
Part2Org22A_AATTGCTGGCGG	0.0	False
Part2Org22A_AATTGGCTGCAA	0.0	False	Astro-2
Part2Org22A_AATTGTACCGTA	0.011451282867323416	False	C6-1
Part2Org22A_AATTTCACGGAT	0.0	False	NE-1
Part2Org22A_ACAAACTGAATN	0.0	False
Part2Org22A_ACAAATTTGGTC	0.37002833100394855	True	NE-1
Part2Org22A_ACAACACGCTCG	0.0	False	PP
Part2Org22A_ACAACCGAGCCA	0.12783722496838743	True
Part2Org22A_ACAACCGGCCCT	0.024042115197806246	False	Musc-Im
Part2Org22A_ACAACCTTTCTT	0.0069228165170112065	False	NE-1
Part2Org22A_ACAACGGGTTCG	0.0	False	C6-1
Part2Org22A_ACAACTGGGCTG	0.0	False	NE-1
Part2Org22A_ACAAGCCTAGGC	0.0	False	Astro-4
Part2Org22A_ACAAGGCTCATG	0.0	False	Ret-3
Part2Org22A_ACAATACGAGTN	0.0	False	Astro-3
Part2Org22A_ACAATCTGCGAC	0.0	False	PP
Part2Org22A_ACACCGTCTTGT	0.0	False	NE-1
Part2Org22A_ACACGACGAAGG	0.05578201610159376	False	NE-1
Part2Org22A_ACACGAGGGTCA	0.032132840659381795	False
Part2Org22A_ACACGGAACTAC	0.0	False	Ret-3
Part2Org22A_ACACGGACGGTT	0.022322090561704734	False	PP
Part2Org22A_ACACTCTTCTGC	0.0186563360470953	False	Ret-3
Part2Org22A_ACACTTTTTTGA	0.0	False	Astro-6
Part2Org22A_ACAGCCTTGGTC	0.039615091313587474	False	Astro-3
Part2Org22A_ACAGGCTGTTCC	0.0	False	Dop-1
Part2Org22A_ACAGGGACCTTA	0.0	False
Part2Org22A_ACAGTAGAGATG	0.0	False	Astro-3
Part2Org22A_ACATCCATCTTC	0.25308888213205194	True
Part2Org22A_ACATCGTATAAT	0.015139818546584406	False	Musc-T2
Part2Org22A_ACATCTGGAGGT	0.03456194036740942	False
Part2Org22A_ACATGGGTTACT	0.10563361141403997	True	Astro-3
Part2Org22A_ACATTGTAGCCT	0.0	False	C6-1
Part2Org22A_ACATTTCTAGAG	0.0	False	Astro-2
Part2Org22A_ACCAAACAGTGN	0.0	False	Ret-4
Part2Org22A_ACCAGCCACAGA	0.0009353063445608224	False	Astro-2
Part2Org22A_ACCCAGAAGATT	0.02705257700562909	False	NE-1
Part2Org22A_ACCCCCCATCAC	0.0	False
Part2Org22A_ACCCCGCATACC	0.01550728132634883	False
Part2Org22A_ACCCCGTACCGN	0.002594720456985182	False	Astro-2
Part2Org22A_ACCCCTCCGAGA	0.029290762087729384	False
Part2Org22A_ACCCGCCCACAA	0.5074243614262598	True
Part2Org22A_ACCCTCGAAACN	0.0	False	NE-1
Part2Org22A_ACCCTTTTTTGA	0.0	False	Astro-6
Part2Org22A_ACCGAGGGACCA	0.0	False	Ret-2
Part2Org22A_ACCGCAAACGAG	0.09154479226635583	False
Part2Org22A_ACCGCGCCCCAN	0.0	False	Astro-2
Part2Org22A_ACCGGATAAGCG	0.27219522357856124	True	NE-1
Part2Org22A_ACCGTCGTATTT	0.0	False	NE-1
Part2Org22A_ACCTAACCTCAN	0.05215598900212095	False	Ret-2
Part2Org22A_ACCTATGTCTCT	0.0	False	PP
Part2Org22A_ACCTCTCCCTTG	0.002836614500269044	False
Part2Org22A_ACCTGGCACGAT	0.0	False
Part2Org22A_ACCTGTGATTAN	0.1688118686434028	True	NE-1
Part2Org22A_ACCTTTAGTGGC	0.043388456520418124	False	Ret-5
Part2Org22A_ACGAGCTTTGAC	0.0012628434566337842	False	Ret-3
Part2Org22A_ACGAGGCGACGG	0.09670091653044505	False	PP
Part2Org22A_ACGAGTATTCGT	0.0	False	C6-2
Part2Org22A_ACGATAACCCTN	0.01261609234813297	False	Astro-2
Part2Org22A_ACGATCACTTAG	0.06901149568149889	False	Astro-4
Part2Org22A_ACGCCCGGTGCT	0.006295567330400383	False	C6-1
Part2Org22A_ACGCCGCAGTAT	0.0	False	C6-1
Part2Org22A_ACGCCGCGATCA	0.015880188922611817	False	NE-1
Part2Org22A_ACGCGAAGGTAC	0.015423179355389633	False	PP
Part2Org22A_ACGCGGCGTCAC	0.03898566299620589	False	NE-1
Part2Org22A_ACGCGTAATGTT	0.0	False	Musc-T1
Part2Org22A_ACGCTGTAGTTC	0.039390253960616226	False	NE-1
Part2Org22A_ACGCTTAGACGC	0.0	False	Astro-2
Part2Org22A_ACGCTTAGTCTG	0.0	False
Part2Org22A_ACGGATGACCTT	0.0062299633131329525	False	Dop-2
Part2Org22A_ACGGCAACCTTA	0.006155490161464422	False	Astro-2
Part2Org22A_ACGGCGACAGAG	0.005362928921949083	False	PP
Part2Org22A_ACGGCTCGATGA	0.02183849903599363	False	Astro-3
Part2Org22A_ACGGCTGGTAAT	0.0	False
Part2Org22A_ACGGGCAGCTAT	0.0	False	Astro-6
Part2Org22A_ACGTAACGGAGC	0.1351442616672076	True	Astro-3
Part2Org22A_ACGTACGGCTGT	0.028062594758213377	False	Ret-5
Part2Org22A_ACGTAGGTTACG	0.0017910575396041604	False	NE-1
Part2Org22A_ACGTCCAGTGGT	0.0	False	Ret-4
Part2Org22A_ACGTCCATGCGN	0.0	False	NE-1
Part2Org22A_ACGTCCCTCGTC	0.0	False	Dop-1
Part2Org22A_ACGTTACATGGG	0.0	False
Part2Org22A_ACTAACTAACTC	0.005337841974925478	False	Astro-3
Part2Org22A_ACTAAGCGACAT	0.1704166810485635	True	NE-1
Part2Org22A_ACTAATTGGAAG	0.0	False	C6-1
Part2Org22A_ACTACAACGGTT	0.0006456899009941744	False	Astro-3
Part2Org22A_ACTACCGTAATC	0.0	False	Astro-2
Part2Org22A_ACTACCTCTAGG	0.0	False
Part2Org22A_ACTAGATGGTAA	0.0	False	Astro-6
Part2Org22A_ACTAGTGAGTCA	0.0	False
Part2Org22A_ACTATGTAAACT	0.0	False
Part2Org22A_ACTCAACTCCGC	0.7569243394644237	True
Part2Org22A_ACTCAGCCGTGG	0.0	False	PP
Part2Org22A_ACTCCAAATTAT	0.0	False
Part2Org22A_ACTCCACCGACG	0.03098184917954688	False	NE-1
Part2Org22A_ACTCCCTGCGTC	0.0	False	Ret-3
Part2Org22A_ACTCCTGGACGT	0.02821720390718657	False
Part2Org22A_ACTCGATTAAAG	0.0	False
Part2Org22A_ACTCGCATCCAC	0.0324392563901504	False	Ret-2
Part2Org22A_ACTCGTGGCTTT	0.21778279982453547	True	NE-1
Part2Org22A_ACTCTGTTCCCT	0.05260475981396662	False	NE-1
Part2Org22A_ACTCTTCGACTT	0.22417428110110466	True
Part2Org22A_ACTCTTGCGGGN	0.0	False
Part2Org22A_ACTGACCTAGCC	0.0	False	Musc-Im
Part2Org22A_ACTGAGAACTAT	0.05345591661333904	False	Astro-3
Part2Org22A_ACTGATGCTGTG	0.0	False
Part2Org22A_ACTGCCGCGGTG	0.0	False	NE-1
Part2Org22A_ACTGCCTTCCTC	0.23911504249113663	True	NE-1
Part2Org22A_ACTGGGGATACA	0.0	False	Astro-2
Part2Org22A_ACTGGGGCTCCN	0.04726287525115591	False	Astro-3
Part2Org22A_ACTGGTCAAGAC	0.054701054812968976	False	NE-1
Part2Org22A_ACTGTGCAGAGC	0.03732057384449655	False	Ret-3
Part2Org22A_ACTTACATGGGC	0.0	False	PP
Part2Org22A_ACTTACGCGATA	0.0	False
Part2Org22A_ACTTCACTTTGN	0.04596166299684447	False	NE-1
Part2Org22A_ACTTCTAGTCCT	0.02471329084351495	False
Part2Org22A_ACTTTCATTAGG	0.014655571151885151	False
Part2Org22A_ACTTTTCAATTA	0.0	False	Astro-2
Part2Org22A_AGAAACCCTGGA	0.0	False
Part2Org22A_AGAACCCCGGTT	0.0	False	Ret-4
Part2Org22A_AGAACGGTTTCC	0.0	False
Part2Org22A_AGAACTGACACT	0.00576469229058715	False	NE-1
Part2Org22A_AGAAGCATAAGN	0.0	False	PP
Part2Org22A_AGAAGGCGACAT	0.0	False	Astro-2
Part2Org22A_AGAAGGTGACAN	0.0015257991720416648	False
Part2Org22A_AGACAAGTCTGC	0.4833761217523192	True
Part2Org22A_AGACAATTCTAG	0.0	False	PP
Part2Org22A_AGACCAACGGCN	0.0	False
Part2Org22A_AGACCAATTGGA	0.1956009299673815	True	NE-1
Part2Org22A_AGACGCCCGCTC	0.0350953016619871	False	NE-1
Part2Org22A_AGACGGAGCTAC	0.027417486147111238	False	NE-1
Part2Org22A_AGACTACGGCTN	0.043073144822561936	False	NE-1
Part2Org22A_AGACTTTTTGTG	0.0	False	C6-2
Part2Org22A_AGAGGCTTTATT	0.0	False	NE-1
Part2Org22A_AGAGGGCCTCCC	0.0990655519104398	False	Ret-5
Part2Org22A_AGAGTAAACTCA	0.033547104842313984	False	Astro-3
Part2Org22A_AGAGTCCCCAGG	0.024323864422034647	False	Musc-Im
Part2Org22A_AGAGTCTGAACG	0.0	False	PP
Part2Org22A_AGATACGGCTAT	0.3045583093310311	True
Part2Org22A_AGATACGTGAAA	0.0	False	Ret-4
Part2Org22A_AGATAGTGCGCT	0.04751157416025273	False	Dop-1
Part2Org22A_AGATGAGGTCAA	0.0	False
Part2Org22A_AGATTTCTAATT	0.08242876152053642	False	NE-1
Part2Org22A_AGCAACCGTGGT	0.05862276374001413	False	Ret-3
Part2Org22A_AGCAACGCTCAC	0.03372982777062297	False	Astro-2
Part2Org22A_AGCAATAAGACG	0.0	False	Ret-5
Part2Org22A_AGCAATTGCGGT	0.08507955865810807	False
Part2Org22A_AGCACCGCTACT	0.0	False	Astro-2
Part2Org22A_AGCACCTGAACA	0.007882121049926834	False
Part2Org22A_AGCAGACCCCAC	0.004474771768214348	False	Astro-2
Part2Org22A_AGCAGATGCTAC	0.03883192639325098	False	NE-1
Part2Org22A_AGCAGCCCACCC	0.0	False	Ret-1
Part2Org22A_AGCAGCTCGGCA	0.010771178905628573	False
Part2Org22A_AGCAGGATATTT	0.02107003119305172	False	NE-2
Part2Org22A_AGCAGTTAAGTG	0.004173604504828257	False	Ret-2
Part2Org22A_AGCATCAAATAN	0.011011216098353782	False	C6-2
Part2Org22A_AGCATCCCCCCA	0.0	False	C6-1
Part2Org22A_AGCATCCCTACG	0.0	False	NE-1
Part2Org22A_AGCCAACACTTT	0.030891316549041946	False	PP
Part2Org22A_AGCCAACGTACT	0.4037557242566756	True
Part2Org22A_AGCCACAGGGTA	0.018528114911843894	False	NE-1
Part2Org22A_AGCCCTTAGCTG	0.08091080598014366	False	Astro-3
Part2Org22A_AGCCGAATCGGN	0.08139813601878029	False	Ret-4
Part2Org22A_AGCCGGCCTCCT	0.0	False	Ret-3
Part2Org22A_AGCCGGTTCATT	0.2971575901183152	True	C6-1
Part2Org22A_AGCCTAAGTGTA	0.0	False	Astro-3
Part2Org22A_AGCCTATATGAT	0.07801795929011786	False	Astro-2
Part2Org22A_AGCCTGTCGCTG	0.0	False	Astro-2
Part2Org22A_AGCGAGCAAGCA	0.0	False	NE-1
Part2Org22A_AGCGAGCAGGAA	0.0	False	NE-1
Part2Org22A_AGCGATCGCTTT	0.016334625106203274	False
Part2Org22A_AGCGCCAACTCC	0.0	False	NE-1
Part2Org22A_AGCGCGATTCAA	0.051519210307829945	False	PP
Part2Org22A_AGCGTTCGAAGN	0.0	False	PP
Part2Org22A_AGCGTTTCCAGG	0.3108160462642933	True
Part2Org22A_AGCTATTACGAC	0.037649984101982836	False	PP
Part2Org22A_AGCTCAGTGCCG	0.005429854866829413	False	Astro-2
Part2Org22A_AGCTGGCCACTA	0.05126896946776468	False	NE-1
Part2Org22A_AGCTTAGTTGAG	0.004767136866466695	False	NE-1
Part2Org22A_AGCTTATCTCTT	0.0	False	Astro-2
Part2Org22A_AGCTTATCTGGN	0.0	False	NE-1
Part2Org22A_AGCTTTTAACGA	0.08029094993557184	False
Part2Org22A_AGGACAATTTGC	0.001902448625653688	False
Part2Org22A_AGGACATCGCTC	0.0	False	Astro-4
Part2Org22A_AGGACGGCCTAC	0.0	False	PP
Part2Org22A_AGGACGTTTCAT	0.006508768656891638	False	NE-1
Part2Org22A_AGGACTATAGTG	0.0038575221505478393	False	Astro-4
Part2Org22A_AGGAGCATTAAC	0.24835562128298325	True
Part2Org22A_AGGAGCTGAGTG	0.0	False	NE-1
Part2Org22A_AGGAGGCAGGGC	0.02312190488221706	False	NE-1
Part2Org22A_AGGATTAACTCC	0.43472479772517264	True
Part2Org22A_AGGATTTGTGTN	0.0	False	Ret-4
Part2Org22A_AGGCAACCTGGT	0.04770443350454625	False	NE-1
Part2Org22A_AGGCACGTCATN	0.0	False	PP
Part2Org22A_AGGCATTGACCN	0.0	False	PP
Part2Org22A_AGGCGATTAGCG	0.0	False	Dop-1
Part2Org22A_AGGCGGCATATA	0.0022767178210804846	False	Ret-4
Part2Org22A_AGGCTCGTGAAG	0.0	False	Musc-Im
Part2Org22A_AGGCTTAGTATT	0.029733386369052175	False	Musc-Im
Part2Org22A_AGGGCCGTAGCG	0.635070970366546	True
Part2Org22A_AGGGGTACTCTT	0.0	False	Dop-1
Part2Org22A_AGGTAAGGTACG	0.03256333406480604	False	NE-1
Part2Org22A_AGGTCAGCGGAT	0.1518243488657828	True
Part2Org22A_AGGTCTGTCCTT	0.031037524399806816	False	NE-1
Part2Org22A_AGGTGAATAAGG	0.0	False	NE-1
Part2Org22A_AGGTGACAGTAN	0.03185869441881362	False	Astro-3
Part2Org22A_AGGTGCCTGTAG	0.04029442151845328	False
Part2Org22A_AGGTGCTCATCT	0.27134276859859463	True
Part2Org22A_AGGTTGCCACCA	0.0076943402740898646	False	NE-1
Part2Org22A_AGGTTGTCCTAA	0.0	False	Ret-4
Part2Org22A_AGTAAAGGTAGC	0.0	False	NE-1
Part2Org22A_AGTAACACCGAN	0.0	False	NE-1
Part2Org22A_AGTAACCCAAAC	0.0	False	Astro-2
Part2Org22A_AGTAACTCTATA	0.06280435335740488	False	NE-1
Part2Org22A_AGTACGTGAGCA	0.0	False	Ret-3
Part2Org22A_AGTACTTGGCAC	0.056143607752197996	False
Part2Org22A_AGTAGAATAAGG	0.0	False	Astro-3
Part2Org22A_AGTAGAGTGGGN	0.0	False
Part2Org22A_AGTAGATCCTAC	0.013792557055637028	False	NE-1
Part2Org22A_AGTAGTGCTACC	0.0	False	Musc-Im
Part2Org22A_AGTATGGGGCAT	0.050748697566388536	False	Astro-2
Part2Org22A_AGTCACCGTCAC	0.0903689692729018	False	Ret-5
Part2Org22A_AGTCACGCCATA	0.026235840858608327	False	NE-1
Part2Org22A_AGTCAGACACTT	0.08165413195282799	False	Ret-3
Part2Org22A_AGTCATGCCCTC	0.050355033246862704	False	Ret-3
Part2Org22A_AGTCCCTGTTCC	0.3193986278733006	True
Part2Org22A_AGTCCTCAAGGG	0.12733311731747676	True
Part2Org22A_AGTCGGAGAGGC	0.0	False	NE-1
Part2Org22A_AGTCGTATGAGA	0.09416810132374871	False	NE-1
Part2Org22A_AGTCTTATGGTA	0.0	False
Part2Org22A_AGTGAAAATCAT	0.0	False	Astro-4
Part2Org22A_AGTGATCCAGCT	0.0	False	PP
Part2Org22A_AGTGCCGAGATN	0.0	False
Part2Org22A_AGTGGCGCTAAC	0.161471615829135	True
Part2Org22A_AGTGTCAATATG	0.03399018834602343	False	NE-1
Part2Org22A_AGTGTGCTTTTA	0.007801296195669894	False
Part2Org22A_AGTTAACTACAT	0.0	False	Astro-2
Part2Org22A_AGTTACCTGGGC	0.0	False
Part2Org22A_AGTTACGATGTC	0.0	False	Ret-2
Part2Org22A_AGTTAGAGAGAG	0.0	False
Part2Org22A_AGTTAGGCGATA	0.005907714534316476	False	Astro-2
Part2Org22A_AGTTCGCTGACG	0.0	False	NE-1
Part2Org22A_AGTTCGTCTCAN	0.011279330458161037	False	PP
Part2Org22A_AGTTGGTAGGAG	0.013485608157534117	False	Astro-3
Part2Org22A_AGTTGTGAGCGT	0.033764796007142626	False	NE-1
Part2Org22A_AGTTTACGCGTA	0.0	False	Dop-2
Part2Org22A_ATAAACTTCCCA	0.0	False	PP
Part2Org22A_ATAAATGTAACT	0.0	False	PP
Part2Org22A_ATAACTCATAGA	0.048697888288694785	False
Part2Org22A_ATAAGCCCGTAG	0.0	False	C6-1
Part2Org22A_ATAAGTGTAGCC	0.017781667778920644	False	Astro-3
Part2Org22A_ATAATCCACAAA	0.0	False	NE-1
Part2Org22A_ATACAATGATTN	0.0	False	NE-1
Part2Org22A_ATACATATACGG	0.0397998492727798	False	Ret-2
Part2Org22A_ATACATGACTCT	0.08354966105375002	False	Astro-2
Part2Org22A_ATACATGCTACN	0.00628950726231203	False	Astro-2
Part2Org22A_ATACCCAGTTGA	0.08552067192590666	False	NE-1
Part2Org22A_ATACGACCGGGA	0.0	False	Astro-3
Part2Org22A_ATACGAGTCCAG	0.0	False
Part2Org22A_ATACGGGGTATC	0.0018049571116607816	False	Ret-5
Part2Org22A_ATACGTACCAGC	0.03285800919636202	False	PP
Part2Org22A_ATACTGGCGAGA	0.0	False	Musc-Im
Part2Org22A_ATACTTACTCTA	0.015379489715265543	False	Astro-3
Part2Org22A_ATAGAGCCTAGG	0.06516058598799246	False	Astro-2
Part2Org22A_ATAGCTACAACC	0.0	False	Dop-1
Part2Org22A_ATAGGTTAACGT	0.003032273382424842	False	Ret-3
Part2Org22A_ATAGTTGAAGTG	0.0	False	Dop-2
Part2Org22A_ATATAATAAACA	0.015207910101450941	False	PP
Part2Org22A_ATATACAGAGCC	0.0	False	NE-1
Part2Org22A_ATATACAGATAN	0.03273249832215301	False	PP
Part2Org22A_ATATATAGGTAG	0.0919224512386903	False	NE-1
Part2Org22A_ATATCATCTATC	0.0	False	Musc-Im
Part2Org22A_ATATCTAATCCA	0.0	False	C6-2
Part2Org22A_ATATGCGATACC	0.0	False	NE-1
Part2Org22A_ATATGCGCTTAT	0.0	False	Astro-4
Part2Org22A_ATATGCTGTGCN	0.04986231748224377	False
Part2Org22A_ATATTCAACCTT	0.06456275435071594	False	Astro-3
Part2Org22A_ATCAAACAAGAT	0.0	False	PP
Part2Org22A_ATCAAGTAAGGG	0.0	False	Astro-2
Part2Org22A_ATCAATTATCCA	0.011480180502288663	False	NE-1
Part2Org22A_ATCACAGACCCG	0.0	False	NE-1
Part2Org22A_ATCACCGTTGTG	0.005310920509339061	False	Astro-3
Part2Org22A_ATCACCTACAGG	0.0406120136318966	False
Part2Org22A_ATCACCTGCCCC	0.00708747577060901	False
Part2Org22A_ATCAGAGCGAAG	0.12262519627319891	True	NE-1
Part2Org22A_ATCAGCCCGGTN	0.06479664816476649	False
Part2Org22A_ATCAGCTACCCC	0.0	False	Ret-4
Part2Org22A_ATCATGCAGGGG	0.002563613481012899	False	Astro-2
Part2Org22A_ATCATTTAACTT	0.0	False
Part2Org22A_ATCCAAGGGCTT	0.06453134889067166	False	Astro-2
Part2Org22A_ATCCACAGTCAA	0.317614127712234	True
Part2Org22A_ATCCAGGGCTTN	0.039258605120533	False	Astro-2
Part2Org22A_ATCCCACCTATA	0.0	False	Astro-3
Part2Org22A_ATCCCTTCGGCG	0.042517701867129096	False	Astro-2
Part2Org22A_ATCCGCGACTTA	0.016184554971104964	False	Astro-2
Part2Org22A_ATCCTATCGCTC	0.016192945093694757	False	Astro-3
Part2Org22A_ATCCTCACTTGG	0.0	False	NE-1
Part2Org22A_ATCCTCATGAGT	0.0	False
Part2Org22A_ATCCTGATATAG	0.0	False	NE-1
Part2Org22A_ATCCTTATTATT	0.0	False
Part2Org22A_ATCCTTTTGCTG	0.0	False	NE-1
Part2Org22A_ATCGACTTCCTT	0.050482388460958386	False	NE-1
Part2Org22A_ATCGAGAGACTG	0.0	False	Astro-2
Part2Org22A_ATCGATGGGTAA	0.0	False	NE-1
Part2Org22A_ATCGCGTATGGG	0.010423610896228737	False	NE-1
Part2Org22A_ATCGGAGTCAAN	0.038918722256359	False
Part2Org22A_ATCGGCATGAGA	0.0035469389989646154	False
Part2Org22A_ATCGGCTTGCAA	0.0	False
Part2Org22A_ATCGGGAGTCGA	0.010537400454361405	False	Astro-2
Part2Org22A_ATCGGTAATATC	0.017384163267203295	False	NE-1
Part2Org22A_ATCGGTAGCTTT	0.0	False	NE-1
Part2Org22A_ATCGGTTACCTT	0.0	False	NE-1
Part2Org22A_ATCGTAAGACGT	0.03137237889250408	False	Ret-2
Part2Org22A_ATCGTGTTTACG	0.0	False	Astro-4
Part2Org22A_ATCTATCGGGCG	0.0	False	Astro-3
Part2Org22A_ATCTCATTCTAC	0.0	False	Stem-like
Part2Org22A_ATCTCCATGGAG	0.0	False	Astro-2
Part2Org22A_ATCTCGCTAAGT	0.0	False	PP
Part2Org22A_ATCTCGTACGTG	0.017363228682852713	False	C6-2
Part2Org22A_ATCTGGGGCTCC	0.16532644168617644	True	NE-1
Part2Org22A_ATGAAAATGATA	0.02422119673893646	False	Ret-5
Part2Org22A_ATGAACTGGTAC	0.0	False	Ret-3
Part2Org22A_ATGAATCATAGT	0.0	False	NE-1
Part2Org22A_ATGACCACGAAN	0.04705174427086991	False
Part2Org22A_ATGACGTAACGA	0.0	False	Ret-3
Part2Org22A_ATGAGACACCCA	0.0	False	Astro-2
Part2Org22A_ATGAGCGAGAGN	0.0	False
Part2Org22A_ATGAGCGGACTG	0.006572410097805919	False	Ret-4
Part2Org22A_ATGAGGGAGTGT	0.0	False	Ret-2
Part2Org22A_ATGAGTACTTTA	0.0	False	Ret-4
Part2Org22A_ATGATCGTCCGT	0.0	False	Astro-3
Part2Org22A_ATGATTTTATTA	0.0	False	Astro-3
Part2Org22A_ATGCAGACGGAC	0.049276209642181136	False	Astro-2
Part2Org22A_ATGCAGGCGGAG	0.0032195848849768858	False	NE-1
Part2Org22A_ATGCAGTCAATN	0.0	False	Musc-Im
Part2Org22A_ATGCATTTCAGN	0.026140357111712503	False	C6-1
Part2Org22A_ATGCCCCATTTG	0.0	False	PP
Part2Org22A_ATGCCCCTGCAC	0.23299087773060673	True
Part2Org22A_ATGCGAGCAGAA	0.0	False	Musc-Im
Part2Org22A_ATGCGCCGCCCA	0.26236783476553943	True	NE-1
Part2Org22A_ATGCTGCCGTCT	0.01801354272438689	False
Part2Org22A_ATGCTGGACCAC	0.0	False	Astro-6
Part2Org22A_ATGCTGGCATCT	0.002143251763974674	False
Part2Org22A_ATGCTGGCCTCN	0.10173774796493647	True
Part2Org22A_ATGGAAAGCTTA	0.0010417012482554582	False	NE-1
Part2Org22A_ATGGACAAATCC	0.005612633695316801	False	Dop-2
Part2Org22A_ATGGACAAGGGT	0.07675109582015593	False	Dop-2
Part2Org22A_ATGGATATGAAC	0.0	False	NE-1
Part2Org22A_ATGGCCCCAAGT	0.0	False
Part2Org22A_ATGGCCCGCAGA	0.0604000067831244	False
Part2Org22A_ATGGTCCGATTN	0.0	False
Part2Org22A_ATGGTCTATGTC	0.0	False	C6-2
Part2Org22A_ATGGTGACAATT	0.059539020591492894	False	NE-1
Part2Org22A_ATGGTGAGTCAT	0.0	False	NE-1
Part2Org22A_ATGGTGCTTACC	0.0	False
Part2Org22A_ATGGTTAGGTCT	0.0	False	Musc-T2
Part2Org22A_ATGGTTGTCCTN	0.11986303488071501	True	Ret-5
Part2Org22A_ATGTAACTTGAT	0.0	False	Ret-2
Part2Org22A_ATGTAATTCTCC	0.03146096377023141	False	PP
Part2Org22A_ATGTACACGATC	0.03948527807921403	False	NE-1
Part2Org22A_ATGTATCGTCCN	0.017712302766745326	False	NE-1
Part2Org22A_ATGTATGCATCA	0.0	False	NE-1
Part2Org22A_ATGTATGGCCAA	0.0	False	NE-1
Part2Org22A_ATGTCAAGCCGA	0.0	False
Part2Org22A_ATGTCTCGGGTA	0.17261622608246488	True	NE-1
Part2Org22A_ATGTGCCTGCCG	0.03093973547165887	False	PP
Part2Org22A_ATGTTATAAATT	0.0	False	NE-1
Part2Org22A_ATGTTCGGAACG	0.028458882250534452	False
Part2Org22A_ATGTTCGGCAGG	0.04333891703668273	False
Part2Org22A_ATGTTGGGCCTA	0.0	False	NE-1
Part2Org22A_ATGTTTCCGAAA	0.0	False	Astro-2
Part2Org22A_ATTAAGAACCCA	0.0	False	Astro-2
Part2Org22A_ATTAATAGTGTC	0.0036029361411571204	False	NE-1
Part2Org22A_ATTAATCGCTGN	0.003946784360251879	False	NE-1
Part2Org22A_ATTAATCGTAGG	0.0	False	Musc-T1
Part2Org22A_ATTACGAAAGCC	0.028528685407122806	False	Ret-2
Part2Org22A_ATTAGGTTCAGA	0.04142690565384893	False	Astro-3
Part2Org22A_ATTATCCGCTGA	0.0	False	Ret-3
Part2Org22A_ATTATCCTCTGC	0.0473484753637107	False
Part2Org22A_ATTCACAAAACC	0.0	False	Astro-4
Part2Org22A_ATTCACGACTCT	0.16377126161536731	True	NE-1
Part2Org22A_ATTCCGCATGTN	0.0	False	Ret-2
Part2Org22A_ATTCCTATGCGG	0.01816849861964932	False
Part2Org22A_ATTCCTCTCCTA	0.0	False	NE-1
Part2Org22A_ATTCCTTTAGCN	0.09569496632605932	False	NE-1
Part2Org22A_ATTCCTTTGCAA	0.03246877715369849	False	NE-1
Part2Org22A_ATTCGAAGGCGT	0.10551920719010038	True	NE-1
Part2Org22A_ATTCGAATAAGG	0.009006279674246588	False	NE-1
Part2Org22A_ATTCGACTGTTG	0.0	False	NE-1
Part2Org22A_ATTCGATCAGCT	0.1411777712668871	True
Part2Org22A_ATTCGCCAGTAC	0.0	False	Astro-1
Part2Org22A_ATTCTCCTCTTA	0.0	False	Astro-2
Part2Org22A_ATTGAAGGTCGA	0.0	False	Dop-2
Part2Org22A_ATTGCATAGGAG	0.0	False	Astro-2
Part2Org22A_ATTGCCCGTTTG	0.0	False	Astro-4
Part2Org22A_ATTGCTCACTGA	0.0	False
Part2Org22A_ATTGGAACGGCC	0.0	False	Dop-2
Part2Org22A_ATTGGACCCTGN	0.0	False	Astro-2
Part2Org22A_ATTGGCAGACAA	0.0	False	NE-1
Part2Org22A_ATTGGGCGGCGA	0.0009659418661307804	False	Astro-2
Part2Org22A_ATTGTTCCCCCG	0.5579458195069341	True
Part2Org22A_ATTTGACCGATN	0.0	False
Part2Org22A_ATTTGACCTACA	0.1274136119669037	True	NE-1
Part2Org22A_ATTTGACCTCAT	0.18187562438384655	True
Part2Org22A_ATTTGCCATGAA	0.0	False	PP
Part2Org22A_ATTTGGTACCAT	0.02312219446323669	False	NE-1
Part2Org22A_ATTTGTTCCTAC	0.004822832880502677	False
Part2Org22A_CAACAACACAAG	0.0	False
Part2Org22A_CAACAACGACCT	0.0	False	Ret-4
Part2Org22A_CAACACATTGGN	0.057808737216104106	False
Part2Org22A_CAACAGAGAACG	0.07200958216144349	False	C6-1
Part2Org22A_CAACAGCGAACC	0.0	False	Ret-2
Part2Org22A_CAACATGAGCAA	0.03653686209966073	False	NE-1
Part2Org22A_CAACATTAAGAN	0.0	False	NE-1
Part2Org22A_CAACCCCGAACA	0.0	False	Astro-2
Part2Org22A_CAACCTAATCCT	0.0	False	Ret-3
Part2Org22A_CAACCTTTAAAA	0.05374311121335511	False	NE-1
Part2Org22A_CAACGCCTGGGN	0.1561015367522843	True	Ret-2
Part2Org22A_CAACTGTGCTCG	0.0	False	Dop-2
Part2Org22A_CAAGAGCACACG	0.0	False	NE-1
Part2Org22A_CAAGCCCCGGGT	0.0596713706031516	False	Astro-3
Part2Org22A_CAAGCGATCTAN	0.2473491842320538	True	NE-1
Part2Org22A_CAAGCTCTGTTC	2.5889552688575437e-05	False	Astro-3
Part2Org22A_CAAGCTTAGCAG	0.09900561820286051	False
Part2Org22A_CAAGGTCACCAT	0.0	False	NE-1
Part2Org22A_CAAGTATTGACC	0.0	False
Part2Org22A_CAAGTCAACTTT	0.0	False
Part2Org22A_CAATAACTCTTT	0.0	False
Part2Org22A_CAATACTAAAGA	0.0	False	Ret-3
Part2Org22A_CAATACTAAAGN	0.0	False	Ret-3
Part2Org22A_CAATAGCCCAAN	0.0	False
Part2Org22A_CAATTACCTTAC	0.0	False
Part2Org22A_CAATTCGCTACA	0.0	False	Astro-4
Part2Org22A_CACAAACTCCCA	0.0004106516885528429	False	NE-1
Part2Org22A_CACAAGATTTGA	0.025984095728556318	False	Ret-5
Part2Org22A_CACAGAGATATT	0.019697725898480956	False	Astro-2
Part2Org22A_CACAGCATCGTC	0.0	False	NE-1
Part2Org22A_CACATCACGTTC	0.0	False	Astro-3
Part2Org22A_CACCAAAGTGGC	0.0	False	Astro-2
Part2Org22A_CACCAACGTTCC	0.0439046433259875	False	NE-1
Part2Org22A_CACCATACGGAT	0.0	False
Part2Org22A_CACCGACTACCT	0.05561559053767168	False	Astro-3
Part2Org22A_CACCGCCGTCAG	0.0747297378788712	False	NE-1
Part2Org22A_CACCGGGTTAGC	0.020779930443735925	False	C6-2
Part2Org22A_CACCGGTAAGTC	0.0	False	Ret-3
Part2Org22A_CACCTCATTGGC	0.00757507095555765	False	NE-1
Part2Org22A_CACCTCGTCCGG	0.02130243843656005	False	Ret-2
Part2Org22A_CACGAATTGGAC	0.0	False	NE-1
Part2Org22A_CACGGCAGCTGC	0.07274584304009732	False	NE-1
Part2Org22A_CACGTACGATGT	0.0768320287723818	False
Part2Org22A_CACGTCCGATGT	0.0	False
Part2Org22A_CACGTGAGTTAT	0.0	False	PP
Part2Org22A_CACGTGTTTACG	0.006059316139972017	False	Astro-4
Part2Org22A_CACGTTAGGGGT	0.0	False	Astro-2
Part2Org22A_CACGTTGGTCTG	0.0	False	C6-1
Part2Org22A_CACTACTGGCCA	0.0	False	NE-1
Part2Org22A_CACTAGTCTGCT	0.0	False	NE-1
Part2Org22A_CACTATAACTAT	0.02650050729511843	False
Part2Org22A_CACTATTGTCCG	0.0001623654274172509	False	Astro-3
Part2Org22A_CACTCCCTTCCA	0.030549516262197856	False	Astro-2
Part2Org22A_CACTCGGAAGAG	0.0	False	C6-1
Part2Org22A_CACTCGGAATCC	0.0	False	Ret-4
Part2Org22A_CACTCGTCTACG	0.0	False	NE-1
Part2Org22A_CACTCTCTCATA	0.0	False	C6-1
Part2Org22A_CAGAAACAATGG	0.0	False	PP
Part2Org22A_CAGACCGATTTC	0.21976446552306114	True	NE-1
Part2Org22A_CAGAGAGGATAG	0.007828262496889204	False	Ret-3
Part2Org22A_CAGAGCAATTTT	0.0	False	Astro-2
Part2Org22A_CAGAGCCGCTGG	0.0	False	Astro-2
Part2Org22A_CAGAGCCTCTCA	0.0	False	C6-1
Part2Org22A_CAGAGGCCCTTA	0.0	False	NE-1
Part2Org22A_CAGAGTGTGATC	0.0	False	Ret-4
Part2Org22A_CAGATCGTCCGT	0.0	False	Astro-3
Part2Org22A_CAGATGCGTGGC	0.0	False	NE-1
Part2Org22A_CAGCAGGATCCA	0.10260711678954162	True
Part2Org22A_CAGCATATCAAN	0.0	False	NE-1
Part2Org22A_CAGCCATTCCCN	0.020986678365803257	False	C6-1
Part2Org22A_CAGCCGCGCCTT	0.0	False	Astro-3
Part2Org22A_CAGCCTACTCCC	0.005399275411085637	False
Part2Org22A_CAGCGCGTAGGT	0.06479060519624748	False	Ret-5
Part2Org22A_CAGCGGCAGCTG	0.0	False	NE-1
Part2Org22A_CAGCGGCGTCCG	0.004984189331221853	False	Ret-3
Part2Org22A_CAGCGTATAATC	0.0	False	Ret-4
Part2Org22A_CAGCGTTTTCCT	0.04426782403153835	False
Part2Org22A_CAGCTCACCGAT	0.0	False	NE-1
Part2Org22A_CAGCTCGCGGTT	0.04198202187843205	False	NE-1
Part2Org22A_CAGCTCTGTTCN	0.0022494210658136715	False	Astro-3
Part2Org22A_CAGCTTCCCGAT	0.022690676279502615	False	Astro-2
Part2Org22A_CAGGAACTAGCN	0.10660702664191489	True	NE-1
Part2Org22A_CAGGAAGTTTTG	0.061888432659511425	False	Astro-3
Part2Org22A_CAGGACTTCCAT	0.05529834433403905	False	Ret-5
Part2Org22A_CAGGCAATTACN	0.0	False	Astro-2
Part2Org22A_CAGGCACCGTGN	0.0	False
Part2Org22A_CAGGCCGTAAAA	0.041335287813277964	False	Ret-3
Part2Org22A_CAGGCTATCTAC	0.0	False	PP
Part2Org22A_CAGGGGCGACGN	0.0	False	Astro-2
Part2Org22A_CAGGTGACGACG	0.5950423610712857	True
Part2Org22A_CAGTAAAGCAAG	0.0	False
Part2Org22A_CAGTAATAGTGC	0.0	False	NE-1
Part2Org22A_CAGTACACACGT	0.00023349294581144516	False	Astro-2
Part2Org22A_CAGTAGAGTAAA	0.0	False	C6-1
Part2Org22A_CAGTCGCTAGTN	0.0	False	Ret-3
Part2Org22A_CAGTGAAGCACA	0.029377231222208307	False	Ret-5
Part2Org22A_CAGTGAGGAAAA	0.0	False	Ret-2
Part2Org22A_CAGTGGCTAGTA	0.0	False
Part2Org22A_CAGTTGTGCCGA	0.0	False	Ret-3
Part2Org22A_CATAAAAGCTAN	0.0428185024742529	False	Astro-3
Part2Org22A_CATAAATCTATN	0.0	False	PP
Part2Org22A_CATACACTAACG	0.001988829997462637	False
Part2Org22A_CATACTAGAACG	0.07691847274180859	False	NE-1
Part2Org22A_CATACTATTGGC	0.0	False
Part2Org22A_CATACTCCGCCG	0.0	False	NE-1
Part2Org22A_CATACTTCGGAN	0.0071025735365864645	False	NE-1
Part2Org22A_CATACTTCGTAG	0.017287940546466523	False
Part2Org22A_CATAGACTGGGC	0.0	False
Part2Org22A_CATAGAGTCCAT	0.10981018600958713	True
Part2Org22A_CATAGCAGGGCT	0.09143301798021891	False
Part2Org22A_CATAGCCCCAAN	0.013769402179285246	False	Astro-3
Part2Org22A_CATAGGCTGGCT	0.0	False	Astro-3
Part2Org22A_CATAGGGCACCC	0.042948438195684745	False
Part2Org22A_CATATGAGAACA	0.0	False	Astro-2
Part2Org22A_CATATGAGCCTG	0.07589596400919144	False	Astro-2
Part2Org22A_CATCACGGATTT	0.0	False	Astro-2
Part2Org22A_CATCATCACTGC	0.0	False	NE-1
Part2Org22A_CATCATGTCTGT	0.0	False	PP
Part2Org22A_CATCCATAAGGG	0.0	False
Part2Org22A_CATCCGCTACAT	0.0	False	PP
Part2Org22A_CATCCGTACTTN	0.0	False	NE-1
Part2Org22A_CATCCTGGGATA	0.0	False
Part2Org22A_CATCCTGTGCGC	0.0	False	Ret-4
Part2Org22A_CATCCTTGTAGG	0.0	False
Part2Org22A_CATCGACCTAAA	0.0	False	NE-1
Part2Org22A_CATCGCATAGGT	0.0	False	Astro-2
Part2Org22A_CATCGCGTTCTA	0.02173614309540939	False	NE-1
Part2Org22A_CATCTCGTTTCT	0.28652454777937486	True
Part2Org22A_CATCTTTCCCAG	0.2956336676133475	True
Part2Org22A_CATGACACCTTT	0.0	False	NE-1
Part2Org22A_CATGACCTGATT	0.0	False
Part2Org22A_CATGATAAGAAT	0.036011078074849226	False	Astro-2
Part2Org22A_CATGCCTTTAAN	0.014175948871076677	False	Ret-3
Part2Org22A_CATGCGTCGACA	0.002775682382992359	False	Ret-4
Part2Org22A_CATGCTTACAAC	0.2533940300235616	True
Part2Org22A_CATGGAAATGAC	0.0	False	Astro-3
Part2Org22A_CATGGACGAACN	0.18859180554811528	True	NE-1
Part2Org22A_CATGGCTATCAG	0.04150177583962879	False
Part2Org22A_CATGGGCATGAT	0.0534181884681037	False	PP
Part2Org22A_CATGTGTTACAN	0.04653738700317744	False
Part2Org22A_CATTAAAGTTGG	0.06099850646067115	False
Part2Org22A_CATTACGATGTG	0.16592783711668027	True	Ret-2
Part2Org22A_CATTACTCGAGT	0.03792246199998528	False	Dop-2
Part2Org22A_CATTAGGTTTGG	0.0	False	NE-1
Part2Org22A_CATTCCAGGCGC	0.0	False	NE-1
Part2Org22A_CATTCGTCCTCA	0.002720417646923522	False
Part2Org22A_CATTCTTCTTGC	0.0	False	NE-1
Part2Org22A_CATTTCCCAGTG	0.0	False	Dop-2
Part2Org22A_CCAAAAGTGTGT	0.0	False	Ret-4
Part2Org22A_CCAAAATCTAAA	0.0	False	Ret-1
Part2Org22A_CCAAAGTTGCTG	0.00013643964850666316	False	PP
Part2Org22A_CCAAATGTCTGC	0.053619453708425135	False	NE-1
Part2Org22A_CCAACGTAGAGT	0.0	False	PP
Part2Org22A_CCAACTGGCTCC	0.0	False
Part2Org22A_CCAAGTCATTCA	0.0	False	NE-1
Part2Org22A_CCAATGATTAAT	0.007997092997261788	False	NE-1
Part2Org22A_CCAATGCAACCC	0.0	False	PP
Part2Org22A_CCAATGCTAGGN	0.0	False	Astro-3
Part2Org22A_CCAATTGTTACC	0.0036838193782735423	False
Part2Org22A_CCACACGCTGCC	0.21020921239433957	True	NE-1
Part2Org22A_CCACCCAGCGAT	0.0	False
Part2Org22A_CCACGATATAAT	0.0	False
Part2Org22A_CCACGATTATTG	0.03687988402574667	False	Astro-3
Part2Org22A_CCACGCCCAAGA	0.0	False	Astro-2
Part2Org22A_CCACTCACGAGG	0.06268116337400229	False
Part2Org22A_CCACTCGTCTCT	0.027150823770707842	False	PP
Part2Org22A_CCAGACTGCTTT	0.07626080472488411	False
Part2Org22A_CCAGAGGCTGTG	0.07031161497630577	False	Astro-3
Part2Org22A_CCAGATTACCGT	0.0	False	NE-1
Part2Org22A_CCAGCAGCTGCN	0.009182984672724992	False
Part2Org22A_CCAGCCCACCCA	0.0	False
Part2Org22A_CCAGCCCACTAG	0.0	False
Part2Org22A_CCAGCCTTCGTG	0.0	False	NE-1
Part2Org22A_CCAGCTAATACC	0.0215120136201337	False	Astro-2
Part2Org22A_CCAGCTAATATC	0.0	False	PP
Part2Org22A_CCAGCTGTGCTC	0.0	False
Part2Org22A_CCAGGAATCCCC	0.20869080940390106	True	NE-1
Part2Org22A_CCAGGTTTTGTC	0.017352056431941185	False
Part2Org22A_CCAGTCTCGGGG	0.0	False	NE-1
Part2Org22A_CCAGTGGTGGTA	0.030902348646517856	False
Part2Org22A_CCATAATAGCCG	0.0	False	Astro-2
Part2Org22A_CCATAATGTCGT	0.0	False	Musc-Im
Part2Org22A_CCATACCGTCCC	0.12107909275132944	True	NE-1
Part2Org22A_CCATACGTTCTC	0.0	False	Ret-3
Part2Org22A_CCATCATGCAAN	0.0	False	Astro-2
Part2Org22A_CCATCCGCGTCT	0.0	False
Part2Org22A_CCATCTCGGCAA	0.014485105309799583	False
Part2Org22A_CCATCTTTAACT	0.036026367652379265	False	NE-1
Part2Org22A_CCATGTCTGCAG	0.15817000597176595	True	NE-1
Part2Org22A_CCATTTCTATCN	0.0013162549447770754	False	NE-1
Part2Org22A_CCCAAAGCTGAA	0.0	False	Ret-4
Part2Org22A_CCCAATCTGTGG	0.028707030774206204	False
Part2Org22A_CCCACCGACCTC	0.03810963392428771	False	Astro-1
Part2Org22A_CCCACGACGGTT	0.0	False
Part2Org22A_CCCAGGCCGTAA	0.0	False	Ret-3
Part2Org22A_CCCATATGATGA	0.0	False	Astro-2
Part2Org22A_CCCATGCGAGTC	0.010024181880563383	False	NE-1
Part2Org22A_CCCATTCACAAC	0.046346778841346026	False
Part2Org22A_CCCATTCAGCCA	0.04432090313812144	False	Astro-4
Part2Org22A_CCCATTCTAAGT	0.04758176268882046	False	PP
Part2Org22A_CCCATTCTGGTT	0.1770596567001661	True
Part2Org22A_CCCCAACTCTCT	0.0	False	Astro-2
Part2Org22A_CCCCACTAGGAT	0.014222327600306619	False	Astro-4
Part2Org22A_CCCCAGCCACTT	0.0	False
Part2Org22A_CCCCAGGATTCG	0.0	False	Astro-3
Part2Org22A_CCCCAGGGGATG	0.013219628001984294	False	Ret-3
Part2Org22A_CCCCATAGCCGG	0.0	False	NE-1
Part2Org22A_CCCCATTCGCAA	0.008534660673848839	False
Part2Org22A_CCCCATTGCTCT	0.0	False
Part2Org22A_CCCCCAGTTGCT	0.0	False	NE-1
Part2Org22A_CCCCCCACTCTG	0.26973238710417	True
Part2Org22A_CCCCCGACCACN	0.010368646715613772	False	Musc-Im
Part2Org22A_CCCCGATCACTN	0.02825041646550016	False	NE-1
Part2Org22A_CCCCGCACGCTA	0.011340966607232857	False	Ret-3
Part2Org22A_CCCCGCGAGGTC	0.15444179463596092	True	NE-1
Part2Org22A_CCCCTAAAGACT	0.19517992893716596	True	NE-1
Part2Org22A_CCCCTATAAGTA	0.2351185132555009	True	NE-1
Part2Org22A_CCCCTATTCACN	0.003699644795519571	False	Astro-4
Part2Org22A_CCCCTCTACTCT	0.053655789581460486	False	NE-1
Part2Org22A_CCCCTTACGGTA	0.0	False	NE-1
Part2Org22A_CCCCTTCTCTCT	0.008992464212996439	False
Part2Org22A_CCCCTTTTTTGA	0.02935723941527668	False	Astro-6
Part2Org22A_CCCGAGCCGCCG	0.019263604623938533	False
Part2Org22A_CCCGAGCGTGAA	0.04692626912179118	False	Ret-5
Part2Org22A_CCCGAGGACGTT	0.0	False	Astro-3
Part2Org22A_CCCGCATAAAAC	0.04190622840205991	False	NE-1
Part2Org22A_CCCGCTAGCCAT	0.0	False	NE-1
Part2Org22A_CCCGCTCTTTTG	0.017256416296908442	False	Astro-3
Part2Org22A_CCCGCTTAGGTG	0.02129405389985736	False	Astro-2
Part2Org22A_CCCGGCGCACGT	0.0053427267377779775	False	NE-1
Part2Org22A_CCCGGTAGGCTG	0.05240832926774282	False
Part2Org22A_CCCGGTTCATAG	0.07362393224395734	False
Part2Org22A_CCCGTACGAAGA	0.0	False	Astro-3
Part2Org22A_CCCGTCGTATAG	0.0	False	NE-1
Part2Org22A_CCCGTCGTGGAT	0.01571602012119103	False
Part2Org22A_CCCTACGTGTCG	0.04037609683735179	False	Astro-2
Part2Org22A_CCCTAGCGCTGN	0.0	False	Dop-2
Part2Org22A_CCCTAGGATCGC	0.016978417988480203	False	Musc-Im
Part2Org22A_CCCTCAGGTGTN	0.05222556786523468	False	NE-1
Part2Org22A_CCCTCCGAAGGA	0.06389894608472069	False	Ret-2
Part2Org22A_CCCTCGTCTAGA	0.010551820492989947	False	NE-1
Part2Org22A_CCCTGGCTTTAC	0.0	False	Ret-5
Part2Org22A_CCCTTAGGAACT	0.02333433258752015	False
Part2Org22A_CCCTTCGCGGCC	0.04128366998332058	False	Ret-4
Part2Org22A_CCCTTCGGACAG	0.0	False
Part2Org22A_CCCTTGGACTCN	0.055175850887191576	False
Part2Org22A_CCCTTGTGCGCG	0.0032617534647612586	False	NE-1
Part2Org22A_CCCTTTTCCCTC	0.0	False	NE-1
Part2Org22A_CCGAACATCTGC	0.04137793043745758	False	Ret-5
Part2Org22A_CCGAACCCCCCC	0.0030080830135389763	False	NE-1
Part2Org22A_CCGAAGATATCC	0.03753772974951781	False
Part2Org22A_CCGACCTAGTCC	0.04317230538278643	False	Astro-2
Part2Org22A_CCGAGTATCAGT	0.17837061560132975	True	NE-1
Part2Org22A_CCGATCCTAATG	0.01386041959987078	False	Astro-2
Part2Org22A_CCGCAAAAGTTC	0.0	False	NE-1
Part2Org22A_CCGCAGAGAGAT	0.0	False	Ret-4
Part2Org22A_CCGCAGTAAAGT	0.0	False	Ret-4
Part2Org22A_CCGCATATGGAC	0.0	False	Astro-2
Part2Org22A_CCGCATCGGTAG	0.002903362717624837	False
Part2Org22A_CCGCATTCCTAA	0.0	False	Astro-3
Part2Org22A_CCGCCACATGTN	0.1067259335057345	True	NE-1
Part2Org22A_CCGCCCAGGATT	0.004340174627601631	False	Astro-2
Part2Org22A_CCGCCCGATATG	0.014879868710738563	False	Astro-2
Part2Org22A_CCGCCGCTAAGA	0.0	False	NE-1
Part2Org22A_CCGCGAGTCCTA	0.0	False	NE-1
Part2Org22A_CCGCGCGAGTTG	0.0	False	Dop-2
Part2Org22A_CCGCTAAGTCGC	0.05603124268092173	False
Part2Org22A_CCGCTACACCCG	0.03358187310120477	False
Part2Org22A_CCGCTCGATCAC	0.042676012273160265	False	Astro-3
Part2Org22A_CCGCTCTAGGGA	0.0	False
Part2Org22A_CCGCTGTTTATA	0.0	False	Astro-2
Part2Org22A_CCGCTTCTGTCC	0.0	False	NE-1
Part2Org22A_CCGCTTTGATAG	0.000737472299393596	False	NE-1
Part2Org22A_CCGGACCTGCGG	0.03028787614021248	False
Part2Org22A_CCGGATTACATC	0.0	False	Astro-3
Part2Org22A_CCGGCAAGATTT	0.0	False	Ret-4
Part2Org22A_CCGGCCTCCTGG	0.0	False	NE-1
Part2Org22A_CCGGCGGCGGTT	0.03553509917928173	False	Astro-2
Part2Org22A_CCGGCTAGATAN	0.0	False	Musc-Im
Part2Org22A_CCGGCTATCCGN	0.0	False	NE-1
Part2Org22A_CCGGTGGCCACT	0.03245000070664976	False
Part2Org22A_CCGTAAACGAAG	0.1441636692250464	True
Part2Org22A_CCGTAGATCGTA	0.010614830391688888	False	NE-1
Part2Org22A_CCGTAGGAAATT	0.2096055169717879	True	NE-1
Part2Org22A_CCGTATTAAGAT	0.0	False	Astro-2
Part2Org22A_CCGTCACATCTA	0.0	False	Ret-2
Part2Org22A_CCGTCAGTCCCC	0.18259383650310396	True	NE-1
Part2Org22A_CCGTCATTCCTG	0.015692986616487912	False	Ret-4
Part2Org22A_CCGTCCTGTCGT	0.0	False
Part2Org22A_CCGTCTATGTGG	0.0	False
Part2Org22A_CCGTCTCTGGAC	0.0755496025049516	False
Part2Org22A_CCGTGAGGCTGN	0.01419653266904656	False
Part2Org22A_CCGTGCATCTCT	0.0	False	Astro-3
Part2Org22A_CCGTGCGACTAA	0.05335031900114891	False
Part2Org22A_CCGTGTCTGTTG	0.0	False	Astro-3
Part2Org22A_CCGTTCTCAACC	0.299358688978451	True
Part2Org22A_CCTAAACGCCTT	0.0	False	Astro-3
Part2Org22A_CCTAAATACTCC	0.030191084936624948	False
Part2Org22A_CCTAACAAAGCC	0.06336159308950257	False	NE-1
Part2Org22A_CCTAAGTGTCAT	0.047959990487876865	False	Astro-2
Part2Org22A_CCTACAAAGCCN	0.062243932262922526	False	NE-1
Part2Org22A_CCTACCGACTCC	0.05879897419612544	False
Part2Org22A_CCTACCGCTCAA	0.0	False
Part2Org22A_CCTAGCTAAGGG	0.0	False	Ret-4
Part2Org22A_CCTAGCTGTTTT	0.00869762664605343	False	Astro-2
Part2Org22A_CCTAGTCCTAAT	0.2807173754418897	True
Part2Org22A_CCTATGGTCTGA	0.0	False
Part2Org22A_CCTCAGCGTGTA	0.027024031246905948	False	NE-1
Part2Org22A_CCTCAGTTTTCA	0.017339890386264194	False	PP
Part2Org22A_CCTCATGCCTTG	0.012431791059654234	False	Astro-2
Part2Org22A_CCTCCACTGTTT	0.010037159180177288	False	PP
Part2Org22A_CCTCCGACGAAC	0.0	False	Astro-5
Part2Org22A_CCTCCTACCACT	0.03851807689456698	False	Astro-3
Part2Org22A_CCTCCTTGCTAT	0.004064620372001919	False	Ret-2
Part2Org22A_CCTCGGGAACCA	0.0	False	Ret-3
Part2Org22A_CCTCTTGAAGGA	0.03471748805522696	False	PP
Part2Org22A_CCTGACCGGTAA	0.01153084123164468	False	NE-1
Part2Org22A_CCTGATGGTCAC	0.0	False	PP
Part2Org22A_CCTGTTGTCTAT	0.0	False	NE-1
Part2Org22A_CCTTCACCCCGG	0.017103581807748673	False	Astro-3
Part2Org22A_CCTTCTAGCCCC	0.5753136132861234	True
Part2Org22A_CCTTCTAGCCCN	0.5100273339024046	True
Part2Org22A_CCTTCTTCAACC	0.06355733677701318	False	NE-1
Part2Org22A_CCTTGCGATGTC	0.0	False	Musc-Im
Part2Org22A_CCTTGTTCTTTA	0.0097956337908814	False
Part2Org22A_CCTTTAAATGTT	0.0	False	Astro-3
Part2Org22A_CCTTTACAGTGT	0.04501728730961521	False	Dop-2
Part2Org22A_CCTTTCACATAG	0.02754142186404713	False	Astro-2
Part2Org22A_CCTTTCAGGCCT	0.0842232904010414	False	NE-1
Part2Org22A_CCTTTCGGGCAG	0.052232463663014705	False	NE-1
Part2Org22A_CGAACCATCTAN	0.0	False	Astro-3
Part2Org22A_CGAAGATCTAAA	0.0	False
Part2Org22A_CGAAGGGAGAGA	0.0	False	Ret-3
Part2Org22A_CGAATATACATN	0.008852836469258685	False	Astro-4
Part2Org22A_CGAATATAGGAT	0.0	False	NE-1
Part2Org22A_CGACAAGAGGTC	0.0	False	Ret-3
Part2Org22A_CGACAATCGTTC	0.19024205737659963	True	NE-1
Part2Org22A_CGACAGGCGCGN	0.0	False	PP
Part2Org22A_CGACCTAGCTGC	0.0	False	NE-1
Part2Org22A_CGACGGCTCTAT	0.04876149480676058	False	Astro-2
Part2Org22A_CGACGGCTGATA	0.0	False	Astro-2
Part2Org22A_CGACTCTGGCTC	0.023932865866645336	False
Part2Org22A_CGACTGTTAACN	0.0	False	PP
Part2Org22A_CGAGAGTTAAAA	0.0	False	Astro-2
Part2Org22A_CGAGATTCGCTT	0.0017712072445406457	False	Astro-2
Part2Org22A_CGAGCAATCTTT	0.2356559059907425	True
Part2Org22A_CGAGCATTATTC	0.24830585719160786	True	NE-1
Part2Org22A_CGAGGCGCGGTA	0.067411330733413	False	FB-2
Part2Org22A_CGAGGGAGAGAN	0.0	False
Part2Org22A_CGAGGTAGAAGC	0.0	False	Astro-3
Part2Org22A_CGAGTTCTGACA	0.0010457696454418844	False	Astro-2
Part2Org22A_CGATACACCCAG	0.034952978984461064	False	NE-1
Part2Org22A_CGATAGATGTCA	0.07990198311422032	False
Part2Org22A_CGATATTACTCT	0.007365320693159832	False
Part2Org22A_CGATCTTCGTCG	0.0	False	NE-1
Part2Org22A_CGATGGCTTGCA	0.0	False	Musc-Im
Part2Org22A_CGATGTCTTCAT	0.0	False	NE-1
Part2Org22A_CGATTCTTATCA	0.11160699593816302	True
Part2Org22A_CGATTGCATGTG	0.024425007399632936	False	Ret-4
Part2Org22A_CGATTGGAGATG	0.016186902810556045	False	Ret-3
Part2Org22A_CGATTGTAACTG	0.0	False
Part2Org22A_CGCAACGTGGGT	0.0	False	Astro-4
Part2Org22A_CGCAACTCGAAG	0.3615568980559778	True
Part2Org22A_CGCAAGTCTCTA	0.008591525513400755	False
Part2Org22A_CGCACAACGCCA	0.0	False	NE-1
Part2Org22A_CGCACCTCTTCG	0.013093228222484097	False	C6-1
Part2Org22A_CGCACGATCGCC	0.0	False
Part2Org22A_CGCACGTGTCGC	0.0	False	Ret-4
Part2Org22A_CGCACTTTATCC	0.0006543999445695925	False
Part2Org22A_CGCATATTCTCA	0.0	False	Ret-4
Part2Org22A_CGCATTAAGGAG	0.0	False	C6-1
Part2Org22A_CGCATTACAACN	0.014037042546618814	False	NE-1
Part2Org22A_CGCCACTTGGCA	0.04421055673897076	False	Dop-2
Part2Org22A_CGCCATACACGA	0.09331350232062052	False
Part2Org22A_CGCCCGCAGTTG	0.06774283330108377	False	Ret-5
Part2Org22A_CGCCCGTCTCTA	0.057018429641617976	False	NE-1
Part2Org22A_CGCCCTGAGAGA	0.05681132935226293	False	NE-1
Part2Org22A_CGCCGTTGTGTA	0.0	False	NE-1
Part2Org22A_CGCCTACGTAAA	0.06226263626563493	False	NE-1
Part2Org22A_CGCCTCGGATCA	0.0	False
Part2Org22A_CGCCTCTGGGCG	0.06902191337609666	False
Part2Org22A_CGCGATATGAAG	0.0	False	Ret-5
Part2Org22A_CGCGATATTGGC	0.0	False	PP
Part2Org22A_CGCGATGCTTGC	0.0	False
Part2Org22A_CGCGCGTTCTAG	0.07419297151297066	False
Part2Org22A_CGCGCGTTCTGG	0.0	False	Astro-2
Part2Org22A_CGCGGCATTTTA	0.0	False	Ret-3
Part2Org22A_CGCGGCGCATCT	0.0	False	NE-1
Part2Org22A_CGCGGCTGCGAG	0.022676091208732815	False	NE-1
Part2Org22A_CGCGGTGTTGTG	0.0	False
Part2Org22A_CGCGTACTCGAG	0.0	False
Part2Org22A_CGCGTGCCGGCA	0.4098074086113986	True
Part2Org22A_CGCGTTTACTGG	0.02227832961101284	False	Ret-3
Part2Org22A_CGCTATAGCACC	0.0	False
Part2Org22A_CGCTCATGTGGA	0.11068018069172972	True
Part2Org22A_CGCTGATCTAAG	0.023726095714690518	False
Part2Org22A_CGCTGCTGGGTG	0.0	False	Astro-2
Part2Org22A_CGCTGGAGACGA	0.0	False	NE-1
Part2Org22A_CGCTTGAAAGAT	0.2784079123166071	True	NE-1
Part2Org22A_CGGAACCAGCTG	0.025331472124271774	False	FB-2
Part2Org22A_CGGAGGGGGCGN	0.028436566883120552	False
Part2Org22A_CGGATCCGGGGT	0.006356312251118421	False	Ret-3
Part2Org22A_CGGCAACCGCGT	0.0	False
Part2Org22A_CGGCAACTCTCN	0.0	False	Ret-3
Part2Org22A_CGGCAGGCGTTC	0.030662028179077573	False	Dop-2
Part2Org22A_CGGCATCTTATC	0.0	False	Astro-2
Part2Org22A_CGGCATTCAAGT	0.0	False	PP
Part2Org22A_CGGCCATCTCAC	0.12929955312953992	True	NE-1
Part2Org22A_CGGCCCCGGTGT	0.0789569490273766	False
Part2Org22A_CGGCCCTTCCCG	0.008674162347815104	False	Astro-2
Part2Org22A_CGGCCGGTTAGC	0.002976081349423815	False	PP
Part2Org22A_CGGCGTGGAAAC	0.0	False	NE-1
Part2Org22A_CGGCTAGCCACT	0.0	False	Astro-2
Part2Org22A_CGGCTTACAATT	0.02368191920355258	False	NE-1
Part2Org22A_CGGGAGGACTCT	0.0051297854681604735	False	Ret-4
Part2Org22A_CGGGAGTGCTAT	0.0	False	NE-1
Part2Org22A_CGGGATGTTCCT	0.0	False	Ret-2
Part2Org22A_CGGGATTCTCGN	0.007306860462809202	False	PP
Part2Org22A_CGGGCAGATGTT	0.0	False	NE-1
Part2Org22A_CGGGCTGAACAT	0.20437394081418167	True	NE-1
Part2Org22A_CGGGTGCATACA	0.011867835057423398	False
Part2Org22A_CGGTACCTTAGA	0.01544741580101753	False	PP
Part2Org22A_CGGTAGCGACTT	0.019597886629395236	False	Astro-4
Part2Org22A_CGGTATTTCTAA	0.0	False	Astro-1
Part2Org22A_CGGTCAATAGTG	0.015431112672746971	False	NE-1
Part2Org22A_CGGTCACGGATG	0.0	False
Part2Org22A_CGGTCCTATATG	0.0	False	Ret-5
Part2Org22A_CGGTCGACACGC	0.0	False	NE-1
Part2Org22A_CGGTCGTCTCAG	0.00999455982058626	False	Ret-4
Part2Org22A_CGGTCTCATACC	0.0	False	NE-1
Part2Org22A_CGGTGACTCGTA	0.026893594932089614	False	Ret-4
Part2Org22A_CGGTGGGAATAA	0.0	False	Astro-2
Part2Org22A_CGGTTCTGAGCG	0.06661712455542242	False	Astro-2
Part2Org22A_CGGTTGCCTTAA	0.09077016505249973	False	NE-1
Part2Org22A_CGGTTGTGTAGT	0.0	False
Part2Org22A_CGTAAGCATCGA	0.0	False	NE-1
Part2Org22A_CGTACGTTGTCG	0.0	False
Part2Org22A_CGTACTCATAAC	0.23847456304207154	True
Part2Org22A_CGTACTTGGAGG	0.00497039097554432	False	Astro-3
Part2Org22A_CGTATAACCTAG	0.0	False	NE-1
Part2Org22A_CGTATCCGTCCG	0.0	False	NE-1
Part2Org22A_CGTATTCGAGGT	0.04615566222579961	False	Astro-3
Part2Org22A_CGTCAGTAGGAT	0.007594446371819507	False	C6-1
Part2Org22A_CGTCCTGCAAGG	0.027740016917907867	False	Dop-2
Part2Org22A_CGTCGACTGAAG	0.1880371149026676	True
Part2Org22A_CGTCGTTTGTAA	0.0	False	NE-1
Part2Org22A_CGTCTACTTCAC	0.22614280611206625	True
Part2Org22A_CGTCTAGCTCCT	0.0	False
Part2Org22A_CGTGACCCAATT	0.020796939819290688	False
Part2Org22A_CGTGCTGTTGCN	0.06678177849141598	False
Part2Org22A_CGTGCTTCCACA	0.1191636677312209	True
Part2Org22A_CGTGGCAGACAA	0.0	False	Ret-4
Part2Org22A_CGTGGCCTAGCC	0.0	False	Ret-4
Part2Org22A_CGTGGTGACTCC	0.0	False	NE-1
Part2Org22A_CGTGGTGTTCTA	0.0	False
Part2Org22A_CGTGGTTACGAN	0.0	False	NE-1
Part2Org22A_CGTTAGTCCTTA	0.0244485308262729	False	Musc-Im
Part2Org22A_CGTTAGTGGAAG	0.09001803780101056	False	Astro-3
Part2Org22A_CGTTATGTACGA	0.0	False	PP
Part2Org22A_CGTTCAGCGATC	0.0	False	NE-1
Part2Org22A_CGTTCCCTCCGA	0.0	False	Musc-Im
Part2Org22A_CGTTCCGAGCTN	0.0058344498260721155	False	Astro-2
Part2Org22A_CGTTCCGGTCGG	0.07225372729104983	False	NE-1
Part2Org22A_CGTTCCTAAACA	0.009792199952485217	False	C7
Part2Org22A_CGTTCCTCGTTG	0.005186581874011796	False	NE-1
Part2Org22A_CGTTCCTGTGTA	0.0	False	Ret-5
Part2Org22A_CGTTGACCTATG	0.03928805176620014	False
Part2Org22A_CGTTGATTACTG	0.0	False	Astro-3
Part2Org22A_CGTTGATTGGCA	0.01856374994104624	False
Part2Org22A_CGTTGCCGCCTT	0.17847506506833583	True	NE-1
Part2Org22A_CGTTTTAGACAC	0.0	False
Part2Org22A_CTAAAGTAGATA	0.0	False	PP
Part2Org22A_CTAACAATTGGG	0.018820687305863445	False	PP
Part2Org22A_CTAACTCTGCTC	0.0	False	PP
Part2Org22A_CTAAGAATGATG	0.0	False	Ret-3
Part2Org22A_CTAAGTACGAGT	0.0	False
Part2Org22A_CTACAATCGCCG	0.015447244153610132	False	Astro-3
Part2Org22A_CTACACACTAGG	0.0	False	Ret-4
Part2Org22A_CTACCCCGTATA	0.06950872527934408	False	Ret-5
Part2Org22A_CTACCCGCCCAG	0.0	False	NE-1
Part2Org22A_CTACCCGTTCAN	0.0	False	Ret-2
Part2Org22A_CTACGAAGAAGA	0.0	False	Musc-Im
Part2Org22A_CTACGAGCCGTN	0.45463502670733763	True
Part2Org22A_CTACGTCACGCN	0.08969634005890718	False
Part2Org22A_CTACGTCGTCTT	0.06879119347006583	False	NE-1
Part2Org22A_CTACTATCAGAC	0.0	False	NE-1
Part2Org22A_CTACTCACCTGT	0.0	False	Astro-2
Part2Org22A_CTACTCTCGCCT	0.027623892170254502	False	Ret-2
Part2Org22A_CTACTGCGTCCG	0.0	False	Astro-1
Part2Org22A_CTACTGGATGTG	0.0	False	Astro-2
Part2Org22A_CTACTGGGGGCA	0.11851205282733138	True
Part2Org22A_CTACTTATTACG	0.0	False	NE-1
Part2Org22A_CTAGAAGATCTC	0.0	False	NE-1
Part2Org22A_CTAGACATCACC	0.0	False	Ret-6
Part2Org22A_CTAGACGCTCCC	0.0	False	C6-2
Part2Org22A_CTAGATACTCGG	0.043652592759178925	False
Part2Org22A_CTAGATTTGCCT	0.0	False	Ret-4
Part2Org22A_CTAGCAGTTTAC	0.04465519493312888	False	Astro-2
Part2Org22A_CTAGCCCGTAGG	0.0	False	Astro-6
Part2Org22A_CTAGGAAGACTG	0.01911030851786742	False	Ret-2
Part2Org22A_CTAGTCAGTCAC	0.2874666419922344	True	NE-1
Part2Org22A_CTAGTGGGAGAG	0.0	False	Ret-4
Part2Org22A_CTAGTGTTTACG	0.0	False	Astro-4
Part2Org22A_CTATACGATGCG	0.028599923624541012	False	C6-1
Part2Org22A_CTATAGCCTGCA	0.0	False	NE-1
Part2Org22A_CTATCACGCACA	0.08931858453292667	False	Ret-5
Part2Org22A_CTATCCGCTAAA	0.19713514774013718	True	NE-1
Part2Org22A_CTATCGAGGCAT	0.1008627704759626	True
Part2Org22A_CTATCGTCGCCA	0.0	False	C6-1
Part2Org22A_CTATGAATTGCC	0.022501390078341284	False	NE-1
Part2Org22A_CTATGCGAGCCT	0.14651932905752277	True
Part2Org22A_CTATTGTTCTAA	0.060800678909651955	False	Astro-2
Part2Org22A_CTCAAAGTTAGC	0.0	False	NE-1
Part2Org22A_CTCAAGCTTTCA	0.0	False	Ret-3
Part2Org22A_CTCAATACCACN	0.08306095865438234	False	Astro-5
Part2Org22A_CTCACCATATGC	0.5926227041880966	True
Part2Org22A_CTCAGCCAGCTN	0.0	False	Astro-3
Part2Org22A_CTCAGCCCTAAG	0.08989900416051369	False	NE-1
Part2Org22A_CTCAGGGTAGAA	0.05235521955855049	False	NE-1
Part2Org22A_CTCATAGTGATA	0.0	False	Musc-Im
Part2Org22A_CTCATATTTGTT	0.0737788876451619	False	Astro-2
Part2Org22A_CTCATCACGAAG	0.3329804567271983	True	NE-1
Part2Org22A_CTCATCGCCTAT	0.0	False
Part2Org22A_CTCATCGTCCGT	0.0	False	Astro-3
Part2Org22A_CTCATTCGCCGN	0.0	False	Ret-4
Part2Org22A_CTCCAACCGCTA	0.08573921021991945	False	C6-2
Part2Org22A_CTCCACCTAATA	0.005824372649268335	False
Part2Org22A_CTCCCAGACACT	0.035830195822995625	False
Part2Org22A_CTCCCGATACTA	0.0	False
Part2Org22A_CTCCCTCCTGTG	0.03754669604493308	False	Ret-2
Part2Org22A_CTCCCTTGTCCT	0.0	False
Part2Org22A_CTCCGGGTAACT	0.10505884683488215	True	NE-1
Part2Org22A_CTCCTCTAGAAA	0.0	False	Musc-Im
Part2Org22A_CTCCTGATTTAN	0.0004489377594255239	False	Astro-3
Part2Org22A_CTCGAGTCAAGA	0.0	False	NE-1
Part2Org22A_CTCGAGTTTACG	0.0009939099301316994	False	Astro-4
Part2Org22A_CTCGCAAGAGAC	0.0	False	NE-1
Part2Org22A_CTCGCAGTCTAG	0.0	False	PP
Part2Org22A_CTCGCCCCGACC	0.0	False	Astro-2
Part2Org22A_CTCGCTATCGAA	0.033198717806382366	False
Part2Org22A_CTCGTCGCTGTG	0.0	False	Ret-4
Part2Org22A_CTCGTCGGAACT	0.0	False	Ret-4
Part2Org22A_CTCGTCGTGACT	0.03280367824943825	False	Ret-4
Part2Org22A_CTCGTCTTTACG	0.0	False	Astro-4
Part2Org22A_CTCGTCTTTGTN	0.0	False
Part2Org22A_CTCGTGATTACG	0.0	False	Astro-4
Part2Org22A_CTCGTGGCTTTC	0.0	False	Astro-3
Part2Org22A_CTCGTGGTTACG	0.0	False	Astro-4
Part2Org22A_CTCGTGTATACG	0.0	False	Astro-4
Part2Org22A_CTCGTGTTAACG	0.025056597606087343	False	Astro-4
Part2Org22A_CTCGTGTTTACG	0.011398624056857822	False	Astro-4
Part2Org22A_CTCGTGTTTACT	0.0	False	Astro-4
Part2Org22A_CTCGTTACGACA	0.05214978327871578	False
Part2Org22A_CTCTAAAGGGCT	0.2383769919600004	True
Part2Org22A_CTCTAACTAGTC	0.0	False	Astro-2
Part2Org22A_CTCTACGATAAA	0.0	False	NE-1
Part2Org22A_CTCTCCTCGACG	0.0032113892322524424	False	NE-1
Part2Org22A_CTCTTTGCACAG	0.050756904885798086	False
Part2Org22A_CTCTTTTCAATG	0.0	False	Ret-3
Part2Org22A_CTCTTTTTCTAA	0.06779243648367031	False	NE-1
Part2Org22A_CTGAACGTCCGT	0.0	False	Astro-4
Part2Org22A_CTGAGTATAGAA	0.011950844579783708	False	PP
Part2Org22A_CTGATAGATCAT	0.0	False	Ret-3
Part2Org22A_CTGATAGTCCGT	0.0	False	Astro-4
Part2Org22A_CTGATCCTCCGT	0.0	False	Astro-4
Part2Org22A_CTGATCGACCGT	0.0	False	Astro-4
Part2Org22A_CTGATCGTACGT	0.0	False	Astro-3
Part2Org22A_CTGATCGTCAGT	0.0	False	Astro-4
Part2Org22A_CTGATCGTCCCT	0.0	False	Astro-4
Part2Org22A_CTGATCGTCCGA	0.018348211228506897	False
Part2Org22A_CTGATCGTCCGG	0.032603306340321034	False	Astro-4
Part2Org22A_CTGATCGTCCGT	0.0	False	Astro-4
Part2Org22A_CTGATCGTGTGG	0.11634770506878447	True
Part2Org22A_CTGATGCACCGN	5.411494638146008e-05	False
Part2Org22A_CTGATGTCATAC	0.06599197635033006	False	NE-1
Part2Org22A_CTGATTAACTCT	0.016292807266140595	False	Astro-2
Part2Org22A_CTGATTGACTCT	0.0	False	Astro-2
Part2Org22A_CTGCAAGTATTG	0.0036531427161873124	False	Musc-Im
Part2Org22A_CTGCAATTTCCT	0.08807991777126498	False
Part2Org22A_CTGCACGTCTCT	0.0	False	Ret-2
Part2Org22A_CTGCCCTCGGGG	0.3355145778151395	True
Part2Org22A_CTGCCTTGCTTT	0.0	False	NE-1
Part2Org22A_CTGCCTTTAAAT	0.0	False
Part2Org22A_CTGCCTTTCTAA	0.0	False	Ret-4
Part2Org22A_CTGCGATCAACG	0.03712875182041817	False	Astro-3
Part2Org22A_CTGCGCGTGGAT	0.011156544551173082	False
Part2Org22A_CTGCGCTCACAC	0.06343425934963856	False	NE-1
Part2Org22A_CTGCGGAGATCA	0.05140987653654393	False	NE-1
Part2Org22A_CTGCTATGTAAA	0.03904481183112705	False	C6-2
Part2Org22A_CTGCTCGTCCGT	0.015088937048420879	False	Astro-3
Part2Org22A_CTGCTTCTACGA	0.004626869287280574	False	Astro-3
Part2Org22A_CTGGAAGAATTC	0.0	False	PP
Part2Org22A_CTGGACACCCCA	0.005702248343285388	False	Astro-3
Part2Org22A_CTGGACATTCCG	0.0	False	NE-1
Part2Org22A_CTGGACCCAGAN	0.16061202207655592	True	NE-1
Part2Org22A_CTGGAGGAATAC	0.006687270419119934	False	Astro-2
Part2Org22A_CTGGCTGGGATG	0.0	False
Part2Org22A_CTGGGACGTTCT	0.07383709806138153	False
Part2Org22A_CTGGGCACTACN	0.0	False	NE-1
Part2Org22A_CTGGTGACCTAN	0.0	False	C6-1
Part2Org22A_CTGTAATGGGCA	0.0	False	Astro-2
Part2Org22A_CTGTATGCTACG	0.0	False	NE-1
Part2Org22A_CTGTATGTACGT	0.0	False	Astro-2
Part2Org22A_CTGTATTATAGT	0.0	False	C6-1
Part2Org22A_CTGTCCGTTCAC	0.1840646513421132	True
Part2Org22A_CTGTCTGTCTCT	0.014050291250982153	False	Astro-3
Part2Org22A_CTGTGAGTCATT	0.044366420055361594	False	NE-1
Part2Org22A_CTGTGATACTCC	0.017877897764106553	False
Part2Org22A_CTGTGATATAGA	0.0	False	Astro-3
Part2Org22A_CTGTGATCCTAA	0.07382257875531278	False	Ret-4
Part2Org22A_CTGTTCTGCTCG	0.04687564079973254	False	Astro-3
Part2Org22A_CTGTTGAATTAT	0.0	False	Musc-Im
Part2Org22A_CTTAAGGGGTGG	0.0	False	Ret-3
Part2Org22A_CTTAGAAGTGTT	0.0	False	Astro-4
Part2Org22A_CTTAGCCAGGAC	0.0	False	Ret-3
Part2Org22A_CTTATCAGACGC	0.017577675827046526	False	NE-1
Part2Org22A_CTTATCGCTCTT	0.0	False	Ret-4
Part2Org22A_CTTATCGTCCGT	0.025550173321657047	False	Astro-4
Part2Org22A_CTTATGCTGCGC	0.010843680840100156	False	NE-1
Part2Org22A_CTTCAACCTCCN	0.0	False	NE-1
Part2Org22A_CTTCACCCCCCA	0.0	False	Astro-3
Part2Org22A_CTTCACCTCTAC	0.02844459776378758	False
Part2Org22A_CTTCATGGCACA	0.0	False	Astro-2
Part2Org22A_CTTCCAACATCC	0.0	False	NE-1
Part2Org22A_CTTCGGGAAGGG	0.0	False	Astro-2
Part2Org22A_CTTGAAGTCCGC	0.08342141964326857	False
Part2Org22A_CTTGAATGGGCA	0.22202299206213622	True	NE-1
Part2Org22A_CTTGAGTGGCCA	0.012681721571618051	False
Part2Org22A_CTTGCAAACTAG	0.005677010447980279	False	Astro-2
Part2Org22A_CTTGCCCAGTCC	0.08838592295573214	False	Dop-1
Part2Org22A_CTTGGGGGCCTN	0.0	False	Astro-2
Part2Org22A_CTTGGGGGGCCT	0.0	False	Astro-2
Part2Org22A_CTTGTGCCGAAN	0.09801137219898581	False
Part2Org22A_CTTTACATGGAC	0.26671157392693745	True	C6-1
Part2Org22A_CTTTAGTCGCAC	0.08625780777064222	False	Astro-3
Part2Org22A_CTTTCCACCGGA	0.05115135722166655	False	Astro-3
Part2Org22A_CTTTCTTGATTN	0.0	False
Part2Org22A_CTTTGCGGTCCG	0.0	False	NE-1
Part2Org22A_CTTTGGAAGTAG	0.2787463915428802	True	C6-1
Part2Org22A_CTTTTAGATCCN	0.01449341769335868	False	NE-1
Part2Org22A_CTTTTGAGACCG	0.006028209490502714	False	NE-1
Part2Org22A_GAAACAAATCAA	0.00905199718551352	False
Part2Org22A_GAAACCTTTCAT	0.0	False
Part2Org22A_GAAACGCATGAC	0.0	False	Ret-3
Part2Org22A_GAAAGATTCGTA	0.0	False	PP
Part2Org22A_GAAAGGCCAACT	0.0	False	NE-1
Part2Org22A_GAAAGGTTTCTT	0.013779451210542899	False	Ret-3
Part2Org22A_GAAATACGTTCC	0.0	False
Part2Org22A_GAAATATCTGCT	0.0	False	Astro-2
Part2Org22A_GAAATTAACTTC	0.014880584790616725	False
Part2Org22A_GAACCAATGTTA	0.0	False
Part2Org22A_GAACCCATGTCC	0.0	False	PP
Part2Org22A_GAACGAGATCCC	0.09881846250127514	False
Part2Org22A_GAACGCCCGTAT	0.028094100055555647	False	Astro-3
Part2Org22A_GAACGGAACTAA	0.009508291236622123	False	NE-1
Part2Org22A_GAACGGCCTGCG	0.09231368095880071	False	NE-1
Part2Org22A_GAACGGTCCATN	0.0	False	Musc-T1
Part2Org22A_GAACGTCTTATG	0.0	False	Astro-4
Part2Org22A_GAACTATCTTCT	0.0	False	Astro-3
Part2Org22A_GAACTTCACTTA	0.003076921575225773	False	Astro-3
Part2Org22A_GAAGACCTGATT	0.0	False	NE-1
Part2Org22A_GAAGACGCTCCC	0.02770443171377588	False	C6-2
Part2Org22A_GAAGACGGATCT	0.0	False	NE-1
Part2Org22A_GAAGAGGCTGCC	0.0	False	Astro-2
Part2Org22A_GAAGAGGGAAAT	0.041110858647769546	False	Dop-2
Part2Org22A_GAAGATGCGCGT	0.34270036428966394	True
Part2Org22A_GAAGGCGGAGTC	0.05117693109087465	False	Astro-2
Part2Org22A_GAAGGGACCTGG	0.0	False	Astro-4
Part2Org22A_GAAGGTAGTACG	0.007792036004222582	False	PP
Part2Org22A_GAAGTATAGGTC	0.0	False
Part2Org22A_GAAGTGTTCAGT	0.0	False	PP
Part2Org22A_GAAGTTAGAACC	0.0	False
Part2Org22A_GAATAGCGCCTC	0.09366207640308602	False	NE-1
Part2Org22A_GAATAGCTCCAC	0.0	False
Part2Org22A_GAATAGTAAACC	0.15632777772488082	True	C6-1
Part2Org22A_GAATATCCTAGG	0.13028539185400928	True	Ret-2
Part2Org22A_GAATCAGCTATG	0.0	False
Part2Org22A_GAATCCTATCCA	0.12277864176052525	True
Part2Org22A_GAATCGCCGCTC	0.005948099001770141	False	Musc-Im
Part2Org22A_GAATGAGTTTAC	0.015342310984758306	False
Part2Org22A_GAATGGTTCAAG	0.02373742801126289	False	Ret-2
Part2Org22A_GAATGTAGAGGG	0.045355690837695486	False	PP
Part2Org22A_GAATTAGTTCTT	0.005556347866309149	False	Astro-2
Part2Org22A_GACAAATTCTAG	0.04294499423582584	False	Astro-3
Part2Org22A_GACAAGTTATTG	0.04083853096244225	False
Part2Org22A_GACACAAAACGG	0.0	False	C6-1
Part2Org22A_GACACCTTCTCT	0.0	False	Astro-3
Part2Org22A_GACACGAATCCN	0.041502130748875515	False
Part2Org22A_GACAGGGTAAGG	0.0	False
Part2Org22A_GACAGGGTGTGA	0.05370349988340198	False	PP
Part2Org22A_GACCATAGAGAG	0.0	False	NE-1
Part2Org22A_GACCATTCACGA	0.028931827262305025	False
Part2Org22A_GACCCACCCTAN	0.014442042320320888	False	Astro-3
Part2Org22A_GACCCCCTCTAG	0.0	False	NE-1
Part2Org22A_GACCCCGCCGTG	0.15847330158946593	True	NE-1
Part2Org22A_GACCGCTTGCTC	0.0	False	PP
Part2Org22A_GACCGTAAAGGC	0.037081594310576844	False
Part2Org22A_GACCTATGAGCC	0.00792387929176515	False
Part2Org22A_GACCTTGGCATG	0.0	False	Astro-2
Part2Org22A_GACGAAATGCAA	0.0	False	Astro-3
Part2Org22A_GACGAACGAGAN	0.0013865203043628735	False
Part2Org22A_GACGAGCTCGAG	0.0	False	NE-1
Part2Org22A_GACGATCGGAAA	0.0010685358180899372	False	NE-1
Part2Org22A_GACGGGCGACGA	0.5366627850943552	True
Part2Org22A_GACGTACGTTCN	0.00709645990440366	False
Part2Org22A_GACGTTTTCTAG	0.027024154374773558	False	NE-1
Part2Org22A_GACTCTCTAGAC	0.0	False	Astro-2
Part2Org22A_GACTTCCGTACC	0.015300159509174046	False	Dop-2
Part2Org22A_GAGAAATCTCAC	0.002798716716118944	False	Ret-2
Part2Org22A_GAGAACGTGGCT	0.0	False	Ret-4
Part2Org22A_GAGACAACACTG	0.0	False	Ret-4
Part2Org22A_GAGAGTCCTCCC	0.0	False
Part2Org22A_GAGATCGCGGCT	0.0	False	Astro-2
Part2Org22A_GAGATGAGTCCT	0.025997978005707856	False	NE-1
Part2Org22A_GAGATGATTCAA	0.0	False	NE-1
Part2Org22A_GAGCACGTGGTG	0.0	False
Part2Org22A_GAGCAGTCGGGA	0.08147995701889311	False	NE-1
Part2Org22A_GAGCGCAGGAAN	0.0	False	Ret-3
Part2Org22A_GAGCGCATCCTG	0.0	False
Part2Org22A_GAGCGCTGAGGT	0.0	False	NE-1
Part2Org22A_GAGCGGTATAAA	0.058937066903062704	False	Astro-3
Part2Org22A_GAGCTGCAATAA	0.23864151261227426	True
Part2Org22A_GAGCTGCGGACG	0.0	False	Astro-2
Part2Org22A_GAGGACACGCAA	0.0	False	Astro-2
Part2Org22A_GAGGACATAGGG	0.007260571178955073	False	Ret-2
Part2Org22A_GAGGAGCGCCTA	0.013580920741625886	False
Part2Org22A_GAGGCGGGCTAT	0.0	False
Part2Org22A_GAGGTGCAGCAN	0.036437082656585906	False	Ret-5
Part2Org22A_GAGTAAAGTGAA	0.0	False	Ret-2
Part2Org22A_GAGTAACACTCC	0.023066562775969607	False	NE-1
Part2Org22A_GAGTAATTCCCC	0.0	False	NE-1
Part2Org22A_GAGTACATTTAT	0.0	False
Part2Org22A_GAGTACGATGTT	0.010793920419768727	False
Part2Org22A_GAGTAGATCACA	0.0	False
Part2Org22A_GAGTAGGTACGN	0.0	False	C6-1
Part2Org22A_GAGTCAAATAGA	0.0	False	NE-1
Part2Org22A_GAGTCTTGGTGC	0.0	False	Astro-2
Part2Org22A_GAGTTCTATGAA	0.0	False	C6-1
Part2Org22A_GATAAGAGATAG	0.0023202211177615574	False	Ret-5
Part2Org22A_GATAAGCATGAT	0.0	False
Part2Org22A_GATACAAGGGCC	0.0	False	PP
Part2Org22A_GATACATCGTAN	0.07276540764073916	False	Astro-6
Part2Org22A_GATACCCTTATC	0.0	False	PP
Part2Org22A_GATAGCATTGAG	0.0	False
Part2Org22A_GATAGTCAGGCA	0.01623024762659543	False	Astro-3
Part2Org22A_GATATATCTGCT	0.0	False	Astro-2
Part2Org22A_GATATCGGATGA	0.0	False	Ret-6
Part2Org22A_GATCACTACCTC	0.04253739278648075	False	Astro-3
Part2Org22A_GATCCCACGGAT	0.0	False	Ret-2
Part2Org22A_GATCGAGCCCAC	0.04468123302357404	False	NE-1
Part2Org22A_GATCGGAGGAGA	0.03598315517196222	False	Astro-3
Part2Org22A_GATCGGCTACAA	0.0	False	C6-1
Part2Org22A_GATCTACTCCCT	0.0014142873378076095	False	NE-1
Part2Org22A_GATCTATCACCT	0.0719334384840668	False	NE-1
Part2Org22A_GATCTCGGCTCA	0.014237770077162593	False	Astro-3
Part2Org22A_GATCTTACGCGT	0.0	False	Ret-3
Part2Org22A_GATGACAGAATC	0.0	False
Part2Org22A_GATGACTTGGAA	0.0	False
Part2Org22A_GATGCATTTCGG	0.020471396420432997	False	Ret-5
Part2Org22A_GATGCGACCTTC	0.013405390641612717	False	Ret-3
Part2Org22A_GATGCGCATCTT	0.03955721971863042	False	Ret-2
Part2Org22A_GATGCTTCGCGT	0.006825017805086929	False	Musc-T1
Part2Org22A_GATGGACTGGTT	0.09546986167356197	False
Part2Org22A_GATGGCATTAAA	0.0	False	PP
Part2Org22A_GATGGTCATCCT	0.050062380348034424	False	Astro-2
Part2Org22A_GATGTCTTAAGT	0.0	False
Part2Org22A_GATGTGCCGGGG	0.0775741908221239	False	NE-1
Part2Org22A_GATTACAAACAG	0.0978521049840283	False
Part2Org22A_GATTAGCTTGCG	0.03150745036823175	False	Ret-5
Part2Org22A_GATTCAGATGTT	0.25471469192322976	True	NE-1
Part2Org22A_GATTCATGTAGT	0.006708558922582625	False
Part2Org22A_GATTCCGTAAAG	0.0	False	Astro-3
Part2Org22A_GATTCGAGGTGT	0.0	False	Ret-3
Part2Org22A_GATTCTCCCCAA	0.0	False	Astro-2
Part2Org22A_GATTCTTAAGGA	0.0	False	Astro-1
Part2Org22A_GATTCTTAGCCG	0.0	False	Ret-4
Part2Org22A_GATTGACATTAC	0.07885221617504562	False	Astro-3
Part2Org22A_GATTGAGTGCCT	0.01520277367078895	False	Ret-4
Part2Org22A_GATTGCCAGATT	0.0	False	Astro-2
Part2Org22A_GATTGTATAGCT	0.011500966721423343	False	Astro-2
Part2Org22A_GATTTATCCATT	0.055002724718579143	False	NE-1
Part2Org22A_GATTTTCATTCA	0.0	False
Part2Org22A_GCAAAAAGGTTA	0.0	False	Dop-2
Part2Org22A_GCAAATCAGCCC	0.0070948061377069885	False	Ret-2
Part2Org22A_GCAAATCCCCTC	0.0	False
Part2Org22A_GCAAATCTCAAC	0.0	False	Musc-T2
Part2Org22A_GCAACGGTGCAC	0.0	False	NE-1
Part2Org22A_GCAACTTAAGGG	0.5689775882047468	True
Part2Org22A_GCAAGATTAGAT	0.030433702187344737	False	NE-1
Part2Org22A_GCAAGGACGTGC	0.0009311556938470459	False	Astro-2
Part2Org22A_GCAAGGGCCTCG	0.0029724676010310243	False	NE-1
Part2Org22A_GCAAGTGTCATC	0.000844895271024735	False	Astro-3
Part2Org22A_GCAATGTGCGCN	0.0	False	Astro-2
Part2Org22A_GCACAATATCCA	0.0	False	NE-1
Part2Org22A_GCACAGAAACAA	0.0	False	NE-1
Part2Org22A_GCACAGGAAATA	0.030696738340301358	False	Astro-2
Part2Org22A_GCACAGTCCCGA	0.007489103510455683	False	Astro-3
Part2Org22A_GCACCAAAGGGA	0.0	False	NE-1
Part2Org22A_GCACCCACAACT	0.0	False	Ret-4
Part2Org22A_GCACCCGTCCCT	0.09033383197434747	False	C6-1
Part2Org22A_GCACCGCGGGAT	0.07553330896729349	False
Part2Org22A_GCACGACAATTG	0.008990698882022113	False	Astro-3
Part2Org22A_GCACTACAGATT	0.0	False	NE-1
Part2Org22A_GCAGACACGCTT	0.20373439730085474	True	NE-1
Part2Org22A_GCAGCACAACGG	0.0	False	Astro-2
Part2Org22A_GCAGGCTTCTAG	0.0	False	Astro-4
Part2Org22A_GCAGGTCGGTAC	0.0	False
Part2Org22A_GCAGGTTTCGAG	0.004954392020762458	False	Astro-4
Part2Org22A_GCAGTACCAATA	0.0	False
Part2Org22A_GCAGTCGCCACA	0.0	False	Astro-2
Part2Org22A_GCATAAGGAGCC	0.00911864646386037	False	Astro-3
Part2Org22A_GCATGTCCGACT	0.016775964245616684	False
Part2Org22A_GCATTGCTCCGT	0.029773470705843456	False	NE-1
Part2Org22A_GCATTTACCTAC	0.4468070965301874	True
Part2Org22A_GCCAACCTCTAG	0.07331716808935354	False
Part2Org22A_GCCACACCCCTC	0.0	False
Part2Org22A_GCCACATCCGAC	0.0	False	PP
Part2Org22A_GCCACGAGGACC	0.0	False	Astro-2
Part2Org22A_GCCAGAATCGTG	0.06276703521029084	False	Dop-2
Part2Org22A_GCCAGATTACAT	0.01928610932120468	False	Ret-2
Part2Org22A_GCCAGTAATAAG	0.03137226770719958	False
Part2Org22A_GCCAGTGTACTC	0.0007237752996339216	False	Ret-3
Part2Org22A_GCCATCGTTCTT	0.0	False	NE-1
Part2Org22A_GCCATGAACCTA	0.03474553186975723	False	NE-1
Part2Org22A_GCCATGCCCTTT	0.1235506316197195	True	NE-1
Part2Org22A_GCCATTACTCTG	0.0	False	NE-1
Part2Org22A_GCCCAATGCAGC	0.21704310833806129	True	NE-1
Part2Org22A_GCCCAGGAACTG	0.0023366464584706477	False	NE-1
Part2Org22A_GCCCAGGGTAAG	0.0	False	Ret-3
Part2Org22A_GCCCATTCATGT	0.0	False
Part2Org22A_GCCCCAAGCCCT	0.32359684560816077	True	NE-1
Part2Org22A_GCCCCACCCTAN	0.001373534029021412	False	Astro-3
Part2Org22A_GCCCCGGTCTAA	0.019223939762509835	False	Musc-Im
Part2Org22A_GCCCGCACACCA	0.0336003211074094	False
Part2Org22A_GCCCGCCGCCCG	0.0	False
Part2Org22A_GCCCGGCGCACG	0.0	False	NE-1
Part2Org22A_GCCCGGCGCTCG	0.23193500570097822	True
Part2Org22A_GCCCGGCTCACT	0.10908141653472316	True	NE-1
Part2Org22A_GCCCGTTACTGG	0.04345130634187364	False
Part2Org22A_GCCCGTTTAAAT	0.07846032918153074	False	PP
Part2Org22A_GCCCTCACGTCC	0.29325486539121487	True
Part2Org22A_GCCCTCCGGAAT	0.12127943541321765	True
Part2Org22A_GCCCTGGCTGTA	0.0	False	NE-1
Part2Org22A_GCCCTTTTTTGA	0.0	False	Astro-6
Part2Org22A_GCCGAAGCCCGT	0.0	False	NE-1
Part2Org22A_GCCGAATTTTGC	0.023104452576634713	False	NE-1
Part2Org22A_GCCGATGGGCAC	0.0	False	NE-1
Part2Org22A_GCCGATTAACTC	0.049813166513628084	False	Ret-2
Part2Org22A_GCCGCAACAAGT	0.052994793485858435	False	Astro-2
Part2Org22A_GCCGCGCCCCAN	0.0	False	Astro-2
Part2Org22A_GCCGCTTAGTAC	0.0	False	Musc-Im
Part2Org22A_GCCGGACTAATC	0.0	False	Astro-3
Part2Org22A_GCCGGCCAGAAN	0.0	False	Astro-4
Part2Org22A_GCCTACATCAGT	0.0	False	Astro-2
Part2Org22A_GCCTACGTATGG	0.0	False	NE-1
Part2Org22A_GCCTAGAAACGN	0.004558069533066955	False	NE-1
Part2Org22A_GCCTATGAGGCA	0.01255572383469049	False	Ret-5
Part2Org22A_GCCTGCGGAGAT	0.0	False	Astro-2
Part2Org22A_GCCTGCGGGCCT	0.0	False	Astro-3
Part2Org22A_GCCTGTAGGATA	0.01603234034978411	False	Astro-3
Part2Org22A_GCGAATGTTATT	0.0	False
Part2Org22A_GCGACATAGTCC	0.0	False	Astro-2
Part2Org22A_GCGACCAAGTCC	0.0	False	Astro-2
Part2Org22A_GCGACCCAATAA	0.012838006992329693	False	NE-1
Part2Org22A_GCGACCTACTCC	0.0	False	Astro-2
Part2Org22A_GCGACCTAGACC	0.017023665067268344	False	Astro-2
Part2Org22A_GCGACCTAGTAC	0.0	False	Astro-2
Part2Org22A_GCGACCTAGTCA	0.0	False	Astro-2
Part2Org22A_GCGACCTAGTCC	0.0	False	Astro-2
Part2Org22A_GCGACCTTATCC	0.0	False	NE-1
Part2Org22A_GCGACGCGATAN	0.0	False
Part2Org22A_GCGACTATCTCC	0.3384227470715413	True
Part2Org22A_GCGAGCACTGAC	0.006420994935679316	False	C6-2
Part2Org22A_GCGAGGAAGAAA	0.18257380272533041	True	NE-1
Part2Org22A_GCGATAAATCCC	0.01492920855489998	False
Part2Org22A_GCGATAGGAGCC	0.13451483603628506	True	NE-1
Part2Org22A_GCGATCGAGCCG	0.0025375316951773484	False	Astro-3
Part2Org22A_GCGATCTCTACG	0.0	False	NE-1
Part2Org22A_GCGCAACGTTCT	0.0	False	PP
Part2Org22A_GCGCAGGGCGCG	0.0	False	NE-1
Part2Org22A_GCGCCCTAGTCC	0.0	False	Astro-2
Part2Org22A_GCGCCTAGTCCN	0.0	False
Part2Org22A_GCGCCTTCGTTC	0.16047666254729928	True	NE-1
Part2Org22A_GCGCGCGATGAA	0.11018696877739566	True	NE-1
Part2Org22A_GCGCGGCCATCA	0.0009421771284464779	False	Dop-2
Part2Org22A_GCGCGTAAGGTT	0.0	False	Musc-Im
Part2Org22A_GCGCTCAAGCCA	0.21138499934302912	True	NE-1
Part2Org22A_GCGCTCGTCGAT	0.0	False
Part2Org22A_GCGGAGCTGTAA	0.0	False
Part2Org22A_GCGGATTGAACT	0.024044954529332474	False	Astro-2
Part2Org22A_GCGGCCGTGAGT	0.04354401297197729	False
Part2Org22A_GCGGCCTAGTCC	0.0	False
Part2Org22A_GCGGCGGTCACT	0.0	False	NE-1
Part2Org22A_GCGGCTACGATA	0.016445881618945682	False	Astro-2
Part2Org22A_GCGGCTCACACC	0.006411566113363802	False	Ret-3
Part2Org22A_GCGGCTTGAATT	0.0	False
Part2Org22A_GCGGGCAGCTAT	0.0	False	Astro-6
Part2Org22A_GCGGGCCGGCGG	0.03443329756953794	False	PP
Part2Org22A_GCGGGTGCTCCT	0.0	False	Musc-Im
Part2Org22A_GCGGTGATTCTC	0.009625663984699879	False
Part2Org22A_GCGGTGGTAATT	0.0	False
Part2Org22A_GCGGTTAGCTCG	0.028859197014233322	False	Astro-3
Part2Org22A_GCGGTTCAGTAG	0.0	False
Part2Org22A_GCGTACCTAGGT	0.009689710975537908	False	Astro-3
Part2Org22A_GCGTAGACGACC	0.007143257028535574	False	Ret-4
Part2Org22A_GCGTAGCGCCGN	0.008758873068898011	False	NE-1
Part2Org22A_GCGTATACTAGN	0.016724489115046502	False	Astro-3
Part2Org22A_GCGTCAGATTAT	0.048735642947441135	False	NE-1
Part2Org22A_GCGTCTAATTCT	0.0	False	PP
Part2Org22A_GCGTGACACGCA	0.0	False	Dop-2
Part2Org22A_GCGTGACTCGAT	0.0	False	Ret-5
Part2Org22A_GCGTGTGCTACC	0.0	False
Part2Org22A_GCTAACAATGGN	0.004429371703013999	False	NE-1
Part2Org22A_GCTAACCTTAAN	0.3173868975853292	True	NE-1
Part2Org22A_GCTAATTATTAG	0.04826672056387637	False
Part2Org22A_GCTAATTGCCTN	0.03690366775262291	False	Ret-2
Part2Org22A_GCTACAACGGTT	0.031191124854933056	False	Astro-3
Part2Org22A_GCTACACCTGAT	0.0	False	Astro-3
Part2Org22A_GCTACCCATAGC	0.05595033390065422	False	Astro-2
Part2Org22A_GCTACCCATCAC	0.03861286284705424	False
Part2Org22A_GCTACCTAAGAG	0.10903486790711929	True	NE-1
Part2Org22A_GCTACCTAGTCC	0.0	False	Astro-2
Part2Org22A_GCTACCTGTGTA	0.04240603467583756	False	Astro-2
Part2Org22A_GCTAGATGGTAA	0.0	False	Astro-6
Part2Org22A_GCTAGGCATGTN	0.064986762863914	False	NE-1
Part2Org22A_GCTAGTCTTTGT	0.0	False	Astro-3
Part2Org22A_GCTATACTGCCA	0.01687162495838339	False	Astro-3
Part2Org22A_GCTATCTTGCGG	0.0	False	NE-1
Part2Org22A_GCTATGATCCTG	0.07839083460324472	False	Astro-4
Part2Org22A_GCTATGCGAACA	0.19555109626410297	True
Part2Org22A_GCTCCGATTAGA	0.024228184604545577	False	Astro-2
Part2Org22A_GCTCGATGCTTA	0.0	False
Part2Org22A_GCTCTCCAAACA	0.041326957347501636	False	Astro-2
Part2Org22A_GCTGAATCACCA	0.0	False	Astro-2
Part2Org22A_GCTGCTTCAACT	0.0	False	PP
Part2Org22A_GCTGGACGAAAA	0.0	False
Part2Org22A_GCTGTCCAGGGC	0.02436432367031102	False	Ret-4
Part2Org22A_GCTGTCCTTGGG	0.05929216087619442	False	NE-1
Part2Org22A_GCTTAATATAAT	0.012066221752630658	False	PP
Part2Org22A_GCTTAATGACCN	0.012207425915888168	False
Part2Org22A_GCTTAATGTACC	0.0	False
Part2Org22A_GCTTAGGGTCCN	0.012206464963720198	False	Ret-4
Part2Org22A_GCTTATCGGGGA	0.006741497045374054	False	Ret-5
Part2Org22A_GCTTCCACGTCT	0.0	False	NE-1
Part2Org22A_GCTTGGACAGAC	0.11812016444995381	True	NE-1
Part2Org22A_GCTTTAAAACAN	0.0	False	Astro-2
Part2Org22A_GCTTTAAGATAG	0.0	False	Ret-4
Part2Org22A_GCTTTACCGGCC	0.0	False	NE-1
Part2Org22A_GCTTTCTTTCCT	0.2689203908486053	True
Part2Org22A_GCTTTTCGCTTN	0.0	False	Astro-3
Part2Org22A_GGAAAACGATTC	0.0	False
Part2Org22A_GGAAAAGCGCCT	0.1381188549273	True	NE-1
Part2Org22A_GGAAACCGCCCA	0.0	False	Ret-3
Part2Org22A_GGAAAGTGACGG	0.0	False	Ret-3
Part2Org22A_GGAACAAATCGG	0.0	False
Part2Org22A_GGAACTCAGCAA	0.0	False
Part2Org22A_GGAAGAATCCTA	0.0	False	NE-1
Part2Org22A_GGAAGCCGTAGA	0.0	False	Astro-3
Part2Org22A_GGAATCCGACTA	0.0	False	Musc-Im
Part2Org22A_GGACACGGTGTG	0.007028994835423833	False	NE-1
Part2Org22A_GGACATTTCGGT	0.044642675312098264	False	PP
Part2Org22A_GGACCACTAATG	0.0	False	PP
Part2Org22A_GGACCGGTAATT	0.02371648919268072	False	Ret-5
Part2Org22A_GGACCTCTGGAG	0.05533916043474964	False	Musc-Im
Part2Org22A_GGACCTGCGAGT	0.0	False	NE-1
Part2Org22A_GGACGCAATTAA	0.0	False	Ret-3
Part2Org22A_GGACGTCGCCAG	0.0	False	NE-1
Part2Org22A_GGACTGTAATGC	0.0	False	NE-1
Part2Org22A_GGAGAAGGCCCA	0.011794952648397913	False	Astro-4
Part2Org22A_GGAGCACATAGG	0.0	False	C6-1
Part2Org22A_GGAGCTATTAGC	0.0	False	Astro-2
Part2Org22A_GGAGCTGTTGCC	0.0	False
Part2Org22A_GGAGGAGCCAGN	0.0	False	Astro-3
Part2Org22A_GGAGGATCAAGG	0.03238295302385052	False	Astro-3
Part2Org22A_GGAGTTTAAAAT	0.0	False
Part2Org22A_GGATACGGCCTG	0.031137152477692005	False
Part2Org22A_GGATAGAACCTA	0.021644217724522415	False	Ret-4
Part2Org22A_GGATGACACTCC	0.0	False	NE-1
Part2Org22A_GGATGACGTTGA	0.007924739292948645	False
Part2Org22A_GGATGGCTTTCT	0.06419393137067794	False	NE-1
Part2Org22A_GGATGTGTTCAG	0.0	False	Astro-2
Part2Org22A_GGATGTTTCGCT	0.0	False	Astro-2
Part2Org22A_GGATTGGTTTAA	0.014637132322908815	False	NE-1
Part2Org22A_GGCAACCGTGGT	0.09185502634225444	False
Part2Org22A_GGCAATAAGACG	0.0	False	Ret-5
Part2Org22A_GGCACCCGGTTG	0.0023024046142828872	False	Astro-2
Part2Org22A_GGCAGATACTAT	0.05934886188495023	False
Part2Org22A_GGCAGTGACTGA	0.0	False	PP
Part2Org22A_GGCAGTGCGTCG	0.02572719401971264	False
Part2Org22A_GGCATAGTTCGA	0.0	False	NE-1
Part2Org22A_GGCCAAATTATG	0.059380653857961645	False	NE-1
Part2Org22A_GGCCACCATCCG	0.07752109277040627	False
Part2Org22A_GGCCCACCCTAN	0.0010684818205761747	False	Astro-3
Part2Org22A_GGCCGACCGATT	0.0	False	Astro-2
Part2Org22A_GGCCGCAGTCTA	0.0	False	PP
Part2Org22A_GGCCGTTCTCTC	0.007253762712047436	False	C6-1
Part2Org22A_GGCCTCTATCCG	0.0	False
Part2Org22A_GGCCTGTCCTGC	0.08563994492319758	False	NE-1
Part2Org22A_GGCCTTCCAGTA	0.0	False
Part2Org22A_GGCGACCCCTTG	0.15033436877687234	True	NE-1
Part2Org22A_GGCGAGCTCTGN	0.020830443032919508	False	Ret-4
Part2Org22A_GGCGCCATTTGN	0.0	False	PP
Part2Org22A_GGCGGCTCACAC	0.0	False	NE-1
Part2Org22A_GGCGTACCCTAG	0.057398317420804125	False	NE-1
Part2Org22A_GGCGTAGTACTG	0.0	False	NE-1
Part2Org22A_GGCTACACAATC	0.0	False	NE-1
Part2Org22A_GGCTACCCAGCT	0.0	False	Astro-2
Part2Org22A_GGCTACCTCGCC	0.04254235444412369	False	NE-1
Part2Org22A_GGCTATAGAACT	0.00782878689368272	False
Part2Org22A_GGCTATCAAATC	0.02610202266260585	False	NE-1
Part2Org22A_GGCTATTGTGGG	0.0	False	PP
Part2Org22A_GGCTCAGTCATA	0.0021545144549634404	False	PP
Part2Org22A_GGCTCCGATAAC	0.013661432608929809	False	NE-1
Part2Org22A_GGCTCTCAGAAC	0.017554757451023206	False	Astro-2
Part2Org22A_GGCTTCGACTTC	0.01186403408601573	False	NE-1
Part2Org22A_GGGACAAAGGGG	0.0	False	Astro-2
Part2Org22A_GGGACCTTAGCA	0.5810089185113485	True
Part2Org22A_GGGAGCCCCCTT	0.00703612773304104	False
Part2Org22A_GGGAGCTCGACA	0.0	False	NE-1
Part2Org22A_GGGAGGATTTGC	0.28813628304611394	True
Part2Org22A_GGGAGGCTCAGG	0.0	False	Musc-T1
Part2Org22A_GGGATTCTCCCT	0.0	False	Ret-4
Part2Org22A_GGGATTTACCTN	0.07870631038483532	False	Ret-2
Part2Org22A_GGGCACCGCCGT	0.007976965148622834	False	Ret-4
Part2Org22A_GGGCAGTGACTC	0.0	False
Part2Org22A_GGGCTTGCGGAA	0.0	False
Part2Org22A_GGGGAGCGCCGT	0.026448407361717077	False	Astro-4
Part2Org22A_GGGGCGTTCGTN	0.0	False	NE-1
Part2Org22A_GGGGTAGGTACT	0.013141618961315679	False	Astro-2
Part2Org22A_GGGTAAGTATGC	0.0	False
Part2Org22A_GGGTACAAAGTA	0.0	False	Ret-4
Part2Org22A_GGGTAGATTCCT	0.0	False	NE-1
Part2Org22A_GGGTCCACTTCN	0.0992988502622949	False	NE-1
Part2Org22A_GGGTCTAACGAA	0.12480064794924743	True	NE-1
Part2Org22A_GGGTTCGTCAGT	0.1677352532425728	True	Ret-5
Part2Org22A_GGTAATATGATA	0.0	False	C6-2
Part2Org22A_GGTAATTTCACT	0.04037105513013319	False	Astro-3
Part2Org22A_GGTACCAGAGGG	0.10698919921246226	True	PP
Part2Org22A_GGTACTGTTACA	0.0	False	Ret-4
Part2Org22A_GGTAGAACAGTA	0.028504452896315247	False
Part2Org22A_GGTAGAGTGCGT	0.06024203750710306	False	Ret-5
Part2Org22A_GGTAGCCTCCTG	0.0	False	NE-1
Part2Org22A_GGTAGCTTCTCC	0.0	False
Part2Org22A_GGTAGGAGTCTC	0.0	False	Astro-3
Part2Org22A_GGTAGTACTGGT	0.04745495120292012	False
Part2Org22A_GGTATAACAGCC	0.0	False	NE-1
Part2Org22A_GGTATAATAGCG	0.0348769631127968	False	NE-1
Part2Org22A_GGTATACGGATG	0.09590589727966192	False
Part2Org22A_GGTATTCTCGCN	0.0	False	Musc-Im
Part2Org22A_GGTCAAACGAAA	0.0010389940664975127	False
Part2Org22A_GGTCAAAGAACG	0.042096441659315	False	NE-1
Part2Org22A_GGTCCACTCTCG	0.11166453185361028	True	Astro-3
Part2Org22A_GGTCCGGTCTTG	0.0739356795832338	False	PP
Part2Org22A_GGTCCTATATAC	0.0	False	Astro-5
Part2Org22A_GGTCCTTACCCC	0.033869930206817805	False
Part2Org22A_GGTCGCAGTAGA	0.0	False	C6-2
Part2Org22A_GGTCGGTCGTGG	0.0	False
Part2Org22A_GGTCTATTACCC	0.0	False
Part2Org22A_GGTGAAAATCAT	0.007064456600523529	False	Astro-4
Part2Org22A_GGTGAAGGGACG	0.0	False	Astro-3
Part2Org22A_GGTGCAATCAAT	0.013436662111675695	False	Astro-3
Part2Org22A_GGTGCCCAGGCN	0.0	False
Part2Org22A_GGTGGATATGGC	0.1989756214991898	True	Ret-2
Part2Org22A_GGTGGGTTTTTN	0.0004050036282618997	False	NE-1
Part2Org22A_GGTGTAAACTAG	0.0	False	NE-1
Part2Org22A_GGTGTCTCACAT	0.0	False	Dop-2
Part2Org22A_GGTTAGCAAGTC	0.11725302092139553	True	NE-1
Part2Org22A_GGTTAGCGCTAC	0.0052151247384006495	False
Part2Org22A_GGTTATCACTAT	0.0102705618776162	False	Musc-Im
Part2Org22A_GGTTATGGCAGA	0.015647093103154264	False	C6-1
Part2Org22A_GGTTCAGTTATT	0.05782834722183922	False
Part2Org22A_GGTTCATTTCGC	0.0701941576038488	False
Part2Org22A_GGTTGATCGGAC	0.0	False
Part2Org22A_GGTTTGCTGCGG	0.2518104352189563	True	C6-1
Part2Org22A_GGTTTTAATCAC	0.0006482143777934378	False	Astro-2
Part2Org22A_GTAAAAAAATGC	0.0038824424753968368	False	NE-1
Part2Org22A_GTAACTCGAACA	0.0	False
Part2Org22A_GTAACTGACGCC	0.06442835782469823	False	Ret-5
Part2Org22A_GTAAGAATGGAN	0.03635453209756586	False
Part2Org22A_GTAAGATAGGTG	0.0	False	Astro-4
Part2Org22A_GTAAGTGTCTTN	0.39180261443457054	True	NE-1
Part2Org22A_GTAATAACCTAC	0.0	False	Musc-Im
Part2Org22A_GTAATATCTGGT	0.031389837161483664	False	Ret-3
Part2Org22A_GTACAGCCAATA	0.0	False	Dop-2
Part2Org22A_GTACATACGAAT	0.1852914226769883	True	NE-1
Part2Org22A_GTACCAGTATTC	0.0	False	NE-1
Part2Org22A_GTACCGAACCCA	0.0	False	Ret-4
Part2Org22A_GTACCTCAGTTT	0.0	False	Ret-4
Part2Org22A_GTACCTGGTGCA	0.17487377628061868	True	C6-1
Part2Org22A_GTACGAACTCCG	0.0	False
Part2Org22A_GTACGCTACTTN	0.0	False	NE-1
Part2Org22A_GTACGTGGTTCC	0.0016658460688125888	False
Part2Org22A_GTACTACCAAGG	0.04749224810256746	False	C6-1
Part2Org22A_GTACTCGTGCGC	0.16918541081322316	True
Part2Org22A_GTACTGTACGCC	0.0	False	Ret-3
Part2Org22A_GTACTGTAGCCN	0.0	False	Ret-3
Part2Org22A_GTACTTAAACAT	0.02201154394618077	False	Astro-3
Part2Org22A_GTACTTTACGCT	0.1155858439778172	True	NE-1
Part2Org22A_GTAGAAGCTCCC	0.0	False	C6-2
Part2Org22A_GTAGACGCACCC	0.0	False	C6-2
Part2Org22A_GTAGACGCTACC	0.017925936412230496	False	C6-2
Part2Org22A_GTAGACGCTCAC	0.0	False	C6-2
Part2Org22A_GTAGACGCTCCA	0.0	False	C6-2
Part2Org22A_GTAGACGCTCCC	0.0	False	C6-2
Part2Org22A_GTAGAGACAAGA	0.22980340390829254	True
Part2Org22A_GTAGAGCCTAGG	0.018505185733726164	False	Astro-2
Part2Org22A_GTAGCAAACTAC	0.0015362197133490685	False	Astro-3
Part2Org22A_GTAGCAGCAGAA	0.008864357519752904	False	Ret-2
Part2Org22A_GTAGCCACTCTA	0.02415410591774477	False	Ret-4
Part2Org22A_GTAGCCGCTCCC	0.0	False	C6-2
Part2Org22A_GTAGCGTAGTCN	0.0	False	NE-1
Part2Org22A_GTAGGCCAGTAG	0.24363126170469646	True	C6-1
Part2Org22A_GTAGGTCTACGA	0.04729390954549868	False	PP
Part2Org22A_GTAGTGAGACTC	0.0	False
Part2Org22A_GTAGTTAATACT	0.0	False	NE-1
Part2Org22A_GTATACTCGTGT	0.0	False	Astro-3
Part2Org22A_GTATCAAGCCGG	0.20639212639260232	True	NE-1
Part2Org22A_GTATCACGTCAA	0.0	False	PP
Part2Org22A_GTATCGTAGATG	0.0	False	Dop-2
Part2Org22A_GTATCTGTAGTT	0.08700430267839653	False	NE-1
Part2Org22A_GTATGCGCTTAT	0.012255939216631179	False	Astro-4
Part2Org22A_GTATGGGCTCGG	0.002476132505917098	False	C6-2
Part2Org22A_GTATTTCCACTA	0.015309478930592856	False	Astro-3
Part2Org22A_GTCACAACGTTG	0.01900761174632761	False
Part2Org22A_GTCACCGGCCTG	0.0	False	Ret-4
Part2Org22A_GTCACTCGTAAT	0.0	False	Astro-2
Part2Org22A_GTCAGCGTCTGN	0.0	False	C6-1
Part2Org22A_GTCAGGTCTCGT	0.0001550926742752538	False	NE-1
Part2Org22A_GTCATAGAGGAG	0.0	False	NE-1
Part2Org22A_GTCATAGCGCCC	0.0929039703728157	False	NE-1
Part2Org22A_GTCATAGTGAAT	0.0	False	Ret-5
Part2Org22A_GTCATCTAAGGC	0.0	False	Astro-2
Part2Org22A_GTCATTCACTTG	0.0	False	Astro-2
Part2Org22A_GTCATTCAGTCN	0.004665020813426492	False	NE-1
Part2Org22A_GTCATTCCTTAG	0.0	False	NE-1
Part2Org22A_GTCCCAATCTTC	0.027728381698401142	False	C6-1
Part2Org22A_GTCCCACCTATA	0.0	False	Astro-4
Part2Org22A_GTCCCATAAACA	0.0	False
Part2Org22A_GTCCCATCCTAG	0.0	False
Part2Org22A_GTCCCTGTTCGT	0.0	False	NE-1
Part2Org22A_GTCCGTTAGCAA	0.13660869825438296	True	C6-1
Part2Org22A_GTCCTCAATATG	0.03224404445093808	False
Part2Org22A_GTCCTCCCGTTT	0.0	False	Astro-2
Part2Org22A_GTCCTCCTCTAN	0.557673187208466	True
Part2Org22A_GTCCTCTCACAT	0.08606391878456622	False	NE-1
Part2Org22A_GTCCTGTACACT	0.0	False
Part2Org22A_GTCCTGTTTGCT	0.0	False	Astro-4
Part2Org22A_GTCCTTTTCTCC	0.0006781312931502853	False	Astro-2
Part2Org22A_GTCGAAATATAC	0.051836575949807236	False
Part2Org22A_GTCGACCTCGAA	0.0	False	NE-1
Part2Org22A_GTCGCACTCATN	0.0	False	NE-1
Part2Org22A_GTCGCGGTAGCC	0.0	False	NE-1
Part2Org22A_GTCGTGATCTGT	0.0	False	NE-1
Part2Org22A_GTCGTGGATTTA	0.0	False	Astro-2
Part2Org22A_GTCGTGTTTACG	0.0	False	Astro-4
Part2Org22A_GTCGTTATTTAA	0.0	False	NE-1
Part2Org22A_GTCTAGCATATG	0.015187103958302679	False	C6-1
Part2Org22A_GTCTATACTCTC	0.5752148189357219	True
Part2Org22A_GTCTCAAGAATA	0.052519999436471926	False	Ret-5
Part2Org22A_GTCTCATATGTG	0.24656701076192558	True	NE-1
Part2Org22A_GTCTCCTAGAAA	0.0	False	Astro-3
Part2Org22A_GTCTCGGGCCCT	0.0	False	NE-1
Part2Org22A_GTCTCGGGTGCT	0.32201059503045776	True
Part2Org22A_GTCTCTTGCATN	0.0	False	Ret-4
Part2Org22A_GTCTGAAAAAGT	0.07500720537025769	False
Part2Org22A_GTCTGCAATCTA	0.038557892673628046	False	Ret-3
Part2Org22A_GTCTGGCTATTT	0.0	False
Part2Org22A_GTCTGTACGACT	0.03196218191324111	False	NE-1
Part2Org22A_GTCTTAGCAGGA	0.030643648781940248	False	NE-1
Part2Org22A_GTCTTGTAGAGT	0.008438951558699916	False	Astro-2
Part2Org22A_GTCTTTAGGGCT	0.18547335616651558	True	NE-1
Part2Org22A_GTCTTTGCAGTA	0.0	False
Part2Org22A_GTGAAAATAGAA	0.0	False	Musc-Im
Part2Org22A_GTGAATATGTCG	0.03415915619069153	False	NE-1
Part2Org22A_GTGACCACGGCA	0.031504252745699526	False
Part2Org22A_GTGACCTAGTCC	0.0	False	Astro-2
Part2Org22A_GTGACTAAGGGG	0.2014929856622582	True
Part2Org22A_GTGAGACACAGA	0.0	False	NE-1
Part2Org22A_GTGAGCTGGCAN	0.026217118456283044	False	Astro-2
Part2Org22A_GTGATATTGACA	0.007934298336138929	False	PP
Part2Org22A_GTGATCGTCCGT	0.0	False	Astro-4
Part2Org22A_GTGCAAGGGAAA	0.07042315062982235	False	Astro-3
Part2Org22A_GTGCATACGGTA	0.0	False	NE-1
Part2Org22A_GTGCCGGGAATA	0.0	False	Ret-3
Part2Org22A_GTGCGGACTCGA	0.021977097862920937	False
Part2Org22A_GTGCTTCTCTCT	0.011859166364816555	False	Astro-2
Part2Org22A_GTGGAACTCTAC	0.0	False	NE-1
Part2Org22A_GTGGACCAAATN	0.19460705687055213	True	NE-1
Part2Org22A_GTGGACTACCCN	0.011018466534286607	False	Astro-3
Part2Org22A_GTGGATTCTGCC	0.0	False	Astro-2
Part2Org22A_GTGGCAGACGCT	0.0	False	PP
Part2Org22A_GTGGCCGCCTAC	0.0	False
Part2Org22A_GTGGCGCCGTCC	0.0	False	NE-1
Part2Org22A_GTGGCTGGTAAA	0.0	False	PP
Part2Org22A_GTGGGAATTCTT	0.0	False	PP
Part2Org22A_GTGGTATCAGTC	0.0	False	NE-1
Part2Org22A_GTGGTCTTACGC	0.03363008141037426	False	Musc-Im
Part2Org22A_GTGGTTAGGTCT	0.0	False	Musc-T2
Part2Org22A_GTGTAAAGACCN	0.0	False	Musc-Im
Part2Org22A_GTGTACTTCGTC	0.015574293103717902	False
Part2Org22A_GTGTACTTCGTN	0.01385146836316238	False
Part2Org22A_GTGTAGGATCGA	0.013269558299595906	False
Part2Org22A_GTGTCCACCCAC	0.0	False	NE-1
Part2Org22A_GTGTCTCCCTTA	0.026926412090832862	False	NE-1
Part2Org22A_GTGTGGGCAGTG	0.0	False	PP
Part2Org22A_GTGTGGTCCTTG	0.34152179577689434	True
Part2Org22A_GTTAAACAAGGA	0.0	False	NE-1
Part2Org22A_GTTAAATCAGAT	0.0	False
Part2Org22A_GTTAATCGTAGG	0.0	False	Musc-T1
Part2Org22A_GTTACACGGCTN	0.04160219332488718	False	Dop-2
Part2Org22A_GTTACATCGTCT	0.0009078562057821779	False	Astro-2
Part2Org22A_GTTACCACGACA	0.04940822130855357	False	C6-1
Part2Org22A_GTTATTATTTAT	0.13924411384576543	True	NE-1
Part2Org22A_GTTCAGAACTAG	0.08455671532553066	False
Part2Org22A_GTTCAGACCACC	0.07729507060394715	False	NE-1
Part2Org22A_GTTCATCCGAGT	0.0	False	Astro-2
Part2Org22A_GTTCATTAGGAN	0.027834437462451993	False	PP
Part2Org22A_GTTCCAAGGCGG	0.0	False
Part2Org22A_GTTCCGAAGGCC	0.03674159316986139	False	NE-1
Part2Org22A_GTTCCGAGGGAG	0.0	False	C6-2
Part2Org22A_GTTCCGCTGAGT	0.0	False
Part2Org22A_GTTCGAATGCCN	0.013220452494632802	False	Ret-5
Part2Org22A_GTTCGATACTTT	0.0	False	Musc-Im
Part2Org22A_GTTCGATCTTTN	0.0	False	Musc-Im
Part2Org22A_GTTCGGTTCTCG	0.03263061280180351	False
Part2Org22A_GTTCTACTGGCA	0.10650642323846263	True	NE-1
Part2Org22A_GTTCTCGGAACC	0.0	False	Astro-2
Part2Org22A_GTTCTGAGAAAC	0.016699896865364387	False	Astro-3
Part2Org22A_GTTCTTGAAGTN	0.0	False	NE-1
Part2Org22A_GTTCTTGCTTTT	0.0020530842554776505	False
Part2Org22A_GTTCTTTGCCCT	0.019848238237977867	False	Astro-2
Part2Org22A_GTTGACGCTCCC	0.0	False	C6-2
Part2Org22A_GTTGCAGCTGCG	0.0	False	Astro-2
Part2Org22A_GTTGCGAGATAC	0.0	False	Musc-T1
Part2Org22A_GTTGCTCTGGGA	0.0	False	NE-1
Part2Org22A_GTTGGCGTCAAG	0.0	False
Part2Org22A_GTTGGGCAAGAG	0.03615907880670397	False	Astro-3
Part2Org22A_GTTGTAAACCCA	0.0	False	PP
Part2Org22A_GTTGTCGAGTAA	0.0	False	Astro-1
Part2Org22A_GTTGTCGGCCCG	0.05210728169226035	False	Astro-3
Part2Org22A_GTTGTTTATTCN	0.06983499805104779	False	NE-1
Part2Org22A_GTTTACGTTTAC	0.0	False	Ret-3
Part2Org22A_GTTTAGACTTTG	0.0	False	Astro-2
Part2Org22A_GTTTCGCACAAC	0.0515913276224845	False
Part2Org22A_GTTTCTCCACCA	0.0	False
Part2Org22A_GTTTGAAAGCTC	0.0	False
Part2Org22A_GTTTGACTTCTT	0.0468098918532431	False
Part2Org22A_GTTTGAGGCATT	0.0	False	Musc-Im
Part2Org22A_GTTTGCCTGGGA	0.0	False	Astro-4
Part2Org22A_GTTTGCGGTCTC	0.009676599890892966	False	Astro-3
Part2Org22A_GTTTGTTCCTAC	0.0	False
Part2Org22A_GTTTTGTGGGAA	0.01773801021926888	False	Astro-2
Part2Org22A_TAAAACTGGAAT	0.0	False
Part2Org22A_TAAACCCCAATA	0.0	False
Part2Org22A_TAAAGCGATGCT	0.0	False
Part2Org22A_TAAAGGTTCCTG	0.10154188427307742	True
Part2Org22A_TAAAGTACCGGA	0.05786586516982399	False	Ret-2
Part2Org22A_TAAAGTTGGGGT	0.05535966769955434	False	Astro-2
Part2Org22A_TAACACCTAACT	0.21132139343889217	True	NE-1
Part2Org22A_TAACATCGACCA	0.0	False	NE-1
Part2Org22A_TAACCCGGAAAT	0.058963134088880424	False	NE-1
Part2Org22A_TAACCTAGCATA	0.030861856922788578	False	NE-1
Part2Org22A_TAACGAGCAGAN	0.08595706845025962	False	NE-1
Part2Org22A_TAACGATCGCTC	0.0	False
Part2Org22A_TAACGGTCCATN	0.02550102612408685	False	Musc-T1
Part2Org22A_TAACGTTATGTG	0.07732652652112419	False	Astro-2
Part2Org22A_TAACTAACGACG	0.0	False	Ret-3
Part2Org22A_TAACTATTTCGA	0.007545418406345512	False	NE-1
Part2Org22A_TAACTTACACGG	0.0	False	NE-1
Part2Org22A_TAACTTCGTGTT	0.004858536523017218	False
Part2Org22A_TAAGAAAGCTAC	0.0	False	NE-1
Part2Org22A_TAAGACGCGAGG	0.0	False	NE-1
Part2Org22A_TAAGAGCCTAGG	0.0	False	Astro-2
Part2Org22A_TAAGCATTTCCC	0.0	False	Astro-3
Part2Org22A_TAAGCCCGCCTC	0.011570120261768218	False
Part2Org22A_TAAGCCCGTCGG	0.0	False	C6-1
Part2Org22A_TAAGCCGGGGTA	0.05616276319648444	False	Ret-2
Part2Org22A_TAAGCCTTTCCA	0.0	False	NE-1
Part2Org22A_TAAGCGCGGATG	0.04534219856854555	False	Astro-5
Part2Org22A_TAAGCGTGTCTA	0.04389818201116864	False	Astro-2
Part2Org22A_TAAGCTGTCTGA	0.04992103093980689	False	Musc-Im
Part2Org22A_TAAGGAGCGGCA	0.009533679485107355	False	Ret-3
Part2Org22A_TAAGGTTGGACC	0.0681510259593527	False	NE-1
Part2Org22A_TAAGTCAAGTGG	0.11932560851834656	True	NE-1
Part2Org22A_TAAGTCAGAACT	0.0	False	NE-1
Part2Org22A_TAAGTGGGCAGT	0.0008179645812790336	False	Ret-3
Part2Org22A_TAATACGGGATT	0.0	False	Astro-3
Part2Org22A_TAATACTAACGA	0.0	False	PP
Part2Org22A_TAATCGCGGGGC	0.06627923264024489	False
Part2Org22A_TAATTACTAGAN	0.0	False	C6-1
Part2Org22A_TACAAAGCATTT	0.0	False	NE-1
Part2Org22A_TACAACATAAGG	0.0	False	Astro-2
Part2Org22A_TACAATAAGACG	0.01862685152547364	False	Ret-5
Part2Org22A_TACAATCAGCTA	0.0	False	Musc-Im
Part2Org22A_TACACAGGGATG	0.0	False	Astro-2
Part2Org22A_TACACCAACACA	0.12806707814617027	True	Astro-2
Part2Org22A_TACACCCGACAT	0.40958627694363997	True
Part2Org22A_TACAGGGTTTTT	0.0	False	PP
Part2Org22A_TACAGTGGGTAT	0.015013575826394713	False
Part2Org22A_TACAGTTGAAGT	0.0	False	C6-1
Part2Org22A_TACATCACGCTT	0.0	False	PP
Part2Org22A_TACATGGCCCGC	0.0	False	NE-1
Part2Org22A_TACCATGTCGAC	0.04176022759459636	False	Ret-2
Part2Org22A_TACCCACCTATA	0.0	False	Astro-4
Part2Org22A_TACCGAGTTCGC	0.0	False
Part2Org22A_TACCGGTACAAC	0.03680359482069254	False	Astro-3
Part2Org22A_TACCGTAGAGCC	0.0	False
Part2Org22A_TACCTCAGCTTA	0.0	False	Dop-1
Part2Org22A_TACCTCCCACTT	0.06747105312727196	False	NE-1
Part2Org22A_TACCTTGGGGAG	0.0	False	Ret-3
Part2Org22A_TACCTTTAACAG	0.008052705187700042	False	NE-1
Part2Org22A_TACGAGTCGGAG	0.023239177017185204	False	Astro-2
Part2Org22A_TACGATCGGCTN	0.01751119748922985	False	Ret-4
Part2Org22A_TACGCACCGCGC	0.0	False
Part2Org22A_TACGCGGCCATT	0.0	False	Dop-2
Part2Org22A_TACGCTTTTAGG	0.046897797307597425	False	Astro-2
Part2Org22A_TACGGATTTAGT	0.25579631460543584	True	NE-1
Part2Org22A_TACGGGAACGGC	0.13602132125434985	True
Part2Org22A_TACGTCTCAGCC	0.003302784975897623	False	NE-1
Part2Org22A_TACGTGATGGCT	0.04149782942996622	False	NE-1
Part2Org22A_TACGTGTGGCCN	0.06285930820308447	False	Astro-3
Part2Org22A_TACTACAAGCTA	0.18715799959039317	True	NE-1
Part2Org22A_TACTAGCTCCAG	0.01099267264751728	False	Ret-3
Part2Org22A_TACTATCTCATC	0.20668612922110022	True
Part2Org22A_TACTCCAAGAAC	0.0	False	C6-1
Part2Org22A_TACTCGCTGGCN	0.09360366880026681	False	NE-1
Part2Org22A_TACTCGTGCTAT	0.0	False	Astro-3
Part2Org22A_TACTCTATTGGG	0.0	False
Part2Org22A_TACTGGACGACT	0.022625415125817238	False	NE-1
Part2Org22A_TACTGGGCCTCG	0.1825185481295048	True	NE-1
Part2Org22A_TACTTCTATGGN	0.030354616520539005	False	Ret-4
Part2Org22A_TAGAAGGCAGTT	0.10441736100211194	True
Part2Org22A_TAGACATGCAGG	0.006690740898055744	False	Astro-3
Part2Org22A_TAGAGACGGAGN	0.09194580507014025	False	NE-1
Part2Org22A_TAGAGCATAGAT	0.0	False	PP
Part2Org22A_TAGATACAGGAA	0.0	False
Part2Org22A_TAGATAGTCCCN	0.0	False	NE-1
Part2Org22A_TAGCAAGAAGCT	0.0	False	NE-1
Part2Org22A_TAGCCAGTCTAA	0.1081386564845574	True
Part2Org22A_TAGCCATCGCTG	0.0	False	Musc-Im
Part2Org22A_TAGCCTAGCAAC	0.0	False	Astro-3
Part2Org22A_TAGCCTTAAGCN	0.1893224219540006	True
Part2Org22A_TAGCGAACTTAC	0.09688491679775166	False	PP
Part2Org22A_TAGCGCCAGGGN	0.03549910139599057	False	NE-1
Part2Org22A_TAGCGTGGCATG	0.025081714751186868	False	Astro-3
Part2Org22A_TAGCTCGCGTTN	0.0	False	NE-1
Part2Org22A_TAGCTTGATGAC	0.0	False	Astro-3
Part2Org22A_TAGGATTCCGAG	0.015956826203709917	False	Astro-4
Part2Org22A_TAGGCTTCTCTT	0.0	False	PP
Part2Org22A_TAGGTAGGTCAT	0.0	False	Astro-3
Part2Org22A_TAGGTCTCGAGG	0.0	False	Astro-2
Part2Org22A_TAGTATTCTCGT	0.03251210193825354	False	Astro-2
Part2Org22A_TAGTCGTTGCTG	0.0	False	Ret-4
Part2Org22A_TAGTGATAAACA	0.0	False	Astro-4
Part2Org22A_TAGTGATCTCCA	0.015204411354570827	False	Astro-4
Part2Org22A_TAGTTCAAGTTG	0.053499596983820584	False	NE-1
Part2Org22A_TAGTTCTATGAA	0.0	False	C6-1
Part2Org22A_TAGTTTAGCTGG	0.0	False
Part2Org22A_TATAATCGTAGG	0.0	False	Musc-T1
Part2Org22A_TATACACACTCC	0.0	False	NE-1
Part2Org22A_TATACCAATGTT	1.740001694560025e-05	False	Astro-3
Part2Org22A_TATACGTTACGG	0.09579846257535103	False	Astro-3
Part2Org22A_TATAGAGTTCGC	0.022281052365095158	False	Astro-2
Part2Org22A_TATAGATGGTAA	0.0	False	Astro-6
Part2Org22A_TATAGCTAGCCG	0.06070910684297487	False	Ret-2
Part2Org22A_TATATCAGCTGA	0.0	False
Part2Org22A_TATATCCCTCTT	0.0	False	C6-1
Part2Org22A_TATATCGGATGA	0.0	False	Ret-6
Part2Org22A_TATATCGGATGC	0.0	False	Ret-6
Part2Org22A_TATCACAGGGAG	0.0	False	Ret-4
Part2Org22A_TATCATCGTTAC	0.0	False	Astro-2
Part2Org22A_TATCCAGGCCTG	0.0	False	NE-1
Part2Org22A_TATCCATACAAC	0.09129910469932616	False	C6-1
Part2Org22A_TATCGGGCTTAG	0.0	False	NE-1
Part2Org22A_TATCGTACCTAG	0.190230992395364	True	NE-1
Part2Org22A_TATCTCCAGTAT	0.0	False
Part2Org22A_TATCTCGATTGG	0.022753520963330755	False	Astro-2
Part2Org22A_TATCTTGCGCGC	0.10903360538231568	True	Ret-5
Part2Org22A_TATCTTGGGCCN	0.25316605805192427	True	Astro-3
Part2Org22A_TATGAAATAACA	0.019114379258493297	False	Astro-2
Part2Org22A_TATGAAATTCGG	0.0	False	Ret-3
Part2Org22A_TATGACGGAAGC	0.0	False
Part2Org22A_TATGACTGTCCT	0.0	False	NE-1
Part2Org22A_TATGAGAGCAGA	0.04581957057123263	False	PP
Part2Org22A_TATGAGCCGGAA	0.09077761056315424	False
Part2Org22A_TATGATGCGACA	0.0	False	Ret-4
Part2Org22A_TATGCCGCAACG	0.07177692669267388	False	NE-1
Part2Org22A_TATGCTTCGCGT	0.012773129242603872	False	Musc-T1
Part2Org22A_TATGGAAAGCCC	0.0	False	Astro-2
Part2Org22A_TATGGAGCTTTT	0.0	False	Ret-4
Part2Org22A_TATGGGTAAACT	0.0	False
Part2Org22A_TATGGTCCAATC	0.0	False	NE-1
Part2Org22A_TATTAAATCTAN	0.0	False
Part2Org22A_TATTACGCCTGA	0.0	False	Astro-2
Part2Org22A_TATTCCGCGGGA	0.0	False	Ret-4
Part2Org22A_TATTGTTCCTAC	0.0	False	Astro-3
Part2Org22A_TATTTACCTCGG	0.18647555422919143	True	NE-1
Part2Org22A_TATTTCCCTGCC	0.0	False	Ret-2
Part2Org22A_TATTTTAGTCCG	0.0	False	PP
Part2Org22A_TATTTTATGTTA	0.1253975220705636	True	NE-1
Part2Org22A_TCAAACAGAGGA	0.0	False	NE-1
Part2Org22A_TCAAGATGGTAA	0.0076084413845875255	False	Astro-6
Part2Org22A_TCAATCAAGGGA	0.0	False	Astro-3
Part2Org22A_TCAATCTAGTTT	0.0	False	C6-1
Part2Org22A_TCAATCTCGCGA	0.21375246169029724	True
Part2Org22A_TCAATTGCTGAT	0.0	False	Ret-2
Part2Org22A_TCACGAGCCCGT	0.0	False
Part2Org22A_TCACGATAAGCA	0.0	False
Part2Org22A_TCACGGGTAACG	0.0	False	NE-1
Part2Org22A_TCACTCCTCTCG	0.0027773687984678067	False	Astro-2
Part2Org22A_TCACTCGGAGTG	0.014944481144228666	False	Astro-2
Part2Org22A_TCAGACCCATCG	0.0	False
Part2Org22A_TCAGACCGGGTN	0.025308179326310527	False
Part2Org22A_TCAGCCCCTCTA	0.0	False	Ret-3
Part2Org22A_TCAGCGGACGCA	0.05258108774234677	False	Astro-2
Part2Org22A_TCAGGTGACGAC	0.005873084415668473	False
Part2Org22A_TCAGTACCGACT	0.015433291384750658	False
Part2Org22A_TCAGTCCAGCTN	0.0	False	NE-1
Part2Org22A_TCATAATCAACG	0.0	False	PP
Part2Org22A_TCATAATCATAA	0.0	False
Part2Org22A_TCATACAGCCTA	0.0	False	PP
Part2Org22A_TCATAGGTTTAN	0.0	False
Part2Org22A_TCATCCCATCAC	0.0	False
Part2Org22A_TCATCTTAACTN	0.0	False	Astro-2
Part2Org22A_TCATCTTACCGC	0.029178932091713128	False	PP
Part2Org22A_TCATGTGCCATG	0.12402036128392514	True
Part2Org22A_TCATGTTCAAGG	0.009217789588792895	False	Astro-4
Part2Org22A_TCATTACGGCGC	0.0	False	NE-1
Part2Org22A_TCATTCACTCGA	0.0	False	Astro-3
Part2Org22A_TCATTTAAAAGG	0.0	False	Astro-2
Part2Org22A_TCATTTCCTCGT	0.0209563014103288	False
Part2Org22A_TCCAACTATCGT	0.0	False	PP
Part2Org22A_TCCAAGCTAAGT	0.0	False	NE-1
Part2Org22A_TCCAATAAGACG	0.0	False	Ret-5
Part2Org22A_TCCACGCTTCAN	0.00597329638512928	False	Ret-2
Part2Org22A_TCCAGCCATAGG	0.0	False	NE-1
Part2Org22A_TCCAGCTGGCTA	0.0279527203835356	False	Astro-3
Part2Org22A_TCCAGGCCGCGA	0.0030728378732795525	False	Ret-2
Part2Org22A_TCCAGGGTTCAG	0.0	False	Astro-2
Part2Org22A_TCCAGTACAGCG	0.03132816400574043	False
Part2Org22A_TCCATAAACCAA	0.0	False	Astro-4
Part2Org22A_TCCCACGTGAAA	0.005743364212660495	False	Astro-3
Part2Org22A_TCCCATCACCTG	0.043653611407568405	False
Part2Org22A_TCCCATGACTCA	0.05356977368858541	False
Part2Org22A_TCCCCAGCTAAN	5.4911742138193296e-05	False	Musc-Im
Part2Org22A_TCCCCGAACCCT	0.0	False	Astro-2
Part2Org22A_TCCCGAACCCTN	0.0	False	Astro-2
Part2Org22A_TCCCGGACCTGG	0.11793938788834091	True
Part2Org22A_TCCCGGGATGCG	0.020925101436879118	False
Part2Org22A_TCCGAAGTTCAC	0.0	False	NE-1
Part2Org22A_TCCGACTGAGCN	0.0	False	PP
Part2Org22A_TCCGATCGCTGT	0.02915752939969801	False
Part2Org22A_TCCGCAAGTGTG	0.0	False	Ret-4
Part2Org22A_TCCGCCCATAAG	0.0	False	NE-1
Part2Org22A_TCCGCCGAGCAG	0.0	False	PP
Part2Org22A_TCCGCGTCTCCA	0.0	False	Ret-3
Part2Org22A_TCCGCTGGTGTT	0.0	False	Ret-3
Part2Org22A_TCCGGAACCTTC	0.08950027426513016	False	NE-1
Part2Org22A_TCCGTACTGTTC	0.0	False	PP
Part2Org22A_TCCGTCATGGCC	0.0019897485417443264	False	Astro-3
Part2Org22A_TCCGTTATTTAA	0.0	False	Astro-2
Part2Org22A_TCCTATCCGCAG	0.0	False	Astro-2
Part2Org22A_TCCTCTGAACGA	0.0439158319610459	False	NE-1
Part2Org22A_TCCTGCAGGGAT	0.08219916557627092	False	NE-1
Part2Org22A_TCCTGGTATCAT	0.0	False	Ret-5
Part2Org22A_TCCTTACCGGGC	0.09075517265517198	False	NE-1
Part2Org22A_TCCTTCCCGTTG	0.03380203749295846	False	NE-1
Part2Org22A_TCGAAAAACACT	0.0019205597362821928	False	Ret-3
Part2Org22A_TCGAACTCGACT	0.002352867828216497	False	Ret-4
Part2Org22A_TCGAAGCAGGAC	0.07161921142342072	False	NE-1
Part2Org22A_TCGAAGTTGACT	0.0	False
Part2Org22A_TCGACCTAGTCC	0.0	False	Astro-2
Part2Org22A_TCGATGTCCAAC	0.0	False	NE-1
Part2Org22A_TCGCACACCTGT	0.006800782738305314	False	Astro-3
Part2Org22A_TCGCACCAAAAT	0.06313625362717017	False
Part2Org22A_TCGCAGCTGGAG	0.0	False	C6-1
Part2Org22A_TCGCAGGAAGGA	0.07782953291615297	False	Ret-5
Part2Org22A_TCGCAGGTGCCC	0.0	False	Ret-4
Part2Org22A_TCGCAGTAACTA	0.0	False
Part2Org22A_TCGCAGTCATTA	0.0	False	NE-1
Part2Org22A_TCGCATCGACGT	0.0	False	NE-1
Part2Org22A_TCGCCAATACTA	0.026124642499301257	False	Ret-4
Part2Org22A_TCGCCTGACTTG	0.0	False
Part2Org22A_TCGCGCTACGCA	0.0	False	Astro-2
Part2Org22A_TCGCGGACAATA	0.11780306993622308	True	NE-1
Part2Org22A_TCGCGGGATCCG	0.0	False	Dop-1
Part2Org22A_TCGCTTGCGTAC	0.07844113385309316	False	NE-1
Part2Org22A_TCGCTTTCGACC	0.0	False	Ret-4
Part2Org22A_TCGGAAAACACG	0.0	False	NE-1
Part2Org22A_TCGGAATCACCA	0.0	False	Astro-3
Part2Org22A_TCGGGGCTCCTT	0.0	False	PP
Part2Org22A_TCGGTCCTGACC	0.0	False	Astro-2
Part2Org22A_TCGGTGCTTACC	0.018202424675959887	False	NE-1
Part2Org22A_TCGTAGGCGTCT	0.0	False
Part2Org22A_TCGTATCTGCCT	0.0	False
Part2Org22A_TCGTCCGGAGGA	0.0	False
[truncated: 50,462 more rows]
