# Supplementary material for: Identifying gene expression programs of cell-type identity and cellular activity with single-cell RNA-Seq
Source: eLife. 2019 Jul 8;8:e43803. doi: 10.7554/eLife.43803 (PMC6639075; doi:10.7554/eLife.43803)
Supplement: Figure 3—source data 1. [file elife-43803-fig3-data1.zip › Figure3-SourceData/Figure3-FigureSupplement2.csv]

gep1	gep2	cousage	speccorr	type
Musc-T2	Musc-Im	0.769271383316	0.43426178298829493	Identity x Identity
Musc-T1	Musc-Im	0.732070365359	0.4340630043578064	Identity x Identity
Musc-T1	Musc-T2	0.629228687415	0.4394234667753651	Identity x Identity
Astro-1	Musc-Im	0.00329760923331	-0.033227232136712845	Identity x Identity
Astro-1	Musc-T2	0.00580781414995	-0.052988745487009846	Identity x Identity
Astro-1	Musc-T1	0.00270635994587	-0.04256708830496772	Identity x Identity
Astro-2	Musc-Im	0.00412201154163	-0.041940973121547216	Identity x Identity
Astro-2	Musc-T2	0.00316789862724	-0.06787296382101383	Identity x Identity
Astro-2	Musc-T1	0.00811907983762	-0.06071421262791716	Identity x Identity
Astro-2	Astro-1	0.413048472318	0.2864898087062721	Identity x Identity
Astro-3	Musc-Im	0.040395713108	0.008758420908519363	Identity x Identity
Astro-3	Musc-T2	0.0137275607181	-0.04995457664480931	Identity x Identity
Astro-3	Musc-T1	0.00811907983762	-0.05619509368562893	Identity x Identity
Astro-3	Astro-1	0.0748387096774	0.05511357097553436	Identity x Identity
Astro-3	Astro-2	0.307612903226	0.2812427069129908	Identity x Identity
Astro-4	Musc-Im	0.0010582010582	-0.04543216638453251	Identity x Identity
Astro-4	Musc-T2	0.0010582010582	-0.03969317047585416	Identity x Identity
Astro-4	Musc-T1	0.0	-0.03705478991179687	Identity x Identity
Astro-4	Astro-1	0.2	0.0761221520533385	Identity x Identity
Astro-4	Astro-2	0.227513227513	0.08997974510466904	Identity x Identity
Astro-4	Astro-3	0.508465608466	0.3470397755591422	Identity x Identity
Astro-5	Musc-Im	0.00612244897959	-0.029834736761670262	Identity x Identity
Astro-5	Musc-T2	0.00316789862724	-0.028951114627424748	Identity x Identity
Astro-5	Musc-T1	0.00135317997294	-0.0319296111666948	Identity x Identity
Astro-5	Astro-1	0.0955102040816	0.11001115723232205	Identity x Identity
Astro-5	Astro-2	0.288571428571	0.19941629987845363	Identity x Identity
Astro-5	Astro-3	0.297959183673	0.09244575287792958	Identity x Identity
Astro-5	Astro-4	0.203703703704	0.09690389384241489	Identity x Identity
Astro-6	Musc-Im	0.0077519379845	-0.024203105097019586	Identity x Identity
Astro-6	Musc-T2	0.00844772967265	-0.004590389517752383	Identity x Identity
Astro-6	Musc-T1	0.0108254397835	-0.015726008044123045	Identity x Identity
Astro-6	Astro-1	0.0356589147287	0.043803038965804154	Identity x Identity
Astro-6	Astro-2	0.24496124031	0.10037817335713897	Identity x Identity
Astro-6	Astro-3	0.53850129199	0.2881683014264186	Identity x Identity
Astro-6	Astro-4	0.471428571429	0.3265785280017675	Identity x Identity
Astro-6	Astro-5	0.320930232558	0.26649975780386165	Identity x Identity
Dop-1	Musc-Im	0.00885935769657	-0.04664177145495377	Identity x Identity
Dop-1	Musc-T2	0.00553709856035	-0.051894736565207315	Identity x Identity
Dop-1	Musc-T1	0.00135317997294	-0.044748466610217634	Identity x Identity
Dop-1	Astro-1	0.0143964562569	-0.03176143544138276	Identity x Identity
Dop-1	Astro-2	0.0387596899225	-0.012746452693999002	Identity x Identity
Dop-1	Astro-3	0.0243632336656	0.00017308792652138435	Identity x Identity
Dop-1	Astro-4	0.00221483942414	-0.05835868398437564	Identity x Identity
Dop-1	Astro-5	0.0210409745293	-0.03498275707841938	Identity x Identity
Dop-1	Astro-6	0.00221483942414	-0.03944587573700645	Identity x Identity
Dop-2	Musc-Im	0.0107172300082	-0.012114598610146281	Identity x Identity
Dop-2	Musc-T2	0.00686378035903	-0.03578278844955738	Identity x Identity
Dop-2	Musc-T1	0.00541271989175	-0.025443853040318376	Identity x Identity
Dop-2	Astro-1	0.0353779002986	0.020739827492673113	Identity x Identity
Dop-2	Astro-2	0.0195813639433	0.006421842610743924	Identity x Identity
Dop-2	Astro-3	0.0389677419355	0.008491634161755343	Identity x Identity
Dop-2	Astro-4	0.0015873015873	-0.04477904631181143	Identity x Identity
Dop-2	Astro-5	0.127755102041	0.09878482102204245	Identity x Identity
Dop-2	Astro-6	0.0103359173127	-0.008774443693474543	Identity x Identity
Dop-2	Dop-1	0.0487264673311	-0.02285828584601508	Identity x Identity
FB-1	Musc-Im	0.005	-0.036667857519686986	Identity x Identity
FB-1	Musc-T2	0.00527983104541	-0.06223645374612302	Identity x Identity
FB-1	Musc-T1	0.00676589986468	-0.037822063721782984	Identity x Identity
FB-1	Astro-1	0.00911764705882	0.03194951835641554	Identity x Identity
FB-1	Astro-2	0.0194117647059	0.004318626558132645	Identity x Identity
FB-1	Astro-3	0.00735294117647	-0.07410817288730338	Identity x Identity
FB-1	Astro-4	0.0015873015873	-0.056651689033125174	Identity x Identity
FB-1	Astro-5	0.00530612244898	-0.047670821833558516	Identity x Identity
FB-1	Astro-6	0.0046511627907	-0.02315307102235602	Identity x Identity
FB-1	Dop-1	0.106312292359	0.1706085690951562	Identity x Identity
FB-1	Dop-2	0.00764705882353	-0.07194239915628572	Identity x Identity
FB-2	Musc-Im	0.0351744984886	-0.02924540055962758	Identity x Identity
FB-2	Musc-T2	0.00475184794087	-0.07934439918574276	Identity x Identity
FB-2	Musc-T1	0.00405953991881	-0.055025831162288534	Identity x Identity
FB-2	Astro-1	0.0496209510682	0.052113950496862085	Identity x Identity
FB-2	Astro-2	0.0609948233176	0.040891924239444	Identity x Identity
FB-2	Astro-3	0.0727741935484	0.05593301599894752	Identity x Identity
FB-2	Astro-4	0.00634920634921	-0.06973723641832939	Identity x Identity
FB-2	Astro-5	0.0122448979592	-0.07411369460165206	Identity x Identity
FB-2	Astro-6	0.0077519379845	-0.06260048285228448	Identity x Identity
FB-2	Dop-1	0.182724252492	0.13398450464814973	Identity x Identity
FB-2	Dop-2	0.0115994118608	-0.05322082176205828	Identity x Identity
FB-2	FB-1	0.546764705882	0.4653231702646231	Identity x Identity
FB-3	Musc-Im	0.0019236053861	-0.04735083915867741	Identity x Identity
FB-3	Musc-T2	0.00211193241816	-0.05444930511462086	Identity x Identity
FB-3	Musc-T1	0.00676589986468	-0.047137234849931126	Identity x Identity
FB-3	Astro-1	0.380197564898	0.43502476815883234	Identity x Identity
FB-3	Astro-2	0.0609948233176	0.11904432914402036	Identity x Identity
FB-3	Astro-3	0.0371612903226	-0.0002553093759205849	Identity x Identity
FB-3	Astro-4	0.0148148148148	-0.0350427315432494	Identity x Identity
FB-3	Astro-5	0.0248979591837	0.056762371334859896	Identity x Identity
FB-3	Astro-6	0.0165374677003	0.047694418496819255	Identity x Identity
FB-3	Dop-1	0.0166112956811	-0.019276789680240942	Identity x Identity
FB-3	Dop-2	0.0111847555924	0.00782948173124792	Identity x Identity
FB-3	FB-1	0.0511764705882	0.09298075200054967	Identity x Identity
FB-3	FB-2	0.281275890638	0.12059867289074462	Identity x Identity
Stem-like	Musc-Im	0.020942408377	-0.013914732574634337	Identity x Identity
Stem-like	Musc-T2	0.0	-0.00995669477811475	Identity x Identity
Stem-like	Musc-T1	0.0104712041885	-0.01645257049312236	Identity x Identity
Stem-like	Astro-1	0.0157068062827	-0.022658018751454755	Identity x Identity
Stem-like	Astro-2	0.0837696335079	-0.012392379787221438	Identity x Identity
Stem-like	Astro-3	0.0994764397906	0.0048469534470739345	Identity x Identity
Stem-like	Astro-4	0.020942408377	-0.023182266365094278	Identity x Identity
Stem-like	Astro-5	0.0366492146597	0.007102866291445876	Identity x Identity
Stem-like	Astro-6	0.0471204188482	-0.008518987284765873	Identity x Identity
Stem-like	Dop-1	0.0261780104712	-0.009780510064688613	Identity x Identity
Stem-like	Dop-2	0.0628272251309	-0.003928473967744179	Identity x Identity
Stem-like	FB-1	0.0418848167539	-0.02844560661651874	Identity x Identity
Stem-like	FB-2	0.141361256545	0.008602607684151786	Identity x Identity
Stem-like	FB-3	0.109947643979	0.011479142365234549	Identity x Identity
Ret-1	Musc-Im	0.00487092060399	-0.07620274278143564	Identity x Identity
Ret-1	Musc-T2	0.00211193241816	-0.0778060481699059	Identity x Identity
Ret-1	Musc-T1	0.00270635994587	-0.06799425515850412	Identity x Identity
Ret-1	Astro-1	0.0175353141744	0.01588717340655206	Identity x Identity
Ret-1	Astro-2	0.0370189965904	-0.0018366101480828249	Identity x Identity
Ret-1	Astro-3	0.0253287871408	-0.024536202313388565	Identity x Identity
Ret-1	Astro-4	0.000529100529101	-0.06391616171489223	Identity x Identity
Ret-1	Astro-5	0.0102289332684	-0.0639314041091975	Identity x Identity
Ret-1	Astro-6	0.00516795865633	-0.041174379069046335	Identity x Identity
Ret-1	Dop-1	0.104097452935	0.16119036622565702	Identity x Identity
Ret-1	Dop-2	0.0136385776912	-0.07928807790994799	Identity x Identity
Ret-1	FB-1	0.333170969313	0.4681810364958874	Identity x Identity
Ret-1	FB-2	0.360935216756	0.26692598005201645	Identity x Identity
Ret-1	FB-3	0.0370189965904	0.02235161044560143	Identity x Identity
Ret-1	Stem-like	0.0523560209424	-0.02933381916385382	Identity x Identity
Ret-2	Musc-Im	0.0121909922113	-0.01746401933963872	Identity x Identity
Ret-2	Musc-T2	0.00158394931362	-0.057777312631401734	Identity x Identity
Ret-2	Musc-T1	0.0	-0.04118998742061457	Identity x Identity
Ret-2	Astro-1	0.0548594649509	0.053892505946058794	Identity x Identity
Ret-2	Astro-2	0.0494412461903	0.057274516213525306	Identity x Identity
Ret-2	Astro-3	0.0443616661023	0.02267952478339232	Identity x Identity
Ret-2	Astro-4	0.0047619047619	-0.04553046174038648	Identity x Identity
Ret-2	Astro-5	0.0489795918367	0.006476646019959174	Identity x Identity
Ret-2	Astro-6	0.00671834625323	-0.0106161710498791	Identity x Identity
Ret-2	Dop-1	0.0830564784053	0.02700445071883199	Identity x Identity
Ret-2	Dop-2	0.0904165255672	0.006239761330544616	Identity x Identity
Ret-2	FB-1	0.0860142228242	0.021690655181612173	Identity x Identity
Ret-2	FB-2	0.264815441923	0.0676412775844934	Identity x Identity
Ret-2	FB-3	0.083305113444	0.10747849475256273	Identity x Identity
Ret-2	Stem-like	0.0837696335079	0.004907108487988132	Identity x Identity
Ret-2	Ret-1	0.301509985387	0.09651667619168103	Identity x Identity
Ret-3	Musc-Im	0.00412201154163	-0.07242393388915605	Identity x Identity
Ret-3	Musc-T2	0.00475184794087	-0.09507682072291405	Identity x Identity
Ret-3	Musc-T1	0.00135317997294	-0.07468184025536834	Identity x Identity
Ret-3	Astro-1	0.0283894932343	0.02198408368268679	Identity x Identity
Ret-3	Astro-2	0.119925709737	0.0960662290216655	Identity x Identity
Ret-3	Astro-3	0.0623507561687	0.05574317699444946	Identity x Identity
Ret-3	Astro-4	0.0047619047619	-0.07731457396776975	Identity x Identity
Ret-3	Astro-5	0.0163265306122	-0.06153223323078287	Identity x Identity
Ret-3	Astro-6	0.00516795865633	-0.0624873259773058	Identity x Identity
Ret-3	Dop-1	0.313399778516	0.185364541479942	Identity x Identity
Ret-3	Dop-2	0.00636773680021	-0.07953455285382308	Identity x Identity
Ret-3	FB-1	0.259705882353	0.40441411303944713	Identity x Identity
Ret-3	FB-2	0.395330326347	0.3418529542453606	Identity x Identity
Ret-3	FB-3	0.0411249668347	0.008529001710298651	Identity x Identity
Ret-3	Stem-like	0.0890052356021	-0.029612286151034627	Identity x Identity
Ret-3	Ret-1	0.640526059425	0.4116771610695577	Identity x Identity
Ret-3	Ret-2	0.347443278022	0.07691107186631757	Identity x Identity
Ret-4	Musc-Im	0.00634473034896	-0.03872962385814575	Identity x Identity
Ret-4	Musc-T2	0.00105596620908	-0.06113900611520629	Identity x Identity
Ret-4	Musc-T1	0.00541271989175	-0.06064453981651871	Identity x Identity
Ret-4	Astro-1	0.00599224532957	-0.04706123973090649	Identity x Identity
Ret-4	Astro-2	0.0560451180825	-0.013174753442038431	Identity x Identity
Ret-4	Astro-3	0.0680296087416	0.019865785020925734	Identity x Identity
Ret-4	Astro-4	0.0015873015873	-0.042926777723703055	Identity x Identity
Ret-4	Astro-5	0.0065306122449	-0.06531995598814165	Identity x Identity
Ret-4	Astro-6	0.0046511627907	-0.035063547378209534	Identity x Identity
Ret-4	Dop-1	0.0586932447398	0.01638247705463923	Identity x Identity
Ret-4	Dop-2	0.00281988015509	-0.07586986031575564	Identity x Identity
Ret-4	FB-1	0.0433556573846	0.04470435582153309	Identity x Identity
Ret-4	FB-2	0.234755022912	0.038336945780760544	Identity x Identity
Ret-4	FB-3	0.020091646105	-0.031417043785738064	Identity x Identity
Ret-4	Stem-like	0.0628272251309	-0.015360454820926525	Identity x Identity
Ret-4	Ret-1	0.119824646858	0.058631673447413234	Identity x Identity
Ret-4	Ret-2	0.236517448008	0.058382342505493255	Identity x Identity
Ret-4	Ret-3	0.299612266479	0.07966340208996922	Identity x Identity
Ret-5	Musc-Im	0.00855675984027	-0.029447852380675592	Identity x Identity
Ret-5	Musc-T2	0.00114090131204	-0.035134847810870395	Identity x Identity
Ret-5	Musc-T1	0.00541271989175	-0.03881116868350062	Identity x Identity
Ret-5	Astro-1	0.0296634341129	0.019696485858755688	Identity x Identity
Ret-5	Astro-2	0.219053051911	0.09996135949475535	Identity x Identity
Ret-5	Astro-3	0.247005134056	0.196375520724656	Identity x Identity
Ret-5	Astro-4	0.11466058186	0.004978146324237231	Identity x Identity
Ret-5	Astro-5	0.186537364518	0.12891392982115435	Identity x Identity
Ret-5	Astro-6	0.18767826583	0.14680006680360264	Identity x Identity
Ret-5	Dop-1	0.0121816168328	-0.028174387313762338	Identity x Identity
Ret-5	Dop-2	0.0336565887051	0.012334554781570457	Identity x Identity
Ret-5	FB-1	0.00570450656018	-0.05440940034276757	Identity x Identity
Ret-5	FB-2	0.0792926411865	-0.01662335805491054	Identity x Identity
Ret-5	FB-3	0.0405019965773	0.008423295093244689	Identity x Identity
Ret-5	Stem-like	0.0314136125654	-0.008752524672122045	Identity x Identity
Ret-5	Ret-1	0.00912721049629	-0.0391534938333096	Identity x Identity
Ret-5	Ret-2	0.150598973189	0.04064577826265123	Identity x Identity
Ret-5	Ret-3	0.061038220194	-0.016656512899123756	Identity x Identity
Ret-5	Ret-4	0.107244723331	0.0034868400499112775	Identity x Identity
Ret-6	Musc-Im	0.00481347773767	-0.04790917951977324	Identity x Identity
Ret-6	Musc-T2	0.0072202166065	-0.04021751502573671	Identity x Identity
Ret-6	Musc-T1	0.00270635994587	-0.031070477113063738	Identity x Identity
Ret-6	Astro-1	0.0397111913357	0.011716258231339788	Identity x Identity
Ret-6	Astro-2	0.0806257521059	0.00830050301512374	Identity x Identity
Ret-6	Astro-3	0.0469314079422	-0.013484056099692507	Identity x Identity
Ret-6	Astro-4	0.00601684717208	-0.03895892188862513	Identity x Identity
Ret-6	Astro-5	0.0192539109507	-0.03418602116391422	Identity x Identity
Ret-6	Astro-6	0.0072202166065	-0.00744471865415595	Identity x Identity
Ret-6	Dop-1	0.240673886883	0.21525737956735344	Identity x Identity
Ret-6	Dop-2	0.028880866426	-0.0355377789899289	Identity x Identity
Ret-6	FB-1	0.211793020457	0.2657454694675425	Identity x Identity
Ret-6	FB-2	0.214199759326	0.1331565516943658	Identity x Identity
Ret-6	FB-3	0.0240673886883	0.033595087217157454	Identity x Identity
Ret-6	Stem-like	0.0418848167539	-0.012657169768436114	Identity x Identity
Ret-6	Ret-1	0.175691937425	0.25620068730867307	Identity x Identity
Ret-6	Ret-2	0.11432009627	-0.005458650826566576	Identity x Identity
Ret-6	Ret-3	0.445246690734	0.3106183803396346	Identity x Identity
Ret-6	Ret-4	0.170878459687	0.036003833967222676	Identity x Identity
Ret-6	Ret-5	0.0204572803851	-0.02319934238625694	Identity x Identity
C6-1	Musc-Im	0.00673400673401	-0.04230956805121737	Identity x Identity
C6-1	Musc-T2	0.00505050505051	-0.04263820404888585	Identity x Identity
C6-1	Musc-T1	0.0016835016835	-0.045370406543402984	Identity x Identity
C6-1	Astro-1	0.0117845117845	-0.06644674772493907	Identity x Identity
C6-1	Astro-2	0.0151515151515	-0.04818582296961733	Identity x Identity
C6-1	Astro-3	0.0824915824916	-0.013381632197451847	Identity x Identity
C6-1	Astro-4	0.0218855218855	-0.02822857990297868	Identity x Identity
C6-1	Astro-5	0.16835016835	0.0749034777169004	Identity x Identity
C6-1	Astro-6	0.023569023569	-0.025945275864682895	Identity x Identity
C6-1	Dop-1	0.03367003367	-0.0456816911286266	Identity x Identity
C6-1	Dop-2	0.010101010101	-0.04622162494134681	Identity x Identity
C6-1	FB-1	0.0	-0.08383134704420776	Identity x Identity
C6-1	FB-2	0.00505050505051	-0.07689181804233855	Identity x Identity
C6-1	FB-3	0.00673400673401	-0.056622682470199574	Identity x Identity
C6-1	Stem-like	0.0628272251309	0.017519517439169612	Identity x Identity
C6-1	Ret-1	0.0185185185185	-0.09165925484651204	Identity x Identity
C6-1	Ret-2	0.00841750841751	-0.055176757547692516	Identity x Identity
C6-1	Ret-3	0.003367003367	-0.09564620539520341	Identity x Identity
C6-1	Ret-4	0.00673400673401	-0.0678637044160976	Identity x Identity
C6-1	Ret-5	0.0218855218855	-0.026441620953577005	Identity x Identity
C6-1	Ret-6	0.0218855218855	-0.04917061099271244	Identity x Identity
C6-2	Musc-Im	0.0027027027027	-0.05613154734076333	Identity x Identity
C6-2	Musc-T2	0.00810810810811	-0.056697403602776024	Identity x Identity
C6-2	Musc-T1	0.0027027027027	-0.05222642081177096	Identity x Identity
C6-2	Astro-1	0.0108108108108	-0.06902985244911496	Identity x Identity
C6-2	Astro-2	0.0162162162162	-0.07949551116437382	Identity x Identity
C6-2	Astro-3	0.0378378378378	-0.05704695951281678	Identity x Identity
C6-2	Astro-4	0.0	-0.05176177185837091	Identity x Identity
C6-2	Astro-5	0.0756756756757	-0.022634384304595575	Identity x Identity
C6-2	Astro-6	0.00810810810811	-0.023424057550208162	Identity x Identity
C6-2	Dop-1	0.0216216216216	-0.06541047772358473	Identity x Identity
C6-2	Dop-2	0.0216216216216	-0.057337366201885676	Identity x Identity
C6-2	FB-1	0.0027027027027	-0.09509315156146708	Identity x Identity
C6-2	FB-2	0.0	-0.10137188881245243	Identity x Identity
C6-2	FB-3	0.0108108108108	-0.04811594324188395	Identity x Identity
C6-2	Stem-like	0.0104712041885	-0.023417810959172097	Identity x Identity
C6-2	Ret-1	0.00810810810811	-0.11053902014099697	Identity x Identity
C6-2	Ret-2	0.00540540540541	-0.06536434681464749	Identity x Identity
C6-2	Ret-3	0.0108108108108	-0.12277157631359226	Identity x Identity
C6-2	Ret-4	0.0027027027027	-0.08402906083324509	Identity x Identity
C6-2	Ret-5	0.00810810810811	-0.05185391193709869	Identity x Identity
C6-2	Ret-6	0.00540540540541	-0.07175250167905305	Identity x Identity
C6-2	C6-1	0.775675675676	0.2527838624545324	Identity x Identity
C7	Musc-Im	0.0535714285714	-0.0068962577635708865	Identity x Identity
C7	Musc-T2	0.0334821428571	-0.032730932696818774	Identity x Identity
C7	Musc-T1	0.0	-0.033498360419863454	Identity x Identity
C7	Astro-1	0.0111607142857	-0.02749604885957974	Identity x Identity
C7	Astro-2	0.0424107142857	-0.0008801562546759746	Identity x Identity
C7	Astro-3	0.03125	0.01965121812821983	Identity x Identity
C7	Astro-4	0.00669642857143	-0.0419840399757741	Identity x Identity
C7	Astro-5	0.0334821428571	0.02075939898763937	Identity x Identity
C7	Astro-6	0.0111607142857	-0.021139643689593576	Identity x Identity
C7	Dop-1	0.00892857142857	-0.028160141312147544	Identity x Identity
C7	Dop-2	0.1875	0.15804143917101207	Identity x Identity
C7	FB-1	0.00223214285714	-0.061127961441168804	Identity x Identity
C7	FB-2	0.0200892857143	-0.03369860359038401	Identity x Identity
C7	FB-3	0.00669642857143	-0.020585834915471942	Identity x Identity
C7	Stem-like	0.0	-0.01659596098539132	Identity x Identity
C7	Ret-1	0.00669642857143	-0.0738717902674577	Identity x Identity
C7	Ret-2	0.03125	-0.004336515877878449	Identity x Identity
C7	Ret-3	0.0133928571429	-0.07529266603916618	Identity x Identity
C7	Ret-4	0.015625	-0.0613065714024436	Identity x Identity
C7	Ret-5	0.015625	-0.0005639895251548779	Identity x Identity
C7	Ret-6	0.00892857142857	-0.03590330724697269	Identity x Identity
C7	C6-1	0.0133928571429	-0.020667175934155766	Identity x Identity
C7	C6-2	0.0108108108108	-0.0287431789153055	Identity x Identity
C8	Musc-Im	0.0	-0.0318206790337157	Identity x Identity
C8	Musc-T2	0.0	-0.02578536922046775	Identity x Identity
C8	Musc-T1	0.0	-0.03386855043037384	Identity x Identity
C8	Astro-1	0.0145502645503	-0.0030451237973084353	Identity x Identity
C8	Astro-2	0.00925925925926	0.00039967529739745746	Identity x Identity
C8	Astro-3	0.0224867724868	-0.004053325137219682	Identity x Identity
C8	Astro-4	0.00132275132275	-0.03422291019036121	Identity x Identity
C8	Astro-5	0.031746031746	0.02443438527371815	Identity x Identity
C8	Astro-6	0.010582010582	-0.015010302819992915	Identity x Identity
C8	Dop-1	0.0026455026455	-0.03793701515429449	Identity x Identity
C8	Dop-2	0.0489417989418	0.045779658113884875	Identity x Identity
C8	FB-1	0.0	-0.06358843853160175	Identity x Identity
C8	FB-2	0.00132275132275	-0.04848878820730837	Identity x Identity
C8	FB-3	0.00396825396825	-0.019921978707031857	Identity x Identity
C8	Stem-like	0.00523560209424	-0.01833924396405602	Identity x Identity
C8	Ret-1	0.00396825396825	-0.062029667077458654	Identity x Identity
C8	Ret-2	0.031746031746	-0.02333678552213103	Identity x Identity
C8	Ret-3	0.0	-0.06624377861274172	Identity x Identity
C8	Ret-4	0.0	-0.05919212940033804	Identity x Identity
C8	Ret-5	0.0171957671958	0.007479588852636436	Identity x Identity
C8	Ret-6	0.0026455026455	-0.031717639986995554	Identity x Identity
C8	C6-1	0.0	-0.029889765767182767	Identity x Identity
C8	C6-2	0.0	-0.037454135727879256	Identity x Identity
C8	C7	0.0133928571429	-0.007316716329603074	Identity x Identity
NE-1	Musc-Im	0.0222588623248	-0.032733715160100124	Identity x Identity
NE-1	Musc-T2	0.0248152059134	-0.040943379797158265	Identity x Identity
NE-1	Musc-T1	0.0135317997294	-0.05167525931199291	Identity x Identity
NE-1	Astro-1	0.0339995405467	0.00466364957712605	Identity x Identity
NE-1	Astro-2	0.0490659464326	0.020618575591736476	Identity x Identity
NE-1	Astro-3	0.117677419355	0.05668195465310032	Identity x Identity
NE-1	Astro-4	0.0100529100529	-0.06771007450583703	Identity x Identity
NE-1	Astro-5	0.282857142857	0.1365890813452657	Identity x Identity
NE-1	Astro-6	0.0392764857881	-0.03158821268085272	Identity x Identity
NE-1	Dop-1	0.0498338870432	-0.04799633238512793	Identity x Identity
NE-1	Dop-2	0.649849935687	0.34005194621356466	Identity x Identity
NE-1	FB-1	0.0129411764706	-0.13284064818919106	Identity x Identity
NE-1	FB-2	0.0310406796275	-0.05803402351382538	Identity x Identity
NE-1	FB-3	0.0202982601491	-0.02961405538392465	Identity x Identity
NE-1	Stem-like	0.151832460733	-0.02357653258203939	Identity x Identity
NE-1	Ret-1	0.0418899171943	-0.11323706858901375	Identity x Identity
NE-1	Ret-2	0.0521503555706	-0.04038684674100432	Identity x Identity
NE-1	Ret-3	0.0238790130008	-0.10198168753915694	Identity x Identity
NE-1	Ret-4	0.00704970038773	-0.10436402834095455	Identity x Identity
NE-1	Ret-5	0.132344552196	0.03887305954863395	Identity x Identity
NE-1	Ret-6	0.0854392298436	-0.07195083162960256	Identity x Identity
NE-1	C6-1	0.0505050505051	-0.0642525792968012	Identity x Identity
NE-1	C6-2	0.0432432432432	-0.05994960467363453	Identity x Identity
NE-1	C7	0.261160714286	0.022548461766045056	Identity x Identity
NE-1	C8	0.641534391534	0.10567759744000979	Identity x Identity
NE-2	Musc-Im	0.0299532838692	0.021365565940011287	Identity x Identity
NE-2	Musc-T2	0.0137275607181	-0.001608267443399569	Identity x Identity
NE-2	Musc-T1	0.0284167794317	0.0010805027762998175	Identity x Identity
NE-2	Astro-1	0.0147025040202	0.00396146694340532	Identity x Identity
NE-2	Astro-2	0.0193562907945	-0.007706200984746598	Identity x Identity
NE-2	Astro-3	0.0405161290323	-0.013549546069654134	Identity x Identity
NE-2	Astro-4	0.0137566137566	-0.023810872987882085	Identity x Identity
NE-2	Astro-5	0.0767346938776	0.0975562370891755	Identity x Identity
NE-2	Astro-6	0.0372093023256	0.031567191368663455	Identity x Identity
NE-2	Dop-1	0.00885935769657	-0.039824429123436554	Identity x Identity
NE-2	Dop-2	0.391453480063	0.3456954277401928	Identity x Identity
NE-2	FB-1	0.00352941176471	-0.0664370997310771	Identity x Identity
NE-2	FB-2	0.00343081195883	-0.07299281063198168	Identity x Identity
NE-2	FB-3	0.00932062966031	0.01716344370671384	Identity x Identity
NE-2	Stem-like	0.0785340314136	-0.000546528421521163	Identity x Identity
NE-2	Ret-1	0.0131514856308	-0.08665356146987412	Identity x Identity
NE-2	Ret-2	0.0149001015916	-0.016491802045340287	Identity x Identity
NE-2	Ret-3	0.00504112496683	-0.08995471768602725	Identity x Identity
NE-2	Ret-4	0.00317236517448	-0.06977272974470612	Identity x Identity
NE-2	Ret-5	0.031374786081	0.009119170912396104	Identity x Identity
NE-2	Ret-6	0.0421179302046	-0.002917540511735306	Identity x Identity
NE-2	C6-1	0.013468013468	-0.016365588056420355	Identity x Identity
NE-2	C6-2	0.027027027027	-0.007320338212855131	Identity x Identity
NE-2	C7	0.140625	0.04640529228802372	Identity x Identity
NE-2	C8	0.287037037037	0.09197610062460054	Identity x Identity
NE-2	NE-1	0.7157176811	0.3497332135752593	Identity x Identity
PP	Musc-Im	0.521846661171	0.140786830451911	Identity x Identity
PP	Musc-T2	0.163674762408	0.045138395100892896	Identity x Identity
PP	Musc-T1	0.0947225981055	0.0251047453504419	Identity x Identity
PP	Astro-1	0.0335400872961	0.006049494333141791	Identity x Identity
PP	Astro-2	0.04771550754	0.05241688626239459	Identity x Identity
PP	Astro-3	0.164387096774	0.12264003804412965	Identity x Identity
PP	Astro-4	0.0121693121693	-0.04498568870101532	Identity x Identity
PP	Astro-5	0.128571428571	0.08687145547492114	Identity x Identity
PP	Astro-6	0.0299741602067	-0.03668111593234229	Identity x Identity
PP	Dop-1	0.062015503876	-0.009989890848709732	Identity x Identity
PP	Dop-2	0.311562098042	0.23432546716501215	Identity x Identity
PP	FB-1	0.0238235294118	-0.08929436530519477	Identity x Identity
PP	FB-2	0.0878941349453	0.028836952303604148	Identity x Identity
PP	FB-3	0.0329328914664	-0.000738441115044481	Identity x Identity
PP	Stem-like	0.188481675393	-0.0028302346374690546	Identity x Identity
PP	Ret-1	0.0633219678519	-0.058551525493383834	Identity x Identity
PP	Ret-2	0.06942092787	-4.9111278033419724e-05	Identity x Identity
PP	Ret-3	0.050676572035	-0.023015434775045886	Identity x Identity
PP	Ret-4	0.0384208671131	-0.05276233987854495	Identity x Identity
PP	Ret-5	0.108385624643	0.048701954712488955	Identity x Identity
PP	Ret-6	0.0758122743682	-0.027831745776226532	Identity x Identity
PP	C6-1	0.0420875420875	-0.028970533628870053	Identity x Identity
PP	C6-2	0.0162162162162	-0.06509388261841388	Identity x Identity
PP	C7	0.290178571429	0.04432273731414754	Identity x Identity
PP	C8	0.0383597883598	0.03821218905304825	Identity x Identity
PP	NE-1	0.304661634221	0.31152026513215814	Identity x Identity
PP	NE-2	0.26764493128	0.1931382806708157	Identity x Identity
Hypoxia	Musc-Im	0.0544105523495	-0.011665556276088016	Identity vs Hypoxia
Hypoxia	Musc-T2	0.113516367476	0.07928965551031562	Identity vs Hypoxia
Hypoxia	Musc-T1	0.0487144790257	-0.006152039781621677	Identity vs Hypoxia
Hypoxia	Astro-1	0.0643234550884	0.009282272949165537	Identity vs Hypoxia
Hypoxia	Astro-2	0.0623452622102	0.031834249481103985	Identity vs Hypoxia
Hypoxia	Astro-3	0.0926451612903	0.03980128811852529	Identity vs Hypoxia
Hypoxia	Astro-4	0.0417989417989	-0.0165265622715765	Identity vs Hypoxia
Hypoxia	Astro-5	0.119591836735	0.10936436874278282	Identity vs Hypoxia
Hypoxia	Astro-6	0.0568475452196	0.04560227783489522	Identity vs Hypoxia
Hypoxia	Dop-1	0.110741971207	-0.0024215895861758674	Identity vs Hypoxia
Hypoxia	Dop-2	0.161878548082	0.09944828678219024	Identity vs Hypoxia
Hypoxia	FB-1	0.0338235294118	-0.04848896728119877	Identity vs Hypoxia
Hypoxia	FB-2	0.0514364355754	-0.03646191505500386	Identity vs Hypoxia
Hypoxia	FB-3	0.0588235294118	0.041837454307057986	Identity vs Hypoxia
Hypoxia	Stem-like	0.0732984293194	0.040798984989325694	Identity vs Hypoxia
Hypoxia	Ret-1	0.0511446663419	-0.03819711876999155	Identity vs Hypoxia
Hypoxia	Ret-2	0.0531662715882	0.030920428871385124	Identity vs Hypoxia
Hypoxia	Ret-3	0.030246749801	-0.061660966104732005	Identity vs Hypoxia
Hypoxia	Ret-4	0.0176242509693	-0.016516297184809358	Identity vs Hypoxia
Hypoxia	Ret-5	0.094124358243	0.04461836105146803	Identity vs Hypoxia
Hypoxia	Ret-6	0.0962695547533	0.018508736979990982	Identity vs Hypoxia
Hypoxia	C6-1	0.190235690236	0.04899943224336451	Identity vs Hypoxia
Hypoxia	C6-2	0.178378378378	-0.0010839749997485235	Identity vs Hypoxia
Hypoxia	C7	0.122767857143	0.05335758103151014	Identity vs Hypoxia
Hypoxia	C8	0.108465608466	0.05128085627773963	Identity vs Hypoxia
Hypoxia	NE-1	0.492172716325	0.1901636786443199	Identity vs Hypoxia
Hypoxia	NE-2	0.224152761053	0.21000939443811392	Identity vs Hypoxia
Hypoxia	PP	0.292964046104	0.12395386687498082	Identity vs Hypoxia
G1/S	Musc-Im	0.0168886001949	-0.006912886511230498	Identity vs G1/S
G1/S	Musc-T2	0.00422386483633	-0.021977490905422857	Identity vs G1/S
G1/S	Musc-T1	0.00405953991881	-0.010656083885546758	Identity vs G1/S
G1/S	Astro-1	0.0259824618383	-0.047734001444247	Identity vs G1/S
G1/S	Astro-2	0.0253329002923	-0.0357540434124689	Identity vs G1/S
G1/S	Astro-3	0.03052939266	0.010544487885890961	Identity vs G1/S
G1/S	Astro-4	0.00952380952381	-0.02407968170987356	Identity vs G1/S
G1/S	Astro-5	0.0212244897959	-0.00830893419135908	Identity vs G1/S
G1/S	Astro-6	0.0180878552972	-0.014637216207394678	Identity vs G1/S
G1/S	Dop-1	0.0321151716501	-0.012698243766683473	Identity vs G1/S
G1/S	Dop-2	0.0961351088016	0.012702036818600378	Identity vs G1/S
G1/S	FB-1	0.00617083468659	-0.03484114223223714	Identity vs G1/S
G1/S	FB-2	0.115297174407	-0.006842838993681476	Identity vs G1/S
G1/S	FB-3	0.187723286781	0.007229618749858824	Identity vs G1/S
G1/S	Stem-like	0.146596858639	0.11159811170648934	Identity vs G1/S
G1/S	Ret-1	0.00974184120799	-0.04936650705886813	Identity vs G1/S
G1/S	Ret-2	0.0348797832712	0.005119113577183966	Identity vs G1/S
G1/S	Ret-3	0.0116921078272	-0.05531740400886147	Identity vs G1/S
G1/S	Ret-4	0.00951709552344	-0.02647435975914101	Identity vs G1/S
G1/S	Ret-5	0.0262407301768	-0.018093121446044778	Identity vs G1/S
G1/S	Ret-6	0.0108303249097	-0.03175774058120704	Identity vs G1/S
G1/S	C6-1	0.0538720538721	-0.027876275848962167	Identity vs G1/S
G1/S	C6-2	0.0243243243243	-0.05683397391755008	Identity vs G1/S
G1/S	C7	0.0379464285714	-0.009636888571925918	Identity vs G1/S
G1/S	C8	0.0198412698413	-0.013615532873365489	Identity vs G1/S
G1/S	NE-1	0.147125690159	-0.01076124196644911	Identity vs G1/S
G1/S	NE-2	0.109126339721	0.030792713503963752	Identity vs G1/S
G1/S	PP	0.562845079571	0.08079312826802701	Identity vs G1/S
G1/S	Hypoxia	0.0363754465736	0.013192195832807268	G1/S vs Hypoxia
G2/M	Musc-Im	0.0117474302496	-0.0300306500842025	Identity vs G2/M
G2/M	Musc-T2	0.0026399155227	-0.044907105043287765	Identity vs G2/M
G2/M	Musc-T1	0.00135317997294	-0.03581881608367525	Identity vs G2/M
G2/M	Astro-1	0.0141948115516	-0.055871308534745485	Identity vs G2/M
G2/M	Astro-2	0.0132158590308	-0.0542930016836662	Identity vs G2/M
G2/M	Astro-3	0.017131669114	-0.02683321952462113	Identity vs G2/M
G2/M	Astro-4	0.0253968253968	-0.034822298578572865	Identity vs G2/M
G2/M	Astro-5	0.0127263827704	-0.023146716477175668	Identity vs G2/M
G2/M	Astro-6	0.00826873385013	-0.03737382627108829	Identity vs G2/M
G2/M	Dop-1	0.0166112956811	-0.034399272739649316	Identity vs G2/M
G2/M	Dop-2	0.0513950073421	-0.00836303246247272	Identity vs G2/M
G2/M	FB-1	0.00930004894763	-0.05385791669860279	Identity vs G2/M
G2/M	FB-2	0.107684777288	-0.029216870301448195	Identity vs G2/M
G2/M	FB-3	0.190406265296	-0.00948950818851784	Identity vs G2/M
G2/M	Stem-like	0.125654450262	0.06965892257054142	Identity vs G2/M
G2/M	Ret-1	0.00342633382281	-0.06529250808535242	Identity vs G2/M
G2/M	Ret-2	0.0372001957905	-0.016998535830909496	Identity vs G2/M
G2/M	Ret-3	0.00293685756241	-0.08003790866317696	Identity vs G2/M
G2/M	Ret-4	0.00489476260401	-0.054965857603079024	Identity vs G2/M
G2/M	Ret-5	0.032515687393	-0.03843062602583288	Identity vs G2/M
G2/M	Ret-6	0.00601684717208	-0.05731968281077067	Identity vs G2/M
G2/M	C6-1	0.0656565656566	-0.041462794868940576	Identity vs G2/M
G2/M	C6-2	0.0216216216216	-0.06349199523512881	Identity vs G2/M
G2/M	C7	0.0290178571429	-0.012688318849369346	Identity vs G2/M
G2/M	C8	0.00925925925926	-0.027772594210225442	Identity vs G2/M
G2/M	NE-1	0.105237395986	-0.034736287192914626	Identity vs G2/M
G2/M	NE-2	0.0758688203622	0.0032842768628690735	Identity vs G2/M
G2/M	PP	0.527165932452	0.037826991648859595	Identity vs G2/M
G2/M	Hypoxia	0.0244738130201	-0.01203569136905883	G2/M vs Hypoxia
G2/M	G1/S	0.508565834557	0.37496628840780316	G2/M vs G1/S
