# Supplementary material for: Identifying gene expression programs of cell-type identity and cellular activity with single-cell RNA-Seq
Source: eLife. 2019 Jul 8;8:e43803. doi: 10.7554/eLife.43803 (PMC6639075; doi:10.7554/eLife.43803)
Supplement: Figure 3—source data 1. [file elife-43803-fig3-data1.zip › Figure3-SourceData/C_GOenrichmentsPvalues.csv]

	Musc-Im	Musc-T2	Musc-T1	Astro-1	Astro-2	Astro-3	Astro-4	Astro-5	Astro-6	Dop-1	Dop-2	FB-1	FB-2	FB-3	Stem-like	Ret-1	Ret-2	Ret-3	Ret-4	Ret-5	Ret-6	C6-1	C6-2	C7	C8	NE-1	NE-2	PP	Hypoxia	G1/S	G2/M
GO_CELL_CYCLE	0.0524827208195	0.998666008968	0.998122188233	0.999999161096	0.999740347478	0.101066716312	0.948170253846	0.999999999992	0.999994369554	0.00997658081593	0.998647758375	0.986202509136	0.00299615899603	1.85393748575e-05	3.57874452815e-09	0.98733628573	0.0668163112388	0.971539406137	0.730142327154	0.999996447728	0.943460979529	0.999147874707	0.999999999616	4.18533353918e-11	0.999867747638	0.999999999898	0.777855943434	0.740710330131	0.993306639101	2.18350020897e-84	7.07426516786e-64
GO_MITOTIC_CELL_CYCLE	0.148717786574	0.953483147314	0.911959444524	0.999999704584	0.999999929042	0.411992525654	0.544400456756	0.999999992853	0.999719410601	0.00314036645272	0.999612169981	0.958505451133	0.0678548703874	2.45092297337e-05	2.14428640364e-08	0.957806396292	0.0352953337038	0.994583114317	0.71855241021	0.999999999999	0.711650793909	0.997317264803	0.999999996998	1.20612898386e-08	0.999900775976	0.999999999989	0.369265628495	0.68587117709	0.997939476902	7.76918348626e-81	4.1446970632e-77
GO_CELL_CYCLE_PROCESS	0.181397957686	0.983824977183	0.983185606928	0.999989020146	0.999898998329	0.172980255757	0.868053250884	0.999999999865	0.999998694092	0.0359525181146	0.999663719045	0.994744261386	0.0398315171212	2.93389274563e-05	2.05830490126e-09	0.994137454414	0.165926301289	0.998351942157	0.819971699784	0.999999961619	0.700909618058	0.999022807468	0.999999994615	2.19708431327e-12	0.999539271343	0.999999999724	0.702332265618	0.939127729866	0.997890299516	2.64013868201e-77	3.16794662283e-68
GO_CHROMOSOME_ORGANIZATION	0.926363286154	0.999999938614	0.999999960511	0.999999998957	0.926918624948	7.50118829213e-12	0.99999876899	0.999999997964	1.0	0.00604042787902	0.999999997636	0.999999999998	8.54229107315e-13	0.425706973678	4.20132035302e-21	0.996948510843	1.19004150601e-06	0.131036726447	0.000192727667383	0.280476397822	1.0	0.999997314327	1.0	3.13632030557e-06	0.996900887456	0.999996707283	0.999999997556	0.0134688174123	0.996041616115	3.16638695488e-70	1.48525441962e-42
GO_DNA_METABOLIC_PROCESS	0.488972063278	0.808411078835	0.857547315717	0.999999886896	0.998568626532	0.0037050336397	0.999964900332	0.996496428742	0.9931724679	0.411795465985	0.997872088079	0.999933992893	0.00121988966774	0.00184097832994	3.13605186211e-43	0.971114749058	0.0205516714091	0.999517770522	0.0196613960068	0.993602720875	0.999999687253	0.999744731182	0.999999999999	0.295030787706	0.988784636427	0.999902233487	0.774245986894	0.0788232629631	0.669915676922	3.34557474719e-69	6.37980308273e-15
GO_DNA_REPAIR	0.846786914446	0.523496084681	0.451519551174	0.999946673605	0.979659933014	0.0898444105127	0.863992277214	0.951946701892	0.72401399851	0.174292604292	0.996509668801	0.990825381854	0.0491931906553	4.69026618167e-05	1.37043225364e-29	0.761537908047	0.00638326592286	0.989088608049	0.000729766804668	0.999350171457	0.999961047872	0.996801229343	0.999999999489	0.595358455607	0.940362305949	0.999956622452	0.775809655716	0.298659653963	0.695331947625	4.86817548798e-55	2.14577660734e-14
GO_RNA_SPLICING	1.20660567815e-07	0.968459472325	0.968699904142	0.999990748953	0.336989573488	0.00125910643567	0.965749921834	0.808863155383	0.81784718261	6.19115992237e-08	0.941030805706	0.947620107231	9.36442377366e-07	0.510867127902	1.46458962752e-33	0.599048622428	1.87144696676e-27	0.189142588361	6.70262069544e-14	0.941175327985	0.999999999954	0.993324044989	0.999999999789	0.470360620014	0.490773639091	0.999999973161	1.35575359083e-05	2.59779568298e-26	0.0170542631292	5.73376454712e-53	1.91253193668e-12
GO_DNA_REPLICATION	0.989536302202	0.999089063472	0.998873166362	0.99996293245	0.999990574507	0.0725395431152	0.999999997851	0.999961833878	0.999988900694	0.885980427139	0.99857930264	0.999999049053	0.0741845439611	0.0338852420528	2.15029630745e-24	0.958274290928	0.991521795974	0.999611229441	0.943878180795	0.8561686422	0.999807288939	0.998663269145	0.999999987719	0.0670096212962	0.995729211438	0.990065393691	0.999962370429	0.322119255123	0.972826847603	3.3557590268e-52	0.00157868479085
GO_RNA_SPLICING_VIA_TRANSESTERIFICATION_REACTIONS	3.05558297199e-06	0.949839873067	0.951289092812	0.999983291636	0.368967040558	0.0283493242065	0.661877525674	0.538072918028	0.585296186974	3.19310292673e-07	0.899819028178	0.921188709187	7.76675525256e-05	0.398542379559	4.86181734005e-31	0.402438093321	3.648345247e-23	0.381425756567	1.98375738119e-11	0.989728536774	0.999999999095	0.995223491655	0.999999964927	0.874031030365	0.636713199717	0.999999868747	1.52684491517e-05	4.651109043e-20	0.0336914487429	1.12396415762e-50	1.04685052131e-13
GO_MRNA_PROCESSING	7.53414979252e-08	0.977621266734	0.994848865394	0.999998647941	0.367001596294	0.00013472848021	0.905044324554	0.919373472433	0.886348205563	2.74837154415e-07	0.995089440732	0.882843897606	3.32638623477e-09	0.57565894366	3.07409295972e-34	0.588454396802	5.16398765226e-26	0.137172708674	3.36390564011e-15	0.903830994385	0.999999999996	0.998630038466	0.999999999995	0.455450974218	0.507274814459	0.999999999713	0.000330230419356	1.41494889263e-25	0.00714316728668	1.1219077209e-47	4.67679881629e-12
GO_ORGANELLE_FISSION	0.998671209163	0.999393245977	0.999667224122	0.986983403176	0.999218469599	0.323098728958	0.952335622154	0.999999999771	0.999974767298	0.62537612172	0.999907144352	0.999111009925	0.467911885371	0.00801759909826	0.0754890560224	0.999491842049	0.608641076027	0.996689518783	0.85530970878	0.999991385855	0.53141384948	0.99981567109	0.999969515313	7.37165851382e-05	0.991078524101	0.999999830159	0.968966559035	0.957700803095	0.995694595204	6.61717620996e-47	2.77949728249e-53
GO_MITOTIC_NUCLEAR_DIVISION	0.983285341461	0.999708876755	0.999924887042	0.998154810631	0.999705843462	0.309561707274	0.892377523572	0.999999987185	0.999795923134	0.603234347282	0.999861778136	0.999432042333	0.629358622672	0.00329429530011	0.41784205624	0.999104331208	0.731153755836	0.999244288235	0.942415399738	0.999999314017	0.639795827445	0.998913599814	0.999968617538	5.19029486432e-05	0.961456589154	0.999998799009	0.817983853498	0.845232526037	0.998331374673	1.80256468926e-46	4.42085063979e-61
GO_DNA_RECOMBINATION	0.850527004699	0.906587758942	0.893849255925	0.998415433407	0.97429239226	0.242647226491	0.991944027915	0.934877920981	0.920320110465	0.78805374073	0.998122329266	0.999900153951	0.435250421012	0.0200689992429	2.12893858492e-18	0.956129616428	0.358008932469	0.999973265826	0.443753145961	0.99649011644	0.999183114204	0.884002393889	0.999996589917	0.525816948181	0.817049493642	0.999851209136	0.915450639058	0.537518588129	0.910762940782	5.35757918764e-45	3.81891154398e-07
GO_SISTER_CHROMATID_SEGREGATION	0.966125187063	0.994876911122	0.99995353219	0.999367816027	0.999981638944	0.680240501266	0.993061767766	0.999999943399	0.999973550698	0.716401882795	0.999997323362	0.999997859385	0.868222062115	0.0943196752962	0.472027023075	0.999848303615	0.953137829693	0.99999678107	0.998006353618	0.999999344664	0.612560464096	0.974215444792	0.999963985717	0.000104878763042	0.972554265543	0.999994346685	0.995847523142	0.895935763509	0.999935395926	2.13583246162e-43	2.44973096511e-48
GO_CHROMOSOME_SEGREGATION	0.992015996772	0.995381116474	0.99994936928	0.996179738337	0.999899294755	0.548866342535	0.980824705463	0.999999986107	0.99998970053	0.747101295273	0.999991760088	0.999994480536	0.767578600991	0.0970592806666	0.110663627695	0.999855915434	0.86861884549	0.999989830567	0.990376198391	0.999987666392	0.89868958949	0.962271127771	0.999961541804	3.25621972185e-05	0.939492425633	0.999998785531	0.999619463608	0.911462247687	0.99957208761	2.57904811872e-42	6.11747642461e-46
GO_NUCLEAR_CHROMOSOME_SEGREGATION	0.995978208304	0.998597270801	0.999967712952	0.997454611643	0.999795772225	0.614479736	0.991438967899	0.999999975066	0.999995454196	0.800141669987	0.999978246898	0.999992558956	0.820677295169	0.0707929170318	0.271835459607	0.99999083544	0.928779297129	0.999973042796	0.994905334186	0.999996336644	0.886058846099	0.997067978515	0.999980797649	0.00041810918085	0.959360481057	0.999992353343	0.998960683159	0.970134641593	0.999466430015	2.58898900676e-41	1.81675245055e-45
GO_CELLULAR_RESPONSE_TO_DNA_DAMAGE_STIMULUS	0.276376797185	0.397091717335	0.875089575965	0.999999148455	0.941517666237	0.000359698367067	0.989704276919	0.988802655224	0.951049327194	0.241835964606	0.988468445831	0.999504970601	0.00863414040043	0.00552286598684	2.69796717976e-23	0.98915328103	0.00458712336245	0.992508851563	0.00126313184446	0.93379766064	0.999999579439	0.934601859484	0.999999987865	0.00220259270119	0.860482296196	0.995923614555	0.772809027527	0.140253386104	0.156123961674	2.68884903986e-41	4.2948360272e-10
GO_SISTER_CHROMATID_COHESION	0.940342436822	0.986991510007	0.99974629728	0.996690880833	0.999742693057	0.672581657907	0.997277379678	0.999998757547	0.999961351914	0.642207788888	0.999849362412	0.999963762737	0.716281491242	0.171208191552	0.0271903380457	0.999768293523	0.981987868684	0.999836622303	0.987612440546	0.999991036405	0.721190059484	0.98505078273	0.999999545887	0.00734162447989	0.947009172433	0.998821196123	0.99476670877	0.847540163459	0.999491320469	4.15922539248e-39	7.371741821e-43
GO_CELL_DIVISION	0.85067421924	0.999803199008	0.999475009239	0.956978069429	0.995576328366	0.567289822259	0.857137666979	0.999999512594	0.994080117025	0.398196429381	0.923944384091	0.979106323704	0.49157777146	0.000108710358781	0.617244239745	0.984568862434	0.63482007746	0.996591980728	0.975243278284	0.999996651666	0.422396353657	0.995251232999	0.999103795909	1.43937953281e-06	0.980630683942	0.999999002485	0.913458323778	0.748290700604	0.999402450099	4.61883169319e-37	8.50404810283e-46
GO_DNA_CONFORMATION_CHANGE	0.938156724648	0.997139230868	0.995568908326	0.999720154331	0.999958373265	0.103345305489	0.998573156004	0.999209303757	0.99999971796	0.839531600948	0.999449513597	0.999999062922	0.412701401593	0.255557655973	2.6801007891e-12	0.982605757454	0.295502274897	0.998416489832	0.909833381019	0.974741942572	0.999906861293	0.945310204799	0.99997912104	0.00359914676071	0.743367105116	0.971337796692	0.983924317807	0.40051576367	0.972704219081	8.77432260645e-35	1.09744910661e-18
GO_DOUBLE_STRAND_BREAK_REPAIR	0.900537274376	0.986040156579	0.632110396993	0.99651130341	0.996507020488	0.0556203642882	0.917559225231	0.930181049082	0.787909843577	0.247447965125	0.888399951308	0.999130746663	0.357436447424	0.027433227389	1.40718783493e-09	0.845205073301	0.130449601458	0.99627316375	0.280748610839	0.999779774818	0.997542281523	0.944216532808	0.999928893616	0.570332271968	0.840739557067	0.985458064844	0.849608859755	0.270214942808	0.459238146812	2.73801820501e-34	1.22831813447e-09
GO_RNA_PROCESSING	3.22682843129e-37	0.0676335523825	0.37725986609	1.0	0.999999985043	0.000849146835098	0.999999998843	0.467180536071	6.93868352924e-05	0.106443136554	0.999166036206	0.999662007218	0.00068739744438	0.999973391103	5.92480346111e-93	0.971675733683	3.50417862459e-14	0.999371590807	3.86130238988e-10	0.999999906578	1.0	0.99794554957	1.0	0.978950446567	2.14047602885e-05	0.996908628489	1.31848558484e-18	5.43743010326e-85	1.7329396368e-16	1.13624114289e-33	0.109090214066
GO_DNA_DEPENDENT_DNA_REPLICATION	0.938352986628	0.977497535873	0.883680055568	0.999937376366	0.999979789058	0.430424152285	0.999998974122	0.999500894392	0.996867730982	0.790583417474	0.947653849807	0.999780861978	0.317637664964	0.102799594762	1.80684683971e-20	0.816020779554	0.954149920611	0.999718706779	0.974483649675	0.988350872387	0.999233301557	0.993383907568	0.999974208323	0.230212787316	0.996609004895	0.995233946237	0.999467039699	0.25396316752	0.962468947931	1.38957839978e-31	0.602910401998
GO_CELL_CYCLE_PHASE_TRANSITION	0.656963025066	0.991023421477	0.888728714931	0.998653041373	0.998105326129	0.960071814394	0.303303602338	0.997342469721	0.996771513944	0.00922186643916	0.994831160646	0.437403882783	0.0570642936829	0.00204081315849	0.000403065734217	0.653072133584	0.457810764523	0.941717105999	0.818412099255	0.999997284565	0.590726114505	0.990107759491	0.999083846113	3.35650603675e-05	0.991119924689	0.99999131368	0.970562580629	0.937768093727	0.984078773287	1.18413515809e-30	4.58102183852e-24
GO_MRNA_METABOLIC_PROCESS	2.7355627801e-24	0.107832028759	0.509769185476	1.0	0.999737403101	0.169220812532	0.999996693642	0.00448812537324	0.000430198558856	0.0213679963776	0.999217068048	0.999812711813	0.00240016796517	0.999517709873	3.99313424241e-56	0.999246082094	4.64406600818e-13	0.994465770177	4.19423963649e-06	0.999995317406	1.0	0.994672509836	1.0	0.965632851798	6.94279348703e-08	0.50023679765	8.99738942196e-08	6.30427442653e-73	1.48080706595e-17	1.79323918207e-30	3.20608606016e-05
GO_DNA_PACKAGING	0.993374713074	0.982176762223	0.974622191887	0.999724867734	0.999713826151	0.410576210865	0.932516677039	0.992003512029	0.99999739027	0.63279094725	0.99999479022	0.999899602434	0.729892031343	0.791453950822	0.00361051739239	0.936550061033	0.419389982529	0.893561236608	0.858831225965	0.986949902494	0.999078781806	0.972103993645	0.977523060291	0.044178207077	0.96438926471	0.986500603294	0.998172339644	0.695495705535	0.971721194795	2.29797316239e-30	6.0393409549e-22
GO_CHROMATIN_ASSEMBLY_OR_DISASSEMBLY	0.97449457881	0.982020978815	0.915514045077	0.999459875269	0.987833549459	0.464793542025	0.787742432432	0.872701499128	0.999962849544	0.230576451094	0.999936253592	0.99993289389	0.312433570793	0.642590693695	3.36240667834e-05	0.841142853841	0.0106865793922	0.492700711027	0.344251908236	0.908023568353	0.999899530358	0.965131725999	0.96785279131	0.103673525069	0.954768987733	0.976897994883	0.99606415444	0.507785247995	0.95290606144	3.72281266636e-28	1.19114041213e-18
GO_RIBONUCLEOPROTEIN_COMPLEX_LOCALIZATION	0.000349989459914	0.975139539409	0.999327249948	0.999999230093	0.526022363128	0.000967444437541	0.996686762138	0.929984193337	0.986218831866	0.0526787423686	0.950364314609	0.977818692616	0.000135519915398	0.757576274945	5.97905097791e-21	0.769983144143	0.000338689119213	0.505669162148	0.00413574438673	0.495365481238	0.999999837673	0.475936800164	0.999978583984	0.19253221543	0.621744389091	0.998656184718	0.155463026695	6.37479818136e-08	0.00549849473508	2.74344628894e-27	1.68817216735e-07
GO_RNA_LOCALIZATION	0.00375909383581	0.995625171296	0.999532784779	0.999974771293	0.464428656836	5.6862029918e-05	0.964074940015	0.986780352272	0.997604318852	0.0693009555468	0.941551899965	0.920182328169	7.36900120484e-06	0.539576533558	1.15024558639e-21	0.484762078074	0.000404034740986	0.23302028676	0.00952536196731	0.239433841573	0.999977456905	0.40151637955	0.999981013178	0.0557288611667	0.550493027935	0.993044609936	0.298723587676	8.48594197961e-09	0.00897707380058	2.83302177649e-27	6.53294167935e-08
GO_PROTEIN_DNA_COMPLEX_SUBUNIT_ORGANIZATION	0.73390715878	0.888308705997	0.580891181699	0.99881047791	0.985721198598	0.291979448604	0.722016538913	0.453289232337	0.99738475661	0.596408953153	0.999975621917	0.99814423926	0.475044790612	0.358214532454	2.72413547838e-07	0.930565137055	0.0184629319318	0.915531138961	0.0949017420752	0.990800368556	0.998097567416	0.996048711633	0.999533581206	0.279540328985	0.817045967004	0.991051597299	0.960420001095	0.0414161134056	0.723224711953	1.08211668591e-26	1.78343800395e-17
GO_NUCLEAR_EXPORT	0.00104920943964	0.974476703162	0.999716623228	0.999936629507	0.553845999743	4.54638503037e-05	0.996969548105	0.979864198964	0.986908703651	0.104643841615	0.700904811362	0.96371138203	2.96923842263e-05	0.626711642715	4.88297099009e-22	0.922292965397	0.000533724621682	0.254799639048	0.0146471178781	0.149450208999	0.999999712312	0.427855917437	0.999816274326	0.0135334633929	0.869029985441	0.984095065412	0.0724724364093	2.99800794011e-06	0.0164216659495	1.51187044172e-24	7.7123806646e-07
GO_PEPTIDYL_LYSINE_MODIFICATION	0.760048823508	0.982489328149	0.997242446945	0.999999908033	0.147232826853	6.58894222223e-08	0.99991119043	0.979924130639	0.999307181733	0.0042157662428	0.999960584635	0.999927363365	8.99029150963e-14	0.441897887485	1.92329812271e-07	0.758629403972	5.07316250761e-06	0.00325784647903	1.32515359244e-05	0.0114076029173	0.999999999839	0.999988752073	0.999999852809	0.0114421204571	0.983036336841	0.996535650961	0.997925333748	0.00909865809354	0.273741003499	2.52751090006e-23	4.46865812337e-13
GO_CHROMATIN_ORGANIZATION	0.726596347472	0.999976503599	0.999998433759	0.999999659606	0.0353831516333	2.37515700365e-16	0.997763520579	0.999977655112	1.0	1.43245358458e-05	0.999999671096	0.999999984562	1.56651350435e-19	0.945994502157	7.66831044603e-12	0.921856248173	2.06784030803e-10	4.27252603373e-08	4.27141615778e-08	6.4380705149e-05	1.0	0.999283718763	0.99999997856	0.000294277312143	0.99594148653	0.995967375963	0.999999997299	0.00158632186278	0.927416491149	2.73114447188e-23	4.36382720933e-19
GO_DNA_BIOSYNTHETIC_PROCESS	0.25786860199	0.769909700223	0.761764246562	0.989010297145	0.999593235484	0.649018368095	0.997279295475	0.700735781084	0.928028609367	0.75996415354	0.993580208423	0.975726747867	0.834848227771	0.621235692992	4.32975147176e-12	0.873390302387	0.894805563958	0.999951845907	0.865220100503	0.997233587229	0.851860209517	0.822903076124	0.999897947992	0.552467679444	0.95636873749	0.752263920504	0.794565643328	0.442317667086	0.197128481414	3.77256353358e-22	0.0227084467966
GO_MITOTIC_RECOMBINATION	0.858985481486	0.852848656985	0.479557923087	0.999757484568	0.99984284812	0.681842780409	0.997668902557	0.941227415532	0.782751776518	0.956245017615	0.937520538324	0.996946071553	0.964629082592	0.655918538334	1.88272811465e-09	0.885326143941	0.991775446936	0.999997687447	0.993375824347	0.9717261999	0.924315436155	0.981245649854	0.995033454959	0.433956438461	0.642102835806	0.885896824026	0.991786134986	0.248807794053	0.814000202781	2.1455659746e-21	0.104540072982
GO_CENTROMERE_COMPLEX_ASSEMBLY	0.889145763914	0.878207063982	0.980246378074	0.987750789559	0.997752102135	0.950597670214	0.90392563835	0.950398277793	0.997710710362	0.955465706137	0.955956764471	0.998704205126	0.98678474756	0.692694820602	0.029527639416	0.994129943981	0.854276838126	0.99889666189	0.986619330708	0.99967985921	0.876321999427	0.993185972879	0.974632833719	0.543216657761	0.986956792335	0.964430917613	0.959849851864	0.942580430722	0.975348109533	2.2641948406e-21	4.1032261999e-19
GO_CELLULAR_MACROMOLECULAR_COMPLEX_ASSEMBLY	2.98706190062e-06	7.91470385215e-10	2.63145071482e-08	0.987190806181	0.937723734025	0.205162703729	8.846735603e-06	6.02422505743e-08	8.751058695e-09	0.26842070439	0.966781996893	0.0406087257761	0.979020489805	0.0618331958668	4.26412778884e-27	0.0176769656795	5.57675151912e-06	0.996404835266	4.87373432695e-06	0.999991200738	0.0484955790916	0.94575808769	0.999871064815	0.991250535495	0.322757187256	0.999999919506	1.02274512901e-07	3.88562899898e-06	0.027678518696	3.91805839265e-21	6.89378787334e-10
GO_TELOMERE_ORGANIZATION	0.313130587452	0.846666686335	0.692491643086	0.934664805344	0.99675027217	0.664743748831	0.993868304079	0.71548650674	0.894287759613	0.84162377232	0.858050978366	0.989032700119	0.67027830572	0.708217925115	1.93307345764e-08	0.90475573984	0.731468369484	0.999834803174	0.59438992321	0.921763276972	0.987245237768	0.998310504573	0.98503955372	0.730194518187	0.944950950366	0.915003449699	0.873559100767	0.157678097552	0.190188895379	9.94066391279e-21	0.000374345223194
GO_ATP_DEPENDENT_CHROMATIN_REMODELING	0.680348295098	0.990015704526	0.985799870039	0.988918023222	0.883658969466	0.313134450211	0.857868561202	0.871464187954	0.992393267471	0.080601802472	0.569542586651	0.997372337843	0.417849929577	0.595476754414	7.50354347251e-05	0.958654828824	0.0367620538965	0.859423312803	0.488162185778	0.960368880135	0.99476821649	0.914996700738	0.998056985089	0.19077858727	0.964423811892	0.945288819025	0.809211643538	0.282385553771	0.992765170364	1.17844665009e-20	1.23002125477e-17
GO_RECOMBINATIONAL_REPAIR	0.852862808128	0.965522299305	0.78594392214	0.947637502642	0.986765656555	0.519334005299	0.902587709925	0.783182404812	0.650570433145	0.288921804566	0.543127209828	0.998899022196	0.954675169824	0.0285678866334	1.48557409437e-06	0.950048207532	0.703440069483	0.999130142426	0.869703504921	0.969820786824	0.969525836172	0.859483191503	0.99895875381	0.514136961958	0.616977104891	0.967330058756	0.700373672185	0.265193272472	0.335155927251	1.22347191598e-20	0.000133897566513
GO_PROTEIN_SUMOYLATION	0.867396953139	0.994638586834	0.997907162629	0.999989285684	0.496915039987	9.83412844915e-06	0.999454794297	0.985592495418	0.999011122866	0.289886045135	0.993381971435	0.999982018077	0.000530884957299	0.329567459221	5.3391639047e-09	0.99685918911	0.146200295259	0.776847405294	0.0581832644771	0.205206523268	0.999999845589	0.937398963632	0.999990936726	0.0146131142084	0.965566970065	0.927706670504	0.910110418984	0.00644974718642	0.254220188811	1.54716052985e-20	1.01863671453e-09
GO_REGULATION_OF_CELL_CYCLE_PROCESS	0.00574406848689	0.442300714132	0.358153275083	0.999803400858	0.999441193237	0.0581186510614	0.246649559029	0.900897949667	0.934111334102	0.129197377753	0.907286074271	0.998392931562	0.414696696837	0.0130812346883	5.46737428625e-05	0.993493459801	0.349635119493	0.930537158979	0.909116098865	0.987443580732	0.945009340314	0.274016960321	0.999868399282	1.53419544443e-06	0.896080147068	0.98897446217	0.249288436911	0.183009725889	0.797462088625	2.70194862418e-20	8.93044624422e-24
GO_TELOMERE_MAINTENANCE_VIA_RECOMBINATION	0.797082556108	0.758663553971	0.440366617526	0.998384193094	0.999089598962	0.749695726311	0.992222049141	0.897400346857	0.64072270803	0.945801637565	0.963680726255	0.996281132311	0.970036873815	0.814285966238	3.94395873464e-10	0.797138152523	0.991678057565	0.9999927952	0.978883745888	0.967353227858	0.877971455529	0.926650278006	0.995186111865	0.464491265992	0.438406066097	0.873117655052	0.995921517605	0.249807639247	0.570069951761	2.76365005572e-20	0.52173558435
GO_NUCLEOBASE_CONTAINING_COMPOUND_TRANSPORT	0.00413891649185	0.987428719906	0.994697055531	0.999358160755	0.532293432713	0.00171728429501	0.997881189793	0.883218582105	0.968217507559	0.0603252966076	0.697275243764	0.826419583846	0.000167259374995	0.390498499208	2.99881910628e-18	0.510647895242	0.00481831754147	0.643613230181	0.0799521189025	0.0565404592301	0.999992800316	0.0135532133683	0.983790645787	0.0892017100302	0.0781702857916	0.98904113878	0.186352843704	1.35729870586e-07	0.00323471189736	3.4719904857e-20	6.76720042829e-07
GO_GENE_SILENCING	0.05415715574	0.990205445523	0.790596668804	0.999522509728	0.345290232527	0.000495072525023	0.797435260267	0.317523597129	0.974274737553	0.0221675034731	0.99971067934	0.996464458194	0.000197830053169	0.271502114087	1.0983801424e-13	0.787407032746	2.22996879403e-08	0.0581315039408	2.83499359471e-05	0.0529005397224	0.999999707221	0.651282627528	0.740778971007	0.462980874193	0.992463505407	0.999262755277	0.994588364678	0.301360702012	0.102617914286	4.08531025173e-20	4.36911619559e-13
GO_RNA_3_END_PROCESSING	0.00223730548704	0.794417661681	0.991146433158	0.99940873375	0.534671564474	0.100140218505	0.826607712241	0.893747134437	0.885325716773	0.130790156499	0.994461219372	0.813757302508	0.00379902179493	0.830799420488	5.90389105186e-17	0.698164602626	2.27090341565e-06	0.413702505008	0.000267021812367	0.742185101848	0.999999872026	0.667568468443	0.99973412469	0.772999377589	0.605525738105	0.98316939401	0.267557423664	1.65372971388e-05	0.0116274865843	7.33578884891e-20	0.0160191969132
GO_NUCLEIC_ACID_PHOSPHODIESTER_BOND_HYDROLYSIS	0.0361777964381	0.163591468753	0.458864911391	0.99625978429	0.978867427941	0.100226790222	0.950336773156	0.904152255595	0.188784195846	0.70381076326	0.985749819099	0.963654066482	0.0703386569021	0.0467716406523	1.16608613608e-17	0.657415177358	0.0112032598005	0.99966664564	0.0341792609347	0.9625456283	0.993955923759	0.416797566342	0.994498289917	0.22043148882	0.706838175153	0.98063941782	0.163211275671	0.0188475168556	0.163847444391	1.5428202134e-19	0.0106524503558
GO_CELL_CYCLE_G1_S_PHASE_TRANSITION	0.522384983359	0.957801975698	0.738019892189	0.999999526889	0.999973574416	0.975574480483	0.989977693494	0.989369428599	0.988132451606	0.91021134335	0.866597291355	0.989884806048	0.78334128942	0.0661865956215	4.95890716181e-13	0.940581482049	0.911397683505	0.999998068842	0.995862575836	0.998196865143	0.912248452189	0.946654228953	0.992207550982	0.000732080549814	0.647685146112	0.994263443327	0.715904464755	0.7249618919	0.620463519269	2.18600348795e-19	0.0969227520623
GO_DNA_REPLICATION_INDEPENDENT_NUCLEOSOME_ORGANIZATION	0.940673316081	0.967982651751	0.894438362305	0.886789346852	0.988814514267	0.944969330481	0.330889003718	0.604309456999	0.973447015729	0.969134539634	0.974567652189	0.999405609168	0.988698196942	0.658339875673	0.0211833225646	0.990228537317	0.869943666322	0.996354722231	0.9125353633	0.986375687336	0.952085165738	0.990664553816	0.995547141047	0.37950243913	0.994354670562	0.984214931088	0.966659319783	0.629508731303	0.979628690448	4.44807018494e-19	6.19958377341e-15
GO_MITOTIC_SISTER_CHROMATID_SEGREGATION	0.830849667695	0.871237871074	0.995958511589	0.991939334267	0.999148886375	0.611706280239	0.968343575066	0.999870729499	0.998258564284	0.702466846562	0.999867294588	0.999824992647	0.721391986736	0.128564913909	0.964653923473	0.998399664037	0.723330572925	0.999529759501	0.989857134014	0.99743155925	0.417759468572	0.701472083274	0.938138811292	0.000303759022481	0.867873704517	0.999288531624	0.937672013083	0.89347953866	0.997961920643	4.95723134779e-19	3.2689093226e-20
GO_DNA_SYNTHESIS_INVOLVED_IN_DNA_REPAIR	0.934717632613	0.783086585062	0.618090188869	0.99464123852	0.998509717209	0.871196828371	0.996099772393	0.703198531951	0.8845178069	0.8537265015	0.976671460372	0.977027078109	0.95330267608	0.146517321824	2.20152691422e-10	0.873099404802	0.985151970061	0.999943763119	0.98631806938	0.98823456785	0.779386751257	0.87002182155	0.999904496611	0.594187349796	0.771375260901	0.368329029262	0.957365666647	0.705712816095	0.390472956426	1.45024778302e-18	0.0773783126792
GO_TERMINATION_OF_RNA_POLYMERASE_II_TRANSCRIPTION	0.000254453593799	0.984908140575	0.996555789986	0.999877636455	0.809945818915	0.278716862135	0.838420594223	0.744322400516	0.770190500253	0.00901368331561	0.713755233093	0.960610522325	0.00226779583057	0.90159154973	7.29983713451e-13	0.860073508698	4.91456463525e-06	0.6631935725	0.00474409865957	0.761876287892	0.999985368922	0.594798459988	0.959997658026	0.570724056506	0.683736658165	0.984901548986	0.0801189893953	2.2122422553e-07	0.0229953687673	1.48092510525e-18	0.000222780472363
GO_CHROMATIN_MODIFICATION	0.707856347708	0.999987377191	0.999999531605	0.999999239632	0.00733179281052	1.04201344902e-18	0.99940371927	0.999998654239	0.99999999998	2.3402138548e-06	0.999875748287	0.999999838869	7.92789398333e-21	0.892442377518	2.53316563212e-09	0.937172288737	5.37209682199e-09	1.20293403178e-08	3.98112564465e-08	9.31126873714e-06	1.0	0.999065947676	0.999999999398	1.10768979917e-05	0.996377215084	0.974764358202	0.999999946596	0.000511254807241	0.984685186573	1.96657871568e-18	1.47180098197e-16
GO_HISTONE_EXCHANGE	0.917579677288	0.858788238759	0.852041329842	0.983554569449	0.991658538455	0.836687999951	0.84607090255	0.809288931507	0.987448003931	0.826364038602	0.968842162984	0.976678569235	0.984994709363	0.710634880066	0.0467117297916	0.953461747259	0.914136339353	0.995523141971	0.97982771772	0.998824855735	0.781508563942	0.975955160056	0.970774601195	0.727976111811	0.913087136553	0.908534900525	0.85043474636	0.720700297907	0.960230641155	1.08909338386e-17	1.80250363354e-16
GO_DNA_TEMPLATED_TRANSCRIPTION_TERMINATION	0.000138120843386	0.94689356145	0.954850465403	0.999994515305	0.882479316654	0.310613114755	0.275801552518	0.672205529881	0.242512683873	0.105675871185	0.819341090253	0.860433203012	0.021312420997	0.717499853375	2.36194196214e-19	0.825864975861	9.56703919584e-06	0.956856781679	0.00109340224223	0.864562107219	0.999750286967	0.729195868475	0.995644196212	0.7970677032	0.638178551128	0.99674082008	0.00382722276346	8.55004853789e-11	0.0273984931639	1.11709203259e-17	0.0012995491377
GO_NON_RECOMBINATIONAL_REPAIR	0.732392649105	0.837160237771	0.811242457509	0.979398946595	0.940887455977	0.0184639588007	0.679486039798	0.756300614916	0.632339982274	0.224821300919	0.960782810468	0.820141368988	0.0767388039459	0.459872302983	0.0050121142814	0.140092362556	0.0194378397381	0.754188075656	0.0381724704236	0.947879616578	0.939077627511	0.96957153833	0.996190566781	0.818042619025	0.785381563111	0.735564344191	0.270792892782	0.701081620176	0.745774806627	2.10106404526e-17	1.89357311398e-06
GO_GENE_SILENCING_BY_RNA	0.083578431997	0.934876385917	0.80109071621	0.999879505202	0.380245783674	0.00555892982676	0.875074337797	0.276063970304	0.960205207032	0.281083245903	0.998339465436	0.968970659539	0.000261969564348	0.156655271466	3.60816899435e-14	0.593305100563	2.92690060683e-06	0.399670046225	0.000876932535291	0.111786214313	0.999956703082	0.850713139802	0.96314108776	0.634141082608	0.991409444557	0.995952535657	0.978844394681	0.182848015631	0.235347476546	9.49894115807e-17	1.14467784079e-09
GO_MEIOTIC_CELL_CYCLE	0.989960587944	0.999407244547	0.992376318453	0.941573733767	0.907186911027	0.584256472611	0.914776685134	0.999724587463	0.999970885807	0.936838218641	0.999190498539	0.999375980423	0.550785283413	0.71247842846	0.0300524803924	0.994359399942	0.807374806606	0.722256355042	0.89453139567	0.954430864995	0.72715183329	0.999226515875	0.996468010305	0.0977472560731	0.991625896456	0.992107920239	0.999972063397	0.952832210777	0.915968501975	9.50216797269e-17	4.3936460397e-10
GO_MRNA_3_END_PROCESSING	0.00271376481449	0.938339367466	0.997972496823	0.99521390888	0.20530689354	0.0533830712044	0.775739227628	0.874091642515	0.908461414677	0.013087725571	0.916898577488	0.846346170891	0.000496074588393	0.786257356958	3.36183825566e-12	0.693822990996	4.55446919909e-06	0.233340826881	0.000255230229504	0.357174908212	0.999991685313	0.665410114715	0.992277578766	0.347357072323	0.793376035014	0.980817184256	0.474605469897	7.98198248505e-05	0.00527927051614	7.19414120511e-16	0.00220571095185
GO_CHROMATIN_REMODELING	0.810191509617	0.989338941773	0.997405561028	0.999249972919	0.588967696092	0.00246621769454	0.941931647808	0.97443408267	0.999995053328	0.00217160043417	0.834432724611	0.99796153534	0.00863012206748	0.922024472761	1.87652245952e-05	0.967479465731	0.00724647756636	0.38746016975	0.106603756224	0.436556218494	0.999994314995	0.60050838421	0.996481637328	0.00155059260178	0.979208661722	0.979250577528	0.910150154882	0.0132819511157	0.998149162214	1.0142384566e-15	1.07042026786e-15
GO_DNA_STRAND_ELONGATION	0.677279609467	0.84244312598	0.393184438233	0.979353455082	0.999724623214	0.931202706958	0.991369684569	0.994540170129	0.952080798343	0.765959671008	0.945168627494	0.984640433991	0.722838399284	0.557073963848	1.10580892326e-08	0.53586517928	0.914053077157	0.96490111192	0.954257182961	0.999445311112	0.692200690445	0.992601851026	0.994319009858	0.767241371047	0.904653516026	0.958735479522	0.979059028833	0.336784793724	0.846009961018	2.42875563524e-15	0.148097764537
GO_CELL_CYCLE_CHECKPOINT	0.0211110718484	0.480877367711	0.988920558481	0.999999961104	0.99998286636	0.0649428095569	0.999758574992	0.998458147438	0.968773575066	0.883278801599	0.994320322124	0.999986165871	0.137665836543	0.30156248079	4.2021420543e-07	0.999789751785	0.273983793764	0.995369669198	0.992278390883	0.975124814475	0.995752469084	0.712742684778	0.99994437734	9.75766556647e-05	0.973652062857	0.983236777971	0.960444891147	0.152837273877	0.432615663346	2.86302000541e-15	1.61617901586e-09
GO_NEGATIVE_REGULATION_OF_CELL_CYCLE_PROCESS	0.0273048713893	0.505574457759	0.935753879342	0.999729001081	0.985718147863	0.003191304138	0.98201492918	0.981662826306	0.997051953736	0.398364863752	0.983211656538	0.999999974597	0.174661918321	0.221081076289	8.86515723975e-05	0.999989144184	0.277390837802	0.954720521779	0.933799265599	0.761145007317	0.998446819799	0.466665568882	0.999355231828	3.22310934594e-05	0.911810127194	0.838611981286	0.970649646226	0.022759042883	0.548998862246	4.35427265638e-15	1.79457115583e-10
GO_MACROMOLECULAR_COMPLEX_ASSEMBLY	0.0343671298509	0.000259319865526	7.54284800742e-07	0.994479262217	0.952884041166	0.400057826321	0.0040830447994	0.00472937356925	2.6773876875e-06	0.93394028663	0.460136942877	0.26183192328	0.994069281837	0.00558883501699	2.15037327265e-19	0.381991681815	0.013378557284	0.999704350579	0.00617828513613	0.999860522094	0.00207921101566	0.254277815177	0.717237270492	0.270148677799	0.222832757119	0.999764990425	1.35928742133e-07	0.0224159298889	0.0527430497143	6.2831556127e-15	6.0928964309e-09
GO_CELLULAR_RESPONSE_TO_STRESS	0.271498393074	0.11111820766	0.958098392626	0.999349607027	0.812230939694	0.26993899899	0.996166949297	0.734209589234	0.727564692208	0.577225266364	0.00366446274258	0.992358174254	0.845219493254	0.00520222180988	5.68883491377e-07	0.999062775194	0.593440974137	0.999860134989	0.170924443967	0.678312657102	0.942742545085	0.849463576739	0.985022520718	4.53825937116e-06	0.0335619097534	0.0456310568376	5.8126931285e-06	0.632607621275	2.14045728709e-09	7.07845068612e-15	0.000792204972416
GO_DNA_REPLICATION_INITIATION	0.976996951826	0.993928844856	0.774792136374	0.999107301186	0.99989440335	0.907278166474	0.999560510551	0.990503022561	0.99796842951	0.851598395084	0.166269707928	0.985590792294	0.86977472897	0.320795216321	2.37186818719e-11	0.909783488354	0.985436060309	0.998168304605	0.996391026518	0.912832364807	0.973647587808	0.93973607385	0.987485369644	0.112661834025	0.923846786872	0.984567149027	0.994562963591	0.872182262954	0.993597298446	8.02778444503e-15	0.896901342066
GO_NUCLEOTIDE_EXCISION_REPAIR	0.640406734377	0.0453781156203	0.00117208516796	0.835073628333	0.74431322132	0.866895197782	0.167191455653	0.0979321301622	0.000552715237844	0.379184667242	0.935315854893	0.0126794460934	0.751140420181	1.68403257636e-05	9.61196540052e-18	0.0698486402675	0.0036505169878	0.879169960339	5.25357645055e-06	0.987755338461	0.591083510896	0.970090881711	0.999796804135	0.958250016626	0.339465185539	0.98619316432	0.033819938461	0.720175724703	0.112894018321	1.37143592028e-14	0.00850006712499
GO_DNA_STRAND_ELONGATION_INVOLVED_IN_DNA_REPLICATION	0.519218255132	0.739594326459	0.322393529604	0.998374728194	0.999531385375	0.964981918592	0.985860398592	0.990770281977	0.93574954453	0.801291344754	0.942191418008	0.951729038667	0.774955641844	0.289546215582	6.55106737211e-08	0.501861560504	0.963807275791	0.961218886615	0.914143622649	0.999721285692	0.760883585915	0.993760509416	0.987305358291	0.746418968569	0.920884541668	0.996038046342	0.98151120882	0.52997785936	0.817001391355	1.51854093487e-14	0.187100685493
GO_REGULATION_OF_DNA_METABOLIC_PROCESS	0.376638638748	0.946207714289	0.991814340246	0.999991605906	0.998745671263	0.00508885893226	0.999558308539	0.980970898026	0.922372380307	0.246731900665	0.836095443495	0.997318846497	0.0583334383657	0.37660979909	2.74955312305e-10	0.848073275383	0.349152620476	0.935345203352	0.35027673393	0.813964549038	0.990961525731	0.676322081639	0.999626979999	0.00103279659668	0.626273847307	0.397122412247	0.396117290568	0.0114739616644	0.550033473913	2.84204426213e-14	5.16379760582e-08
GO_STRAND_DISPLACEMENT	0.991644922327	0.967327261641	0.945949533587	0.935214802275	0.996268861177	0.637660902317	0.990206750292	0.980946813335	0.984160104335	0.908853379495	0.979833390728	0.997672817257	0.768238534017	0.321984918303	2.598641318e-06	0.938555080417	0.994283172392	0.995831234422	0.958192682091	0.874316887206	0.72025075021	0.888751190899	0.998913124636	0.646893436609	0.801438066087	0.711954955314	0.960278943643	0.727040449667	0.819858131926	5.52924278395e-14	0.00799934164031
GO_PROTEIN_COMPLEX_SUBUNIT_ORGANIZATION	0.0953341844877	6.97270465491e-10	4.14448479066e-11	0.656679578928	0.98893609367	0.713266623481	6.71019175132e-07	0.0195909479265	2.79029988521e-08	0.864707838138	0.0237099522679	0.000404635956149	0.998489324706	0.000181559522041	8.67277729059e-09	0.0251098063903	0.054526307371	0.998953285484	0.0260967679542	0.999977037603	6.12296344737e-12	0.033566030667	0.0730832157146	0.0576619231504	0.715747604511	0.999386650729	4.92293510873e-10	0.991112390322	0.953079427578	7.20391511233e-14	2.04984957895e-14
GO_REGULATION_OF_MITOTIC_CELL_CYCLE	1.96637730173e-05	0.0953573869639	0.170736067691	0.999725050139	0.999926909022	0.348151778203	0.303972986149	0.802152182528	0.642229485623	0.281777895656	0.662072189234	0.946555291061	0.701822736939	0.000526201848814	5.41081754229e-07	0.999321009342	0.288372956312	0.991564986792	0.989063969038	0.943606837468	0.726958895235	0.226069768467	0.998890027768	1.56832308093e-05	0.880820061565	0.900691983945	0.0129152682884	0.141693884427	0.331790771057	1.17911290401e-13	3.56134231424e-19
GO_PROTEIN_LOCALIZATION_TO_CHROMOSOME	0.730629863801	0.966956926601	0.928664709289	0.580021247848	0.84393463256	0.242581401182	0.213760579715	0.994824875249	0.938636019341	0.498143367551	0.981706805041	0.97425385338	0.322708807731	0.54724097706	0.805775458362	0.709676194011	0.0323659981722	0.4982695206	0.140430241498	0.994570800983	0.987527418398	0.994330630445	0.998043837826	0.639737361248	0.991930913295	0.998178302286	0.88472652886	0.772738239299	0.964162199643	1.69975452114e-13	4.28185854712e-10
GO_REGULATION_OF_CELL_CYCLE	0.00280852994923	0.50341415913	0.943835989806	0.999958333855	0.980226347319	0.0371572863152	0.92715254896	0.91618177675	0.998456895748	0.236934067842	0.98838480131	0.986034796889	0.225562199054	0.00757384898432	0.000975077616398	0.999330066485	0.627444140218	0.877728591925	0.888778523945	0.871170421385	0.977764079071	0.568932504071	0.999045967503	7.33298748312e-10	0.653334226625	0.940790737225	0.224248749432	0.0637622484236	0.0667285877742	1.81760663841e-13	3.59125073596e-17
GO_TRNA_TRANSPORT	0.405213716792	0.967775660335	0.924708285596	0.999964948564	0.769355045173	0.000931194409455	0.962856092212	0.711768588551	0.931476421988	0.859335163472	0.988812293461	0.920056570712	0.0016689536653	0.336276826702	6.78562768913e-10	0.737600776768	0.210815019094	0.654356516725	0.303874243815	0.306029880782	0.99399491839	0.47193285833	0.999738957213	0.473056705136	0.798483569378	0.975095830936	0.830461787639	0.0788880896969	0.0255454215328	2.03126758307e-13	5.41091239256e-06
GO_MEIOTIC_CELL_CYCLE_PROCESS	0.984616004673	0.994319765554	0.965030692411	0.954181853827	0.860634460933	0.618249342183	0.985120814949	0.999221323022	0.999896176427	0.860182448576	0.991913511023	0.995259847429	0.454578732912	0.706966851834	0.00822072145113	0.988680098009	0.823118999962	0.752282561482	0.746887409118	0.934354531801	0.700464172348	0.998336350956	0.97978387053	0.110344414074	0.990308354417	0.993189088212	0.999974468532	0.96636792829	0.903727150225	3.20268533376e-13	1.08659516237e-08
GO_CELL_CYCLE_G2_M_PHASE_TRANSITION	0.495336924335	0.933802871124	0.7733224206	0.758744799546	0.784174993113	0.677015923859	0.00293108230986	0.982333688481	0.975131005234	5.01750727115e-05	0.989616365222	0.0319687338977	0.00736356740298	0.0402601250403	0.912813014878	0.349984836194	0.113892135922	0.0652050918967	0.159400059401	0.99926241393	0.0759900507326	0.944486832418	0.955503692023	0.00157976804154	0.953272422332	0.999700723347	0.981394655808	0.839545426557	0.965413997286	3.94020558653e-13	5.54173928992e-29
GO_REGULATION_OF_CELL_CYCLE_PHASE_TRANSITION	0.000276475228154	0.0470037138974	0.060526847507	0.9989549522	0.999985669042	0.744077224882	0.253392650091	0.666266835546	0.216115494449	0.225817649954	0.280453866954	0.880475924729	0.816674839406	0.0019424060477	6.404339225e-08	0.98360363792	0.129838167382	0.988456420855	0.980186189142	0.998242836224	0.567653970632	0.405921490297	0.999542772794	4.80413163939e-05	0.859787117097	0.900510915688	0.00179569490025	0.119215493008	0.654578266801	7.28550842556e-13	7.73026282894e-15
GO_REGULATION_OF_MICROTUBULE_BASED_PROCESS	0.907911901831	0.996139089314	0.992937562567	0.575755683076	0.946655315445	0.246093362513	0.480963261793	0.999958647834	0.999646957349	0.00530922917607	0.978292033268	0.85483751415	0.000843096052823	0.0294729835499	0.992574014248	0.493694374839	0.533840169233	0.113553040836	0.877751858382	0.999845663367	0.190122542649	0.992483151962	0.982511863449	0.00519698857597	0.954039930563	0.999825787228	0.959757325137	0.868439761532	0.988772030825	1.55101844964e-12	4.87433847963e-22
GO_REGULATION_OF_SIGNAL_TRANSDUCTION_BY_P53_CLASS_MEDIATOR	0.0119386453481	0.439985401713	0.835060708224	0.999900319764	0.994678816898	0.294541572255	0.907077763589	0.8269727312	0.943896806609	0.657427436001	0.924798297794	0.964420830907	0.0140007616585	0.0394699409138	7.40302882617e-10	0.93820052438	0.403545295088	0.921678111634	0.488572366968	0.907027581399	0.958604686607	0.692378868736	0.997114160729	0.00538744212081	0.813243716842	0.979173408031	0.706048067353	0.65787001526	0.00259006995974	2.2613121845e-12	2.01154121804e-05
GO_REGULATION_OF_CHROMOSOME_SEGREGATION	0.786714818007	0.984760388738	0.986346490733	0.987801045311	0.999351027712	0.332539092872	0.931939968461	0.999437893797	0.906925607328	0.762783496631	0.642776327201	0.990133221515	0.304290809834	0.0707808192646	0.313034932882	0.827973985691	0.241025133581	0.927391126285	0.855322619627	0.98867050381	0.764457781841	0.964732202316	0.994912796702	0.00598071338762	0.895740445662	0.997676626172	0.902417353783	0.392394940306	0.998119488365	3.51331133412e-12	9.06623368868e-16
GO_REGULATION_OF_CHROMOSOME_ORGANIZATION	0.335107727716	0.985485790238	0.994763692805	0.997252784464	0.817308610573	2.67824161489e-09	0.976055944985	0.999978594278	0.99977287709	0.0338671263534	0.990123161504	0.998683521101	0.000286924117445	0.359436675619	2.48182277051e-06	0.971591688027	0.000501253049504	0.105717993696	0.000511893501164	0.257855232666	0.999796162075	0.952525462893	0.999745592409	0.000102695373517	0.770589170981	0.858261957874	0.863958312919	0.0714085017974	0.850507267545	5.73835861724e-12	1.74185879933e-08
GO_INTERSTRAND_CROSS_LINK_REPAIR	0.932377176553	0.489077446402	0.448039272889	0.70136294932	0.862728429218	0.785665701123	0.746747974258	0.340611923543	0.412125451068	0.683442869398	0.934521292648	0.740232772329	0.460016818041	0.160367158002	0.00962121166323	0.20915232147	0.312050648796	0.836486760757	0.687374336855	0.991341920174	0.839825433042	0.968921639778	0.97939352616	0.977287052701	0.135010999625	0.707579354653	0.93364272113	0.694463513263	0.500542127896	6.47613594792e-12	1.47585339478e-07
GO_NUCLEAR_TRANSPORT	0.0420357821353	0.951324212826	0.991995096348	0.933510322798	0.264489259074	0.0292251279095	0.986757019269	0.924388335345	0.771839251777	0.103486455667	0.273565871209	0.0979937506863	6.27930945067e-05	0.0164504791236	5.52004931425e-14	0.752473277636	0.00716431515418	0.0448015022452	0.20583496353	0.658119944559	0.998248098641	0.381159401509	0.993374661269	0.0174303922271	0.769299684057	0.970700789165	2.22421395994e-05	0.000314833887932	0.0424105548865	8.16827033969e-12	7.69415986816e-05
GO_REGULATION_OF_GENE_EXPRESSION_EPIGENETIC	0.131787184825	0.986060273156	0.861943879585	0.999986410394	0.357195750896	3.49123700082e-06	0.965183776706	0.853018361496	0.995784827479	0.00309657133584	0.993572115918	0.999996036728	2.59015192095e-05	0.649443872577	1.62913247055e-10	0.716496874613	1.06787092995e-05	0.0103903922897	0.000498032834067	0.0426317437343	0.999998276931	0.797007845661	0.898854708512	0.0144840539241	0.982851726214	0.883347888449	0.978532237662	0.0239682816526	0.21162230718	9.95681835224e-12	2.3956747844e-08
GO_RNA_PHOSPHODIESTER_BOND_HYDROLYSIS	0.105334404706	0.206269590781	0.537646547847	0.994181984489	0.91147798891	0.582587503884	0.892713049266	0.760517145762	0.108017089976	0.703465553673	0.9605229817	0.879882978725	0.179318502966	0.553158166911	1.00009718004e-11	0.710888052523	0.000418833425261	0.994805356793	0.000681849376046	0.977082606561	0.997053403169	0.180432414458	0.904060722115	0.228184965645	0.774587537524	0.98537487043	0.00130238525992	0.014789880614	0.226088536966	1.08749860024e-11	0.0695521427877
GO_REGULATION_OF_RNA_STABILITY	7.95077726545e-13	4.29008754988e-06	1.46891160569e-07	0.999461576383	0.999404702206	0.943046089013	0.207406912644	0.0393031259716	0.0162645006212	0.0158362479051	0.049110528831	0.102004088795	0.417620342981	0.0597414920407	2.74063168634e-18	0.587120750294	0.000221415289063	0.974014132832	0.00631833571314	0.997973953766	0.352430489393	0.023037740694	0.335164517313	0.0513058683315	0.982007166751	0.951094947277	1.53528358449e-17	9.45891654543e-06	0.0369656192085	1.40409249721e-11	4.246159416e-07
GO_MICROTUBULE_ORGANIZING_CENTER_ORGANIZATION	0.948275686365	0.998123361544	0.999077845758	0.967894291862	0.528183403795	0.00452748531121	0.214063107093	0.999214255347	0.999902414696	0.828954011659	0.783469507522	0.978717358549	0.0369122682136	0.54197574215	0.807036026368	0.899860590283	0.320122823028	0.768419052355	0.498529956013	0.65408448703	0.946648488199	0.96904314395	0.993421719677	0.000232501952316	0.228839179911	0.963645337558	0.998283355395	0.625379642375	0.863352344117	3.15809380329e-11	6.81480466048e-16
GO_REGULATION_OF_DNA_REPLICATION	0.53747372218	0.904203662464	0.97551201561	0.996853354315	0.980701446888	0.0139712551832	0.980371573938	0.829262951602	0.886889372901	0.336083283009	0.736380450068	0.975564107648	0.349182037648	0.674746365151	1.31603163579e-06	0.869554281923	0.674034890754	0.826620676119	0.425841392212	0.531725148061	0.755916940679	0.762095478109	0.988654479368	0.00162772785317	0.430934387156	0.553987884988	0.389635322646	0.0370233869578	0.592224061398	7.94239102769e-11	3.0717815082e-06
GO_MULTI_ORGANISM_LOCALIZATION	0.259097114728	0.359840437486	0.413744912269	0.990230853924	0.844736352273	0.0722942559986	0.878083706931	0.59560647005	0.757206050781	0.445204056731	0.763141565274	0.292759175757	0.000461698784903	0.0444939463473	3.72679469223e-09	0.44427546306	0.0313756710606	0.614353256345	0.0688797285112	0.734802759419	0.970509828594	0.840992332289	0.981780311209	0.019437894352	0.793030878834	0.994928301947	0.10165889116	0.0506262803595	0.0129960492643	7.97352440262e-11	9.35784535521e-11
GO_SPINDLE_ASSEMBLY	0.88123857085	0.997903653005	0.976819551726	0.740704369515	0.884635490183	0.339553755325	0.92955417098	0.999986706379	0.998457270471	0.791269250753	0.598134467977	0.985870696746	0.394128773856	0.174685988611	0.826357849642	0.984209694824	0.600152433139	0.739761459048	0.915417640618	0.845627140812	0.840809860609	0.935973481872	0.956517201197	0.000465501493192	0.285442947053	0.987180776563	0.893905290046	0.466113145482	0.43302528014	8.86427058784e-11	3.96611580321e-10
GO_NEGATIVE_REGULATION_OF_GENE_EXPRESSION_EPIGENETIC	0.402545391291	0.985537356543	0.655165402171	0.977717400357	0.836415650191	0.0418478057025	0.421159040631	0.408453264147	0.95321905836	0.0109372554261	0.937126170587	0.999376351174	0.0150281207449	0.775203604707	0.00184984303602	0.855650776453	0.000117995981928	0.0356161873169	0.00187964322996	0.40784368085	0.999986997849	0.897462156335	0.342185982185	0.665791172174	0.980099588793	0.986563226531	0.987540137492	0.771582749053	0.0772085156531	1.3410047418e-10	3.18058370827e-10
GO_NEGATIVE_REGULATION_OF_ORGANELLE_ORGANIZATION	0.267510936018	0.956549120303	0.88321105337	0.854960306682	0.920090961604	0.0170288470108	0.743665750024	0.999682589432	0.9201061835	0.0085653365189	0.968954011571	0.637295784794	0.000843031301577	0.00214277261005	0.286849033071	0.684834710398	0.169463651215	0.395532223744	0.0393903473797	0.920179980935	0.523770797894	0.986182238583	0.999299018226	0.00284743537361	0.989879424577	0.995686839577	0.537419294722	0.818010251964	0.993042808495	1.36534738428e-10	5.43544311787e-18
GO_CENTROSOME_DUPLICATION	0.918604488738	0.995686616523	0.965077796808	0.652835499358	0.101720643731	0.0014574600169	0.0681886794842	0.976930652119	0.995108005417	0.538707972088	0.875706476035	0.97815429041	0.0475097189342	0.789377963208	0.832440124828	0.848243672645	0.557194151041	0.473888607391	0.69317961102	0.405717721833	0.916741490518	0.953685667623	0.943738035527	0.0136466352319	0.136088427665	0.992688753216	0.998702963883	0.640279101875	0.845206728005	1.65481125512e-10	3.3563735464e-09
GO_DNA_GEOMETRIC_CHANGE	0.380998193659	0.954127141376	0.952620580977	0.893174021085	0.982295523682	0.0466588944278	0.997871722693	0.990649103556	0.990628749653	0.666260406719	0.527525651726	0.998261390061	0.167596562065	0.00592405459266	1.19285094338e-14	0.91441392932	0.206592849352	0.999364948773	0.785194237727	0.803966004127	0.986595337734	0.719920665279	0.999996665229	0.0444769035732	0.191139187082	0.661154163398	0.225894858074	0.18824179561	0.780905021472	1.91560121367e-10	0.0132717222015
GO_POSITIVE_REGULATION_OF_DNA_METABOLIC_PROCESS	0.316673106357	0.411448423227	0.727492975254	0.999999144278	0.999660147373	0.536935474626	0.972724440386	0.681682594131	0.319780109507	0.683557846095	0.663169466311	0.922672113681	0.285133261623	0.742509928022	0.000161677538843	0.858105727752	0.670043482777	0.926738215154	0.621248128151	0.899302341224	0.785502270085	0.705894236694	0.977831735262	0.162898433414	0.476804297913	0.118897923042	0.180727803677	0.0453226885307	0.463488995069	2.67776220264e-10	0.0013802111396
GO_REGULATION_OF_TRANSCRIPTION_INVOLVED_IN_G1_S_TRANSITION_OF_MITOTIC_CELL_CYCLE	0.65533399724	0.942117007216	0.979436022509	0.972243495893	0.999126063143	0.840800529948	0.93125544277	0.980536269296	0.975917491753	0.948164169774	0.517093493788	0.996061892203	0.924590730321	0.133574769638	0.000593301489292	0.991261238641	0.768764968661	0.999170045738	0.999035620365	0.937491797809	0.977914284734	0.846759693941	0.978734971634	0.0371207524477	0.655701041402	0.984258872766	0.819472228524	0.717118357142	0.705532501726	2.87585727176e-10	0.411801850002
GO_MEMBRANE_DISASSEMBLY	0.837655870432	0.953037188884	0.943644749195	0.999522656992	0.749747124508	0.0649733941361	0.884250560869	0.902207434705	0.984210192005	0.934911984456	0.949483098058	0.781493266737	0.00907023973591	0.126905086636	0.000226350616721	0.80288689253	0.294490232559	0.676607012839	0.359085472593	0.453524141962	0.997624646077	0.808441987632	0.999843070707	0.264838612785	0.765167782867	0.967591113856	0.960570879826	0.294501758244	0.369528307964	3.30888363297e-10	1.82442214969e-09
GO_MISMATCH_REPAIR	0.883309534466	0.587957468132	0.846880781435	0.86902402957	0.503106062987	0.16483535032	0.744078189098	0.501181625458	0.301899062787	0.919461465181	0.932913965484	0.992786379125	0.674548217881	0.345923449716	2.28218110426e-06	0.6643721998	0.802971118815	0.946844739225	0.209930899629	0.762346986417	0.929013830965	0.906341091066	0.989762226135	0.872701410473	0.107060671631	0.753754366761	0.813847318806	0.490862790863	0.336976777353	4.74660102773e-10	0.762089139621
GO_NEGATIVE_REGULATION_OF_PROTEIN_COMPLEX_DISASSEMBLY	0.349154757484	0.844610638391	0.837200969357	0.732241895201	0.993342954952	0.653360991703	0.888552462156	0.999991187236	0.999525018216	0.17705514857	0.634574532997	0.694540243872	0.117911817348	0.134082108219	0.994273999898	0.90509706022	0.895691576383	0.655722978973	0.778063017582	0.996872025991	0.0706267723765	0.982283106313	0.92640010203	0.00148904957757	0.932979930987	0.97009447752	0.759527109623	0.981208107971	0.994085675558	6.48688491198e-10	3.8579014445e-19
GO_TRANSLATIONAL_ELONGATION	3.01348438477e-06	1.41143936735e-38	8.51242439861e-36	0.494776490298	0.999909181866	0.999911191154	1.91189921264e-10	2.2496057946e-13	1.70862085903e-39	0.919929682473	0.0361190123156	1.28560215119e-11	0.999999975896	0.0016338620136	2.37651219289e-22	1.87629846843e-06	0.000181417208233	0.999873859427	2.7660290378e-09	0.999490601013	2.14930396781e-09	0.0212851731575	0.513335299243	0.999919315314	0.832944485073	0.999967938771	2.08847022778e-18	0.237317951514	0.237824610512	1.03935436407e-09	0.135790834256
GO_POSTREPLICATION_REPAIR	0.398211520121	0.0910863503007	0.12940131491	0.942650837802	0.927282002763	0.965927441241	0.542483099646	0.0824704969227	0.0359552885425	0.241577701883	0.636830440822	0.155336842317	0.937033574376	0.00339991397741	4.0496283279e-07	0.164516093193	0.321541434871	0.994453688861	0.577380321329	0.999075165974	0.565587750578	0.833776294376	0.993085273354	0.833015906695	0.85172504292	0.540395659283	0.249700705907	0.745072382605	0.172085395049	1.17471468067e-09	0.109428037493
GO_SOMATIC_CELL_DNA_RECOMBINATION	0.738747561992	0.819596975726	0.346763885726	0.933099955896	0.245970707919	0.018919467476	0.801635047178	0.484740237063	0.490131642883	0.841739140151	0.98016653142	0.956820926435	0.0380538083864	0.620211940198	2.37477962003e-05	0.767771907244	0.30493240702	0.760281536442	0.458708037818	0.706293910969	0.915366211358	0.615457147305	0.949410395564	0.863076425394	0.277060592375	0.606288185922	0.49201109389	0.92941392544	0.828677477359	1.23759449788e-09	0.0493053159689
GO_REGULATION_OF_MICROTUBULE_POLYMERIZATION_OR_DEPOLYMERIZATION	0.849099905187	0.985998397164	0.971217368661	0.718474643728	0.992261425614	0.474889879734	0.880033854768	0.999997797461	0.995090535664	0.007716158719	0.95654230369	0.785438233711	0.00736744115288	0.0429712934008	0.992157392549	0.752005550397	0.392687718251	0.204268836003	0.882361424441	0.99856487749	0.19189537483	0.948290020808	0.911357873137	0.00226953977462	0.903676538447	0.996455754248	0.917433013819	0.839931544147	0.875126157108	1.35892518926e-09	5.06505539357e-17
GO_CENTROSOME_CYCLE	0.950772908395	0.987872549684	0.979200434442	0.873303544135	0.29025047732	0.00311856345872	0.0696669297759	0.987172210247	0.998428021752	0.917002598555	0.938103404568	0.982920032773	0.186226474073	0.801329919416	0.806312774595	0.942109507903	0.593236915845	0.656716543006	0.860853918811	0.774697218832	0.887935735617	0.939611083171	0.971895014459	0.00199538297581	0.0457897097199	0.997722146922	0.992779512404	0.717295958223	0.553860021515	1.45807535351e-09	6.40727098601e-13
GO_REGULATION_OF_CELLULAR_RESPONSE_TO_HEAT	0.00310488637292	0.0343090709053	0.319056412877	0.992375178669	0.143038296897	0.00044688671066	0.464436436133	0.683252864236	0.953404628901	0.152804092722	0.999939448419	0.357567004409	0.00526290217268	0.0571627773557	1.17787901817e-09	0.192318164465	0.273388720897	0.126230247016	0.00553561002207	0.00951174806212	0.80318353102	0.716733424773	0.998367137112	0.02987455588	0.970509894142	0.753065017933	0.912437786293	0.551608985377	0.000983275623074	1.59720435185e-09	5.29966397563e-05
GO_TRANSCRIPTION_COUPLED_NUCLEOTIDE_EXCISION_REPAIR	0.338207352028	0.000721596633579	4.38829368142e-05	0.799740028212	0.548426939651	0.967828636496	0.0877502922244	0.029575397197	0.000188201396864	0.743071241375	0.934846341992	0.0486899062332	0.897608531677	0.00031466522242	1.36245892393e-13	0.0537515303421	0.011169715149	0.911645014228	3.39701468469e-05	0.992122508507	0.357992320781	0.927529741705	0.999412137055	0.981038538115	0.123890744175	0.943163836564	0.0344232698141	0.69212149033	0.0482218039776	1.6505444911e-09	0.00678334999425
GO_REGULATION_OF_SISTER_CHROMATID_SEGREGATION	0.69936445992	0.948948859842	0.874425176127	0.942077525501	0.998697272558	0.249891870173	0.784080652124	0.992118728183	0.818899059648	0.660907787251	0.593921623473	0.966117035922	0.472450297782	0.124699500274	0.352264755473	0.731060118425	0.214496949766	0.873625712765	0.888415042158	0.990686218683	0.741130002143	0.971321452947	0.972780800231	0.0158199878888	0.726786082745	0.993772397276	0.769631650883	0.482649437855	0.980678191448	1.70395417754e-09	6.19758309872e-12
GO_RESPONSE_TO_IONIZING_RADIATION	0.0701918782632	0.359710988666	0.837176404256	0.998391479593	0.959045979354	0.263924615278	0.960212887147	0.977997197424	0.973801740575	0.993061986356	0.301992549098	0.999903211431	0.286569305133	0.781195788941	0.00033186193787	0.999626215312	0.876090857632	0.999541766232	0.809002399	0.9036293568	0.979093929446	0.694527074697	0.981345113807	0.000379393789737	0.18772995653	0.0645102635547	0.198131751868	0.507607590736	0.270201426828	1.85086671433e-09	0.0104673724598
GO_NUCLEAR_ENVELOPE_ORGANIZATION	0.881430686233	0.911209999432	0.902623642089	0.991549324625	0.302137446056	0.200243287619	0.868021082565	0.769559221175	0.889397330343	0.64818122668	0.918369773154	0.318031574751	0.00318198227248	0.00101419551298	0.00261964255575	0.687686140919	0.233961945187	0.586417099063	0.366993469967	0.456759523026	0.997521979078	0.923849181329	0.985753240046	0.115939293101	0.776386707341	0.995078010047	0.542727500676	0.544661656027	0.346460937514	2.14424587273e-09	4.03234993003e-11
GO_REGULATION_OF_LIGASE_ACTIVITY	0.00190567052255	3.60777256583e-07	9.27389016815e-11	0.68158315905	0.99976760845	0.999507548765	1.82429259365e-06	0.00515015516067	6.15483386259e-07	0.000950171957149	0.00482448684483	0.000333889327433	0.996303150027	2.49630227107e-06	2.22954578708e-07	0.0285049622827	0.018943724109	0.894698540154	0.193031741351	0.999900080164	3.66470899738e-07	0.166770437877	0.254562756485	0.712926069318	0.896965284199	0.982436532512	1.47040575929e-15	0.93683233949	0.317836991089	2.74015425892e-09	3.03306177544e-12
GO_POSTTRANSCRIPTIONAL_REGULATION_OF_GENE_EXPRESSION	7.48563709169e-18	3.52007330294e-05	0.000140853842469	0.999999764515	0.977725978236	0.0708407959042	0.994575042488	0.0315638748338	0.0386998364452	0.00653157056758	0.304965595993	0.753359474374	0.0106727574652	0.254963366361	3.33836620585e-28	0.580847878497	6.03395632153e-06	0.949126929497	0.0349805236158	0.584353083145	0.848210524073	0.00319754628749	0.621364583787	0.0261139072975	0.541229405612	0.688005795797	8.33397740165e-14	4.67441715733e-17	3.37097675928e-08	2.96079598692e-09	0.0107200899265
GO_REGULATION_OF_MRNA_SPLICING_VIA_SPLICEOSOME	0.0103515031829	0.892953004844	0.999377391337	0.99991424575	0.707012750252	0.162316888876	0.986596611152	0.469411610978	0.98147126096	5.39636492285e-05	0.727934370498	0.407705053714	0.000243366766939	0.955523964959	4.77228013254e-05	0.554033496534	3.82388275654e-06	0.0582922657692	0.0074746647717	0.147068302548	0.997991929966	0.853314456888	0.998945046316	0.110357588891	0.653320833808	0.98427982368	0.0359001077572	3.13974919974e-08	0.662952508132	3.0217287805e-09	0.000340406311108
GO_MICROTUBULE_CYTOSKELETON_ORGANIZATION	0.66909073621	0.999957754027	0.99613626613	0.0108858096214	0.361402112471	1.36565114526e-06	0.00750825828857	0.999996128799	0.999999242425	0.223098645776	0.991043477691	0.980038807166	0.0187277550945	0.273491554164	0.999989284424	0.921365927155	0.766375503202	0.388389059916	0.70614354837	0.999943672371	0.0225300645019	0.999995512494	0.999965633356	0.000393248379489	0.971426808591	0.999991226968	0.999852311871	0.740022146036	0.999358889086	3.42891781513e-09	2.51694374106e-30
GO_PEPTIDYL_AMINO_ACID_MODIFICATION	0.890325054302	0.993250390846	0.996881233326	0.999996468742	0.132372226384	1.51729611475e-09	0.998477476772	0.973763283768	0.99756398499	0.418507437748	0.42234610205	0.995009073655	4.08458603804e-10	0.859493213174	0.000358057998203	0.924174103561	0.0422897144065	0.0016550751768	0.0943519511928	0.000592054957221	0.999992047253	0.853105655329	0.999937367559	3.26066276629e-08	0.818045528897	0.599961769892	0.996279768641	0.134582633744	0.629455944732	4.16859883314e-09	1.04449263914e-05
GO_NUCLEOSIDE_MONOPHOSPHATE_METABOLIC_PROCESS	0.00135600552575	9.32259309412e-42	2.10908754502e-43	0.0391930497371	0.976913585988	0.997835075047	2.31934314076e-17	1.09324188342e-21	1.80739029935e-54	0.00861715202916	0.0675093376774	2.04385304533e-21	0.999999664449	1.09384550135e-13	3.77954208483e-17	6.44286302962e-16	1.49302477741e-06	0.528948483756	1.61175584621e-19	0.628983032758	4.02428869376e-20	1.62362222802e-11	0.000248493280877	0.999999794846	0.999926844632	0.999999989379	9.21639454567e-10	0.999998454558	0.562318648433	4.525313711e-09	0.888469288668
GO_PROTEIN_COMPLEX_BIOGENESIS	0.754049843812	0.00030681773291	3.41313254024e-05	0.340092282102	0.527696482182	0.446178014499	0.000130780921817	0.0415805436732	0.000186015515312	0.93026328539	0.212076462266	0.0506903615154	0.989109529097	0.000874031845018	1.99657994929e-05	0.065108439438	0.183033349015	0.936705047814	0.10981327461	0.985821414266	5.20304934137e-07	0.172432869001	0.0504359075141	0.0353233584197	0.718047816755	0.99704460362	0.00141348459132	0.986382194002	0.559970335887	5.1042448685e-09	3.59312417214e-09
GO_NEGATIVE_REGULATION_OF_CYTOSKELETON_ORGANIZATION	0.519642191209	0.962189010967	0.851171789815	0.56370889821	0.959140066393	0.580234689041	0.575423170755	0.999599037807	0.994016219808	0.083058993704	0.674686633004	0.340668418006	0.154672994821	0.0738072426188	0.961686856403	0.799708501173	0.913255679248	0.500236420847	0.668838105426	0.963521750991	0.0153197387519	0.946342373699	0.958635159102	0.000451803024877	0.948638357486	0.992031619346	0.790290737218	0.888874464095	0.99850474481	6.14560954334e-09	7.89276860121e-15
GO_DNA_INTEGRITY_CHECKPOINT	0.0750794803679	0.374563392724	0.953596542951	0.999997618188	0.997330763442	0.0618721359865	0.99924859829	0.98584085675	0.935683852344	0.913161236836	0.973563461021	0.999983817616	0.242754936668	0.313485035734	3.9840390194e-07	0.998200414267	0.288237644492	0.981929964233	0.985429737525	0.907172268116	0.99898572079	0.465951871349	0.99902977567	0.00418798422818	0.910588590911	0.910006775303	0.945258736387	0.0707212092651	0.110892170886	6.544339661e-09	0.000266106404071
GO_NUCLEAR_TRANSCRIBED_MRNA_CATABOLIC_PROCESS_EXONUCLEOLYTIC	0.00991478162283	0.123995481911	0.221843954714	0.995725462821	0.942944389911	0.894093060381	0.300642974407	0.0437392707309	0.0167631648219	0.643504752644	0.863021233208	0.0289000880547	0.397833383653	0.244647260413	0.000377293415641	0.447235359968	0.00100983291345	0.968631805063	0.00899198182114	0.999645833568	0.79151002153	0.714869992333	0.944548854953	0.902680422366	0.868352284143	0.999499718929	0.10065000774	0.643189055904	0.257756881543	1.59569147953e-08	1.73241064333e-05
GO_MITOTIC_SPINDLE_ORGANIZATION	0.776107163344	0.980613318583	0.85883152104	0.780606051013	0.914738421511	0.406061523495	0.786269057065	0.99997493994	0.99970654282	0.146864773867	0.997184851558	0.920867510012	0.22693837183	0.295896272892	0.945491533791	0.979407394407	0.403682666738	0.736865222532	0.655853946054	0.985024021464	0.289483065173	0.992703687827	0.988061263693	0.00715691717337	0.549168364337	0.999076364518	0.952153839839	0.888609002494	0.850484805729	1.67807412376e-08	1.27674764924e-17
GO_ANAPHASE_PROMOTING_COMPLEX_DEPENDENT_CATABOLIC_PROCESS	3.68756906889e-07	1.92040452769e-07	3.22056103463e-13	0.796538804359	0.999996531504	0.999999818737	1.04653254237e-07	0.00526878050675	6.24198340244e-09	0.00379518978914	0.0210777183382	0.000388077612025	0.99982936419	1.4561997095e-07	4.6368083941e-08	0.176944148361	0.00879115198271	0.979275943342	0.242067038234	0.999999987491	5.80734393567e-07	0.0255309641467	0.730542464544	0.768634659771	0.98445809458	0.997388542745	3.11141236576e-19	0.815164633421	0.368351014046	1.7864617706e-08	5.3052994199e-15
GO_MITOTIC_CELL_CYCLE_CHECKPOINT	0.0160646213661	0.11804071308	0.958073465565	0.999998714552	0.999982599153	0.0418898236175	0.994383329715	0.967916004316	0.838564480335	0.606430990519	0.993578043141	0.999973409151	0.2961560666	0.36215970085	7.21701763211e-06	0.999938870139	0.119582069624	0.991270842343	0.968170812905	0.943640329575	0.990791328015	0.461401729652	0.999673136547	0.000447640419998	0.952838259888	0.806679520152	0.90326749724	0.0369204334113	0.117572525587	1.93231866706e-08	2.93635435017e-07
GO_SOMATIC_DIVERSIFICATION_OF_IMMUNE_RECEPTORS	0.792331017178	0.845671558378	0.344477223211	0.842796651271	0.213084218223	0.00882770976793	0.866718337963	0.593946231228	0.665092648129	0.568684976178	0.973440429411	0.958045839752	0.0324451419343	0.612319053319	9.15182995939e-06	0.731396835709	0.184301912179	0.646497590167	0.18326377247	0.693451411091	0.912764546332	0.427501473079	0.962710431369	0.902301083057	0.521364918461	0.585055751932	0.633195630634	0.969369853593	0.844796385118	2.09059198974e-08	0.0669531464566
GO_REGULATION_OF_MRNA_METABOLIC_PROCESS	0.0032882747227	0.855242925306	0.999964781084	0.996810980007	0.0535129484989	4.74311783996e-05	0.944747218525	0.495756901503	0.997484959125	2.99967249485e-05	0.983108325738	0.935978825733	4.48071939035e-07	0.946676345945	3.53556559491e-05	0.83885996699	7.73001214026e-07	0.00384163661035	0.00103138524583	0.00676324266989	0.999992584929	0.444399753774	0.999108473433	0.00232925206997	0.655093146205	0.915070639922	0.175751854718	2.02934684463e-05	0.0293621261078	2.1422091433e-08	0.000344575681547
GO_REGULATION_OF_DNA_DEPENDENT_DNA_REPLICATION	0.712015406675	0.943955830676	0.974530010904	0.94734635082	0.903640431232	0.268170933856	0.989640242811	0.731726695438	0.993040638816	0.429141239476	0.657879479732	0.983667415006	0.833193223477	0.87702689201	0.000687647716583	0.749541827948	0.684312870128	0.71343697869	0.641991472221	0.639035282627	0.908101994178	0.945233717621	0.982045070613	0.584515877307	0.81529673308	0.653113294653	0.995609671995	0.111717055162	0.99259996013	2.3055762837e-08	0.000296886012035
GO_CELLULAR_PROTEIN_COMPLEX_DISASSEMBLY	1.08518603114e-05	1.18079509103e-30	2.70244377331e-30	0.535897809666	0.999995650162	0.999840290171	5.60228286941e-10	5.84511935407e-08	1.84217416118e-29	0.593582740479	0.367914028112	1.6849613471e-14	0.999996746228	0.000819785389358	1.80035142024e-15	1.37958638871e-07	0.000138141911818	0.998308908541	1.8664099402e-09	0.999991903862	3.10591963721e-14	0.00381587557513	0.192817798678	0.999878525467	0.992790949818	0.999999999053	5.55729395242e-17	0.679790033572	0.840978033654	2.46231562993e-08	0.00355851760353
GO_BASE_EXCISION_REPAIR	0.684239484633	0.492084607294	0.314857551659	0.997562808856	0.947704747232	0.900978641783	0.900986392112	0.625950789729	0.794383261854	0.479136009363	0.925843974174	0.842328752914	0.048591904514	0.149438220621	6.87868024476e-06	0.347648391788	0.485835813247	0.796163261046	0.379868317523	0.662547607421	0.702202980139	0.317424008214	0.986298149674	0.866848352566	0.465153341273	0.948279138672	0.683615780989	0.441899411553	0.817492790973	2.474303136e-08	0.0417127809435
GO_DNA_DAMAGE_RESPONSE_DETECTION_OF_DNA_DAMAGE	0.0754421568154	0.0039364164001	0.023443757777	0.954921910676	0.98169428341	0.940241826316	0.791305898799	0.021873797991	0.00958827506372	0.53778142415	0.834172059919	0.516592552157	0.997542690809	0.283901502519	7.00118322554e-10	0.494214094161	0.565785289128	0.988286742723	0.753171839815	0.952778110633	0.818496813742	0.332086773708	0.99120410211	0.879183027668	0.654024957209	0.501354076229	0.326070454314	0.214064191809	0.145494780014	2.84909643784e-08	0.245838879014
GO_NEGATIVE_REGULATION_OF_CELL_DIVISION	0.827829591415	0.7412990968	0.77579624531	0.949469644247	0.970113611647	0.0775283579506	0.718467520303	0.96542727741	0.824614042209	0.560644540937	0.967776521397	0.998274286499	0.553482304147	0.181461783928	0.429640761289	0.971288081223	0.558315091989	0.945903254594	0.810035804609	0.790487371925	0.743679822782	0.779426024291	0.996702523281	0.577637864259	0.990236367514	0.960667376461	0.956889795358	0.849302263284	0.917603432007	3.10787524439e-08	7.70016623627e-10
GO_SPLICEOSOMAL_COMPLEX_ASSEMBLY	0.0471688118176	0.934766321669	0.942823557114	0.999788382558	0.258124906676	0.0158787049906	0.655950241277	0.727230164779	0.83917428877	0.00216694148581	0.841644534172	0.802503528318	0.0239574228538	0.593209812454	5.85092425802e-06	0.574771521848	2.625789657e-08	0.212643129608	0.000943641887932	0.594550647616	0.993721996449	0.966113406555	0.999776505167	0.647203260544	0.552635747088	0.976652720781	0.595192858302	1.04993974279e-05	0.10373006279	3.57622013512e-08	0.146673959957
GO_POSITIVE_REGULATION_OF_CHROMOSOME_ORGANIZATION	0.446395606325	0.884360287787	0.735482965231	0.966990880402	0.27147001781	4.96846885022e-07	0.384235856829	0.98597610079	0.963438854435	0.213070412031	0.975747010858	0.99204554578	0.0405569943575	0.701717039813	0.000420043481916	0.848524369924	0.0281645820068	0.0649882828258	0.00725233310958	0.0920410802563	0.910567946528	0.750407223406	0.991710762946	0.00099419621355	0.6448861492	0.539215737595	0.735925180003	0.11732667682	0.4785884285	3.80446281978e-08	1.26722680261e-05
GO_REGULATION_OF_ORGANELLE_ORGANIZATION	0.233549163831	0.955581399458	0.901497931703	0.962036475452	0.93180722893	0.000391483024243	0.682699718362	0.999992573491	0.968924910324	7.27064204267e-05	0.276060417084	0.239097410725	3.19588919574e-05	0.0200679226136	0.217490555115	0.656756468031	0.33875336869	0.142249620058	0.058896258436	0.780348894144	0.0785184968504	0.934624368598	0.976648376184	6.14263320347e-13	0.953543295567	0.987984458336	0.014059852883	0.715663891117	0.99289926043	4.95760600916e-08	1.15837812866e-14
GO_NEGATIVE_REGULATION_OF_MITOTIC_CELL_CYCLE	0.00268999094887	0.291696607934	0.99595605902	0.999548401005	0.996909328561	0.00249178196371	0.990371217168	0.917235962277	0.95769555884	0.677248164252	0.939905187154	0.99999969942	0.273401094389	0.132888766962	0.000425202434918	0.99999892631	0.349727032136	0.977501612318	0.997325159898	0.409336365785	0.999389761809	0.557008346745	0.999739967574	0.000305060987805	0.750351668212	0.388561747263	0.985987888767	0.00654831016729	0.485483656992	5.30125498484e-08	3.43895442051e-10
GO_COVALENT_CHROMATIN_MODIFICATION	0.53631913577	0.997832345544	0.999685411471	0.999823909041	0.00760581341282	5.99985126632e-13	0.998520530208	0.999542804132	0.999996517458	0.000174294862866	0.999698713325	0.999842976944	3.8974718148e-18	0.714655088022	8.78315666082e-06	0.641151141322	2.76819834799e-07	2.06455553751e-08	7.58455002561e-07	3.71815198954e-05	0.999999995595	0.999852257609	0.999997875236	0.00380211676455	0.9833176535	0.959509335042	0.999998262759	0.0198591771689	0.821497916382	7.51416218478e-08	2.71203798593e-06
GO_SPINDLE_CHECKPOINT	0.639960353795	0.89994431891	0.961805423163	0.962782453287	0.995964041614	0.257767971185	0.930533611671	0.996480945691	0.961468280486	0.663366449798	0.967878511914	0.963853357324	0.295009814133	0.374582304234	0.596959805239	0.968958565159	0.265139538794	0.890364995316	0.962991371646	0.944354430707	0.689289181364	0.938915582031	0.998664839772	0.0530551626499	0.790052519233	0.946076711461	0.920544062987	0.747537836414	0.908878480643	9.65602026675e-08	1.43770277418e-09
GO_NEGATIVE_REGULATION_OF_CELL_CYCLE_PHASE_TRANSITION	0.00179542020461	0.234920272371	0.963767606337	0.999778472013	0.99860492077	0.0693202972062	0.99257772353	0.988006899553	0.989565367687	0.693869033337	0.737970916031	0.999999445748	0.202917166795	0.248783076682	0.000144398775037	0.999950739244	0.18702104269	0.960485645958	0.995003948402	0.810089945822	0.999201640372	0.527858833399	0.998242568844	3.7346859117e-05	0.491245487632	0.299794915695	0.916306404704	0.00529139527691	0.299872814	1.0375801972e-07	1.50265646278e-07
GO_CHROMATIN_SILENCING	0.361194818682	0.967349519012	0.609940057468	0.847936437125	0.839567076045	0.244604638573	0.0673454190799	0.186301864717	0.843794599809	0.00987146503287	0.974680547715	0.992977397651	0.308493680761	0.708545089962	0.032085848837	0.806666496701	0.000787967543323	0.100221963755	0.0286146029702	0.529702326639	0.999263488722	0.685964688014	0.0658358665575	0.813969778281	0.918385067335	0.961863569418	0.920177295561	0.758236690772	0.025264037991	1.12735024885e-07	5.27187342724e-09
GO_NUCLEOBASE_CONTAINING_SMALL_MOLECULE_METABOLIC_PROCESS	0.0761517947092	1.342336256e-29	1.68114715672e-28	0.0204487735482	0.995532174777	0.988500556226	1.55740784681e-14	2.66599073424e-16	6.24166104624e-50	0.171483827284	0.000867754779638	1.23770288337e-12	0.999999870066	2.26154921067e-09	5.76712374827e-16	6.14450927996e-08	0.0040298595696	0.954298934764	5.81747249574e-09	0.453420191891	4.14284122149e-20	2.5334452091e-15	1.06993486328e-06	0.999999997228	0.999932369151	0.994782824162	4.1726508274e-07	0.999999161269	0.956559707594	1.29878865563e-07	0.916975271513
GO_REGULATION_OF_PROTEIN_COMPLEX_DISASSEMBLY	0.447557819632	0.723669357683	0.523546206899	0.504384430855	0.989465336551	0.750470969283	0.715980271153	0.999997411642	0.989353244831	0.324914901321	0.407973973064	0.516646052575	0.29487066371	0.0227596949504	0.993882587326	0.830492981332	0.757741510201	0.856339409083	0.831265183693	0.999424158244	0.0226931315612	0.944523452905	0.654596867679	0.00200695209399	0.764108652681	0.986830507787	0.27496324548	0.8518665557	0.980272611512	1.31202165311e-07	2.80536954232e-14
GO_POSITIVE_REGULATION_OF_LIGASE_ACTIVITY	5.25420630646e-05	3.11582186894e-08	7.72840044982e-13	0.4382385999	0.999205135144	0.999854112266	1.12523610607e-08	0.00253884276492	2.28293584378e-08	0.00051161048183	0.0044061952721	5.84164234739e-06	0.999009536041	3.39742611961e-08	4.26679610704e-07	0.0149334572334	0.00572230717316	0.895480444476	0.146721274379	0.999997373542	1.96909531143e-08	0.165060068896	0.388520582584	0.820226826441	0.942974294561	0.992387628779	8.38331103898e-18	0.975420511708	0.40909329689	1.34802856658e-07	3.27063552174e-12
GO_REGULATION_OF_CELLULAR_AMINO_ACID_METABOLIC_PROCESS	5.46399917632e-12	4.3114586602e-09	1.78921755282e-17	0.239581511021	0.998754144767	0.999990921535	4.76950886148e-11	0.000922470949611	5.25918778273e-10	5.20792734888e-05	0.00218426381338	2.48508970691e-07	0.998647793188	2.19694820164e-06	8.45449236063e-08	0.00189925885539	0.000274812003227	0.715691131559	0.00190604508335	0.999993878752	3.74564643948e-11	0.00097069567974	0.0413884478914	0.354287679125	0.973737714953	0.995325524353	2.99603588821e-21	0.881795619323	0.246534749112	1.64681212024e-07	5.80162161756e-07
GO_NUCLEOTIDE_EXCISION_REPAIR_DNA_GAP_FILLING	0.544305980055	0.0610992178461	0.0387390867699	0.934211151088	0.982762530953	0.968356442383	0.762053074249	0.0513399651504	0.0279757917336	0.641134539105	0.933552116802	0.657150797962	0.896179272947	0.351993875509	4.35318978126e-07	0.200283824028	0.91427610154	0.958028373143	0.674192109619	0.992551155987	0.755927465122	0.780549162904	0.946322082066	0.804509299134	0.327559042568	0.591511375208	0.668127283177	0.381499073575	0.0746432606801	1.6669213256e-07	0.578645189159
GO_TRANSLATIONAL_TERMINATION	5.48322759993e-06	7.80784802032e-40	1.53743881215e-39	0.153971822214	0.997824727033	0.999006574381	8.82132826081e-14	1.90994801009e-13	8.22412298031e-39	0.963354195495	0.0638400229223	9.12857300219e-13	0.999999993394	0.000270569923459	1.41467633451e-24	3.73523487716e-07	4.28118501054e-05	0.999988901611	1.35722949931e-09	0.998065606013	3.26064925001e-11	0.0023508703575	0.305216704424	0.999986642812	0.942229111064	0.999999980113	1.40377261079e-18	0.530360139197	0.39504151364	1.94840900092e-07	0.0398228250171
GO_NEGATIVE_REGULATION_OF_CELL_CYCLE	0.0111274700178	0.17638025564	0.973105019412	0.994716082596	0.620417033189	0.00498898215508	0.991324577217	0.921666451366	0.997620230701	0.365240827899	0.951287789768	0.999883496049	0.418062915572	0.0531678241387	0.0368346435295	0.999981831221	0.551438254304	0.962546166688	0.967321026196	0.297472634839	0.993781062056	0.568417720665	0.995277333015	3.48419061808e-06	0.86074384501	0.512764631944	0.754276082035	0.319149786123	0.31179182248	2.10337807546e-07	2.07595065317e-07
GO_GLYCOSYL_COMPOUND_METABOLIC_PROCESS	0.0124063552383	8.66489541785e-35	2.05774311604e-36	0.0359930542455	0.925285808499	0.981459115342	6.58445776629e-18	1.5425040753e-21	6.01781440115e-53	0.0535958324912	0.00640438890008	4.27850621097e-13	0.999999997968	1.37449701301e-10	2.04429765609e-15	7.89216473289e-08	7.65982342893e-06	0.87484159794	6.49128491404e-16	0.156509509886	5.04436069817e-19	1.05988202193e-16	9.50699826732e-08	0.999999999396	0.999651882475	0.999938260844	1.97133571656e-07	0.99997827889	0.864088136557	2.23144032156e-07	0.699225005855
GO_MITOCHONDRION_ORGANIZATION	6.41405472623e-08	2.52100448278e-57	5.32266462583e-45	0.135180014416	0.980861343898	0.997704941843	3.65876069849e-11	2.09513394875e-12	7.55133555755e-52	0.0321903380326	0.0065973897371	3.58050025374e-22	0.999994246697	2.27846064883e-06	4.39877734776e-28	1.22826225965e-16	1.16400795642e-05	0.946304926367	1.48242307672e-17	0.994747197747	8.04252404125e-28	0.000478113762406	0.210753741168	0.999942304545	0.996353281244	0.999999994484	9.96350084877e-21	0.916754226782	0.0305920541466	2.3853410014e-07	0.149575967003
GO_MITOTIC_SPINDLE_ASSEMBLY	0.925232117635	0.996800467855	0.978892531776	0.568414532732	0.603087778581	0.216034489425	0.467577410111	0.999349317677	0.998197006476	0.714830748608	0.88956786676	0.968222894749	0.691469482734	0.149624276075	0.917832607972	0.984645135749	0.715181103865	0.830960759851	0.873800664102	0.699745294197	0.531011716404	0.93273653292	0.824582870369	0.00402419267676	0.10260598328	0.983991484428	0.892693007255	0.717054013285	0.426880930722	2.84185575906e-07	3.51619197857e-07
GO_MACROMOLECULAR_COMPLEX_DISASSEMBLY	5.96217175318e-07	3.12290873121e-22	4.52399850422e-23	0.734736749053	0.999989595063	0.99394032306	3.02316460973e-05	7.04056122324e-06	2.71633793105e-19	0.171562698999	0.147450303305	2.74786909333e-11	0.980813780023	0.000357972414475	1.0571829327e-16	4.73421726123e-07	6.25623358089e-07	0.96595444601	1.28865109782e-10	0.997958757584	1.79101571745e-08	0.00160914693137	0.201950049791	0.997860597507	0.986268450054	0.999999997656	2.94314659055e-12	0.306099672543	0.884311043257	3.11596624049e-07	0.000160950003725
GO_CHROMOSOME_CONDENSATION	0.895186146041	0.742477349418	0.980393839902	0.999530641975	0.983228706984	0.558219237042	0.97831018451	0.998032036257	0.994441813833	0.820341571721	0.977899574785	0.997117744255	0.885868386437	0.701440587088	0.602327101932	0.983626279746	0.977481138929	0.870208882111	0.947390404987	0.930726059465	0.858053206853	0.923184056806	0.974991249484	0.0640610266442	0.992365226532	0.958236854183	0.997073745135	0.619523058729	0.984837725111	3.52896980316e-07	1.26286466416e-08
GO_TRANSLESION_SYNTHESIS	0.612788838994	0.164138871278	0.100769670223	0.916231016552	0.909301336381	0.915238588616	0.873350534822	0.0754958867181	0.20623113301	0.614668348233	0.620198227047	0.642051509342	0.969698875058	0.0413962767265	3.94407023084e-05	0.572298347123	0.810328531307	0.999371363466	0.94759384	0.98872659524	0.661023281161	0.622901588237	0.973531165683	0.62667650147	0.624523192384	0.125098784753	0.598212563351	0.680574861766	0.110063411545	3.91844884948e-07	0.665771819099
GO_NUCLEAR_TRANSCRIBED_MRNA_CATABOLIC_PROCESS_DEADENYLATION_DEPENDENT_DECAY	0.0118511129725	0.131309462724	0.828706019551	0.999996535417	0.933927183616	0.666418569696	0.693033526077	0.0747465502269	0.232808415016	0.598787723964	0.590740296378	0.171065153544	0.222736509591	0.636213742082	3.665364368e-06	0.882139435091	0.00303401561267	0.984001868034	0.0431604949149	0.994569267727	0.998902103415	0.800180435899	0.92539813934	0.45974486936	0.720431582229	0.980990006044	0.0714771635687	0.0888706201291	0.00132667976596	4.07016452767e-07	0.0022371433656
GO_MEIOSIS_I	0.851411157006	0.968734444609	0.91817362621	0.548674961811	0.752719973116	0.716885384374	0.907402362413	0.987989697749	0.999373873427	0.701067828196	0.987117776639	0.972498351145	0.51764825602	0.666810306563	0.00516385518962	0.986274801008	0.568116416818	0.754347538686	0.628806447274	0.842044530149	0.956796760787	0.921183653506	0.908438245737	0.555417153817	0.812901397005	0.852688376219	0.999809564952	0.908125516797	0.88154940475	4.36715956029e-07	0.000447145470618
GO_MITOCHONDRIAL_TRANSLATION	1.69061123828e-07	1.26946661052e-40	3.36969520776e-38	0.192051140609	0.999832886434	0.998165763787	1.13478360808e-13	5.01795274118e-13	2.2226752565e-42	0.939042172105	0.0428919853118	6.54606109686e-13	0.999999963095	0.00117558043332	1.54632226194e-24	2.38904492615e-08	8.55578727701e-06	0.999995531035	6.59286557217e-12	0.999719436831	4.76622534016e-13	0.00308378453206	0.177773408753	0.999995179384	0.988188544511	0.999999988489	5.79295807487e-18	0.367624419315	0.307399344791	4.4079366284e-07	0.0716627002542
GO_REGULATION_OF_DNA_REPAIR	0.426225242049	0.83233675576	0.69807998554	0.996723521992	0.961062293284	0.468395760457	0.975448075049	0.929212369561	0.706500873494	0.402375922554	0.783128845417	0.83096392606	0.0936594394539	0.119247136705	0.000109106514591	0.569949600006	0.155909064546	0.744429148235	0.334090143984	0.926724933582	0.998937487915	0.670431479613	0.99744594329	0.51895298715	0.912207451299	0.468489038185	0.915537724388	0.200909733909	0.866871891458	4.73867766555e-07	2.33797259112e-05
GO_TRANSCRIPTION_ELONGATION_FROM_RNA_POLYMERASE_II_PROMOTER	0.0001524582431	0.252768063553	0.0148766310135	0.769869058024	0.66622467248	0.368872058166	0.000597901525776	0.115422343153	0.0100782699713	0.0291289155324	0.948501831694	0.0123425751745	0.27015490635	0.0252790862999	2.53583396963e-11	0.234957113716	6.39932065497e-06	0.683998135012	2.06194369839e-06	0.898328919402	0.53558456196	0.994319642785	0.995199540366	0.294505915776	0.0310053907696	0.999789901449	0.00273686345613	0.378268106513	0.00125458111278	4.88436203798e-07	0.000757861630112
GO_DNA_TEMPLATED_TRANSCRIPTION_ELONGATION	0.000894889255249	0.411910604695	0.0179267957654	0.857111770473	0.747040452305	0.153132676225	0.00446594410764	0.297216342634	0.0383044126596	0.0922476219854	0.896716392888	0.102080422657	0.229920041446	0.129512312192	5.1931100423e-12	0.184472214403	0.000190193208863	0.720452979738	4.7051311818e-05	0.884649218019	0.5367027213	0.987307279433	0.998505060303	0.581730763632	0.0483844284042	0.998174403776	0.00602044276123	0.0215976549325	0.00311085987352	4.96610689464e-07	0.00252225350514
GO_RECIPROCAL_DNA_RECOMBINATION	0.794845311372	0.885412456464	0.825442002423	0.259377389576	0.509920793373	0.17361280518	0.855804224355	0.776408173806	0.945704440639	0.255663823754	0.981214939334	0.918169959791	0.238770583612	0.646283162671	0.000796712400824	0.903298492123	0.650862826848	0.566231899886	0.146196199372	0.545870329749	0.833369062095	0.951509964321	0.964071592862	0.875480339437	0.643991985427	0.44973472541	0.990025710842	0.909243303651	0.795808583376	7.24179402452e-07	0.0442537723129
GO_POSITIVE_REGULATION_OF_VIRAL_TRANSCRIPTION	0.0145900380614	0.357630856144	0.064802333368	0.664767851015	0.107134761525	0.16907974153	0.0547776340502	0.0585007645385	0.0476670308271	0.353485443905	0.16501417295	0.563893981676	0.498742240119	0.381454961485	1.95036462237e-07	0.942115328834	0.000569146601715	0.733280270374	0.0259873314469	0.506114047929	0.755841579249	0.576898867074	0.940959924487	0.292981274544	0.193601899394	0.728270108148	0.216399964477	0.257635767791	0.0463802928635	8.05246369665e-07	0.0843352524453
GO_RIBONUCLEOPROTEIN_COMPLEX_BIOGENESIS	1.34528844071e-44	0.000911045392639	5.157070003e-05	1.0	1.0	0.449834796892	0.999999985186	0.000242450016845	2.06803681796e-11	0.988900206768	0.845870101004	0.999944970202	0.993216252285	0.999999999447	4.44250978647e-84	0.970114567228	0.0980229766911	1.0	0.237093570979	1.0	0.999999999952	0.814366749886	1.0	0.996057590121	2.62257364316e-11	0.0751482066535	1.14832845308e-28	1.49064796632e-86	1.1789976632e-25	9.65354512372e-07	0.99999724741
GO_REGULATION_OF_RESPONSE_TO_DNA_DAMAGE_STIMULUS	0.250186828572	0.85505575897	0.875046975058	0.998610483436	0.986789530422	0.745861411551	0.482867827257	0.933568450913	0.773792141886	0.80509782666	0.401744503463	0.97194053626	0.344307593665	0.342626347065	0.000101088282412	0.96620926094	0.188156008823	0.994368218272	0.54886544481	0.942134235318	0.941819710492	0.612751270635	0.976620320384	0.0460795141435	0.377869884278	0.182485819509	0.398593279182	0.0287394819888	0.221057882769	9.76009246589e-07	0.000321632978259
GO_POSITIVE_REGULATION_OF_CELL_CYCLE_PROCESS	0.331837551794	0.795902783409	0.98452138912	0.999999059081	0.998793956484	0.334708101293	0.955323651316	0.940549775248	0.989281977412	0.896021983694	0.798068147639	0.999997672437	0.317817330751	0.669333273273	0.281506743174	0.999512333912	0.973981865889	0.959803330233	0.998357458144	0.985572751697	0.99864556992	0.262250890442	0.981712343165	3.79087311616e-05	0.719205637747	0.595917467662	0.952205395012	0.0440497766885	0.809857963464	1.03109781798e-06	2.39511431328e-09
GO_NUCLEOSIDE_MONOPHOSPHATE_BIOSYNTHETIC_PROCESS	0.0758288552315	3.46901187444e-07	2.97407902587e-08	0.491387719062	0.843654222398	0.980213469459	7.97840850178e-05	5.14486413663e-06	7.29376384441e-17	0.558214559352	0.0653789342978	5.81095467297e-05	0.997654872144	0.000218778334033	1.62463140455e-10	0.0752441030422	0.107299275499	0.980113431385	0.000969707365796	0.966036717559	2.73508468562e-05	1.56409824435e-06	0.118097876978	0.928188034522	0.898152226661	0.998011732143	6.61720209812e-05	0.921020479088	0.553165616991	1.09924322632e-06	0.978090906875
GO_SOMATIC_DIVERSIFICATION_OF_IMMUNOGLOBULINS	0.851086798559	0.629711064105	0.0972685810276	0.676183149565	0.23702441727	0.0166076819603	0.61813279349	0.506125323092	0.521496370819	0.521829206904	0.938592904623	0.842936029025	0.10317542587	0.683517977904	2.37333675143e-05	0.580247620132	0.193641751206	0.57020607357	0.0759866427763	0.877530355334	0.413786234288	0.388166025034	0.940213147221	0.712841722003	0.26273628578	0.689208147887	0.433826765189	0.840389634263	0.706383100838	1.18181756356e-06	0.223949786277
GO_PROTEIN_FOLDING	0.00757215745139	0.000460735463463	0.00479723388616	0.0939614667062	0.0317027430825	0.917584299311	0.000556008397729	0.000115457673293	0.00171003540008	0.0342575148411	1.99323963123e-05	0.00137327914043	0.973970190061	0.203435047784	1.02552617827e-05	0.000902322337766	0.0791424746802	0.811169296922	0.00748479145544	0.526847566336	0.00136108125779	0.258139001629	0.771886479352	0.217627935629	1.47840119296e-05	0.0386575163315	2.01905515513e-13	0.989388170495	4.60445605757e-09	1.22545936627e-06	0.0054077314155
GO_REGULATION_OF_CELL_DIVISION	0.701020959574	0.870774368763	0.952701842235	0.968946301978	0.998174532622	0.181074821859	0.438096094622	0.993771802937	0.934437358442	0.987203701632	0.895996922681	0.999816142432	0.96734219283	0.474925915692	0.975552486252	0.993963236305	0.971048540949	0.999881816213	0.99977279242	0.973525721732	0.604948402554	0.603562094007	0.964145523168	0.0449461655661	0.774634622784	0.745877860488	0.830948819429	0.765682041138	0.885532541457	1.61705545429e-06	1.03388713144e-12
GO_NEGATIVE_REGULATION_OF_CHROMOSOME_SEGREGATION	0.578314902494	0.926001484427	0.988975890003	0.945465704453	0.993685605425	0.0992932809692	0.95879633025	0.998142291099	0.975915019	0.285318053893	0.964470639977	0.966813102348	0.0637798148284	0.29571117745	0.50496888836	0.883256930251	0.0752560540926	0.798830420973	0.88700241382	0.933479548531	0.963106835002	0.924114891227	0.995441969194	0.138560350134	0.744648849201	0.962509933537	0.879672503389	0.432082458834	0.878401823297	1.62640327224e-06	1.25605175608e-10
GO_POSITIVE_REGULATION_OF_GENE_EXPRESSION_EPIGENETIC	0.594764991916	0.859523972619	0.379602401614	0.954527641738	0.35849965805	0.0174129122554	0.381373278485	0.46804892632	0.70667365348	0.478231422329	0.692238850815	0.998506351402	0.44171544002	0.509875562629	2.33920415028e-06	0.673211641232	0.095286216488	0.482708130582	0.113596106611	0.338085988557	0.988939379941	0.167288313742	0.788886390799	0.261785169004	0.638527701808	0.728208193959	0.327786752842	0.00752958081734	0.157064689137	1.8488856427e-06	0.000674058395773
GO_SPLICEOSOMAL_SNRNP_ASSEMBLY	0.132771636513	0.31711172255	0.0103157551385	0.99649777556	0.631510810649	0.644065683248	0.0535893878497	0.0370915553062	0.000916297071658	0.819359774439	0.48648416668	0.475760496358	0.488458821688	0.438963871828	8.79272760184e-10	0.253581626619	0.00251938612902	0.954136360863	0.00164348653483	0.996858267893	0.869447697148	0.67026526913	0.996200499977	0.994913095811	0.836081274774	0.99773171434	0.00528636086814	0.000466470749439	0.3616754283	1.86260366173e-06	0.015458452475
GO_RIBONUCLEOPROTEIN_COMPLEX_SUBUNIT_ORGANIZATION	9.27064991991e-12	0.0881197244131	0.0393822091282	0.999999999759	0.999578881383	0.292605415072	0.920439781299	0.00539461739297	0.000689843081084	0.290418776608	0.576898290669	0.951353526273	0.544809185913	0.97680857607	6.72839716908e-31	0.757477358927	7.81756854604e-05	0.999815876094	0.000260611381111	0.999478167526	0.998675609118	0.743336685949	0.999999952669	0.989408571476	0.000556593460313	0.96748322702	6.09869564903e-10	7.55360518641e-25	6.21281375864e-07	2.15131193769e-06	0.804456174603
GO_NEGATIVE_REGULATION_OF_NUCLEAR_DIVISION	0.641345288068	0.856291426977	0.845378637077	0.891663520153	0.896608644376	0.0154502159736	0.669517218246	0.860442676875	0.454454894863	0.26975959321	0.975264792642	0.987990975333	0.294524831682	0.142963216026	0.496331710083	0.910379576326	0.142407583059	0.624260193941	0.815527729956	0.576057828436	0.911103365778	0.93155735978	0.999119051592	0.602404233455	0.930465013825	0.977786574425	0.948771061415	0.835223739638	0.944376402483	2.21660220679e-06	5.03287832334e-10
GO_PYRIMIDINE_NUCLEOTIDE_METABOLIC_PROCESS	0.611729785541	0.461933423656	0.353474175261	0.310163201837	0.258291863452	0.83808999897	0.131338205331	0.0558954211361	0.000648882587393	0.0942546673058	0.696769658223	0.0248908056352	0.639656692407	0.00129941570823	0.00456942717109	0.534622321202	0.0284081517495	0.314089999952	0.149843656723	0.745466895969	0.0538677933856	0.264001858554	0.69923392602	0.889901733322	0.805356364938	0.672343634165	0.223253832493	0.932483369474	0.830394587443	2.72677172741e-06	0.729748991133
GO_REGULATION_OF_DNA_RECOMBINATION	0.672529774346	0.675500219937	0.660311251739	0.79405237267	0.947535682828	0.4399398052	0.995519088697	0.974124693514	0.989331867961	0.09281670434	0.608020492936	0.828646624293	0.196611141481	0.260997218501	0.00352457863716	0.640591668502	0.0977537024731	0.88132807073	0.0861588674052	0.793210958424	0.871956551073	0.525784172217	0.983066186677	0.264766805527	0.767636588961	0.187541069701	0.706109481306	0.61110268286	0.773931677479	2.74747387407e-06	0.00978479462071
GO_REGULATION_OF_CENTROSOME_CYCLE	0.792944402549	0.890500418886	0.703374744384	0.69942688301	0.677390857103	0.421162677976	0.019527249679	0.262103945409	0.926282566412	0.683520711454	0.772068466885	0.95203743457	0.723495031406	0.15925506521	0.612369456321	0.599328495035	0.547509516333	0.964764368667	0.845254841503	0.79945817689	0.477720983434	0.247724971385	0.150516203245	0.224170541807	0.351362128352	0.917282560831	0.173196029083	0.318864024448	0.359792536237	2.88956022914e-06	0.000391954342237
GO_NUCLEAR_IMPORT	0.337955211501	0.741712048342	0.818160081865	0.872631964855	0.775386475755	0.0322334831741	0.970607415333	0.660073860906	0.631734467099	0.996647450346	0.385513375387	0.886250581076	0.0353150666804	0.0392672821782	5.27487211707e-09	0.912712846235	0.360654722761	0.950536340371	0.766253648776	0.6394253299	0.992685830728	0.303115513979	0.999578881946	0.0145101900849	0.3405307899	0.537774558043	0.199138320457	0.00593697402197	0.741999254198	3.61879461927e-06	0.000348529732515
GO_NCRNA_METABOLIC_PROCESS	4.75503691016e-38	5.67852310575e-07	4.88639553278e-08	0.999999999914	0.999999999999	0.201888622472	0.999999896611	0.0296301954022	8.67782726175e-15	0.986459481348	0.997822201112	0.88237108502	0.855212959422	0.999716038393	2.31997189095e-85	0.702099833434	0.0406046585139	0.999999989924	0.000617919547431	0.999999999929	0.999930923185	0.83062099506	0.999999999988	0.99986475608	6.16943696175e-06	0.735243388	2.61316749454e-19	7.13002251983e-45	3.34764005563e-21	4.28626762167e-06	0.99981095676
GO_MEIOTIC_CHROMOSOME_SEGREGATION	0.994128537082	0.955382121601	0.932049195591	0.624663074159	0.606692250454	0.696505707252	0.693508481173	0.974240737583	0.976250895216	0.820830639546	0.840314097858	0.807200301545	0.535232813135	0.348107316998	0.0730604051286	0.971310403719	0.7311238038	0.730898209105	0.712022906013	0.926780776497	0.971165626889	0.928797935176	0.902805067921	0.283039642851	0.866194666857	0.942883292574	0.998308320205	0.930697488809	0.854250553539	4.84442686901e-06	3.63650090907e-06
GO_PROTEIN_MODIFICATION_BY_SMALL_PROTEIN_CONJUGATION_OR_REMOVAL	0.000492730726553	0.018596408824	0.105659451519	0.993739011322	0.00624971972344	0.00154511428285	0.945203800429	0.999984616048	0.992857625292	3.86296998244e-07	0.999079991816	6.67300361919e-05	1.69890185472e-16	2.35470518204e-09	1.88072853763e-06	0.231672661263	3.72876027444e-05	2.5476676716e-07	6.56798968074e-11	0.554896137593	0.973343700415	0.993096323582	0.999952152576	0.000308805383571	0.999996982431	0.999997701779	0.0223780696435	0.679683267239	0.182373994293	4.98886837383e-06	1.31245403327e-10
GO_REGULATION_OF_RNA_SPLICING	0.0105670365553	0.826288145065	0.991674546216	0.999984497078	0.58844837335	0.105276976975	0.999805165617	0.306652762909	0.993479119129	0.00188456035015	0.477944507554	0.818367304743	0.00380340695952	0.9970863765	4.13680696248e-05	0.95236727392	0.000280830900172	0.321122040287	0.0271685449938	0.0654979668196	0.99999306881	0.580977096849	0.999589927899	0.00147949442305	0.228361285231	0.439917877639	0.107975296145	3.6676711985e-11	0.140828781943	5.5622380191e-06	0.0123982375029
GO_POSITIVE_REGULATION_OF_CELL_CYCLE	0.402747935184	0.959725122349	0.999747225102	0.999999457255	0.992943089242	0.280754188128	0.981694578383	0.986088558823	0.998376246557	0.95762886424	0.785974767871	0.999997818626	0.118563952327	0.576250703116	0.213852402838	0.999985038677	0.995195746922	0.97428876753	0.999782544147	0.989059371089	0.999910527844	0.338044028312	0.977596555566	1.13643847131e-06	0.296106847891	0.241904581247	0.720528758617	0.00384889674533	0.312512149681	5.87727770498e-06	2.134283569e-09
GO_RNA_PHOSPHODIESTER_BOND_HYDROLYSIS_EXONUCLEOLYTIC	0.565873614316	0.154457405396	0.582280946048	0.997877825973	0.965814174469	0.560546756613	0.542556714854	0.76162467666	0.702676719847	0.437493678841	0.866962803306	0.805845774469	0.166793985496	0.839359479183	0.000383877527222	0.681485844366	0.0296225533422	0.962819532367	0.00487300762044	0.966014403705	0.981263072074	0.688914077183	0.88782373558	0.403025682824	0.590216079554	0.983534769567	0.0569930030641	0.0209817738642	0.046575963076	6.06234242626e-06	0.0874900846845
GO_TRNA_METABOLIC_PROCESS	0.000155585356679	9.17449913231e-05	0.00194700281769	0.895149186077	0.995693777627	0.0377083159409	0.927706685571	0.783216138597	4.53700862541e-07	0.807505923548	0.965490321824	0.000294588312356	0.111655040577	0.158596168065	7.76326315737e-29	0.00660960423576	0.00242661064617	0.741803391787	1.2854547447e-06	0.991448519264	0.0214093213379	0.799898128956	0.999273143433	0.999102701357	0.976254218485	0.999999979064	1.91740862179e-06	0.16270602966	0.0243089037271	6.5878533465e-06	0.732359278043
GO_SINGLE_ORGANISM_BIOSYNTHETIC_PROCESS	0.761350936356	7.2971298949e-18	1.04860647818e-22	0.000146904057378	0.750523631323	0.999993484403	5.86430067252e-08	1.26760841685e-16	1.26240332529e-55	0.963849464174	0.103132792012	4.32169592253e-08	0.999999998802	1.18568078229e-16	7.38881335362e-20	0.000911078810425	0.295808509096	0.999999999996	0.0347359557806	0.427411289393	8.26718782107e-19	2.78859382606e-19	2.32989442901e-17	0.99999999716	0.045000267609	0.982952583668	6.18572224596e-06	0.99999998868	0.231526519497	7.08238457014e-06	0.999943675477
GO_NEGATIVE_REGULATION_OF_CHROMOSOME_ORGANIZATION	0.390134583004	0.996861040723	0.998862533151	0.941634201981	0.786042750322	5.87461057124e-05	0.981320592522	0.998947193929	0.993566398107	0.00383310826699	0.983915961556	0.99159940792	4.66869908114e-07	0.149269323774	0.000262274095033	0.924588146546	3.36185530601e-07	0.150192940974	0.0047118767335	0.713290691284	0.999978905398	0.972845155194	0.999780464869	0.0628133868684	0.754604080854	0.958916755023	0.774178393508	0.191846334416	0.623794983152	7.50571781944e-06	2.67763690726e-08
GO_NUCLEOTIDE_EXCISION_REPAIR_DNA_INCISION	0.229549050799	0.116881227214	0.0398336774394	0.779518968766	0.901617098826	0.710055628362	0.688411406838	0.351010955028	0.0845591815052	0.862864731821	0.819448056948	0.540584113023	0.855015547425	0.000735495175728	5.01382814777e-09	0.538846524397	0.512530290198	0.989632244539	0.367236233131	0.786717963577	0.711288050802	0.477877003024	0.986934606451	0.750541454508	0.157991478838	0.44580531921	0.662000042575	0.296878213866	0.158332306107	7.88986440945e-06	0.448171540571
GO_REGULATION_OF_NUCLEAR_DIVISION	0.656584027242	0.802289986497	0.887832106531	0.978371373221	0.995585620571	0.232231910135	0.290974073266	0.898230603809	0.662797618683	0.794053146372	0.82192798672	0.99778562068	0.953468339822	0.322711057683	0.929386621147	0.971291940546	0.75383652961	0.984839634751	0.99526482675	0.909306680871	0.73894869952	0.448374298648	0.758013434567	0.0697475132715	0.652142591277	0.938370984448	0.803759114327	0.593704230886	0.794062904711	7.96951970775e-06	8.29564973617e-10
GO_DEOXYRIBONUCLEOTIDE_METABOLIC_PROCESS	0.23161159785	0.133087797439	0.271107262487	0.895945731907	0.876325706388	0.930336493408	0.216953232767	0.0988143858793	0.0135982463718	0.539821656606	0.662800635265	0.186844395139	0.875110798086	0.01237057843	0.000223743592691	0.778347583708	0.928936496047	0.745590621663	0.316929031214	0.904930591926	0.0192946840555	0.125924181928	0.271113898596	0.807666100768	0.739081173698	0.714024940417	0.25521008323	0.971003108704	0.427428521993	1.01399832345e-05	0.182202525619
GO_POSITIVE_REGULATION_OF_DNA_REPAIR	0.41280661357	0.515324427084	0.317580273049	0.999229870401	0.995601868638	0.803531484252	0.746468476182	0.46411892294	0.0955141350427	0.501813006651	0.839404532925	0.589238340136	0.249564793235	0.593188593445	0.0152172261585	0.407428549113	0.27329185369	0.69820855559	0.314942231823	0.967945451684	0.892972527985	0.753941293468	0.971333697808	0.811810739744	0.753974575725	0.522365677558	0.507930031578	0.0596501438912	0.795115948393	1.11952830881e-05	0.020049182237
GO_SNRNA_METABOLIC_PROCESS	0.0484347934334	0.606909914265	0.0894445857712	0.78842498608	0.155677572433	0.0409677822766	0.130513469424	0.570458436855	0.356960756388	0.157712724962	0.999093032212	0.187392672108	0.0118627352954	0.0310424236315	1.08816478451e-13	0.754689791355	9.97661107272e-05	0.482967689451	8.71648544353e-06	0.886831929221	0.982175841311	0.880627245864	0.983326215921	0.246568283933	0.478437800155	0.999856129948	0.375228123993	0.376941456909	0.0116893526005	1.15067859133e-05	0.00336827326777
GO_NUCLEUS_ORGANIZATION	0.827675866739	0.965714576264	0.878215725371	0.962033337628	0.706212618403	0.0162186259027	0.98341306466	0.974612212009	0.929229054266	0.235075502307	0.970533147189	0.200330852362	0.000102849947603	0.0159320437771	0.0148391350654	0.348958028119	0.0305198617481	0.39565811157	0.426661025227	0.589494186805	0.990331163808	0.710816612344	0.842166140309	0.00170400113699	0.721827860883	0.995823437575	0.0833758654683	0.21964384596	0.12634558806	1.18516926089e-05	1.30250308256e-07
GO_PROTEIN_ACYLATION	0.0505983160275	0.497707872807	0.407501912636	0.954076869575	0.164606537553	0.0554190585164	0.972872109024	0.795942315156	0.729797630896	0.00439004074062	0.950257131868	0.252322210147	5.66948831794e-08	0.360386308607	1.11302317316e-05	0.08118706981	0.00355858980525	0.000526494045795	0.000465358486607	0.00572870420336	0.909264688507	0.999567051257	0.954500571774	0.08736429606	0.960525893318	0.972185983282	0.678294414686	0.238881691996	0.659211174752	1.49882323294e-05	0.000526819898618
GO_HISTONE_MRNA_METABOLIC_PROCESS	0.0727327095369	0.806670752267	0.453428514377	0.552148001266	0.594863758083	0.10512961447	0.235222295435	0.638226400854	0.245878669116	0.681143267045	0.531369988079	0.796575279148	0.0481176385312	0.390973994356	3.00393165004e-06	0.775444428733	0.15298537808	0.745304434572	0.137464383076	0.94469204216	0.993286955073	0.264050681852	0.73641600363	0.556234952914	0.0531214741552	0.825243264119	0.0284190242864	0.0587191282674	0.604248417135	1.72689873987e-05	0.102376834284
GO_COENZYME_METABOLIC_PROCESS	0.605676971304	4.4676699059e-17	2.22562843273e-16	0.0494762878799	0.481710734618	0.872517967954	0.0416657821963	0.00332888258467	4.50215467204e-18	0.0836177272715	0.951651035782	0.00265152222713	0.993479112983	1.51752252348e-10	1.7716517883e-06	0.0404555199037	0.409164884992	0.995994815509	0.0283286549662	0.0481943273749	2.84672019781e-11	1.04121782104e-16	2.1260094892e-13	0.994634487099	0.977979179861	0.999781508281	0.229734294132	0.999995814927	0.134712844739	2.27489674722e-05	0.965417613353
GO_NUCLEOSIDE_TRIPHOSPHATE_METABOLIC_PROCESS	3.63943502098e-05	2.85808838787e-53	5.80338854873e-46	0.004033331949	0.994594008261	0.999365309565	4.90295827388e-24	1.52337205735e-25	5.38443978443e-56	0.0328197715084	0.0156268372371	8.64060867946e-23	0.999999999445	1.46518876382e-15	6.79776807977e-13	8.50681617895e-15	7.21011462187e-06	0.701186618735	4.29300540842e-19	0.900818644177	8.32044466004e-24	3.47666920181e-09	0.00131821182937	0.999999999321	0.99965830147	0.999999683955	4.86566540938e-10	0.999998131451	0.457381918282	2.41513020707e-05	0.588437686106
GO_REGULATION_OF_CELL_CYCLE_CHECKPOINT	0.679962630697	0.799919412124	0.846363808934	0.99313236235	0.984021295754	0.289471704069	0.964797204474	0.989960554614	0.86849377587	0.427191246699	0.774882023066	0.941068089942	0.0142041486711	0.732347126531	0.00422561358679	0.780780721371	0.48581507295	0.775659950705	0.776071210997	0.502961245035	0.852702390647	0.389829188061	0.763782054359	0.183416953529	0.86028359611	0.834459121028	0.963880628387	0.189256827439	0.082659578261	2.46085396544e-05	0.0589893235206
GO_MICROTUBULE_BASED_PROCESS	0.918949793433	0.999980371751	0.965123970161	1.3594837467e-08	0.0221147293193	1.08271984561e-10	1.99344350036e-09	0.985203138586	0.999737877772	0.00620768608668	0.999838329247	0.217835625367	8.03178095974e-05	0.122750301983	0.99999999629	0.270280331186	0.573633882832	0.00501884274877	0.0585828183059	0.999983209143	4.36104127665e-06	0.999999109212	0.999990703716	0.000337918984371	0.998544554262	0.999999997424	0.999197495684	0.991469522934	0.999989488262	2.65958546341e-05	4.04308742196e-38
GO_COFACTOR_METABOLIC_PROCESS	0.805061239511	1.62626468684e-20	1.74729266208e-26	0.00485251598458	0.340029750299	0.989085479923	0.0120970452558	2.21429760713e-05	1.0433277871e-26	0.155331507008	0.97250210507	0.000146414131516	0.999377399224	3.13999788062e-14	1.27079868203e-06	0.0049786174175	0.105030612849	0.996888649791	0.00847382744842	0.0515468143219	3.71639641037e-14	7.06635605387e-17	5.03792810667e-15	0.999893936891	0.983767562463	0.999992232942	0.0185507944193	0.999987364754	0.0959454960689	2.66648451479e-05	0.988137706945
GO_REGULATION_OF_CENTROSOME_DUPLICATION	0.712208034445	0.962164020802	0.777638726895	0.308308306814	0.217951356382	0.120186267671	0.0330567363033	0.0820775019462	0.759688461125	0.475498901977	0.852098921149	0.918642586738	0.53571916648	0.229703108433	0.583021713273	0.493692066314	0.642259691206	0.901121423737	0.687002157697	0.692725517148	0.540652481524	0.173255530478	0.0266859017241	0.0320611474759	0.364464505265	0.900192992235	0.15030499197	0.116461811188	0.178557321016	2.78985681167e-05	0.0175229672919
GO_NEGATIVE_REGULATION_OF_DNA_REPLICATION	0.517259175653	0.991680074676	0.948579321884	0.93262729099	0.879116611507	0.00190409757861	0.990115742606	0.972145602918	0.954884849084	0.693097123488	0.545751123105	0.976732905432	0.634327136594	0.9081693825	0.000312825033777	0.9260808156	0.319375746384	0.958104911438	0.446018927543	0.873090423551	0.726642229686	0.636216604028	0.962821661258	0.121047917953	0.84214303898	0.716083302894	0.332006957251	0.0390302112227	0.565336670186	3.07205321683e-05	0.000145023321001
GO_GLYCOSYL_COMPOUND_BIOSYNTHETIC_PROCESS	0.241672699421	1.26165754089e-06	2.44123356719e-07	0.274296597716	0.5638663336	0.874119372601	1.59332563654e-06	6.29841470212e-09	3.40502958591e-18	0.739031987138	0.0126836119306	0.00440029779287	0.99948074918	9.33187067333e-05	4.02763853059e-09	0.314999444656	0.086210743564	0.984885615646	0.000102681773998	0.780677398016	2.70169082838e-05	7.37638168767e-08	0.00703331332327	0.968514227088	0.560117057997	0.937357822249	0.00247093626293	0.975892748751	0.876493161869	3.24421303962e-05	0.777682928494
GO_PEPTIDYL_LYSINE_METHYLATION	0.879137323009	0.95756007275	0.970969047119	0.991770796763	0.326187085716	0.000151838733581	0.964319255617	0.897725818072	0.97105318727	0.018831722479	0.985767149674	0.967961767418	7.55671615955e-05	0.627017254381	0.542831765165	0.314460015427	3.43629770863e-05	0.00571160297834	0.0174811321717	0.0701508330436	0.978894635365	0.985647034202	0.982039165257	0.142866164254	0.38190563296	0.856008267591	0.99930280832	0.691113218352	0.930207468136	3.29188995663e-05	0.151805583596
GO_TELOMERE_CAPPING	0.943189126207	0.947583243768	0.786266845696	0.0445493279335	0.803272829532	0.189242459677	0.85796900935	0.779895265209	0.929409715479	0.495704020816	0.847957528793	0.660736637208	0.272229181041	0.792196449505	0.434808546278	0.480843652449	0.0282629564391	0.786131376255	0.176951002361	0.795623630311	0.774953258632	0.971594521263	0.759371349853	0.979535696202	0.948647594463	0.582472005667	0.921435368576	0.673416357455	0.481967432473	3.34967803724e-05	0.00191547561307
GO_REGULATION_OF_CELLULAR_AMINE_METABOLIC_PROCESS	1.12438632966e-07	2.648589539e-06	4.36227206063e-14	0.2233620855	0.993580684631	0.999998731335	7.74152511518e-11	0.00084899342399	5.01626387097e-09	8.12119424633e-05	0.00531556752078	1.71119807164e-07	0.970647282394	1.97210100751e-05	5.40134884042e-06	0.00339198178383	0.000948455053787	0.39061777654	0.00649668714691	0.999907155622	2.54588945341e-10	0.000332194716335	0.0110460211913	0.693950372243	0.851416727852	0.997049708389	9.09176645143e-14	0.895053785018	0.433554950524	3.35434914781e-05	0.000171563179751
GO_MACROMOLECULE_METHYLATION	0.32758231183	0.54772308239	0.671382948228	0.995296250224	0.290958268461	2.97476574473e-07	0.970095256289	0.91870488678	0.90876323196	0.035041324959	0.998675547898	0.80627758344	3.1396804999e-06	0.881208459241	1.15463705654e-05	0.253573314157	1.8393109297e-06	0.00757161464249	0.000235203968804	0.114718967031	0.995102392656	0.989988011961	0.996001305057	0.400368627151	0.660382247346	0.981149296038	0.980797232023	0.436767499085	0.594501366779	3.42570972504e-05	0.208372950646
GO_MATURATION_OF_5_8S_RRNA	0.0229581260651	0.423990470506	0.154054055417	0.981376315982	0.999612918263	0.369760842147	0.689405206807	0.492964653812	0.0095244674234	0.871668574636	0.696817044203	0.532013666506	0.948059018566	0.388173222869	4.09932243381e-10	0.719139273984	0.036531039181	0.99980262617	0.0212080142836	0.994262638024	0.86234169504	0.255794283303	0.996717139244	0.778228858861	0.146501566987	0.890745772198	0.000245238179163	1.82207416357e-06	0.835847013034	3.43060171626e-05	0.378303880053
GO_METHYLATION	0.172979504435	0.0168262973688	0.126719678713	0.996308428549	0.331521871941	6.19545548038e-06	0.928781764359	0.714856228705	0.271321725017	0.227497953016	0.999845467206	0.945886061404	0.00140832107259	0.707917194498	4.40275658606e-08	0.359262705498	4.61370451991e-06	0.0341217125415	0.000439862513954	0.16570542934	0.993664992781	0.772622116355	0.969800279027	0.799130732053	0.813702392484	0.991255897685	0.990778733686	0.556341042927	0.110837407086	3.53985403364e-05	0.048109639342
GO_POSITIVE_REGULATION_OF_MITOTIC_CELL_CYCLE	0.54044509576	0.882512859133	0.964823937916	0.979425727334	0.797593063144	0.31660060354	0.429992120138	0.95245032794	0.911466105012	0.972324941395	0.336992764865	0.964799992422	0.696857033981	0.12945609791	0.31691302098	0.926867212964	0.976651877876	0.951330387604	0.997799812732	0.914274214827	0.861116225497	0.540811380659	0.959835072854	0.00389070078709	0.325358492641	0.525817624805	0.395362193835	0.616428515603	0.989127824871	3.7026102777e-05	1.17320459736e-06
GO_MITOCHONDRIAL_TRANSPORT	2.62490055738e-05	9.81684685357e-22	3.37385345804e-20	0.549093991926	0.951570873496	0.965365052247	3.43157208315e-05	2.78205139885e-05	1.04153049126e-17	0.000772204293634	0.167016210458	5.30093471282e-11	0.936529609299	0.00598886217923	3.63589871584e-16	8.93976453664e-05	0.00138800720407	0.394239696609	4.28945175071e-08	0.637928427388	1.53653370907e-09	3.32266554827e-06	0.243171194068	0.964170950472	0.879603634402	0.999999507629	1.48016579742e-06	0.923122697895	0.428225574903	3.7069775299e-05	0.458018466193
GO_POSITIVE_REGULATION_OF_DNA_BIOSYNTHETIC_PROCESS	0.0584679336137	0.314538359313	0.767980185205	0.997305598512	0.957752232862	0.0926067302938	0.30097846212	0.703376852544	0.308707370278	0.149001221241	0.993707970534	0.398220277347	0.147166258411	0.572171178074	0.00275862499019	0.799002836566	0.102317258814	0.401184943881	0.254808483837	0.800105179823	0.711198757618	0.823402095739	0.661545786781	0.188872415226	0.793318906292	0.705460952988	0.473018771288	0.0494260272855	0.453183781006	3.77710365518e-05	0.00927219480968
GO_SIGNAL_TRANSDUCTION_IN_RESPONSE_TO_DNA_DAMAGE	0.0155005859476	0.157465416446	0.944331181959	0.999969281273	0.987332755679	0.413667740692	0.970865321181	0.938901093619	0.959690488634	0.809961844885	0.912545841515	0.999901292724	0.0433185189929	0.58998638584	0.000141171641301	0.999065726649	0.187763866872	0.938382211268	0.68639614464	0.81269018575	0.967803469953	0.0953899292719	0.930566611642	0.00031222429005	0.68556865676	0.359172031974	0.733815404862	0.0139981569534	0.0105877017313	3.93583304579e-05	0.0474335543946
GO_PROTEIN_EXPORT_FROM_NUCLEUS	0.21215139527	0.433552460684	0.64354957092	0.831246399088	0.786932547978	0.0303536895635	0.871854396776	0.826516152477	0.254878230252	0.334143962471	0.187344044305	0.462939841362	0.0542098606023	0.112234265258	3.42996956243e-05	0.670311214865	0.16251146358	0.38164373105	0.330118813444	0.150367043079	0.934977038775	0.180903750637	0.825832717514	0.0920733130821	0.91262676075	0.594520834053	0.0110041070227	0.871944689549	0.645702417391	3.94677350758e-05	0.062765329238
GO_REGULATION_OF_DOUBLE_STRAND_BREAK_REPAIR	0.735201154724	0.732101364964	0.68082805189	0.694081581417	0.898719102451	0.530972748496	0.912835623672	0.973705503125	0.967907943947	0.415915428754	0.212916987385	0.86268128495	0.298954742771	0.240003243868	0.00200248624777	0.76147978445	0.160557380867	0.666886627574	0.29038049659	0.710347222189	0.998387024396	0.319307236929	0.907202311573	0.107284628884	0.80104573351	0.648869398192	0.981473690103	0.466876245399	0.798914761447	4.08687733095e-05	4.45624681055e-05
GO_IMMUNOGLOBULIN_PRODUCTION	0.939482339419	0.693786091902	0.126463378124	0.73461783175	0.284850745916	0.0212990027191	0.297364435708	0.280146121526	0.227314201251	0.514206609876	0.915355998757	0.942113173387	0.265444366532	0.759305876818	0.00158431668642	0.820493926869	0.476085468616	0.567622952421	0.272116571215	0.89683386847	0.782509198037	0.253133581223	0.939993863887	0.677397089726	0.533808344457	0.595104385745	0.394801018738	0.92941392544	0.478767415642	4.0941186409e-05	0.0987036869621
GO_PROTEIN_ACETYLATION	0.0324732387916	0.650076265693	0.660381022042	0.998551851939	0.134586656951	0.026020584759	0.984119146143	0.748823529072	0.914888396627	0.0177926865085	0.959064618381	0.892862396987	5.28619972422e-08	0.769091632418	6.56764946726e-06	0.102051603434	0.0104906009622	0.000389941439414	0.00084103184615	0.00844058513819	0.997557335973	0.999857048582	0.991463267903	0.11496568137	0.973657375654	0.960134221677	0.691502285497	0.014195771931	0.334938379131	4.31038292309e-05	0.0001382683325
GO_NEGATIVE_REGULATION_OF_MITOTIC_NUCLEAR_DIVISION	0.520477062745	0.837909253826	0.86490615459	0.813091233628	0.952188479339	0.0176259941673	0.773730130797	0.874328523259	0.563408833177	0.134365651515	0.979810165192	0.9861546188	0.257990434557	0.0727778108891	0.482877885076	0.869632784779	0.0821379803399	0.752606449484	0.855744492795	0.51707848624	0.952640185414	0.865838630184	0.99645876464	0.714160877993	0.887305458721	0.965195697015	0.927401644735	0.665381182091	0.942802603525	4.59411889458e-05	9.95939287665e-11
GO_REGULATION_OF_TELOMERE_MAINTENANCE_VIA_TELOMERE_LENGTHENING	0.000330668559137	0.244329353209	0.464860376215	0.709904766832	0.506982825668	8.00833917657e-05	0.168363418188	0.471181545271	0.205859642826	0.0926518655685	0.988186908016	0.265231083349	0.0221834289383	0.265093395957	8.29430323654e-06	0.451827204307	0.00274191420106	0.388605902932	0.000271814830859	0.472151869452	0.335718067854	0.795065910636	0.720094962095	0.0573329365875	0.745087598419	0.983055377275	0.0734764046646	0.0230940598587	0.396358848348	5.06422224699e-05	0.00148239865331
GO_TRANSCRIPTION_FROM_RNA_POLYMERASE_II_PROMOTER	0.40226838404	0.988327309338	0.999982400739	0.999999631343	0.991588816924	0.155531537906	0.999999010912	0.999943487181	1.0	0.986963069712	0.349529883431	1.0	0.0742668420617	0.999967819403	0.00285152156124	0.999999827005	0.00109781705027	0.992102947933	0.202039338455	0.675964260733	1.0	0.995262112339	0.99999997459	0.089792930471	0.101611269813	0.0014946684335	0.633238728443	3.13919807045e-14	0.00119491641744	5.37734336507e-05	0.00157051396623
GO_POSITIVE_REGULATION_OF_VIRAL_PROCESS	0.0324683626369	0.17665197772	0.0183834791343	0.345191860661	0.441051445295	0.480793757128	0.106310682201	0.445447773556	0.142686546132	0.418135172635	0.0013410263624	0.646107075293	0.650302001423	0.217723727523	6.51621631849e-07	0.550214345139	0.00118148086002	0.860398434746	0.108043983082	0.942263891537	0.405132912284	0.00274643345013	0.0330752179362	0.00267735927919	0.805713825321	0.525138595859	0.000396247103901	0.0802653708801	0.00498933740195	5.94682588925e-05	0.129229379404
GO_PTERIDINE_CONTAINING_COMPOUND_METABOLIC_PROCESS	0.240821263945	0.018996961608	0.0345088037239	0.613257518671	0.456859149903	0.785922487883	0.400046480602	0.263328608578	0.00106472544506	0.311802180546	0.838057782077	0.866065213779	0.991283452869	0.0782684517937	0.0100239110243	0.972325849091	0.460795054399	0.980856385559	0.920353174922	0.34223518689	0.0203951307175	0.00506454363716	0.0109611792083	0.487003361949	0.120137283175	0.732402997615	0.125435031138	0.901886873841	0.135000896607	6.43075537455e-05	0.958235878445
GO_NCRNA_TRANSCRIPTION	0.0487901806422	0.809706923979	0.0875599451612	0.352926680892	0.147288132813	0.0124043013888	0.220481969823	0.626073867709	0.344047843538	0.0341044307339	0.991755065948	0.211529522449	0.0105397498193	0.0189964490798	5.0497707903e-13	0.680908733448	4.05886020507e-05	0.362560319541	0.000170553577823	0.728930136837	0.976339965645	0.808650881536	0.957980817051	0.104215483473	0.73300999063	0.999393497886	0.474759573128	0.234549498509	0.0402172224125	6.55397462103e-05	0.00721422945988
GO_MITOTIC_DNA_INTEGRITY_CHECKPOINT	0.0417931421533	0.0950286337769	0.872325919655	0.999987183691	0.999306522376	0.0822589518568	0.994887855487	0.855099979111	0.829381526109	0.875132230816	0.974503248489	0.99999782605	0.456986658757	0.467384682729	8.37691935175e-06	0.999812150955	0.175037304849	0.982326491222	0.971232875645	0.880530544381	0.999434958418	0.31820066848	0.991751460608	0.00361286873608	0.863640021252	0.555923969702	0.934418992657	0.00516210501099	0.0145384750386	7.08151365119e-05	0.00368948291406
GO_ANTIGEN_PROCESSING_AND_PRESENTATION_OF_EXOGENOUS_PEPTIDE_ANTIGEN_VIA_MHC_CLASS_I	1.30969281272e-09	7.64362701093e-07	1.16346665931e-11	0.0337179216109	0.997067919786	0.999161655604	5.44389008154e-08	3.26372077857e-05	1.34175985727e-09	0.00335746053837	1.05108147746e-07	0.0002258422137	0.999992299542	2.06817896629e-06	4.67699266889e-06	0.291127867169	0.0297503777935	0.982550530987	0.0770459164696	0.981312987185	3.09394896737e-11	4.82775266395e-06	0.000300952568839	0.0300039757652	0.961168348607	0.513286543599	2.18032067023e-26	0.950528748697	0.0132937980655	7.87550745611e-05	1.01731132704e-06
GO_HISTONE_METHYLATION	0.811171270714	0.983985171975	0.984618565429	0.999249460318	0.36535009827	7.76879240797e-08	0.973079878617	0.971021653954	0.992346874479	0.00351667864342	0.988291617987	0.968074269721	1.35963369627e-07	0.892825263473	0.23447494134	0.115001579267	0.000344665077695	0.000761101451404	0.00619161713257	0.0183091123702	0.982215219197	0.981877745471	0.986167538388	0.13158650999	0.580574282074	0.854494070797	0.999914404718	0.564397129513	0.850882192019	8.03304558865e-05	0.271612445264
GO_NUCLEOSIDE_PHOSPHATE_BIOSYNTHETIC_PROCESS	0.779861859229	0.00191747500785	0.000244797690838	0.222039648813	0.948426995321	0.956311471739	8.30242510609e-05	7.42001300947e-05	6.67439661806e-16	0.603819770828	0.0486931729747	0.000537001165195	0.995697765507	0.00559854413579	1.10396883636e-07	0.124533331455	0.329113203447	0.986866451268	0.0464455641644	0.92249498909	7.24295030836e-05	4.03112911893e-06	0.0448406508599	0.777482553143	0.935178383785	0.634299949509	0.00261910265079	0.996110858679	0.88466098635	8.27907260081e-05	0.984813064659
GO_POSITIVE_REGULATION_OF_ORGANELLE_ORGANIZATION	0.15725801194	0.582544366675	0.357454370682	0.985244842631	0.908421888649	0.00608788611171	0.515408146444	0.99300029097	0.435813047473	0.00333837497432	0.147409190173	0.306302514214	0.119909862512	0.661766925575	0.00541680370846	0.533761512747	0.292410618996	0.433580827716	0.264068149282	0.579234046061	0.0116040709298	0.297712090437	0.685665278502	5.27102694197e-08	0.48759425634	0.75381743455	0.000141581209798	0.563384574605	0.831603631194	8.70231676405e-05	1.83165649529e-05
GO_NEGATIVE_REGULATION_OF_RNA_SPLICING	0.0619519018982	0.606895489086	0.849739819054	0.982592280557	0.520395261641	0.647289566763	0.814712581649	0.140437970145	0.319509029985	0.0167049736924	0.626083118967	0.301526849261	0.0270726903006	0.191213511811	0.000587787178615	0.543373789545	0.00329218351109	0.564974872874	0.106148269016	0.522683636293	0.99752158972	0.901614651514	0.991244471458	0.445275550989	0.358300451004	0.439521523008	0.051484643429	0.0162634282237	0.341738484333	8.7067727926e-05	0.000710167744819
GO_RNA_CAPPING	0.000659159692327	0.177491309673	0.0120273085274	0.75728697513	0.418809883087	0.77583139776	0.00140797629073	0.0318848522741	0.00100044123834	0.57254837192	0.979918171053	0.00124622195888	0.532163348512	0.0150265103649	3.11371002206e-09	0.34595168524	2.98824217884e-05	0.936279664393	3.0390068703e-06	0.949512514078	0.62872949692	0.775110932539	0.969236599852	0.972447210116	0.0300614068675	0.999213527001	0.0110055679992	0.689347320254	0.146462726272	9.28828006513e-05	0.170322988883
GO_POSITIVE_REGULATION_OF_CHROMOSOME_SEGREGATION	0.373944106534	0.704511511669	0.505070917206	0.725510979919	0.943436777688	0.5269431804	0.144877473933	0.896634539467	0.22204913649	0.902787396662	0.057865600924	0.852793157959	0.88346322998	0.179121968755	0.771652491711	0.640438229818	0.484126867462	0.968768943586	0.926727020465	0.994085127041	0.492634771401	0.83529293378	0.61968980545	0.0309097756608	0.827199185285	0.890599410175	0.31264575133	0.265591865861	0.97492639341	0.000101106536552	5.05423156085e-05
GO_HISTONE_H4_ACETYLATION	0.0746202777949	0.540842506287	0.244656211057	0.972416126492	0.0665637300285	0.250197431653	0.679467165158	0.367598884169	0.680824655437	0.0220030207723	0.780453672667	0.632674938236	0.000239012548515	0.393318697794	0.00284714721423	0.259462282359	0.0237822940401	0.0106611193921	0.319677569399	0.122559445663	0.928730682423	0.993283610656	0.994581436872	0.453705694565	0.823167052741	0.920889279564	0.413802234659	0.0045428400871	0.781798734771	0.000104346731958	5.23962948155e-05
GO_PYRIMIDINE_NUCLEOTIDE_BIOSYNTHETIC_PROCESS	0.792670056859	0.542884303853	0.579205625869	0.377986158019	0.207829543249	0.881590618829	0.0620458600953	0.00550666772589	2.79176963411e-06	0.15701738329	0.910193479845	0.0258242344824	0.827075159568	0.00650331783862	0.00816746789664	0.428207697	0.0142184291101	0.248258935116	0.118367437447	0.818878817654	0.413211340095	0.375355299326	0.881505898098	0.908506669493	0.838080019588	0.85799039906	0.524977514456	0.960170397599	0.867998041094	0.000107510031731	0.639427029985
GO_REGULATION_OF_ALTERNATIVE_MRNA_SPLICING_VIA_SPLICEOSOME	0.0107677289685	0.73758710219	0.997122241977	0.999871420743	0.818780350006	0.414610199372	0.991783380844	0.581125892556	0.997765132393	0.00103285006973	0.781366095097	0.362250959918	0.0016911360297	0.990624606942	0.041981494597	0.77458597599	0.002871200774	0.110502019262	0.354674517368	0.145772385614	0.991489969528	0.954300746245	0.991265841013	0.106568428526	0.48665397979	0.960456286611	0.35522496585	8.40002305924e-08	0.614793533833	0.000114929892335	0.0936832629244
GO_NUCLEOBASE_METABOLIC_PROCESS	0.974989918761	0.86854116722	0.588617740766	0.0933056640619	0.49938976951	0.189877303196	0.411504626659	0.263465287552	0.000831888967404	0.913821165689	0.462822723913	0.785153936731	0.797928287925	0.171374387031	0.0004306213101	0.994821067292	0.368902007818	0.899905713416	0.740252286353	0.444327870649	0.93352024664	0.0648441128523	0.346854702677	0.892426468313	0.734893035088	0.847660640064	0.286077439166	0.879203430426	0.668601109116	0.000128683938889	0.870443558438
GO_REGULATION_OF_TRANSCRIPTION_FROM_RNA_POLYMERASE_I_PROMOTER	0.0422063593586	0.872232913944	0.645752993409	0.456964793089	0.411504879912	0.00616084030015	0.335598235063	0.290043475389	0.153237365126	0.0913955693555	0.325654407849	0.920990492727	0.174114569281	0.758696665152	0.000993883660638	0.862577738283	0.0533819169619	0.283452797672	0.0072052745847	0.0647515030386	0.930734793979	0.384138834942	0.829277498465	0.146696657504	0.629568580205	0.550192635074	0.055380962231	0.000243325970096	0.723845777187	0.000129282995028	0.284628584394
GO_POSITIVE_REGULATION_OF_DNA_REPLICATION	0.165227633359	0.34370770187	0.807227459275	0.993250585635	0.957190186781	0.243464526717	0.37909377884	0.147041418354	0.136765982778	0.715093753931	0.674064814692	0.773326110123	0.37500013931	0.56088486088	0.0265581327258	0.887474679528	0.906206824131	0.790778031885	0.613491698177	0.30994241012	0.693588086836	0.844952560888	0.753765849743	0.0853576689487	0.31010615832	0.141105436878	0.274454294482	0.52369159208	0.403109301003	0.000129378018239	0.00527884362588
GO_CELLULAR_RESPONSE_TO_IONIZING_RADIATION	0.0446030024752	0.15389846789	0.325750962923	0.833695630243	0.699590986675	0.521519194203	0.616589225398	0.773862604692	0.814326534077	0.920041312559	0.657962734839	0.978567787184	0.356810253867	0.751200720085	0.31763365782	0.993311102268	0.775157496178	0.994502993061	0.833235732678	0.346951781241	0.77790360067	0.542424644197	0.557890360428	0.00281890608857	0.0037002184998	0.0377887701037	0.179982091991	0.130147879244	0.0780235068316	0.000132255262586	0.206823625124
GO_PURINE_CONTAINING_COMPOUND_METABOLIC_PROCESS	0.0553142521276	5.96441860787e-32	9.41572723976e-30	0.0256307818195	0.993777119378	0.942030553583	1.17870319526e-16	1.4936933604e-18	1.58835394496e-47	0.192620033943	0.00224622964832	2.28950073715e-13	0.999999729903	6.06920946418e-07	1.73944608868e-11	4.62065760322e-10	0.0024682771474	0.782658771966	3.960404286e-10	0.155716802575	5.88645570517e-15	7.75089254775e-12	3.64006700339e-06	0.999999991582	0.999627022785	0.998642459133	3.50536706735e-05	0.99999409334	0.96764710967	0.000139017321992	0.950456602175
GO_REGULATION_OF_TELOMERE_MAINTENANCE	0.00980259742166	0.535260801734	0.633859681656	0.507895068811	0.436295511522	5.94479326289e-05	0.388104261682	0.869896695318	0.507942876271	0.0238080237303	0.963339847715	0.330621214952	0.00331032963771	0.518107622635	5.12402200606e-06	0.150321183294	0.000272564297433	0.202383637067	0.000323380093406	0.559318550947	0.428031082739	0.961574297117	0.875249748532	0.0972033155301	0.690227289689	0.906468564967	0.0521317667518	0.0034220897874	0.439256799861	0.000139881355047	0.00190045880684
GO_ALPHA_AMINO_ACID_BIOSYNTHETIC_PROCESS	0.0577984620866	0.000319638696313	0.0438610582405	0.524077940162	0.267168322847	0.736769088679	0.263320237995	0.21436139183	1.02719986771e-06	0.848514850942	0.305609366971	0.387309089356	0.989783724944	0.0311946295155	9.00088142973e-07	0.62983885068	0.89097292971	0.994985691867	0.773903552262	0.355458765957	0.00035339722828	0.0114242568849	0.0809510968441	0.931587150357	0.0221331030761	0.711613798288	0.0226382657663	0.922965977778	0.458569641719	0.000143652119454	0.893432261987
GO_REGULATION_OF_HISTONE_H3_K4_METHYLATION	0.766205940047	0.980444857702	0.57289645189	0.906944310821	0.427496484642	0.000355099102437	0.644973092015	0.975978467758	0.963627378474	0.171011011634	0.764803700792	0.992822514598	0.0563975039352	0.907723839869	0.00102551740748	0.825416476667	0.0331313847091	0.0237058316858	0.279126364088	0.0328610337274	0.974842739153	0.120752580694	0.987110723207	0.0236082896985	0.452194245014	0.934464304844	0.952869398222	0.843938737497	0.800354436302	0.000145374459919	0.0575957769101
GO_POSITIVE_REGULATION_OF_TELOMERE_MAINTENANCE_VIA_TELOMERE_LENGTHENING	0.000637610025658	0.0525362814728	0.216479806084	0.884826724245	0.535867496131	0.00333846892666	0.00745297109592	0.140391914239	0.0193686176936	0.185638699812	0.99406788886	0.135657948783	0.116326731294	0.401736418937	0.00176010679915	0.583745633323	0.0150489837417	0.180373242264	0.00831569379654	0.278244845415	0.276907622652	0.76713237857	0.66067326158	0.0583207128601	0.804627579089	0.907164258132	0.0818721092581	0.214700905909	0.267286250644	0.0001649539119	0.000708910414736
GO_RNA_STABILIZATION	0.00385425595979	0.335936111654	0.706356422939	0.991770382633	0.940686096839	0.52413997266	0.995908381768	0.511245205883	0.987707635795	0.327722807407	0.208362699406	0.9946842274	0.0801064669326	0.769523883972	1.33041705231e-05	0.952555764765	0.00327872767021	0.959628320622	0.137429930171	0.523190648499	0.9991826262	0.805633422541	0.655690157789	0.392702258169	0.586203146376	0.436142996079	0.00418826709441	5.13086363332e-06	0.317312036293	0.000165726086771	0.00390070795234
GO_HISTONE_H3_ACETYLATION	0.112003832959	0.484447851111	0.441176945926	0.982978826537	0.468672955108	0.800230210021	0.882846925831	0.432454496292	0.5309140853	0.0964379546917	0.839976207722	0.664876122534	0.00790564808257	0.404312420832	0.00973469586193	0.324187613442	0.0286313599618	0.0152269279579	0.00578926793162	0.0558342745909	0.970527530756	0.945861652795	0.810296813032	0.552425111185	0.666654149289	0.891596064627	0.73837628133	0.0674911306745	0.184713424583	0.000179846786484	0.104240807392
GO_REGULATION_OF_CYTOKINESIS	0.0786925816737	0.537108951128	0.785465286159	0.805272884138	0.783914029624	0.139286724973	0.0465198575612	0.826149433655	0.897625830963	0.495316400363	0.832520723736	0.335999135114	0.246366014364	0.296266541949	0.854707864432	0.359868443811	0.84963630504	0.7808954096	0.526136424665	0.926642143024	0.0204704589523	0.38311270609	0.730224894492	0.000198141851119	0.873872101094	0.992360296764	0.926921417367	0.975554071289	0.992050777623	0.000180456156203	2.90646164051e-07
GO_OXIDATIVE_PHOSPHORYLATION	1.91414952321e-05	1.08605857422e-58	7.40264269559e-51	4.58326691673e-05	0.978046065749	0.997887786617	5.03411520507e-30	5.43863245888e-29	3.84025282853e-55	0.0197178587161	6.88252188711e-05	4.6686879088e-27	0.999999988994	4.98445614084e-16	2.4270861703e-15	3.35331543977e-20	7.75860726862e-14	0.131817907753	4.0245264321e-28	0.631117778241	5.36911615356e-23	1.22137926957e-06	0.00192399253926	0.999999997972	0.997452996426	0.999999572958	7.8173527698e-17	0.999146156027	0.981307928177	0.000189903401238	0.0328963056287
GO_TRNA_PROCESSING	0.00105201822824	0.0455474504835	0.186103884393	0.93131563619	0.987927285625	0.285234751159	0.907393676333	0.78595284621	0.000236482399286	0.75119624758	0.96576666521	0.0123802778022	0.0803338383748	0.211742613329	3.96920962198e-14	0.047277499916	0.00748004937229	0.5556678933	0.000468010966053	0.971687360078	0.750228169889	0.772835620888	0.984420804878	0.998929066446	0.950341873794	0.99999660987	0.000485018630655	0.144971020412	0.565801123943	0.000194495950386	0.39218429298
GO_NEGATIVE_REGULATION_OF_PROTEIN_MODIFICATION_BY_SMALL_PROTEIN_CONJUGATION_OR_REMOVAL	0.000711440404797	0.000125679718543	4.32193237755e-08	0.464226104953	0.996381651362	0.999232370033	3.00076224584e-05	0.00563910504265	0.000157516880484	0.00318143412362	6.34417580945e-05	0.0661144923565	0.989860149254	0.000332030180194	2.93752058421e-08	0.214116790068	0.00437042384505	0.787555566399	0.15644540678	0.999994302364	2.49839844708e-05	0.343944526494	0.27567740402	0.120016121624	0.793014721964	0.683465323098	1.22999993847e-13	0.357403378613	0.0911757726335	0.000203200764391	6.54017267429e-09
GO_CELLULAR_RESPIRATION	3.22601739861e-05	6.85435586355e-61	2.97842977553e-51	0.000103014824892	0.940610724127	0.557546534688	1.40166944115e-25	4.68397063056e-22	1.3396946174e-61	0.0527878200448	0.000530228375784	5.07736635254e-25	0.999999156033	1.54368181216e-14	4.53537675032e-12	2.73501020726e-20	5.96272304721e-09	0.10504717656	2.01629877713e-25	0.218076867453	4.12012642727e-18	1.33095741733e-08	8.26102751984e-06	0.999999996811	0.99996452696	0.999999983633	2.02707552977e-11	0.999956984307	0.975053539569	0.000213048621163	0.177994578404
GO_ALPHA_AMINO_ACID_METABOLIC_PROCESS	0.541182600421	4.78523982372e-05	0.00644446996216	0.0900252368174	0.0251398598345	0.327749551469	0.213940156098	0.0169469603774	1.10736806166e-13	0.955341463377	0.886911397359	0.853401716778	0.992462392025	0.000683371990856	3.23405045606e-07	0.886716054268	0.431524234992	0.998385495019	0.886191990752	0.0470758224098	0.00670528680825	3.03259995695e-06	0.000323901456099	0.999724741697	0.0408746760079	0.902931290004	0.320573515991	0.995480929797	0.0743343327618	0.000222519382175	0.921578536316
GO_ANATOMICAL_STRUCTURE_HOMEOSTASIS	0.651727324155	0.647695530096	0.54647436244	0.418185424517	0.916593452015	0.716820945992	0.674773481438	0.137249248512	0.687226011241	0.995967504153	0.622026713995	0.977428307738	0.981758495869	0.804103629445	0.028695553465	0.999557955421	0.920026766735	0.999956994664	0.214874439461	0.501410539542	0.897616649112	0.797354321575	0.762774845588	0.471902026132	0.995626892275	0.711676592302	0.779332798034	0.947117857049	0.407387746286	0.000226088978551	0.0236434321754
GO_RNA_PHOSPHODIESTER_BOND_HYDROLYSIS_ENDONUCLEOLYTIC	0.06300465989	0.179292018197	0.383148845214	0.909244372798	0.936770579831	0.700573225942	0.938855448439	0.516300047196	0.024192157313	0.808833758247	0.884376059613	0.80383971624	0.572195410114	0.351927776833	1.22108996896e-07	0.618252532417	0.0600196708313	0.984153156126	0.0904517553217	0.87134300103	0.871010416502	0.128383471077	0.902768334484	0.241051987613	0.754560583523	0.843872496023	0.00361687339883	0.0342390031421	0.537997981597	0.000235857155736	0.565052546578
GO_POSITIVE_REGULATION_OF_RESPONSE_TO_DNA_DAMAGE_STIMULUS	0.448541252331	0.612685645765	0.550510913745	0.999721173942	0.985188505782	0.745882425288	0.594727743607	0.721737083016	0.187540868925	0.909100006167	0.284818719923	0.957892545577	0.801855584158	0.914808805781	0.0114790010569	0.865111026918	0.331788065758	0.965099331493	0.513887752447	0.919479762378	0.315247104173	0.372849163346	0.935317549491	0.357218783202	0.242470484012	0.17588939865	0.295798890641	0.00932775661692	0.654874361752	0.00026433523892	0.257285100654
GO_PROTEIN_ALKYLATION	0.778626088683	0.698364176375	0.669077752242	0.989807829122	0.254079101784	5.96156202312e-05	0.804701916941	0.684443152982	0.716044838574	0.00369807188573	0.996729809747	0.792324614532	6.34679788075e-05	0.677023290812	0.0335885229769	0.111751778488	6.23742415183e-06	0.00280369313681	0.00521586416226	0.0658688281302	0.821433224412	0.968090332715	0.944499076656	0.353364373512	0.533545430494	0.810104987218	0.98781083933	0.766037206014	0.786710182613	0.000275633138613	0.178486385587
GO_REGULATION_OF_PROTEIN_UBIQUITINATION_INVOLVED_IN_UBIQUITIN_DEPENDENT_PROTEIN_CATABOLIC_PROCESS	1.40754805703e-05	1.76794592175e-06	3.66714072937e-09	0.255800813959	0.995286177826	0.999729617353	9.06062609617e-07	0.0130949225125	3.59693793292e-06	0.00188428923782	0.0218702495002	0.000773053400378	0.99733387279	4.14593694473e-06	3.72701825365e-05	0.265240017045	0.002445042994	0.880170139177	0.359718365337	0.999994041923	1.83640519499e-07	0.0682933673389	0.49319067184	0.701053534313	0.91462006528	0.99067944371	1.67978520359e-14	0.851525455873	0.413826336933	0.000283579716358	9.28273560302e-10
GO_CHROMOSOME_ORGANIZATION_INVOLVED_IN_MEIOTIC_CELL_CYCLE	0.962324420398	0.881860660372	0.749958590715	0.810250626285	0.752143766739	0.646041453931	0.800558441923	0.955239314336	0.987545558104	0.531463198495	0.816293086187	0.922267219267	0.725838907454	0.912039659348	0.0409635843042	0.961379402218	0.82883695834	0.860771240838	0.67570518547	0.495413632939	0.779285000047	0.941069473008	0.982084395067	0.691402843651	0.639832720404	0.562904845117	0.998400876524	0.835881844121	0.369805634132	0.000291606788929	0.00782252386874
GO_RNA_POLYADENYLATION	0.545347752551	0.548616139219	0.784528040984	0.480617942631	0.0447194623928	0.0301236203714	0.28917550168	0.612888170726	0.118883930132	0.628019891701	0.774440539722	0.722251101744	0.0339407541406	0.349713553947	3.95770275414e-06	0.812059844967	0.00703688058102	0.423100204351	0.018389957269	0.236924474011	0.959074432688	0.182565251156	0.772938195793	0.411774949435	0.66753563839	0.731202064226	0.306493071239	0.536513754442	0.064479641577	0.000296256812312	0.0795862253055
GO_HISTONE_H3_K4_METHYLATION	0.615075798498	0.921341453141	0.811164131956	0.84797922067	0.419923099959	0.00308387628754	0.953681604951	0.869032208122	0.888653139598	0.105965716837	0.764256002659	0.97477767426	0.00178102415672	0.982833725476	0.256615406597	0.268384459095	0.00279608741942	0.00742133809567	0.154291714178	0.0619910426017	0.862742155234	0.627599345227	0.738016855041	0.00308826172394	0.721162433295	0.432509489712	0.986352726459	0.481648725035	0.742660776417	0.000334222461281	0.535162513885
GO_REGULATION_OF_CELL_CYCLE_G2_M_PHASE_TRANSITION	0.857389869132	0.729592742294	0.680710197763	0.899607287325	0.988864958604	0.631623787488	0.963022734494	0.849828111346	0.941843797924	0.393885115889	0.735682703031	0.857483011296	0.583110190621	0.204705288152	0.0857447496537	0.678532792439	0.556729653971	0.687411609241	0.989609778886	0.908096855826	0.990238475664	0.718142164678	0.982737610236	0.114764720356	0.912704796273	0.497868943281	0.802812901107	0.00950626081669	0.960651285396	0.000344749763418	7.83525117909e-07
GO_FC_EPSILON_RECEPTOR_SIGNALING_PATHWAY	1.34210962621e-06	0.00013652022464	1.1666911707e-06	0.495141328964	0.943816235576	0.996185753472	2.12376008834e-06	0.000291311219515	0.000703246934011	3.25487243041e-06	0.00678227397476	7.24775591774e-10	0.587816825286	4.22346415427e-06	9.41209082614e-05	0.00431875825286	0.00296125498665	0.0941233661053	0.0876989780912	0.989664243715	6.2834527536e-05	0.00111731656639	0.0402306106599	0.00104663656447	0.963385365289	0.873963801963	5.94350193336e-18	0.738934395736	0.420628223883	0.000347411727245	7.97417363823e-06
GO_REGULATION_OF_VIRAL_TRANSCRIPTION	0.0192912052156	0.581755877601	0.150283451067	0.826725149478	0.160560199853	0.283147711421	0.170156975456	0.113360698664	0.208522092902	0.542182407446	0.0309690419744	0.784003422268	0.455265679027	0.529680376797	5.24609499717e-07	0.955199419902	0.00216659288363	0.724383132404	0.0243467751094	0.398562902904	0.885633381649	0.310433645225	0.692233173842	0.0888505447208	0.574370592218	0.500296487639	0.324168736407	0.0382016110162	0.00451949496607	0.000352800827276	0.0995775579319
GO_MITOCHONDRIAL_RESPIRATORY_CHAIN_COMPLEX_ASSEMBLY	0.0351425193449	3.66584319719e-44	3.86173298454e-33	0.00766167557934	0.67786136458	0.921378565159	2.08800561875e-14	3.15964504805e-14	1.4236146438e-35	0.00424792267033	0.00065378450075	3.11210284127e-17	0.999994608734	5.96578779167e-10	2.44154722734e-07	4.94387998335e-13	3.13937632983e-09	0.0314665694335	4.77720142229e-18	0.631199712542	5.68033011326e-13	0.0280236448945	0.221080510383	0.999991178444	0.983481826369	0.999784226699	5.1204912915e-08	0.929495447892	0.941884671387	0.000369418934276	0.136512690659
GO_NIK_NF_KAPPAB_SIGNALING	3.02998856156e-10	2.57320470243e-07	4.81185270523e-12	0.605281553563	0.999885441262	0.999995931931	1.16976639537e-05	0.0160473056768	1.09745651403e-06	0.0157928082431	0.00014893908091	1.90678245939e-05	0.999357933733	0.000109639885031	4.20196408532e-06	0.0930179255035	0.0143842373727	0.922479388097	0.0152776840243	0.999993458174	0.000238148137676	0.000529011883576	0.161570321304	0.348983832278	0.912313557026	0.762630369257	7.08045591963e-26	0.751431284089	0.00160131036554	0.000377178412824	8.14710514471e-05
GO_AMIDE_BIOSYNTHETIC_PROCESS	3.27457172276e-33	5.64024493219e-46	1.49778440406e-34	0.999996792952	1.0	0.999995889835	0.887912549462	3.11130999406e-18	1.28429131856e-56	0.999990121593	0.0987021631206	0.0217637624949	0.999999999688	0.990694790188	5.54849202349e-63	0.593478656325	0.967737218597	1.0	0.310670408209	0.999998832184	0.000851448649935	2.53351125991e-06	0.901079709867	0.999990974374	2.68648704247e-12	0.0138172301405	2.1243002142e-29	3.91240040326e-36	9.74054167756e-19	0.000400948660661	0.999999731664
GO_POSITIVE_REGULATION_OF_TELOMERE_MAINTENANCE	0.014422587461	0.208157826843	0.18533754567	0.662150772246	0.499499251979	0.00238865126286	0.0776101090724	0.47025208918	0.115864949147	0.128100587881	0.976540305085	0.319453329738	0.0506572764178	0.630967731093	0.000951134747548	0.373279814149	0.00430063725235	0.137460048212	0.0104990113363	0.413169111648	0.304811684618	0.881137825471	0.917249273975	0.0831998616518	0.65240272261	0.587292225423	0.0666069235117	0.0496160485128	0.209867761577	0.000421827419559	0.00355611380804
GO_REGULATION_OF_PROTEIN_INSERTION_INTO_MITOCHONDRIAL_MEMBRANE_INVOLVED_IN_APOPTOTIC_SIGNALING_PATHWAY	0.385309556515	0.73180311168	0.160072690688	0.956088641112	0.977904758274	0.692119807544	0.285754063128	0.571179812749	0.319818686908	0.00845775247143	0.354319652055	0.00963011270462	0.0729777151518	0.491452741297	0.000341181446448	0.294894533131	0.30666980151	0.30071963364	0.253988421828	0.877249956786	0.0389576294191	0.0783550096675	0.753864447988	0.111253713176	0.784770054401	0.816532552379	0.0373523377089	0.939955765284	0.876317828007	0.000485974420901	0.410802952756
GO_METAPHASE_PLATE_CONGRESSION	0.448098445149	0.873788466445	0.400500920378	0.363202585976	0.949915205238	0.706807975703	0.623047924391	0.718515094085	0.386679397041	0.922912743183	0.838242083365	0.88012847193	0.932142651651	0.0389776532525	0.833792014398	0.939445135904	0.761631851566	0.999929173882	0.760675193586	0.89802128323	0.102949491233	0.188770594841	0.115402400544	0.00682254819052	0.927172866817	0.994926460415	0.0886241312376	0.780336060362	0.788261363105	0.000493792365348	2.79065173105e-06
GO_BETA_CATENIN_TCF_COMPLEX_ASSEMBLY	0.738890737604	0.968234183458	0.742102419292	0.365598225403	0.0355251402897	0.0483303263119	0.93650305656	0.0623544001826	0.995998674783	0.966429316156	0.52934522034	0.951261258757	0.0201966422527	0.859010537315	0.00209514859055	0.767584718502	0.110063563583	0.263596681575	0.833268358441	0.0338693107752	0.998807916028	0.386183126541	0.969319665469	0.730757843951	0.253608364889	0.048168009393	0.985570334129	0.39876590445	0.766990689784	0.000509535673742	0.00316062022086
GO_CELLULAR_COMPONENT_DISASSEMBLY	0.00342402167692	6.72323974177e-10	5.32403447192e-09	0.94231456109	0.999674221551	0.999259778324	0.101870620474	0.0682389642266	1.56984927896e-05	0.605176983409	0.0231642810176	3.98632317213e-05	0.994987976005	0.00458359232519	8.67484080729e-09	0.00889535463051	0.133687023898	0.999199889525	0.0186107734526	0.999288202244	2.40486056366e-06	0.0178602763728	0.203139650077	0.407873570782	0.75161382098	0.995328420795	1.4258500103e-07	0.393060835394	0.645240995906	0.000513612066741	4.49416126439e-05
GO_NEGATIVE_REGULATION_OF_MRNA_METABOLIC_PROCESS	0.291941626091	0.766168188801	0.994038869013	0.937135364813	0.0295355095389	0.0170550878429	0.541756002685	0.498844743463	0.710682948311	0.00609668328005	0.743251508598	0.861991321945	0.00299633912831	0.570541734651	0.000305283007965	0.883115977679	0.00752771991199	0.213299496852	0.0314561279732	0.0768830368205	0.996130814023	0.40337068685	0.998862977718	0.0229698441364	0.323602859049	0.83136389173	0.160705672783	0.0390405458558	0.0738554230405	0.000516183841964	0.0044921255225
GO_INNATE_IMMUNE_RESPONSE_ACTIVATING_CELL_SURFACE_RECEPTOR_SIGNALING_PATHWAY	1.33247795631e-09	1.84802189312e-06	6.66816537255e-08	0.859320823019	0.999719416988	0.999846918799	2.87508198041e-05	0.0333846428501	1.85724265572e-05	4.00822292828e-05	0.00574202934532	2.43258894469e-07	0.761157942732	4.54905708552e-06	5.19530702693e-06	0.00509142229367	0.00017068712431	0.450604529778	0.0183217665611	0.999945622679	0.00112436340654	0.00512268446203	0.150708317198	0.165502583176	0.961699851175	0.962775048813	1.59037371676e-21	0.606233753504	0.115405270411	0.00051692958018	3.76445658971e-06
GO_PYRIMIDINE_CONTAINING_COMPOUND_BIOSYNTHETIC_PROCESS	0.904539353093	0.608325512793	0.768480330951	0.159979667777	0.274171069706	0.730328090873	0.0617979859873	0.037785781381	1.02769818707e-05	0.513552330619	0.880472060012	0.159708874827	0.9265905009	0.0136468664571	0.00969012282864	0.770519427503	0.101082367017	0.472142871423	0.300614995067	0.785250254439	0.113399461141	0.273925487659	0.505034871431	0.84250180681	0.432166886755	0.459291805557	0.588508345456	0.978708535175	0.75702840748	0.000535173109303	0.433367711979
GO_NCRNA_PROCESSING	1.0538294575e-41	2.04148329375e-05	7.18444380237e-05	1.0	1.0	0.768199447037	0.999999999636	0.00509406965662	1.74388449724e-14	0.999439816144	0.973366464483	0.998417624918	0.986285442732	0.999999520115	3.06734747912e-65	0.927788878773	0.491480891488	0.999999999984	0.172504785851	0.999999999972	0.999999987808	0.832721947478	0.999999999996	0.999956293911	1.2717047241e-07	0.0302902623048	1.34384793306e-19	1.34737472022e-58	1.9703424277e-17	0.000547256540228	0.999999092748
GO_RESPONSE_TO_TESTOSTERONE	0.24660504645	0.72721744699	0.955258529429	0.986355329327	0.940220970762	0.389417435042	0.973762894232	0.344533513239	0.332677189933	0.848356418334	0.206307996979	0.955043045295	0.74858852231	0.956545418577	0.168438074024	0.928215742068	0.986397928835	0.967971610805	0.976011862137	0.441629346201	0.503310437399	0.0588899834191	0.502701182715	0.225540803863	0.000636523312535	0.366731685564	0.458806045699	0.0572209713533	0.599316448305	0.000668631471388	0.604010723044
GO_REGULATION_OF_PROTEIN_EXPORT_FROM_NUCLEUS	0.793030086929	0.338254181883	0.60794603617	0.911683624392	0.623471385373	0.244907702906	0.769048757109	0.697500738388	0.941076353326	0.205172364773	0.543646804351	0.244702241193	0.264912825851	0.148964752458	0.508627953976	0.523158322112	0.582936055632	0.334854159109	0.693894262645	0.588154965785	0.559685494752	0.310294850298	0.990833364488	0.0077892399472	0.181311480118	0.288953760604	0.0242633104833	0.659428389584	0.286579275492	0.000680764742056	0.000291315218605
GO_FOLIC_ACID_CONTAINING_COMPOUND_METABOLIC_PROCESS	0.150682309438	0.135274698413	0.299781612841	0.353997087204	0.329983249881	0.702866416346	0.749852969783	0.415178521541	0.00661307531342	0.719036949447	0.719002036693	0.930271043427	0.973138137617	0.250931443026	0.00926534295052	0.970789431307	0.803643868831	0.974771383348	0.956414047378	0.487811326206	0.128127371292	0.0266493333586	0.0734561088238	0.393240476547	0.125950158409	0.633109403873	0.102506886293	0.896077584798	0.266672369991	0.000695009305019	0.939648437389
GO_ORGANONITROGEN_COMPOUND_BIOSYNTHETIC_PROCESS	9.86662436622e-13	1.94780170693e-36	4.03208036078e-34	0.868273416751	0.999999999771	0.99999999852	0.0146152005778	2.24529445465e-23	2.18170913601e-70	0.999997875698	0.00911219187682	0.00432082173759	1.0	0.0329764435855	9.31555032463e-45	0.498519894434	0.996332657634	1.0	0.920726395573	0.998943327909	5.80727696619e-11	1.8494339468e-12	0.0111188575173	0.999999999213	3.56940167049e-14	0.00333672508661	8.35372211901e-20	5.79058719858e-11	3.4010068444e-08	0.000703808131827	0.999999999331
GO_REGULATION_OF_HISTONE_METHYLATION	0.672294774389	0.978802413817	0.66111099179	0.949878252601	0.264504641659	1.75146833699e-05	0.872184814785	0.9997053601	0.99942451706	0.0611885101406	0.963489305918	0.999650860781	0.000561344506467	0.87173417304	0.000781858764339	0.973425390393	0.0045873850991	0.0103712284644	0.0129539473678	0.0463027328934	0.999814768174	0.391362569267	0.993643615483	0.00374208988866	0.621751928422	0.742383490961	0.997385920105	0.741934801566	0.286939194723	0.000711011804753	0.00258492217649
GO_CELLULAR_PROTEIN_COMPLEX_ASSEMBLY	0.062891137057	2.39571023653e-17	2.90073088241e-10	0.00115645959279	0.0310413301346	0.105704254935	2.9382330984e-13	5.78874792936e-08	6.97289407157e-13	0.0598100098927	0.525017902292	7.69221112952e-09	0.951610647821	0.000591996825505	0.000297462211728	2.443789052e-07	0.00301071902917	0.283287188992	0.000206404366606	0.945737383242	1.68763605488e-10	0.528181038906	0.260624019617	0.945867591817	0.965473357839	0.999998490202	8.02944122752e-05	0.970881149734	0.821844038533	0.000753217541472	6.58302300051e-06
GO_CHROMOSOME_LOCALIZATION	0.714738979094	0.851472711046	0.564007304616	0.220098920162	0.898909894265	0.561908773278	0.719457772012	0.844393063894	0.528816587039	0.897968045913	0.818363912119	0.587013868832	0.830289730178	0.0214548854001	0.89453063425	0.974988195129	0.702960258342	0.999292650411	0.571691559661	0.960295955651	0.153732898278	0.391502416061	0.173201182714	0.0014323766219	0.920640184579	0.997235157963	0.0778357469236	0.894848086753	0.734335743306	0.0007560524831	4.20827854649e-08
GO_POSITIVE_REGULATION_OF_CYTOKINESIS	0.387449760998	0.903874813042	0.944162519789	0.88129951998	0.928591811929	0.661367546113	0.717809864049	0.901694076988	0.975839170714	0.706535804097	0.718389441058	0.670305417368	0.109212868255	0.333418839746	0.867903154046	0.511860808158	0.912178469401	0.805204536193	0.422478541581	0.998135316139	0.309568935841	0.673228685188	0.774709008715	0.00133781067441	0.833522192978	0.866045283468	0.908985693663	0.9283778954	0.991477156103	0.000823692244761	1.48769506709e-08
GO_INTERSPECIES_INTERACTION_BETWEEN_ORGANISMS	2.92902507646e-11	0.0303183165797	0.011736719392	0.999951151455	0.981901436381	0.707141943143	0.999083605835	1.26719431336e-06	8.70625046933e-06	0.949746951031	0.0796165669122	0.999977489928	0.851940162594	0.151991784545	1.79928313838e-30	0.999998344465	0.934581945836	0.999999999469	0.993440043952	0.954059132901	0.984830909673	6.12356640083e-07	0.371321812777	1.80035435837e-07	4.2306738266e-06	3.39314535301e-13	6.96221429212e-13	1.48675724355e-19	2.9223171656e-19	0.000852994397603	0.0366726517748
GO_COENZYME_BIOSYNTHETIC_PROCESS	0.205277377951	5.82911290323e-14	5.50386884184e-10	0.0200204394569	0.447720899177	0.76824643996	0.0728706624408	0.194829651663	3.85546067165e-07	0.0269590278934	0.958148905737	0.00457042067507	0.962284471213	3.47583414573e-06	2.99152980428e-05	0.053802952625	0.0485473554676	0.747769402915	0.0111937922981	0.0206128286478	2.0768004099e-07	5.60014889562e-10	1.76716450284e-09	0.740420198739	0.854099479946	0.994982765206	0.14406129448	0.99949304087	0.894930639888	0.000928107236078	0.870402816522
GO_MRNA_SPLICE_SITE_SELECTION	0.115643014255	0.946752616036	0.998219854375	0.998989153857	0.246861384775	0.0501829457954	0.9806943804	0.875200544214	0.99302580389	0.000952267866634	0.695552956123	0.7335998475	0.00619810524819	0.71121664196	0.0233412221504	0.837511287412	4.47080912487e-06	0.0131502039745	0.0430883555645	0.131141337553	0.9992845936	0.977840061788	0.998664839772	0.352585640967	0.49085246833	0.799042657174	0.933836526139	0.000354808605416	0.304402252512	0.000933730616624	0.150419964805
GO_POSITIVE_REGULATION_OF_CHROMATIN_MODIFICATION	0.938381321413	0.992721460724	0.977275612634	0.974989576249	0.0784004926584	1.49757411117e-06	0.989542230621	0.996659068289	0.999974418964	0.262440753308	0.909669181987	0.999828742257	0.0462914792245	0.829414720611	0.000557737100826	0.982180411072	0.230124100663	0.0270846927881	0.0595263847505	0.000336432605936	0.991968819129	0.217079208931	0.994279319381	0.00441967598006	0.324530080473	0.156963685704	0.994378958845	0.369306472068	0.286666975955	0.00095478696577	0.0375711453186
GO_RESPONSE_TO_UV	0.270776659937	0.488084029347	0.988482915575	0.999773163476	0.474968694782	0.0127495261449	0.941356801204	0.990559017509	0.957505012227	0.808687479413	0.314168363228	0.999453253834	0.521533927886	0.791388479494	0.00367255634812	0.97438326418	0.127576797265	0.984280723652	0.595465855901	0.268153727777	0.984070089237	0.706411275004	0.98283122778	0.0345075079604	0.205066798421	0.0873454006218	0.601644611696	0.376336721506	0.124578075587	0.0010512911356	0.236484995808
GO_REGULATION_OF_CELL_CYCLE_ARREST	0.0581524620411	0.35680116944	0.90738448839	0.999999994655	0.999889633038	0.516844210234	0.985926314251	0.945689119837	0.953906190637	0.79014475494	0.931907940151	0.999994986984	0.456199365424	0.840516330091	0.000900524235199	0.999965461577	0.693399356672	0.951193445831	0.848091612589	0.890672211031	0.995297801754	0.0795036397743	0.992561341582	0.000897493735955	0.643889184987	0.22494907501	0.510264494702	0.0113334352829	0.00419515442416	0.00105514982374	0.0112439723952
GO_MITOCHONDRIAL_MEMBRANE_ORGANIZATION	0.0748759422531	7.71466920403e-06	1.10409274121e-06	0.66090216486	0.9537166251	0.509655622399	0.208354450193	0.428143391228	5.79409235159e-06	0.000298868633118	0.190307918069	8.67616580291e-05	0.205934250996	0.112501238112	8.41224212862e-09	0.00969488777675	0.09445652372	0.0468466606078	0.000191884523858	0.28036316678	2.2354134606e-05	0.00690525047165	0.556877997087	0.491764593187	0.747560371093	0.994485547861	0.00493909921261	0.909906475511	0.214175454712	0.00107166559012	0.659573717929
GO_COFACTOR_BIOSYNTHETIC_PROCESS	0.377516256597	2.2592203128e-20	5.97030280057e-17	0.00253071865394	0.347227707768	0.967028472228	0.0214545855036	0.00898725130496	1.05016312897e-13	0.0491471846221	0.982591724081	0.000174404519973	0.995554559001	6.85799973437e-09	5.95186947396e-06	0.00504060404328	0.00404726642822	0.74709727254	0.00208821878427	0.030665365234	1.77598776646e-08	9.26383376082e-09	1.10650195875e-09	0.962475110446	0.858095275629	0.998933127488	0.0200335561389	0.999776207813	0.722689365287	0.00108570321621	0.973610184194
GO_CELLULAR_AMINO_ACID_BIOSYNTHETIC_PROCESS	0.100845467059	8.62822632306e-05	0.0441130546769	0.383341906002	0.254315850994	0.7846647816	0.375587360988	0.189169097306	5.83921871128e-06	0.839949666926	0.362605046112	0.572790661385	0.98921989981	0.0219218920025	1.34520510616e-05	0.431259279811	0.709670708814	0.985570827284	0.899965378829	0.203849581903	0.0017600080217	0.027418110381	0.0706174442356	0.981524032301	0.0249061851637	0.646612429324	0.069274049097	0.951804830021	0.40427661779	0.00109869379629	0.966353287267
GO_PYRIMIDINE_CONTAINING_COMPOUND_METABOLIC_PROCESS	0.788722214492	0.357698137302	0.502141103508	0.268814378067	0.479630075279	0.616196152033	0.563665986092	0.178081693911	0.00526543391782	0.658733359974	0.641045565533	0.483070192574	0.889694582267	0.00931364907885	0.0101811433407	0.957459062168	0.127184566657	0.782961047613	0.603631905968	0.510445217185	0.0546199154488	0.0651002590332	0.536784387173	0.905782511937	0.628221756679	0.118299241535	0.282074006925	0.955163110148	0.7772065847	0.00110044765526	0.618095493265
GO_NEGATIVE_REGULATION_OF_CELL_CYCLE_G1_S_PHASE_TRANSITION	0.000408766628999	0.0358498973953	0.856806162813	0.999610122837	0.926291593706	0.073071739149	0.865006435348	0.804208094699	0.930816353419	0.882588259893	0.595959130921	0.999990953847	0.324961511816	0.341918648697	0.000466160689513	0.999985446508	0.564561128761	0.957468216771	0.96428074456	0.5289647881	0.993134263151	0.162130423815	0.959131955865	7.91890517464e-06	0.177926472356	0.0938886143578	0.867024642093	0.0342229431179	0.0862110501088	0.00112554676158	0.0411120386178
GO_CYTOKINESIS	0.371671258925	0.96955703193	0.924793879785	0.330080533656	0.791324437014	0.514547963408	0.759460221515	0.999286875471	0.95186982034	0.035650466758	0.332923241636	0.12804500384	0.355145457232	0.0678044082041	0.990393822785	0.488847958941	0.721704010907	0.368738090888	0.492037864174	0.989457661492	0.106013273401	0.605907225563	0.195238900204	6.38496461127e-05	0.515314743983	0.97835026768	0.393399220903	0.907965101702	0.998859538856	0.00117943482459	2.39244420138e-06
GO_POSITIVE_REGULATION_OF_MULTI_ORGANISM_PROCESS	0.0420314852289	0.610523193019	0.161519193262	0.180323002322	0.531183895893	0.491340409714	0.0751303543221	0.403806335755	0.15665856209	0.535254756945	0.00039431921354	0.756770123724	0.698572185931	0.0882701201887	0.000168039324934	0.624040516106	0.0464346616848	0.96273894495	0.417495554511	0.984464049261	0.589782259311	0.0023451085017	0.0187371809057	0.000126594364677	0.650455710259	0.181180079989	0.000609898632436	0.0697285176041	0.00876421340608	0.00118334073467	0.54110313834
GO_CELLULAR_AMINO_ACID_METABOLIC_PROCESS	0.206564868587	5.35942205821e-09	8.04876656834e-06	0.0885497416565	0.121733535421	0.0370409662848	0.454363826986	0.0278159076237	5.43147418518e-18	0.88302903672	0.800510129492	0.286849609947	0.991047487543	0.00110456687271	2.53511727024e-13	0.241235460455	0.313621217556	0.997851456066	0.315090398298	0.0578784461618	5.53457697724e-08	1.26698662341e-07	0.000221206955098	0.999998722188	0.140031083	0.98371531759	0.0133413475224	0.996496172679	0.000793550281036	0.00119054541932	0.992708206488
GO_REGULATION_OF_CELLULAR_PROTEIN_CATABOLIC_PROCESS	4.20726759962e-06	0.000411722500565	0.000249564172085	0.722829013677	0.969033426107	0.900436147156	0.00612240756302	0.221425520507	0.00297892565962	0.0165252956682	0.0267120872435	0.0204482016213	0.966745360097	0.000209246681695	0.00535599277783	0.50793103906	0.113426116398	0.806444744303	0.23876990148	0.989742379892	3.37744173257e-06	0.414984657434	0.500792083346	0.0210152208759	0.222201376727	0.808987792072	5.52734108755e-16	0.841407400158	0.0539636749762	0.00125905349064	3.0303533278e-08
GO_REGULATION_OF_GENE_SILENCING	0.711967369298	0.859167834625	0.97309668739	0.98614058735	0.245596875632	9.04719759303e-05	0.988588527974	0.987754724362	0.998900805683	0.713222670517	0.833621224817	0.999939733267	0.0162508602718	0.428192947077	0.00143600302678	0.992246458702	0.177995850835	0.121447763688	0.0511923840268	0.0232837029261	0.999974245155	0.26397796922	0.453264333373	0.0613674584904	0.768115186546	0.49093313058	0.929941174049	0.0314278363122	0.628900921623	0.00128530639076	0.282101900868
GO_POSITIVE_REGULATION_OF_MRNA_METABOLIC_PROCESS	0.129148751601	0.418500196307	0.938004997817	0.967676401723	0.457929839504	0.104271681295	0.807393516244	0.313971899941	0.948530005029	0.0438856684173	0.918142467133	0.781035923266	0.0361574083725	0.767651157082	0.0387373634673	0.804135805137	0.000882928274681	0.201918483571	0.0714230864212	0.397719042541	0.989962623918	0.15725135505	0.724938730377	0.271113470329	0.65116832721	0.432353324676	0.295572249359	0.199125381123	0.215566194167	0.00129886299442	0.016564009424
GO_RESPONSE_TO_GAMMA_RADIATION	0.391833110302	0.444351738827	0.720190563291	0.974702699783	0.785793782297	0.301279164371	0.491988536434	0.642700786586	0.880358018274	0.996817479643	0.228614553172	0.996147652847	0.312549194249	0.752453195146	0.00846977489286	0.998357169991	0.819226222561	0.999775615916	0.893485166066	0.866085731965	0.894030673874	0.742507447971	0.931743984871	0.00799961170383	0.612879282454	0.111392628602	0.216301019248	0.604808026677	0.230976407348	0.00132443095833	0.499366783369
GO_POSITIVE_REGULATION_OF_PROTEIN_MODIFICATION_BY_SMALL_PROTEIN_CONJUGATION_OR_REMOVAL	0.000151712791455	0.000135262407074	3.53605294985e-08	0.418133909506	0.997080003028	0.999747164483	5.29872696867e-05	0.106755324587	0.000176782749807	0.0170746487432	0.0057412661805	6.00492973972e-06	0.996083035	4.574053557e-05	0.000145039516428	0.323621048752	0.029992070153	0.893304027992	0.164037023616	0.999789646226	1.4466362577e-07	0.518290505743	0.513549033104	0.370702011415	0.807743823125	0.988183036312	1.08288814325e-16	0.894522892909	0.128136377312	0.00145852153882	4.79324597049e-06
GO_DEOXYRIBOSE_PHOSPHATE_CATABOLIC_PROCESS	0.399170422139	0.103551066279	0.00814605154578	0.816125026741	0.578289974074	0.822365732553	0.24585904512	0.167526739039	0.250647632501	0.363469222532	0.25991532101	0.202691432245	0.809838019298	0.0322737951359	0.0010097148305	0.892893016455	0.955911666497	0.703307368596	0.519683610447	0.544497985269	0.0672376550445	0.335600506553	0.0818871784945	0.658642627001	0.104598025246	0.348206157246	0.130271395268	0.842010597346	0.799301673738	0.00147899493503	0.323870083636
GO_PRODUCTION_OF_MOLECULAR_MEDIATOR_OF_IMMUNE_RESPONSE	0.974004409139	0.828668053033	0.306851080965	0.917460180648	0.36940946282	0.0329897604714	0.425765263796	0.310246190126	0.236560112485	0.229466649334	0.915414566768	0.942989418593	0.19091059576	0.978719718324	0.00373381480373	0.828514814397	0.449048777218	0.456144141534	0.225930676839	0.293418331987	0.844862829647	0.0639340679511	0.915345931637	0.725906367536	0.6052997574	0.281337099988	0.389957215124	0.931465300093	0.426344764826	0.00152477374456	0.180773387267
GO_PURINE_NUCLEOSIDE_MONOPHOSPHATE_BIOSYNTHETIC_PROCESS	0.00621372904669	4.22141997375e-10	1.48506928488e-12	0.416047516593	0.95730638056	0.953004562463	5.00649434218e-07	2.91188443981e-07	1.5214653131e-17	0.666756167459	0.0200473015447	4.85295116621e-05	0.997290900178	0.000721149927157	3.24062199395e-09	0.0522972548504	0.238257667201	0.995916793949	0.000408710097741	0.989726726242	8.54945300868e-07	4.843606809e-06	0.0744370066642	0.9947930031	0.926382914044	0.995482066561	1.87561338946e-05	0.73418474767	0.723633465654	0.00154579075887	0.982015362439
GO_POSITIVE_REGULATION_OF_RNA_SPLICING	0.337505753351	0.703657746192	0.846743045166	0.993288306533	0.618117538059	0.393235821984	0.965541357922	0.603673216112	0.92202879415	0.0223266129684	0.0843866232799	0.527392232595	0.115326127251	0.97245128107	0.0100405862849	0.870604085215	0.0270798187468	0.684709733445	0.142292569673	0.619365100904	0.974387186953	0.306447943139	0.811616894743	0.38300590826	0.768289526326	0.628100044134	0.0376746711882	0.0388501329424	0.498833988113	0.00162612288084	0.0924906418899
GO_POSITIVE_REGULATION_OF_MITOCHONDRIAL_OUTER_MEMBRANE_PERMEABILIZATION_INVOLVED_IN_APOPTOTIC_SIGNALING_PATHWAY	0.379002446855	0.507751443396	0.0582737331087	0.957090756956	0.928528145128	0.547550316519	0.283747931139	0.499748153151	0.183942092805	0.006811304133	0.174536375382	0.0145552303762	0.0784207522051	0.556883140181	1.24966752566e-05	0.180722031281	0.33679739461	0.20452615055	0.189764720588	0.675505719604	0.0185740932338	0.00780366093098	0.734981104534	0.0194103359446	0.70874452425	0.877464725975	0.033105841458	0.977849904563	0.843017389692	0.00177083471478	0.323863318791
GO_REGULATION_OF_MITOCHONDRIAL_OUTER_MEMBRANE_PERMEABILIZATION_INVOLVED_IN_APOPTOTIC_SIGNALING_PATHWAY	0.279705160592	0.153015875232	0.00430583706989	0.912449703659	0.922679532217	0.709765701975	0.212299191912	0.377808222238	0.0430018539909	0.00956492292115	0.0823217133931	0.047137277068	0.266762802556	0.576206377156	5.7254373886e-06	0.211833379466	0.484647609466	0.234739341242	0.221314323258	0.731761904818	0.014885636163	0.00248431969039	0.348506829162	0.0435649214824	0.745065678351	0.822453528218	0.0106236047081	0.969093749393	0.770393378082	0.00179724200702	0.341045894611
GO_CYTOSKELETON_DEPENDENT_CYTOKINESIS	0.368663418701	0.979709472719	0.983299555521	0.221393011022	0.731554464225	0.609039672862	0.928063538557	0.998780183512	0.924192878961	0.180687473913	0.449258139059	0.29570285646	0.390377687483	0.0761130953181	0.991282140208	0.511509170764	0.749956769074	0.336714329576	0.324413800898	0.998929237171	0.134699713512	0.814096248835	0.392964215899	0.00878386057079	0.942192094618	0.955333543484	0.467066517877	0.940148481521	0.997115146455	0.00185425812059	1.50247930973e-06
GO_MITOCHONDRIAL_RESPIRATORY_CHAIN_COMPLEX_I_BIOGENESIS	0.00396721960936	3.11887932609e-45	4.76826466725e-33	0.00158825233509	0.731113754036	0.906772346121	5.68944825775e-16	2.43691078632e-13	6.0940995332e-34	0.00452052010756	0.000649103642943	5.42193921682e-17	0.999974075081	7.94634780398e-11	9.89250769297e-07	1.62650387724e-11	2.15635037492e-07	0.0336444724297	1.586831323e-16	0.831919384367	5.27980340521e-14	0.185570806672	0.295647146136	0.999961528521	0.983028270368	0.999856264285	1.21511860972e-09	0.980450898114	0.965684849788	0.00194456294401	0.0523342674084
GO_CELLULAR_MODIFIED_AMINO_ACID_METABOLIC_PROCESS	0.906482700444	0.010795969186	3.53280492874e-05	0.140783165849	0.207399936759	0.901297915742	0.0567346300019	0.000249057574814	5.85957293418e-12	0.945182827331	0.440308007399	0.607645233665	0.999915463604	0.0277746526924	0.000119398822403	0.958018782994	0.452269638131	0.998947236595	0.848576676746	0.0769370483358	8.92390957683e-07	3.89006891124e-09	3.03327073412e-11	0.98102067874	0.493430987204	0.503804775732	0.017769228981	0.994659952741	0.00695576530392	0.00205700445457	0.969173467918
GO_RESPONSE_TO_RADIATION	0.936441760601	0.970284879867	0.999782675245	0.999985799259	0.982258213258	0.634476022994	0.840592193535	0.984972295352	0.999437344441	0.978996905223	0.790932783524	0.999305023817	0.56242868829	0.981088816144	0.409209666096	0.98440766308	0.984149481539	0.998457896221	0.0321687639533	0.539502060215	0.999702343254	0.995103285186	0.999395681497	0.0139642582298	0.332585187365	0.0714369684331	0.96207698855	0.962857228344	0.72323508577	0.00209172274531	0.20550998125
GO_CELL_AGING	0.545335427693	0.786309956953	0.918099322647	0.98022808976	0.939433432784	0.339353126655	0.99645039286	0.892205183886	0.400213631479	0.956162911759	0.292835457815	0.990151960652	0.656126240866	0.764655954694	0.0463045170264	0.99599746967	0.652986820416	0.996102347841	0.884075855743	0.52568139243	0.841940382451	0.326390742743	0.723483479196	0.0141326369378	0.230577149227	0.0243895184586	0.0866045890879	0.0772575180957	0.000121025516591	0.0021675495739	0.191363030612
GO_ORGANELLE_ASSEMBLY	0.0226380113254	0.378520724239	0.462118581544	5.23965089859e-06	0.00424590179162	1.78117704836e-05	2.3201934433e-16	0.00171301430632	0.336071797782	0.964684204316	0.998597411335	0.902145785079	0.982478886661	0.895031420892	0.99214290823	0.98316829339	0.570580747327	0.99236537231	0.00929490449477	0.999999947303	0.191909935554	0.999791933534	0.999527406487	0.708039427592	0.837206110766	0.999983801451	0.0819159749958	0.733905333431	0.700853184186	0.00222497949051	3.43105877858e-12
GO_AEROBIC_RESPIRATION	0.185929637637	1.66095651182e-21	5.27326124618e-19	0.0374737003707	0.887099143465	0.0292745166977	1.35735691951e-05	0.000196897711846	8.19011734845e-24	0.775696505878	0.132123500925	3.59772003819e-06	0.997636214975	0.000148993807222	0.000185786223436	3.33734531328e-07	0.0812442164708	0.2652438007	2.20841265917e-08	0.314057420441	3.0375621567e-05	4.37984349506e-06	0.000213035202853	0.999868404766	0.991137120167	0.99951974884	0.0300797698495	0.974492138363	0.872891938844	0.00227221173511	0.367940879812
GO_PEPTIDYL_LYSINE_TRIMETHYLATION	0.765560558922	0.554507920289	0.921596232203	0.750131535314	0.232630443012	0.00950106983209	0.872306097442	0.936757641362	0.957903864812	0.076576881744	0.864340994333	0.983475334449	0.0158531749255	0.897793489613	0.745085597938	0.265815838764	4.13907373811e-05	0.0175943164242	0.000149400750688	0.105207996511	0.810301038663	0.445777746843	0.587825260319	0.00201755461897	0.694400778018	0.714309976748	0.85133060367	0.473633702873	0.742618364823	0.00227370465372	0.0150566147378
GO_REGULATION_OF_DNA_TEMPLATED_TRANSCRIPTION_ELONGATION	0.503718797132	0.501092390489	0.301320544425	0.77239771513	0.489622649994	0.0099341192825	0.655982110435	0.843762457956	0.878429057617	0.0565628115209	0.846362459618	0.842861217061	0.0228068837119	0.772612221402	0.12957011568	0.481526774412	0.000910534652792	0.175390833189	0.00321730003624	0.143882651207	0.967672314534	0.918417029398	0.994487659442	0.411225315205	0.0122117924395	0.741991477931	0.728630029204	0.505154778611	0.133648853487	0.00234972873348	0.288196536767
GO_REGULATION_OF_CYTOSKELETON_ORGANIZATION	0.773773072905	0.969489860407	0.989384538242	0.546771879513	0.989454279969	0.772711363538	0.776487908161	0.999996069139	0.999503083644	0.0256992173693	0.00764761007254	0.435997394318	0.0162513507852	0.109642894022	0.996775666472	0.958001768356	0.975914094429	0.601961471443	0.998611850662	0.979848347956	0.0206643607218	0.884771384203	0.67827788367	2.28962859782e-09	0.853159230619	0.807073147641	0.0656514873712	0.775403325108	0.995460408736	0.00235322301819	2.42913967428e-10
GO_POSITIVE_REGULATION_OF_CELLULAR_PROTEIN_LOCALIZATION	7.30718857174e-05	0.412216943482	0.86245049743	0.615487070831	0.777445233127	0.0405996316184	0.779604563756	0.865629309017	0.227692107225	0.0961201489105	0.0975509371885	0.154782936795	0.523584152736	0.332478526243	0.00145276074667	0.646044353646	0.775114641462	0.919769360327	0.698254546078	0.452153928769	0.00807182930491	0.0138078642869	0.701401152169	6.15879264618e-05	0.358326775619	0.0577681383568	1.44946700801e-06	0.257455071106	0.880477002182	0.00240946824189	0.0286443523368
GO_REGULATION_OF_DNA_BIOSYNTHETIC_PROCESS	0.0382427321994	0.539751433757	0.785304562663	0.985951438424	0.959863916214	0.00513941259167	0.663107152814	0.672436541025	0.635692532543	0.500057345614	0.987676958359	0.661550645799	0.181611477173	0.529016931196	0.000720271069483	0.866852216625	0.210249512933	0.78266497573	0.306574062628	0.639009243479	0.800390856762	0.337255837108	0.643370963715	0.00914563696518	0.578650575386	0.775632833456	0.284867182959	0.0186788934431	0.332831632587	0.00246353112684	0.013425250561
GO_MITOTIC_CYTOKINESIS	0.119081451538	0.970158426161	0.974502105712	0.590232745365	0.830582635057	0.759550883291	0.869622923876	0.998247111723	0.955032195859	0.256571339121	0.52434763127	0.659898999834	0.791424803681	0.371499952184	0.993788520869	0.67950728822	0.681108556514	0.571273145653	0.351827693966	0.996936929244	0.166806560262	0.876761870922	0.616500105071	0.0119815453235	0.822601902694	0.851228697215	0.7541074432	0.839226896815	0.990656018231	0.00249235374024	2.45641838283e-06
GO_CELLULAR_AMIDE_METABOLIC_PROCESS	1.67244570203e-18	6.06171727441e-33	8.17293557534e-32	0.959950264071	0.999999591536	0.999995075549	0.482847603976	5.71720353648e-25	2.00830279517e-66	0.999999412909	0.113562896259	0.0681708936809	1.0	0.763604599222	4.48081004162e-48	0.733878981878	0.990448150592	1.0	0.594778093411	0.997441548881	7.99384770118e-07	8.05255070911e-15	6.53159442499e-05	0.999933749122	5.75090671799e-10	0.00143416088745	4.60412459487e-26	5.71760741506e-21	1.76950286008e-14	0.00269878882127	0.999999980421
GO_PROTEIN_LOCALIZATION_TO_NUCLEUS	0.323434098998	0.717848152454	0.966362595422	0.306051372565	0.0513829478894	1.10620351499e-05	0.951891678491	0.708010003561	0.924954179298	0.984215326748	0.551651858462	0.915106508667	0.0231299717704	0.0439601701661	0.000945195870301	0.959207564126	0.501188779058	0.824449525818	0.923866111989	0.0374970726153	0.995190536817	0.726130794748	0.998758361589	0.000360566609506	0.155184819284	0.163846175627	0.539177084892	0.108389601122	0.739135364344	0.00275691467756	0.000121392048263
GO_TELOMERE_MAINTENANCE_VIA_TELOMERE_LENGTHENING	0.0894393829986	0.772749575367	0.665717997868	0.104996137383	0.326240233659	0.0920011428065	0.965489812439	0.791975183249	0.635563392083	0.515311962194	0.886546581066	0.634701446592	0.405476851356	0.898192495684	0.000603201467408	0.795909638843	0.222238159032	0.880132324614	0.0916462928032	0.389728000186	0.709175833084	0.924644060035	0.909117717221	0.231172462845	0.560047128974	0.571418738135	0.591633256667	0.411077715214	0.501856853017	0.00278578887869	0.101153166674
GO_ORGANONITROGEN_COMPOUND_METABOLIC_PROCESS	3.34158596795e-06	2.72860290201e-49	1.3396898815e-56	0.00522914563712	0.999924104883	0.999999994684	1.76125985089e-06	5.78407461887e-45	1.46227569889e-114	0.999997783361	0.00587108626217	1.07413207788e-06	1.0	1.27463952476e-07	7.52894906638e-34	0.00395120181909	0.867373756504	1.0	0.188926025523	0.683907810271	3.47548440193e-24	6.98048924108e-29	5.54602612456e-20	1.0	5.89127691772e-09	0.0307050112883	1.37890459654e-19	0.0497786220048	2.45597417994e-07	0.00280540281245	0.999999999999
GO_RESPONSE_TO_X_RAY	0.0166896425284	0.25957097544	0.981690182118	0.966036621093	0.951054158134	0.279797707748	0.196951028765	0.93091555754	0.525940933327	0.700982407058	0.307687210167	0.878407660938	0.777479056097	0.521000747724	0.00098875863571	0.955119255624	0.294302865311	0.94464128938	0.277305063659	0.99057282185	0.719602024499	0.474459789783	0.837940055839	0.0770130406811	0.0334595305769	0.22924151405	0.0291320245158	0.788331705207	0.498501708672	0.00283260728584	0.0198012983757
GO_REGULATION_OF_GLUCOSE_TRANSPORT	0.644653639318	0.996583936896	0.999869926337	0.998755491393	0.306603495189	0.0325432049277	0.96685767495	0.832208783203	0.987026532204	0.896372902312	0.977010213668	0.655613535498	0.000167012400776	0.177624724976	0.0101077284215	0.95032848064	0.622746135875	0.482621679703	0.958399997783	0.0820875975978	0.924758345386	0.261400779795	0.914568748499	0.679967250394	0.809386904811	0.3050391501	0.861087096063	0.726875400564	0.264385662149	0.00290384956768	0.0223070460211
GO_CELLULAR_MODIFIED_AMINO_ACID_BIOSYNTHETIC_PROCESS	0.0468455865925	4.45004763569e-05	0.0108327417215	0.30617149428	0.361050181902	0.824131615915	0.290732271399	0.117873415904	7.38059699411e-05	0.953625402929	0.806737810918	0.633058933074	0.998952166282	0.0795952911359	0.000603134596388	0.732908471405	0.609666681358	0.999030840234	0.484563151435	0.0995144376261	0.0134638342051	0.00014671405841	0.000897315502402	0.467061296596	0.458816855478	0.410839449759	0.0297673253683	0.882524703774	0.417837996377	0.00295630985267	0.873241142316
GO_POSITIVE_REGULATION_OF_HISTONE_METHYLATION	0.722941018009	0.984166797533	0.48392164334	0.968269226076	0.337580049655	0.00213973259342	0.934307299575	0.997976768863	0.999053944221	0.275775146617	0.858699735087	0.99838481324	0.030140077593	0.936603757922	0.00048023931534	0.911678171309	0.041491272806	0.0499478895551	0.0649907013737	0.077353876965	0.990082345062	0.538789423318	0.992004035602	0.0635017996878	0.333065478549	0.763908339012	0.98568294285	0.546008905464	0.260454788763	0.00298283539767	0.0179970871688
GO_G1_DNA_DAMAGE_CHECKPOINT	0.00376588288084	0.0218042237842	0.823002951266	0.999986843377	0.99124986125	0.0674276236243	0.975333641137	0.837268297418	0.731558399871	0.894252303523	0.870586258947	0.999966396341	0.335530904122	0.571953176245	1.40848060272e-05	0.999822923119	0.522815917372	0.947828395371	0.936515650923	0.658463148926	0.992347083275	0.113794323534	0.953422438557	0.000122122858279	0.503063101819	0.390257938431	0.783915698122	0.0567507852981	0.00256551010458	0.00319835194957	0.135809756574
GO_MICROTUBULE_POLYMERIZATION_OR_DEPOLYMERIZATION	0.250520852754	0.872079836509	0.896606570829	0.683195284923	0.953717048858	0.5516813884	0.394478112722	0.981059964811	0.984756478998	0.195651288345	0.96317426517	0.230252214722	0.0848165301182	0.69983220776	0.997783792516	0.646203904281	0.217309253998	0.0920809764891	0.862705811954	0.947618953676	0.0590602345022	0.99686747023	0.996878441669	0.390359968047	0.691749619425	0.971343398976	0.843822817019	0.410459461089	0.760858524252	0.00323972692111	4.18637570576e-05
GO_TUMOR_NECROSIS_FACTOR_MEDIATED_SIGNALING_PATHWAY	5.92310318099e-06	1.34799434207e-05	4.88981774414e-11	0.146165859849	0.999617746111	0.999974444502	0.00139598693811	0.00132722472349	6.24589300209e-07	0.403034058389	5.83333428042e-08	0.0178896592385	0.999999043853	0.00832292053078	4.51787804311e-06	0.414763239568	0.426076860938	0.998767225136	0.723427793649	0.999816239763	0.00013192671633	2.01972633357e-05	0.000198139772901	0.0106657169093	0.548616471033	0.0855393825161	5.01308993255e-24	0.680999955584	0.000685595152313	0.00344609534198	0.00447667106905
GO_NEGATIVE_REGULATION_OF_DNA_METABOLIC_PROCESS	0.722788405676	0.999673543347	0.991216757314	0.87857309951	0.929529002308	0.000353481221691	0.999244192903	0.99120702466	0.992288006079	0.560610178744	0.700065034429	0.993052277946	0.122000476622	0.610522238226	5.72177705742e-05	0.963356938803	0.156465986762	0.935325669987	0.285334258309	0.636227665356	0.991043327491	0.621011208513	0.997734555115	0.0616723568325	0.51119781996	0.10163823203	0.606772696316	0.11646281494	0.314443791026	0.00346364631982	0.000266253381092
GO_ASPARTATE_FAMILY_AMINO_ACID_METABOLIC_PROCESS	0.193475327583	0.000163679020809	0.00622607810699	0.0856222471602	0.0291792897002	0.27958279311	0.0257805321075	0.179544970775	1.61309011622e-07	0.850668495776	0.43035082027	0.210324655387	0.459085245657	0.0677252018354	0.000466473691479	0.450323322218	0.424585223256	0.841801117684	0.696734970752	0.11667344596	0.0781138306536	0.0851701431759	0.703303492502	0.906072433529	0.312691606701	0.557137647101	0.440034355818	0.910720127432	0.649916607976	0.00353285469913	0.370097862882
GO_POSITIVE_REGULATION_OF_MRNA_PROCESSING	0.0448325349739	0.179967410707	0.746697708649	0.913399001815	0.542517261098	0.470351751113	0.715720482611	0.512922668085	0.919410478518	0.0269593641139	0.719846111688	0.627538697364	0.114870582586	0.589332826943	0.0117041575812	0.811467029136	0.00306744347709	0.186019402631	0.0618670984804	0.729635819841	0.963766998283	0.373231348886	0.660426835755	0.589183734359	0.550708684784	0.609524953012	0.317074548705	0.220344135761	0.520699326071	0.00378663407833	0.00665085290417
GO_REGULATION_OF_PROTEIN_MODIFICATION_BY_SMALL_PROTEIN_CONJUGATION_OR_REMOVAL	0.00170877968374	0.00133433240774	2.88392969029e-05	0.487481131733	0.985871117595	0.97950722201	0.0019218967558	0.147917943499	0.010545444311	0.00333375958842	0.000267124768075	0.00100201003054	0.91943382526	0.00145908248817	7.18564221906e-06	0.217822427427	0.0163780056447	0.735295828604	0.249677108888	0.997277560617	3.48303735766e-06	0.763655059393	0.253566508682	0.0240726086056	0.436317663965	0.847614748165	6.1227503582e-13	0.467138808397	0.0323901308635	0.00378695783791	6.11961942591e-06
GO_ELECTRON_TRANSPORT_CHAIN	0.000134125920574	8.84602336406e-54	2.68866087158e-47	7.07940625723e-05	0.866045353688	0.942789847847	1.45535334126e-29	5.29264929576e-26	4.06062501948e-50	0.0119849224097	0.00175631595175	8.20903258014e-26	0.999999902052	3.85446763995e-13	6.1281632539e-11	5.4985878212e-19	1.53482549733e-12	0.0675843442291	1.10843937023e-26	0.53107649295	4.7426738548e-22	1.9459870394e-06	9.45237090789e-05	0.999999992565	0.998025281326	0.999999536435	2.28717611209e-13	0.999066763977	0.977558695293	0.00383957432512	0.153317700041
GO_REGULATION_OF_CELL_CYCLE_G1_S_PHASE_TRANSITION	0.00766992426156	0.247065207858	0.891208240425	0.998605175696	0.949824526509	0.182588319385	0.938124708623	0.688980076111	0.849031076393	0.924885618264	0.38613498693	0.999984205096	0.467561391535	0.167516007638	0.000599761465686	0.999919362465	0.883046356726	0.981470560296	0.998122641785	0.735306839086	0.98710981124	0.268692540146	0.981081224755	6.79553339853e-06	0.0732831935189	0.0415958519536	0.670244968302	0.0255428581168	0.144239799913	0.00405660819056	0.020327035315
GO_PURINE_NUCLEOSIDE_BIOSYNTHETIC_PROCESS	0.0863526249995	1.69630648296e-09	2.51397357737e-10	0.173534201352	0.519934854018	0.818741330922	6.60919360841e-09	4.85303802102e-12	7.50200752442e-19	0.718830536624	0.00280218446864	0.000741756754327	0.999630510521	0.00116266887618	2.39081668169e-07	0.102195985143	0.197989325715	0.989848173171	0.000221234892886	0.664708880298	1.49991365987e-06	1.0926479032e-07	0.00847192192872	0.987964832361	0.737487282261	0.936242095901	0.000620241696176	0.914170403273	0.911198522867	0.00413090470332	0.805238490929
GO_GLUTAMINE_METABOLIC_PROCESS	0.950599891079	0.493214801098	0.807098960712	0.555434801175	0.326201662258	0.248080581109	0.0885193272543	0.659552811695	0.111978648974	0.690593207569	0.504839243208	0.0390863285668	0.176388569535	0.108090062531	0.0155473611287	0.536189665339	0.840588037333	0.196337969946	0.60893472817	0.395537261897	0.206501187072	0.110581403706	0.063536124081	0.989408612655	0.0941858837804	0.495178959773	0.233277207715	0.812305820218	0.481325512255	0.00454760360933	0.728755584177
GO_PYRIMIDINE_NUCLEOSIDE_METABOLIC_PROCESS	0.736478137975	0.201106813813	0.461046192823	0.390049379801	0.437659860463	0.79053818483	0.443324268453	0.271940873781	0.00701473138144	0.469339743713	0.287039428973	0.573841277954	0.960671019915	0.077269522317	0.0371842776282	0.929098520165	0.0875702844964	0.872455543107	0.572066750725	0.572221407139	0.146449981634	0.0488493286052	0.560549798897	0.805962547014	0.591940310169	0.0480795530244	0.227350470665	0.91979823054	0.417149292007	0.00491977866054	0.686712236612
GO_PYRIMIDINE_NUCLEOSIDE_BIOSYNTHETIC_PROCESS	0.816081381644	0.376880866173	0.695360551214	0.0858751978337	0.20134833652	0.833590604096	0.234791616472	0.222815042731	0.00297330172463	0.607164379462	0.591849029155	0.35117474832	0.912395271507	0.0237552706944	0.0359914346651	0.802135508708	0.111936117798	0.522811086351	0.316503712507	0.729489011963	0.259687272745	0.210654687467	0.39193791187	0.725848052355	0.16852549381	0.30528549419	0.600807521123	0.913688380344	0.495856533512	0.00495206732279	0.406333737738
GO_SERINE_FAMILY_AMINO_ACID_METABOLIC_PROCESS	0.957331360235	0.121597140533	0.0876855051179	0.0216852803831	0.0263560153903	0.326290707559	0.242164644168	0.444839319808	0.000438043864547	0.97882241393	0.767584311003	0.838147387265	0.943792706561	0.000485439175611	9.81787353966e-08	0.917695486702	0.472737102875	0.998152273536	0.8606969714	0.0543288491498	0.00381824523678	0.196920055519	0.604318844699	0.996107909698	0.00808377744182	0.419849068392	0.0156436969735	0.970977263369	0.112737232224	0.00497406950099	0.782879476484
GO_MITOCHONDRIAL_TRANSMEMBRANE_TRANSPORT	1.26251634604e-07	2.39537806096e-22	4.42667834254e-19	0.439390722307	0.881330230545	0.846081211744	2.25371222059e-06	8.37933089219e-07	4.06682186166e-19	0.188083934821	0.0656407860835	2.48527989334e-08	0.994621514264	0.00237398955317	1.26021586541e-14	5.73729163057e-05	0.00858454021148	0.743762991291	2.624571201e-09	0.778060234201	8.18619068454e-09	5.50766799063e-05	0.178771602938	0.999185071006	0.902240197009	0.999863824929	7.04517909068e-06	0.228810063391	0.609838437099	0.00537887431073	0.594212933674
GO_PURINE_CONTAINING_COMPOUND_BIOSYNTHETIC_PROCESS	0.443105084348	8.67530229551e-05	3.28364128e-06	0.177703234694	0.884289323395	0.948217641629	1.1861987511e-05	6.9499361648e-08	6.16125328826e-17	0.475492573622	0.00848349997439	0.00120895468601	0.998316958567	0.027993961263	3.28711637979e-07	0.0786655931089	0.350233420339	0.983837991035	0.0104800503238	0.776686296545	0.000362813162597	0.000129862330883	0.136723624559	0.939359889379	0.93777894581	0.713041895472	0.017163506378	0.964646459355	0.941082118666	0.0055246391012	0.994670727633
GO_PROTEIN_MODIFICATION_BY_SMALL_PROTEIN_REMOVAL	0.0335985827769	0.00723650853095	0.371459964581	0.794938591696	0.0669071997837	0.000393300185497	0.476853634412	0.966050270619	0.961902069934	0.000140110641706	0.983308417836	0.0738327736126	0.000330062967511	0.673990636815	0.000114432996017	0.011607302143	0.0439681303656	0.00966245241707	0.00260428477164	0.236581400427	0.801004219988	0.993611033888	0.935275008943	0.00906764857412	0.784991703126	0.998429092421	0.135871230818	0.00274899662349	0.0728001882343	0.00554321672686	0.160185676462
GO_PROTEIN_TETRAMERIZATION	0.734339463138	0.00271434369184	8.03533733336e-05	0.988898739716	0.913396224022	0.586179074444	0.571663829029	0.1646360315	0.0385202088517	0.596828114653	0.966364122444	0.852978153384	0.953010913777	0.396531803287	0.000799908123411	0.78532730007	0.705633081314	0.907693073511	0.66583719682	0.487097357642	0.0392767523002	0.0187983537003	0.0362965258142	0.77737913908	0.0336953676878	0.791064473198	0.279442481701	0.604203171008	0.0804332348031	0.0055621014706	0.0481333406738
GO_ORGANOPHOSPHATE_METABOLIC_PROCESS	0.782153343672	5.74780297878e-17	7.12253837262e-20	4.44949777888e-05	0.613619451902	0.969221188816	8.58816319124e-13	6.3927916385e-13	1.64494840494e-37	0.0437954326469	0.187443597493	6.08291052646e-15	0.999440574791	1.11613088013e-16	5.16729507812e-08	2.40487984028e-11	0.00513435157547	0.427226685917	5.80455949236e-06	0.0681205587763	1.00134175147e-20	1.1016764474e-19	8.34928687802e-19	0.999994771327	0.979325169503	0.995854604168	0.00558573866839	0.999999999128	0.929668948858	0.00612534736206	0.972453667956
GO_PROTEIN_POLYUBIQUITINATION	8.91497080786e-05	0.000803034668299	3.45658671818e-05	0.644393738806	0.553999175008	0.693901915332	0.283053149893	0.713942558532	0.0351752025022	0.000182574142987	0.309621315573	1.32417837067e-07	0.0632059450618	1.12450488404e-07	1.65597564883e-06	0.202035856043	0.000822126502879	0.00506422817817	4.15684778228e-05	0.987371595267	0.00788308439591	0.563088511405	0.779046630234	0.00622775392319	0.969302111037	0.827053917585	5.22122301073e-09	0.81728128706	0.136675004106	0.00614685422244	5.08205910794e-06
GO_PROTEIN_TARGETING_TO_MITOCHONDRION	0.00166970924056	2.54939350412e-13	1.26725469755e-09	0.458089831235	0.871332438698	0.890403240646	0.0132180377892	0.00402146241181	6.27540880702e-13	0.0255495977208	0.228960438878	8.39644114048e-08	0.889511576964	0.607216343165	2.51693024326e-08	0.000784968220876	0.00282837252535	0.206200454255	0.000332276955953	0.560944395934	0.000121875987393	0.317117781991	0.98220413691	0.973150722349	0.4698889766	0.999736272072	2.29749012882e-05	0.163155515113	0.0560312771019	0.00693805274521	0.580587645766
GO_POSITIVE_REGULATION_OF_MITOTIC_NUCLEAR_DIVISION	0.444932109125	0.595322376392	0.722513838552	0.963786369366	0.976526020592	0.632316847748	0.336618162877	0.840904268972	0.884112105444	0.995436393648	0.426829803168	0.988784832387	0.987565093893	0.347276912085	0.884104000199	0.955394899908	0.833032546661	0.994294345507	0.965555304326	0.983641049596	0.818356602524	0.236817007255	0.689560872455	0.203642843954	0.690084522236	0.563728958922	0.475620651281	0.671667963007	0.951449440116	0.00703287671814	0.00065471003825
GO_REGULATION_OF_TRANSCRIPTION_INITIATION_FROM_RNA_POLYMERASE_II_PROMOTER	0.142420038882	0.168210103705	0.0437172716066	0.686990103901	0.439264761219	0.627733131055	0.304604548751	0.614415706014	0.746251487611	0.256910983727	0.819744708915	0.158179448886	0.0948011122748	0.00561502515619	0.00972713247079	0.0148538573495	0.101095769413	0.358973145376	0.532892664192	0.9824191937	0.824094567578	0.963899975641	0.992843851124	0.633669173359	0.760836490573	0.91961943785	0.0522521052485	0.112968425327	0.291173530087	0.00718689568802	0.056473638633
GO_POSTTRANSCRIPTIONAL_GENE_SILENCING	0.012835295072	0.923662753281	0.947041717679	0.972091697919	0.0628888225598	0.000716890328597	0.973608678653	0.788252649463	0.97986669376	7.80620380341e-05	0.960253372306	0.977978250751	0.000415771387797	0.453012124722	0.00012307586614	0.0915243399792	0.000235382892436	0.0138874476088	0.0167875911964	0.0183182766009	0.952745439872	0.666750804636	0.370310288643	0.183316458545	0.978586089866	0.571659583014	0.976566318509	0.061956328662	0.806661413993	0.0074712732861	0.0865699769189
GO_REGULATION_OF_PROTEASOMAL_PROTEIN_CATABOLIC_PROCESS	0.00168983805833	0.0132938376179	0.0581112816854	0.859342117537	0.819178943725	0.376524303537	0.139259472117	0.664319781194	0.141139550254	0.0946436760814	0.582021947541	0.0340799829333	0.592886535447	0.011635930826	0.396988475866	0.336701689609	0.445439463521	0.46828420989	0.160790447256	0.909934292027	0.00316255372272	0.906074412293	0.828553327859	0.0223884435112	0.102577025844	0.552815772482	1.22116837007e-06	0.93703385472	0.0428965350186	0.00750120788432	0.000971595494591
GO_RIBOSOME_BIOGENESIS	1.88644900682e-45	8.49768785211e-06	2.34968887175e-05	1.0	1.0	0.871043734986	0.999999999968	0.000486720504596	7.88532826096e-14	0.999989733492	0.903791536635	0.999980973968	0.999989602318	0.999999999998	1.05068911185e-66	0.975913615232	0.9786497148	1.0	0.953990493937	1.0	0.999999998329	0.576269149119	1.0	0.981912247985	1.90757820057e-13	0.000180803324507	9.2625544506e-30	4.62983599954e-83	1.95722497893e-27	0.00773763084721	0.999999999181
GO_SIGNAL_TRANSDUCTION_BY_P53_CLASS_MEDIATOR	0.00223736882769	0.0186138574873	0.920273904274	0.999998869817	0.973712363729	0.186130260298	0.912877146253	0.714438928764	0.870818844713	0.983841565367	0.858801555971	0.999996842988	0.457545292863	0.784144581418	0.00072907999597	0.999390283106	0.369163299212	0.982525951831	0.712171157475	0.572068385799	0.992474281398	0.0421264608581	0.919200811606	0.00227165037408	0.262560664499	0.126187251278	0.322153724499	0.149567231752	5.70613043101e-05	0.00790317595849	0.0605946751154
GO_PROTEIN_K63_LINKED_UBIQUITINATION	0.337541492703	0.0117208317707	0.0241855182992	0.94414668489	0.61822960158	0.836461456598	0.872886562493	0.85789892705	0.298201748312	0.00332286968339	0.251411111457	0.00212052737233	0.0977686495033	0.0196478878003	0.00607027498094	0.040917260093	0.0556129639111	0.0480823125885	0.0036331999967	0.657836209101	0.715163838275	0.723964097614	0.887140299398	0.325661896315	0.663358300991	0.919066578775	0.00455851414829	0.902658486297	0.278079346014	0.00791840056337	0.00153056579782
GO_POSITIVE_REGULATION_OF_CELL_CYCLE_PHASE_TRANSITION	0.828156589951	0.857868091091	0.902939786631	0.693331183488	0.407432242878	0.59764661687	0.380453941072	0.354815607176	0.352528516268	0.917864737613	0.304337803569	0.949953514314	0.8999153259	0.111470862867	0.325350328996	0.854426677538	0.986342909566	0.948704091404	0.997588756711	0.883658420856	0.644431690918	0.770789581474	0.963142815484	0.0262955693101	0.168963443806	0.568474780195	0.403351250129	0.615005612562	0.95344964442	0.00792196601531	3.93690578876e-06
GO_POSITIVE_REGULATION_OF_CELL_CYCLE_ARREST	0.0255173594944	0.209374988029	0.842296887403	0.99999995084	0.999675503492	0.416127084143	0.990861427625	0.965632250396	0.935339428253	0.802893712627	0.863108778954	0.999985702767	0.260185839303	0.722836124599	0.00323453305858	0.999949789254	0.485469763721	0.887925158022	0.939251226666	0.809456192807	0.99216556293	0.159606650921	0.982696233405	0.000444127897327	0.711650049475	0.24170660939	0.692301066538	0.0165205447651	0.00282161725108	0.00808034490106	0.0102218230298
GO_BLASTOCYST_DEVELOPMENT	0.363156864409	0.857787373237	0.24298620972	0.999626689862	0.994574073857	0.685103782024	0.967377193159	0.88807597441	0.896354506285	0.896621440573	0.11186383661	0.97815426798	0.714401069266	0.591932903785	1.18661530994e-05	0.972867412652	0.423948998852	0.998792292815	0.929310495572	0.724900620768	0.853650514664	0.913981883834	0.915384585325	0.0113719523804	0.733083731486	0.892003262471	0.0222083833626	0.000137401828727	0.265224545488	0.00888163993425	0.0415279460282
GO_CELLULAR_RESPONSE_TO_RADIATION	0.0229796125794	0.0755219897383	0.826350791724	0.984890029844	0.235343189841	0.128925492819	0.919001906067	0.988708673968	0.997445828696	0.988595343351	0.483500590508	0.999806794712	0.808292990938	0.901660587035	0.0686425262313	0.999389961459	0.811849671392	0.999980507062	0.530008277651	0.203446139613	0.988559457672	0.657762203522	0.940031007099	0.00085740884819	0.0878231214093	0.0544141870613	0.302190299117	0.411876932445	0.0920602846253	0.00899760747892	0.118598640073
GO_PROTEIN_LOCALIZATION_TO_MITOCHONDRION	0.000906372117971	6.01087247777e-11	2.63514778e-08	0.66659214589	0.7905905298	0.862511277979	0.0230144842086	0.0069032531092	2.66829560431e-13	0.0237205594669	0.259823461998	9.97119291514e-09	0.792249160093	0.268501229409	3.4299696176e-08	6.92967426178e-05	0.00738112439309	0.0676128240805	0.000103230092596	0.611906341626	1.58695188624e-05	0.348743465751	0.957037323985	0.858121925023	0.684029403833	0.998785386264	9.14672032912e-05	0.41808311071	0.0297317041262	0.00940368300859	0.889561877359
GO_DNA_TEMPLATED_TRANSCRIPTION_INITIATION	0.5793268826	0.36081608872	0.636729521602	0.934253934177	0.384681378976	0.211651884791	0.27631530055	0.460106958867	0.841956341197	0.992085968529	0.713570866334	0.979930784854	0.579531119888	0.754475815875	0.000760202369052	0.965829392182	0.013501699384	0.960532761758	0.00478161182997	0.552293872308	0.996629694223	0.835465011628	0.988660029661	0.594518899723	0.734512609485	0.835751977927	0.322794790315	0.000528268383454	0.185352645947	0.00982358972799	0.00791116865835
GO_THIOESTER_METABOLIC_PROCESS	0.610892366757	1.04742242599e-06	4.67716873465e-06	0.0551196464605	0.50145362533	0.608520421187	0.254863087342	0.52315996225	0.00171968537437	0.0848253558166	0.88047375088	0.0250986679011	0.6870440571	3.9496542732e-05	0.00112223934942	0.0379827277463	0.712281268451	0.630186796765	0.13995814321	0.0713103636757	2.63160316357e-08	1.73753813884e-08	2.36036231131e-12	0.72921246053	0.353855627401	0.999157271502	0.686447358041	0.996311908126	0.955580328446	0.0101552126198	0.909705040157
GO_REGULATION_OF_DNA_BINDING	0.817784021915	0.962829841365	0.720202225291	0.716603960906	0.793219400254	0.989305625959	0.7580592504	0.820957774589	0.939356386101	0.742543179288	0.682370824824	0.990231012314	0.894642472555	0.0689698771268	0.248751164309	0.999401754219	0.147129463852	0.956323559379	0.929184336267	0.788407435879	0.739331587096	0.661900242184	0.591917510381	0.403298248199	0.303331904425	0.120735802541	0.569949586841	0.0150704794744	0.0127350557973	0.0101838899054	0.0216917875726
GO_POSITIVE_REGULATION_OF_PROTEIN_LOCALIZATION_TO_NUCLEUS	0.073494561701	0.52011462916	0.974013908964	0.842944713825	0.798502988739	0.153753479398	0.854408495854	0.834427527328	0.838298773769	0.977990503105	0.0312269390346	0.974926861697	0.748906812868	0.644358589225	0.0116986343465	0.995764119824	0.82990774432	0.999225509727	0.99387860076	0.440736928917	0.41070124476	0.0546595581188	0.890756290643	0.000223758079252	0.351791957962	9.36137622671e-05	0.000907050512178	0.0232118405332	0.857434244058	0.0105684822747	0.151291066885
GO_CYTOPLASMIC_MICROTUBULE_ORGANIZATION	0.746035087535	0.760187092847	0.486896530756	0.0151695120304	0.0198800444156	0.00490223195	0.00136574757787	0.996551804748	0.271644085732	0.00844765809874	0.835362731753	0.129952894984	0.0198199635947	0.163801042085	0.967849268261	0.0485624701773	0.250978332214	0.00497972777292	0.312097869548	0.793996093887	0.147934222403	0.812355607439	0.470209528693	0.484933454459	0.599119083139	0.938002776232	0.710403532567	0.62110298076	0.386529742236	0.0106784452921	0.00852231606206
GO_REGULATION_OF_CHROMATIN_ORGANIZATION	0.85353718359	0.99157101618	0.990003062904	0.985921649677	0.0543665863192	2.4339433946e-10	0.997247598297	0.99972098172	0.999996921563	0.0781764838503	0.948033487739	0.999929451838	0.00173706026939	0.60570763575	0.00316919098532	0.999255208866	0.041843719333	0.00196680287509	0.00110928065679	0.000141622760484	0.999999266974	0.232829040676	0.997885653539	0.000121875483495	0.362592795975	0.076983995008	0.995060778018	0.528511537228	0.438722951028	0.0107212195149	0.0551485209009
GO_PROTEASOMAL_PROTEIN_CATABOLIC_PROCESS	0.000225069022515	0.0203161271966	0.00014670944449	0.326771728646	0.531206186621	0.884977214022	0.00514513219279	0.182554160771	0.00796847617175	0.00290590687867	0.0222992948466	4.95600565989e-07	0.715194788666	9.18311120548e-10	0.0149262056178	0.158571233586	0.0298600118267	0.465189878737	0.000138853126734	0.97991147411	0.00179430645397	0.135077048108	0.166740198997	0.0104928078556	0.729789979652	0.998214869127	1.12931261109e-12	0.94769356082	0.0556087765183	0.0109841157259	2.04843502974e-10
GO_ENERGY_DERIVATION_BY_OXIDATION_OF_ORGANIC_COMPOUNDS	4.34325329764e-05	2.53141345724e-63	4.00490025391e-48	0.000583509898198	0.839295368454	0.40931113838	3.94290123898e-19	4.0095610061e-16	2.26144657748e-44	0.248735527339	0.00228955078946	9.45081658896e-17	0.999999607944	1.91595906652e-11	3.81304885514e-09	6.11213945875e-13	2.73323639713e-05	0.171591289112	6.3108660372e-14	0.294184721855	1.318020025e-15	3.74038120789e-08	1.9154677297e-05	0.999995009295	0.978517338537	0.999850908681	2.17913154067e-10	0.999960897854	0.687820901359	0.0113481494329	0.222702367473
GO_FC_RECEPTOR_SIGNALING_PATHWAY	2.70995615999e-05	0.0162344679758	0.00324778354833	0.10777357058	0.88827248046	0.983417179133	0.000143220684862	0.00372853333887	0.000167556390202	8.42515710967e-06	4.94858100798e-07	4.25570022318e-11	0.28730269075	1.05554859432e-08	0.000331368440423	0.0160042285697	0.0662131754646	0.271170431067	0.672913404937	0.951883943411	6.89276609958e-06	0.00322156167582	0.00201702121352	6.4746660982e-10	0.960868567095	0.855865888948	3.25850773738e-19	0.51803570337	0.552804656686	0.0113557956139	9.32699674055e-08
GO_REGULATION_OF_CELLULAR_AMIDE_METABOLIC_PROCESS	4.24468765489e-07	0.0709848844728	0.418207074436	0.999981884414	0.48762794449	0.00337896324052	0.99995608666	0.241985799209	0.352616565804	0.223420425331	0.604574956785	0.986289974076	0.00310386618689	0.42488886222	3.45535987895e-12	0.853465002781	0.00773638456246	0.818832352641	0.401737036257	0.0211416454515	0.979812377261	0.0118482647112	0.707342347597	0.0943765514474	0.12750709604	0.272980482923	0.000107609321773	8.1134369158e-14	5.6409648856e-07	0.0117206095013	0.711651687127
GO_SNRNA_PROCESSING	0.525346784258	0.504417569916	0.591781432123	0.866176777882	0.440054066718	0.3340956058	0.340039452025	0.34256694792	0.367325122659	0.922876043331	0.979171109943	0.536482144872	0.0939189914675	0.57821657163	0.000931608126359	0.723384592956	0.142437923421	0.846273371951	0.0213776321439	0.791583002427	0.97540176525	0.751568640474	0.978430060566	0.366219097684	0.917177894253	0.8361161618	0.857510300228	0.529506075963	0.126147985672	0.0118044934166	0.515201273735
GO_TRANSCRIPTION_FROM_RNA_POLYMERASE_I_PROMOTER	0.229999202455	0.798726208667	0.292700532931	0.964024822001	0.793673204218	0.387028799684	0.144827271306	0.471024853937	0.107851241677	0.905396447537	0.824065725031	0.433785836277	0.393265768532	0.313908922181	1.91071543562e-05	0.527810875385	0.211222752682	0.947796851737	0.137335731462	0.724440704134	0.269144694009	0.265523051094	0.868699883714	0.771556380555	0.447134393594	0.591413697715	0.0401637838466	0.00231284638043	0.233396894369	0.0120684909841	0.333012898626
GO_RNA_SECONDARY_STRUCTURE_UNWINDING	0.0684906813089	0.881332466217	0.995105119798	0.997327819034	0.677968246668	9.89088282302e-05	0.949636076934	0.803233446324	0.93897401134	0.0077738600199	0.692147861295	0.919501375992	0.00778658344937	0.91863996126	5.40248961115e-05	0.15506888515	0.00763566401858	0.240770321081	0.470996702026	0.199837255393	0.996321619164	0.736982356294	0.999629538237	0.0586404281888	0.26480715182	0.990649759226	0.195231837431	1.66373210133e-05	5.50225091308e-07	0.0121415128113	0.960214137459
GO_REGULATION_OF_CELLULAR_PROTEIN_LOCALIZATION	0.000187533953604	0.345727455902	0.883093232501	0.514791443088	0.57488302627	0.17163250907	0.655814104551	0.733745603555	0.403212302318	0.273617969361	0.0550168552396	0.0161358354356	0.39574941835	0.0535367992175	0.0442675669077	0.917709829109	0.702737695609	0.960719695386	0.596842930816	0.373287191571	0.042014557811	0.0609024642123	0.217248821801	9.35406596995e-05	0.276103501736	0.0127922357859	4.69718511499e-05	0.559514748293	0.694807504286	0.0122650642454	0.00142467722973
GO_NEGATIVE_REGULATION_OF_GENE_EXPRESSION	0.122695854882	0.905134061826	0.999935247639	0.99999963781	0.096941800619	2.25592282593e-05	0.999999997792	0.940822493762	1.0	0.206570990306	0.46236290643	1.0	6.83553340346e-06	0.968870769943	0.0121384877653	0.999999909302	1.5419312684e-06	0.810222012378	0.590887894577	6.68567768498e-06	1.0	0.800749540472	0.999899879855	0.000741193026125	0.00280498806403	1.18514822025e-07	0.986828881353	2.28283279995e-11	0.00206168033823	0.0123499580995	9.71030822649e-08
GO_CEREBRAL_CORTEX_DEVELOPMENT	0.949300820819	0.993978218004	0.908424709327	0.397759501111	0.293248307288	0.948093044305	0.925599183468	0.991689530176	0.999518036169	0.0705406106302	0.891192208716	0.754820405997	9.79076208702e-06	0.00232186619119	0.988630568999	0.262465057841	0.35418855804	0.0896744118698	0.982225587059	0.581788979521	0.989924751269	0.999967115639	0.999417466009	0.464061647569	0.920261044599	0.264790036562	0.9978861264	0.759061997985	0.999540540103	0.0126164635094	9.34411953752e-06
GO_NEGATIVE_REGULATION_OF_CELLULAR_COMPONENT_ORGANIZATION	0.951425697586	0.999106963183	0.980879903867	0.532430365629	0.956555395501	0.760169820204	0.52571925677	0.999993352318	0.996296565016	0.0273943539037	0.577472952393	0.218153327539	0.000212415044228	3.19124467445e-05	0.89877524931	0.598831353219	0.29592397427	0.119577038063	0.722801575748	0.945588494188	0.297297805346	0.967471503079	0.913948412452	0.00104378473198	0.834640881992	0.696974405607	0.486583092079	0.887611123614	0.996976110579	0.0128307456781	8.86563837719e-10
GO_REGULATION_OF_PROTEIN_CATABOLIC_PROCESS	5.3778196665e-05	0.00179683511226	0.0127301068856	0.424428096932	0.92377777691	0.891522341124	0.00314385273711	0.254046700813	0.00694058403023	0.262529782096	0.000105623310888	0.0803240577886	0.965981892291	5.26657584308e-07	0.0242233110926	0.812827862217	0.319946396437	0.900122486377	0.152776738804	0.9765816733	1.18817601071e-05	0.553423054566	0.450250928006	0.00195732892921	0.174854284954	0.472320636696	4.42057196474e-14	0.860253046916	0.0724305856633	0.0128578436328	3.62589783997e-09
GO_REGULATION_OF_MEMBRANE_PERMEABILITY	0.376085267173	0.00665545998446	4.73462101778e-05	0.743894694193	0.969436236956	0.813807204387	0.386793818418	0.698416614125	0.0238933300253	0.00615492235651	0.338171443514	0.0120440787202	0.334391940743	0.122652977582	5.33242510301e-05	0.139789854393	0.221611032889	0.195526625974	0.0494915713877	0.475396319693	0.00116394194788	0.00447908863705	0.3314799355	0.171531830471	0.727944340565	0.971806651113	0.045116791891	0.993579770729	0.513888226283	0.0128800845757	0.694323650106
GO_RRNA_MODIFICATION	0.0183248313662	0.0717106616812	0.029511960084	0.950789107979	0.832180832017	0.0279998365257	0.90309437162	0.363693085545	0.111390570146	0.529872371089	0.430362180946	0.706199507263	0.951754086171	0.881634622082	1.01775928247e-06	0.43415070681	0.427868275729	0.9453002792	0.632489563803	0.346236491382	0.885889309712	0.400098907732	0.928331179803	0.624559927791	0.317327520141	0.895646235044	0.0152685861903	0.0200680738087	0.00255664300475	0.0130229974856	0.912246205283
GO_G2_DNA_DAMAGE_CHECKPOINT	0.705107404735	0.947117728715	0.820145828834	0.953500443553	0.978003850733	0.240576563216	0.969120775657	0.982311105311	0.906097357553	0.771892494392	0.784157993207	0.984416905659	0.80191999787	0.44973295882	0.0326480570263	0.842114624661	0.528290730906	0.960655702654	0.994028105785	0.316521716756	0.907395822554	0.545807122397	0.978811404068	0.267227659805	0.888609057034	0.829581128824	0.948490733327	0.0327290071858	0.895333914417	0.0130895996558	0.0337866345715
GO_HOMOLOGOUS_CHROMOSOME_SEGREGATION	0.972717453432	0.963656551165	0.928450283153	0.784093656692	0.692292331981	0.757825856007	0.810473896391	0.972781124603	0.99686407295	0.791357538863	0.689140289175	0.919911134903	0.661971983343	0.681831167783	0.0777319064858	0.989897410894	0.834143843921	0.77583857282	0.714383225032	0.546972933688	0.994868334258	0.854135045333	0.918087095392	0.506461156146	0.411616523711	0.619529775145	0.996840470908	0.896374097572	0.448553598987	0.0136323237763	0.0304931175782
GO_REGULATION_OF_OXIDATIVE_STRESS_INDUCED_INTRINSIC_APOPTOTIC_SIGNALING_PATHWAY	0.295279403806	0.0469398296785	0.245798245986	0.744070890846	0.0553292419408	0.559799065959	0.309806565908	0.490902547415	0.142499563339	0.284752118799	0.288341052278	0.0327178137826	0.599726341041	0.355511171667	0.398994614696	0.464075867239	0.15200933496	0.351529742661	0.112754911422	0.118576480556	0.00953560212709	0.814245735414	0.796227544859	0.155905668291	0.548190223012	0.665921687413	0.0171806380784	0.322226795706	0.020632111047	0.0138568876044	0.12833371548
GO_REGULATION_OF_CELLULAR_RESPONSE_TO_STRESS	0.0821850661876	0.580776566926	0.817045614515	0.746680848644	0.273201927863	0.092897593318	0.761129326951	0.413011772843	0.569620839499	0.159272899518	0.160438061836	0.0400579141099	0.0239308586539	4.20282873575e-05	0.00224245753725	0.832673093266	0.0748623697537	0.714814016022	0.208287509084	0.0263255356733	0.252433317721	0.220268537603	0.791751687968	2.33987237703e-07	0.165949052637	0.179006512075	0.000137768888278	0.30249051633	0.0027798642203	0.0140960228775	0.00564671141477
GO_HISTONE_PHOSPHORYLATION	0.836075529404	0.660749115907	0.989885069163	0.860076056324	0.532676181569	0.288496418233	0.847918107056	0.95219256977	0.986701666969	0.90208064591	0.725507063782	0.826793975812	0.169947836855	0.335959156011	0.181641419523	0.961952850959	0.970618314682	0.727994256442	0.797565880704	0.338199343949	0.782393217027	0.103000765421	0.776471888009	0.643279451738	0.591574035381	0.907751561877	0.999397631672	0.935197612432	0.814022579362	0.0147432889039	0.019966967824
GO_NITROGEN_COMPOUND_TRANSPORT	0.283446591182	0.99927773966	0.999914487817	0.99576754923	0.738126450127	0.0123097941366	0.921712765523	0.855180944872	0.823522978289	0.00596092215606	0.952580629071	0.361626383835	0.00255373288533	0.698875830627	7.9018876892e-05	0.200117461914	0.191477958005	0.120331461544	0.0324826188616	0.00765542299588	0.934469431497	0.021886696155	0.413981298117	0.612375244257	0.587463070582	0.999092063185	0.890622897825	0.126684245043	0.0248156100579	0.0152195667438	0.559450432852
GO_RNA_METHYLATION	0.0122473853962	0.176041352597	0.284744299294	0.842911369773	0.784834453926	0.0417086102308	0.915945296488	0.830657766574	0.55198370714	0.850331983942	0.952695936173	0.237095374144	0.249184435603	0.754830803929	6.53891564782e-06	0.792797577122	0.0369111101873	0.692618091818	0.0635169065043	0.76022030738	0.990142326028	0.845349542279	0.990068557307	0.948241743836	0.408117110579	0.998153655276	0.187043441761	0.13147205283	0.0460300444351	0.0167524193181	0.838960711199
GO_PROTEIN_IMPORT	0.230402724176	0.00436806739841	0.115206552021	0.201518617233	0.122507987127	0.00405887497162	0.819250190975	0.711783811983	0.0726798903878	0.957161804163	0.577030937606	0.260878715572	0.0844622258441	0.00168658859228	1.33587713164e-07	0.506274717411	0.103307684589	0.603185488742	0.222937624625	0.0885714681292	0.567511894001	0.299836195916	0.987761581615	0.143720852283	0.537821489389	0.832433195668	0.25238162766	0.234961319494	0.260568424138	0.0176241382561	0.0342483978452
GO_CARBOHYDRATE_DERIVATIVE_METABOLIC_PROCESS	0.998161895567	0.000264770448078	3.44624417976e-12	0.000289084022103	0.0751198001833	0.994273605171	4.74981143424e-07	2.35340524148e-22	1.19179265261e-29	0.999515039906	2.42038640484e-10	0.000374415896695	0.999999999999	1.97053676314e-05	0.00698311311896	0.00901424656425	0.238387373928	0.999896374167	0.0911614627593	7.42758149428e-05	3.55321377838e-08	9.49681894561e-17	3.85767834313e-15	0.990158680638	1.001599963e-05	0.000923003164779	2.94424001343e-06	0.99999999981	0.880549446456	0.018321080242	0.999965629244
GO_DNA_MODIFICATION	0.618937594112	0.380486808659	0.490712137994	0.986357056938	0.544127419956	0.109913152246	0.846775167833	0.949295887292	0.97584333134	0.668042009825	0.621443809649	0.979247239287	0.00179741734639	0.51172709127	0.000114738609931	0.89236293031	0.0258199523109	0.357528336491	0.0313177653712	0.326409183172	0.930257344447	0.916516685922	0.989799236725	0.421381041539	0.717382074871	0.256464261199	0.723071910161	0.349888057911	0.680135524591	0.0185254137863	0.235641950424
GO_PEPTIDYL_ASPARAGINE_MODIFICATION	0.758900275078	0.272829258309	0.00387770510657	0.395974761229	0.0212029081499	0.774906266001	0.441352943126	3.2049992965e-05	0.000242812745744	0.981665015773	1.42029465876e-06	0.0322147989449	0.977172732773	0.406715740546	0.818834960594	0.956389350355	0.212315907997	0.892665510559	0.453793392558	0.0172996955516	0.353462336385	0.069924805542	0.0456788436464	0.000734626325514	0.0360478155487	0.0172884664411	0.00024093020734	0.950235794981	0.354001413073	0.0187694069402	0.963195296378
GO_ACETYL_COA_METABOLIC_PROCESS	0.600633304932	0.000477904374231	0.000547418539671	0.341813384686	0.365068284585	0.575957090441	0.131543327431	0.530318696589	0.163143139322	0.0945809864977	0.81156930582	0.225096068666	0.294843599162	0.000160870706234	0.00246936553918	0.501551008059	0.473201903489	0.434616649581	0.0789523534668	0.0582187061625	0.0377704567586	0.00373672667724	0.000121818478819	0.684691890988	0.922027943642	0.975493669482	0.873486689469	0.934474001313	0.958159248388	0.0201667712572	0.876209078388
GO_REGULATION_OF_PROTEASOMAL_UBIQUITIN_DEPENDENT_PROTEIN_CATABOLIC_PROCESS	0.0156281973386	0.162337709968	0.380027217197	0.930920503836	0.852152755051	0.564369840553	0.497879802585	0.849050900692	0.352897804836	0.264869866269	0.652377810757	0.292901313423	0.490688548059	0.0254919131394	0.2856235915	0.695648642713	0.315693206579	0.643351856316	0.33033437853	0.854838146363	0.0586750093045	0.909462067488	0.876356409522	0.0266909871013	0.0608953828449	0.502731147899	0.000343039107988	0.901781453146	0.0428564140684	0.0205046869795	0.00140012868477
GO_STEROL_BIOSYNTHETIC_PROCESS	0.560409289834	0.0345523580227	0.00645216394353	0.972430933772	0.993085565913	0.989571520442	0.0294501376192	0.448511833417	1.00624313664e-06	8.04687529484e-06	0.994815896097	0.152325852328	0.001792489497	7.283951935e-09	0.0123174272714	0.990230971283	0.96955318742	0.999860648899	0.231052871001	0.933738510992	4.80914232188e-07	5.34632559896e-08	1.64906196859e-11	0.712264394396	0.885250009118	0.998519849687	0.125497214918	0.984355285317	0.753942511532	0.0208047219531	0.346031877685
GO_NUCLEOSIDE_TRIPHOSPHATE_BIOSYNTHETIC_PROCESS	0.0142060192007	3.24342330605e-12	6.09633285786e-09	0.10364479174	0.850139475861	0.94941447963	1.46307459384e-10	1.18766978731e-10	1.40029701587e-17	0.398102091433	0.0483021101565	4.06043007532e-06	0.997669913435	0.000780878902928	0.000560855693068	0.0160902168289	0.0288705391027	0.978624652399	4.47812565628e-05	0.986369424435	1.20782411778e-07	1.46655718472e-07	0.0576488642885	0.999686854175	0.939226517841	0.991594697901	0.00341173225921	0.98643020094	0.953867933579	0.0209451699782	0.753853472344
GO_GLUTAMINE_FAMILY_AMINO_ACID_METABOLIC_PROCESS	0.92318802736	0.00850589797267	0.682199309105	0.567792958379	0.170954318593	0.284523768098	0.0194270715894	0.142663381841	0.000574041966828	0.520894355336	0.700965708602	0.249563231818	0.761307004022	0.0624680460288	0.000702752561092	0.121791986972	0.848756168647	0.451976429485	0.626299134472	0.357779821004	0.0232170383804	7.5880174407e-05	0.000237246813986	0.999106683027	0.187520989255	0.493158921996	0.148327228275	0.993846040829	0.472963911292	0.0212220161499	0.718151666022
GO_POSITIVE_REGULATION_OF_TELOMERASE_ACTIVITY	0.0466862166369	0.273285571838	0.410174748652	0.855076895055	0.65004432108	0.0106585893726	0.218395498987	0.264263803209	0.324130844869	0.417390477427	0.979230614726	0.765868643925	0.500489731974	0.596361689634	0.14146475377	0.935074533868	0.228310319866	0.267976954908	0.33599395606	0.0999246699693	0.268014742078	0.66280435762	0.483195019452	0.0818423124444	0.613703059295	0.838510683597	0.656385923376	0.0297442395599	0.138150002136	0.0212861039875	0.00612518529419
GO_POSITIVE_REGULATION_OF_CELL_DIVISION	0.555245800751	0.707007086222	0.909395595145	0.937694232442	0.993923787751	0.807795614153	0.724667570168	0.943107432589	0.953173963731	0.999421740967	0.687753266257	0.994893960328	0.981140648407	0.731801481153	0.997471711562	0.994887645975	0.994966315708	0.999973410258	0.999111754994	0.995689597011	0.871402834135	0.633208713744	0.895514572235	0.128744262259	0.577237268545	0.0539817076323	0.577675515157	0.790864311383	0.960180730889	0.0212940762271	9.30804760008e-06
GO_ANTIGEN_PROCESSING_AND_PRESENTATION_OF_PEPTIDE_ANTIGEN_VIA_MHC_CLASS_I	1.33400627147e-05	0.000357280693876	1.42273957065e-07	0.0388683976848	0.87008575212	0.99872957662	5.37238213309e-05	2.83530415123e-05	3.20516435004e-08	0.0468637357767	2.11434450814e-10	0.0238673743732	0.999999838741	7.45162508192e-05	0.000656213864108	0.734745062155	0.267538374626	0.999367271099	0.366597023452	0.894342970615	9.92306504238e-09	1.46096268828e-10	1.03152796388e-08	0.00351523530767	0.309014537033	0.0224761522667	1.80908184309e-25	0.98384196789	6.35117996556e-05	0.0213901880804	0.00014136831992
GO_PROTEIN_DEPOLYMERIZATION	0.156635681236	0.71110331451	0.552902900059	0.954267529849	0.999966633696	0.947038179486	0.587286904241	0.964675606574	0.743696978438	0.0200123750562	0.929644567153	0.0146973049944	0.175000889094	0.471342143442	0.975132983722	0.346630200075	0.345414067377	0.238747774021	0.520739698145	0.999469620918	0.00472921095695	0.279842665242	0.25175916944	0.320245544936	0.964094166184	0.981858238295	0.212601478359	0.638092572959	0.990406770572	0.0214620568631	0.00285497624333
GO_GENERATION_OF_PRECURSOR_METABOLITES_AND_ENERGY	0.000360708580021	6.01506173468e-66	1.15016768371e-50	0.0104493402644	0.853232347059	0.637922746081	6.10180790668e-18	1.17274403166e-14	4.19721912622e-48	0.213281127168	0.0389136696511	3.81366461789e-16	0.999999988787	2.55855639344e-11	1.2775892331e-08	6.94729837747e-14	0.000241209402978	0.39659182501	1.46513900357e-14	0.680294286176	8.86770389091e-18	3.93486410224e-10	1.40523883215e-06	0.999999958896	0.997147061572	0.999973134077	9.02258799275e-09	0.999998599354	0.0260787897806	0.0221073381008	0.551483162561
GO_EXECUTION_PHASE_OF_APOPTOSIS	0.288833402174	0.382529923388	0.913615389893	0.721913912738	0.729178235403	0.270535025036	0.899904370266	0.733356625906	0.683963640179	0.0823310257538	0.234307442472	0.146991875532	0.153435921773	0.122185388002	0.00728503081821	0.744909667593	0.417421713465	0.341787084394	0.127498647361	0.314466757199	0.700104013312	0.161789722878	0.178551914125	0.0410081122817	0.587408325214	0.981454699557	0.260108391041	0.273025875019	0.825763770067	0.0223460528322	0.235927160194
GO_REGULATION_OF_SYMBIOSIS_ENCOMPASSING_MUTUALISM_THROUGH_PARASITISM	0.318104822497	0.613268353779	0.152785701708	0.56386850888	0.764740687567	0.855346643867	0.408108972931	0.189170496322	0.555007531711	0.943403315949	2.8341138159e-07	0.998525914595	0.998850554951	0.482788253429	0.000187008313069	0.999444430958	0.142938874164	0.999843194773	0.87962231659	0.97818549228	0.187334567864	8.0660486487e-05	0.00162525111829	0.000131190703749	0.951459666204	1.43048593071e-06	5.79247814871e-06	0.00880425758512	1.21324497351e-05	0.0227006708266	0.542140784903
GO_RELEASE_OF_CYTOCHROME_C_FROM_MITOCHONDRIA	0.237572829379	0.0263585879651	0.0151098636108	0.260050828296	0.245060987783	0.492327698382	0.0154966952708	0.121154239303	0.000469646629521	0.483110096999	0.0154670066496	0.0130594894154	0.716390456046	0.35218563025	0.00893890913459	0.235705189487	0.435816460456	0.841922552952	0.681456064416	0.856163056755	0.048931256753	0.426483316592	0.342024455313	0.100333663845	0.621934467382	0.674192097758	0.00402558967742	0.991843087809	0.182707806131	0.0227993551853	0.899265545419
GO_NUCLEAR_TRANSCRIBED_MRNA_POLY_A_TAIL_SHORTENING	0.143603169305	0.491916632172	0.915145184444	0.998807158897	0.746074963792	0.28826932389	0.85257898173	0.332892010725	0.782342548916	0.32331874974	0.503653389961	0.691445208671	0.0146696347465	0.773303023055	0.000554988138975	0.852742818847	0.135678384323	0.575231033236	0.170087584422	0.614061625266	0.993623145952	0.68759147061	0.893209588161	0.0650322320567	0.520921404754	0.708166732221	0.410638071794	0.027594678887	0.00955502607916	0.023481643211	0.195021534361
GO_MAINTENANCE_OF_CELL_NUMBER	0.875776497184	0.968578395142	0.988842075814	0.624360129313	0.0154737068574	0.00548802901033	0.720744615769	0.830985632053	0.997970578551	0.660737361251	0.984373768622	0.999924216519	0.0333447424098	0.00226062780682	8.67866336232e-05	0.999984313201	1.15110321517e-05	0.691225105134	0.74894144168	0.033396959658	0.999999963311	0.978614577036	0.997702765705	0.571138822296	0.298937335137	0.0547741703129	0.999398871979	0.149107907255	0.734935248684	0.0237473633812	0.000100753652203
GO_POSITIVE_REGULATION_OF_CELLULAR_PROTEIN_CATABOLIC_PROCESS	6.56406402472e-05	0.000214289856478	0.000140163507535	0.516297134655	0.941806019497	0.9971761575	9.89262079717e-05	0.0553223383619	5.17390720415e-05	0.0153220258	0.0102391478492	0.00431377094509	0.998598411603	6.56462511114e-07	0.00571306122922	0.486711417415	0.0257874991918	0.770154681642	0.197216828287	0.990757541936	1.9093343755e-06	0.138331962397	0.293175188623	0.174506413814	0.571542327179	0.755652055204	4.09153647327e-17	0.956775269127	0.0476508936124	0.024516405129	1.21884823798e-06
GO_GLOBAL_GENOME_NUCLEOTIDE_EXCISION_REPAIR	0.0901694239764	0.245470810355	0.071413286555	0.738073791761	0.390887155667	0.441701581775	0.0161843666268	0.0537238297643	0.000282205867869	0.423847755457	0.801693989349	0.0538812001649	0.539727474995	0.00011524904268	1.14074624776e-05	0.538752154906	0.00642146882128	0.776613623029	0.0385540780034	0.761740719563	0.925643962639	0.822062317109	0.943450083592	0.841911448647	0.317534631597	0.698858014035	0.0146397840681	0.441779322162	0.222350791142	0.0246972506439	0.0473953946381
GO_PROTEIN_LOCALIZATION_TO_CYTOSKELETON	0.388311802614	0.848113946754	0.959826546809	0.306241006766	0.416753501103	0.00509676247139	0.00792644324867	0.639339419128	0.683557096654	0.615322275189	0.985456349839	0.706423533723	0.215754106893	0.0867386112352	0.947625408661	0.517578256431	0.175376351734	0.358252075015	0.60887252793	0.634117935452	0.493430512101	0.823547596264	0.970078764562	0.00686948333793	0.852506043124	0.984814571913	0.985913587982	0.465446106579	0.927358517676	0.0248427687425	4.47346866049e-06
GO_REPRODUCTION	0.9984920415	0.999999732431	0.999902624856	0.982679107676	0.80212427677	0.145515268903	0.910014915055	0.884013425275	0.999999104708	0.995499647407	0.952094490764	1.0	0.959250454889	0.995703277758	0.579788727243	0.999999999854	0.999850515428	0.999996686106	0.999999155537	0.884186896832	0.998976667071	0.914913342948	0.999159528934	0.00503635883634	0.244820413366	9.58787985217e-07	0.99857708119	0.563090436248	0.678546662403	0.0249279072985	0.000249390200749
GO_CELLULAR_SENESCENCE	0.0718014471989	0.499699153747	0.855209156381	0.930395702789	0.982715551264	0.267422484671	0.989867118041	0.872168785929	0.30310867887	0.766952160067	0.100873095029	0.637983415752	0.607154294762	0.740677116459	0.246367880068	0.804853358457	0.206048744084	0.96289060211	0.535310242406	0.571364271433	0.667613672878	0.105578479981	0.631107476698	0.0515378759922	0.513072347392	0.140792236399	0.442963012584	0.0116928790447	0.00192511551978	0.0254480247196	0.0987036869621
GO_SINGLE_FERTILIZATION	0.86173174883	0.168214995861	0.0369246682849	0.735727899091	0.791426298282	0.273438629196	0.000156422005449	0.0307595121968	0.0150633288085	0.00292784858143	0.929454323717	0.380498964372	0.0823624298108	0.329527134362	0.357354627317	0.360908009202	0.579189993388	0.922675616058	0.0983582093419	0.960853073861	0.0375856119686	0.920509918505	0.551172967231	0.176912186531	0.968102317166	0.626318098308	0.081496819439	0.503415954552	0.276022925148	0.0255865134324	0.00642487091011
GO_MALE_MEIOSIS	0.630600022803	0.97338349071	0.925213146808	0.240044558206	0.709313334377	0.859908495653	0.410500904559	0.722029495276	0.99291098051	0.701504107916	0.67168738084	0.680701680552	0.933943854144	0.824424546319	0.369659535076	0.353167128285	0.93760250715	0.840472317059	0.854098400053	0.807884910687	0.744085630298	0.977145335143	0.526175412142	0.121021420367	0.737675124146	0.766023469127	0.97808977466	0.819471063519	0.545872851989	0.025682263346	0.0209949561778
GO_ONE_CARBON_METABOLIC_PROCESS	0.54607441647	0.00142910883202	0.798895782403	0.48774782709	0.125809096348	0.600938419921	0.623328774175	0.128298234533	0.00597626862485	0.933049720405	0.947545248466	0.999554202506	0.992587437271	0.0146548356711	0.070339374317	0.993573425623	0.480742220139	0.978868749825	0.950341475113	0.124467802588	0.449029178111	0.092905036895	0.444434425716	0.895347094788	0.406249274754	0.903848788794	0.521695626582	0.939105168689	0.0440365227278	0.0258988544269	0.833786489606
GO_FIBROBLAST_GROWTH_FACTOR_RECEPTOR_SIGNALING_PATHWAY	0.0886490553811	0.369746355228	0.296506605759	0.128805811026	0.261683912383	0.625110086213	0.601165337336	0.284905715263	0.443923936558	0.805418783122	0.91614741208	0.104052516055	0.761054547767	0.159278089378	0.000225602553904	0.701915665666	0.248228268841	0.90458888484	0.766104402894	0.847649929967	0.766376422223	0.534264006482	0.778128685707	0.466580621167	0.0045767364046	0.553996095492	0.440751844803	0.222921811291	0.6355085228	0.0259030213191	0.136835980189
GO_ANTIGEN_PROCESSING_AND_PRESENTATION_OF_PEPTIDE_ANTIGEN	0.177837509098	0.0592251934403	9.81001884621e-06	0.00458975873706	0.775603406662	0.995303223947	0.00466134600847	0.0145614434644	2.69376170944e-05	0.000201049956648	0.00152306143318	1.11279959607e-06	0.971026716943	2.91720068096e-05	0.0373261885385	0.0473488755898	0.236737403541	0.593986867149	0.0230370541024	0.956804701107	8.52583122412e-18	3.82016683667e-05	3.18602982914e-06	7.51252226484e-05	0.539173835319	0.730424398384	1.23455221381e-12	0.9999881678	0.127851175446	0.0261464053229	2.807996922e-07
GO_GUANOSINE_CONTAINING_COMPOUND_METABOLIC_PROCESS	0.974327743253	0.530752629743	0.312617418486	0.0170700892091	0.348854135677	0.390398472022	0.142608068286	0.10428891561	0.0054162861873	0.426951926084	0.451218887435	0.00517961073791	0.679963687048	0.344410865208	0.599552229028	0.1258421188	0.118484783167	0.146971181291	0.00216926213016	0.0119280262182	0.0111897551602	0.215736899432	0.557398089099	0.989093926874	0.856336589376	0.706643420514	0.443714109631	0.984144747897	0.451656225129	0.0282996897176	0.567393040426
GO_REGULATION_OF_NUCLEOCYTOPLASMIC_TRANSPORT	0.434775093218	0.708629909785	0.99732477883	0.840323834075	0.787600634605	0.393802106303	0.997771550118	0.773020585681	0.999255060218	0.974809896896	0.0620593462534	0.962884607278	0.212150961491	0.340942515585	0.502410035752	0.999108809007	0.956927815002	0.941969981263	0.999783908898	0.0793303503099	0.982795911265	0.212053378379	0.904570154375	0.0138363785418	0.19721817886	6.66052621373e-06	0.0807149828069	0.392089646381	0.365346623984	0.0285303128937	0.0503330091409
GO_FATTY_ACYL_COA_METABOLIC_PROCESS	0.648659258503	0.0131100425161	0.00486979726544	0.1215172996	0.298699569095	0.675323057813	0.693638381668	0.70686745183	0.0455044331572	0.0712600725418	0.891143546665	0.0498095756267	0.633857383683	0.00588066581373	0.00120118502917	0.0764137756029	0.66479996049	0.521234898772	0.324492424287	0.226102547073	7.56513163083e-07	0.000128285016059	4.89261597927e-07	0.387773478414	0.153082608994	0.983441067155	0.52225865547	0.996162698067	0.960948469448	0.0290139780548	0.577045910952
GO_REGULATION_OF_OLIGODENDROCYTE_DIFFERENTIATION	0.325175848722	0.819382042462	0.834430849123	0.0674709539739	0.604810419041	0.492437508094	0.922498985001	0.564288980459	0.126620027894	0.899506209428	0.134189516665	0.906106989994	0.570083630189	0.00339320076373	0.308198356231	0.901207501167	0.00174370831387	0.953273851155	0.97868313367	0.587980259637	0.978552610865	0.407636132507	0.927753735376	0.0767932501718	0.385592398058	0.855846126076	0.69404084466	0.929038428981	0.986292772679	0.0290155329467	0.00831683749917
GO_ORGANOPHOSPHATE_BIOSYNTHETIC_PROCESS	0.960453889806	0.0284936641432	0.000194941640704	0.00148023113974	0.123029849371	0.688327997168	0.000165273215412	4.02781722054e-06	1.12494052689e-15	0.363212154889	0.73992990449	1.88972421808e-05	0.790285165487	1.15801918018e-09	0.000141480660613	0.0247239373752	0.0703209432385	0.852148352395	0.0129620520554	0.245980712721	3.08289546284e-06	6.27287881445e-10	6.61645680905e-09	0.712602245762	0.649087080916	0.872035076686	0.352474593536	0.999999496703	0.739199548888	0.0295166627226	0.995156407722
GO_B_CELL_ACTIVATION_INVOLVED_IN_IMMUNE_RESPONSE	0.879098054232	0.889176213917	0.331817545309	0.897230062403	0.798090536119	0.0755544005036	0.733296883333	0.571610642465	0.503134880772	0.94877210695	0.216286752396	0.943495196284	0.714331377166	0.799020868017	0.0830772459801	0.975667267531	0.448956699688	0.920932045403	0.725661002788	0.865144290065	0.747168968779	0.343229798208	0.630113588313	0.374572178049	0.553515477051	0.0326532993115	0.27600075642	0.118530894874	0.380525628847	0.0295828253395	0.0391054027203
GO_SULFUR_AMINO_ACID_METABOLIC_PROCESS	0.274999507647	0.0699612973958	0.204498098105	0.0965983532825	0.0522658450649	0.0195321172665	0.164405767939	0.456798644205	1.05308591585e-06	0.945665265761	0.777686694895	0.368226716128	0.542332734542	0.0214237079346	0.00706335627931	0.590864581033	0.44860402808	0.93244428926	0.693872686074	0.021797443285	0.0589424908783	0.0465876542984	0.0170351398172	0.535335669186	0.808635338642	0.776789162732	0.0937615654954	0.581801019648	0.237115354282	0.029635661217	0.750503151658
GO_ENTRAINMENT_OF_CIRCADIAN_CLOCK	0.679711561189	0.313619446283	0.188323182606	0.508450077803	0.0999173259144	0.223390039548	0.81507881083	0.831314634685	0.858580430223	0.648271563543	0.596479232321	0.260599374409	0.126545118635	0.0154294765414	0.360032735521	0.889701697675	0.909554113522	0.16951921496	0.734887991641	0.0679379154357	0.999301172057	0.0832073429346	0.365418777171	0.00432838096267	0.599914816713	0.896744730528	0.756788422439	0.573601320486	0.324212003033	0.029789950358	0.46865865468
GO_HISTONE_MONOUBIQUITINATION	0.567079455914	0.41266408966	0.423346061198	0.180076582885	0.00059424019153	0.00599260737193	0.365607226786	0.926012383831	0.965648982001	0.0987165642215	0.85272758875	0.863122686814	0.185977839302	0.28488689095	0.00219815525819	0.496583406969	0.141883148092	0.0321026009882	0.0241692700839	0.131218822916	0.80183141963	0.91350964286	0.978838603338	0.0552968022914	0.629908220187	0.352206692643	0.627788812356	0.939468566306	0.377953871478	0.0297997272775	0.249019430956
GO_PROTEIN_MONOUBIQUITINATION	0.267888416077	0.0526278173994	0.0919047300846	0.733173758838	0.0175302527714	0.0181862060118	0.576298551428	0.958452003476	0.959902580778	0.0219257451045	0.933529541539	0.132338782665	0.0075715142686	0.077738513235	0.0013325849295	0.341969822581	0.127647349765	0.0150513443928	0.00106967674124	0.207241610523	0.7457746349	0.560731072677	0.940874404911	0.134211552098	0.588946136835	0.634081609104	0.83802649394	0.958168217779	0.524767336816	0.0301273808928	0.0613688731084
GO_RNA_MODIFICATION	0.000407706462179	0.107879797256	0.344204489346	0.992865315807	0.967209524719	0.0252824907337	0.963234714888	0.86825419849	0.0533779190439	0.75320209694	0.969143643475	0.276086182389	0.447058288738	0.879322731503	1.21854927585e-10	0.451019133268	0.0575009295696	0.722417210946	0.00121323598668	0.827022508235	0.928814702729	0.65937304455	0.993748013617	0.995544447942	0.802142835431	0.999936263179	0.00915890584177	0.00554020096966	0.0110730325281	0.0305817328575	0.813428728856
GO_NEGATIVE_REGULATION_OF_CELLULAR_PROTEIN_CATABOLIC_PROCESS	0.191270489666	0.821719087241	0.588547109631	0.765720133524	0.713684536022	0.037991598877	0.871967028076	0.887363972791	0.944108609746	0.251455533524	0.696340831079	0.966052632449	0.0442500264843	0.371815061721	0.566148560104	0.953915454729	0.206990712196	0.814567119768	0.895680325709	0.63392542421	0.351472805776	0.676186978276	0.917005804767	0.0833188206251	0.116224401346	0.90974828825	0.247957554821	0.452017000551	0.538351206314	0.0309650164474	2.26792887237e-07
GO_REGULATION_OF_ESTABLISHMENT_OF_PLANAR_POLARITY	0.000196714879179	0.00281568285524	2.1644165077e-09	0.0525356432439	0.269514029494	0.972644773975	9.53549540175e-09	1.02301570242e-06	8.49737356641e-05	0.139095747561	5.12859733507e-05	0.00137909417399	0.988096227924	9.44084583338e-05	0.000135198431586	0.574492313249	0.144037185029	0.833768714294	0.621912722547	0.757655769302	0.000546012639801	0.214570438041	0.843379858157	0.237054252787	0.162704128723	0.0391463142581	6.51991399396e-15	0.930101546737	0.919841404485	0.0310894401409	0.00077533654448
GO_TRICARBOXYLIC_ACID_METABOLIC_PROCESS	0.10675056647	8.34259861815e-13	1.55971848056e-10	0.0310464069007	0.926956961442	0.0467310528306	0.000331076198132	0.0141030033891	2.01691053866e-15	0.493789200458	0.688660356871	0.0022275685164	0.972841900551	0.0017962651644	0.00183131952319	0.000869236213471	0.699632975658	0.188651247003	0.000244973267913	0.405058838398	5.05041328332e-05	0.000937721765833	8.11799360134e-07	0.998296144786	0.955336819835	0.85909144969	0.11385486963	0.935788932502	0.968254396853	0.0316661583311	0.583318718896
GO_CELLULAR_METABOLIC_COMPOUND_SALVAGE	0.557311555336	0.231947163266	0.0757142591272	0.127155763915	0.23060649493	0.571216481857	0.00985322517697	0.135776869311	0.00206486228521	0.190440563439	0.256075443168	0.139546586062	0.943028086334	0.0914932391784	0.00120962704863	0.875444710656	0.550206600605	0.81295103352	0.272787264271	0.267551261606	0.0517002312503	0.245103573484	0.27552501988	0.0382740067711	0.863703546653	0.614644725267	0.373896263535	0.864234911476	0.144164875905	0.0323717637331	0.741105827746
GO_REGULATION_OF_CELLULAR_KETONE_METABOLIC_PROCESS	0.000155281381051	4.99892722143e-07	1.05704007786e-07	0.524648161624	0.715773765773	0.973147194856	2.68060376249e-06	0.0117522452832	2.28779002025e-05	0.127728551377	0.0220464322919	0.00824133317188	0.999926476205	0.00494715640628	0.0167005336957	0.312545531183	0.279397296408	0.989187856295	0.348841424104	0.901377870414	1.32434002742e-05	3.27181326768e-05	0.000403896025353	0.487191137133	0.975010659078	0.865327533074	1.95903198971e-05	0.77034453864	0.0325266219857	0.0327830984372	0.0396864743668
GO_REGULATION_OF_PROTEIN_LOCALIZATION_TO_NUCLEUS	0.0699101156611	0.444691879426	0.984214963118	0.674539583582	0.71773480804	0.556996840188	0.964295275256	0.580240439811	0.904479092249	0.978747707711	0.0552036978747	0.89641790318	0.558527173151	0.448703814278	0.110950915497	0.998661421452	0.748584367571	0.991508032774	0.998671634892	0.281406494673	0.836826251513	0.553143005675	0.841341115436	0.0157572491531	0.298561450606	2.74322718472e-06	0.00652871179329	0.102459651202	0.480505620161	0.0336733506714	0.10605309937
GO_HISTONE_UBIQUITINATION	0.665750967607	0.505754103614	0.38231023297	0.415397721687	0.000608950201889	0.00372332900711	0.52851387827	0.937406054069	0.963545993575	0.00359870187088	0.960232896574	0.824441981533	0.0203037097267	0.339503615085	0.000428791991715	0.440366427359	0.0169070993625	0.00135029806716	9.00170457786e-05	0.0854663670839	0.728428612599	0.950646350249	0.990785639502	0.165187662858	0.57618944125	0.645030174525	0.482803047412	0.966950466882	0.634666706568	0.0342559529733	0.0389209632048
GO_PEPTIDE_METABOLIC_PROCESS	9.51366167522e-27	2.56081532126e-36	1.0348007304e-37	0.997775468547	0.999999999889	0.999997678907	0.472311959761	9.80737422736e-25	2.89621119857e-63	0.99999990851	0.0793657091124	0.136008764084	1.0	0.93113864046	8.75044489021e-52	0.707296486218	0.98300695619	1.0	0.42753957869	0.999957533278	1.35348588366e-05	5.2926730813e-11	0.114382451576	0.999996712807	3.42916009354e-12	0.00100140163864	2.33779140142e-29	1.37532654181e-32	1.16757449269e-17	0.0342742381847	0.999999770046
GO_POSITIVE_REGULATION_OF_DNA_BINDING	0.377654422728	0.635810177703	0.733017216158	0.841678937159	0.937416682405	0.9987780476	0.52486556371	0.995170565343	0.963972657289	0.244675291265	0.388310174676	0.440190605048	0.941690938339	0.0641608393537	0.550891085136	0.500819229674	0.107754767052	0.894640186189	0.753434375312	0.894706507783	0.300868362642	0.389568508797	0.478998510853	0.648537815053	0.762693334252	0.244090547772	0.123161465502	0.234745612846	0.123449263602	0.0345757178541	0.0244917431203
GO_POSITIVE_REGULATION_OF_PROTEIN_COMPLEX_ASSEMBLY	0.125406543231	0.704977725361	0.638970981938	0.540001151024	0.831713544489	0.142085017569	0.785040393094	0.878135656791	0.173242463088	0.35828635975	0.0235252532099	0.182257389713	0.493049665336	0.222499638663	0.00520320332774	0.768233839746	0.608918686336	0.800300075367	0.750661841399	0.743065653831	0.543290200752	0.0911761281422	0.648608297782	0.000415756298279	0.37914594506	0.463219778486	0.000232799041097	0.78243988277	0.216244606249	0.0349138663756	0.12626719947
GO_SMALL_MOLECULE_BIOSYNTHETIC_PROCESS	0.926644822567	2.30286026273e-09	7.78979997302e-10	0.00145726710737	0.253459153616	0.999466495463	0.00284496412734	0.000470635835883	3.60001869433e-18	0.459191822693	0.865657294467	0.203521101587	0.99684292917	4.15026826826e-11	0.000395797817368	0.406179785727	0.975498144456	0.999999997587	0.784667051397	0.537763360123	4.76484722309e-12	1.06463187445e-14	2.17784527992e-16	0.999673132915	0.24071883472	0.961476622621	0.0134531131579	0.999665347273	0.0444418409227	0.035959761539	0.996360223506
GO_DNA_ALKYLATION	0.776678794346	0.777237051525	0.935390929169	0.962912462639	0.125319185671	0.000229952352528	0.902937640337	0.94246602221	0.986050979222	0.280937278364	0.747361853939	0.99557517913	4.15031294235e-05	0.751144670399	0.0080228418833	0.468355253057	0.0289006381781	0.0306562224272	0.0223438432518	0.0107758086601	0.990710977223	0.949283250199	0.89492704671	0.0797106259348	0.856414599527	0.504329435809	0.996801527086	0.599251599737	0.931511338357	0.0361449844234	0.126737506969
GO_MATURATION_OF_SSU_RRNA	2.88555244295e-10	0.224099680845	0.217678310969	0.989539441909	0.999687216073	0.185743536187	0.989600519306	0.420198177073	0.0219465351694	0.999939253031	0.542198559459	0.88608864051	0.984687523554	0.99124044926	2.89144597445e-11	0.866580230462	0.393321912671	0.999857777266	0.83491038779	0.994161006385	0.966741691191	0.310689818513	0.990594786319	0.343683738466	0.00601688083009	0.371498025774	5.23837034141e-10	3.65246400043e-11	0.00170922768476	0.0364787272592	0.99916460273
GO_POSITIVE_REGULATION_OF_DNA_TEMPLATED_TRANSCRIPTION_ELONGATION	0.156339886361	0.550157764878	0.345278523488	0.686759045411	0.622826889869	0.00594593960629	0.371691643779	0.448010870113	0.838939424408	0.0447265910518	0.503644785148	0.787589025069	0.0670138537783	0.67718346932	0.0821030402715	0.468398689638	8.02094898063e-05	0.455215023985	0.000977260765177	0.280495652874	0.843734892683	0.919551601698	0.980979285362	0.135482559977	0.127959985783	0.863887455444	0.563066636801	0.243421919154	0.0545166635703	0.0371316517718	0.538759019008
GO_PROTEIN_COMPLEX_LOCALIZATION	0.805666660055	0.795080638341	0.826440749403	0.00151362415883	0.0332259818622	0.000142945800049	7.716714009e-10	0.00869495873899	0.0595849574966	0.495504111674	0.99885085283	0.353670663191	0.859866365091	0.352290624858	0.979807199408	0.906353805451	0.35384949919	0.771750259189	0.00133544326165	0.881379335512	0.219160001399	0.595332701312	0.634738390924	0.823649821437	0.886584947368	0.953628095446	0.857873727871	0.990632209838	0.74024531982	0.0373845402185	3.02107634419e-07
GO_TRANSCRIPTION_FROM_RNA_POLYMERASE_III_PROMOTER	0.245673291156	0.501627402355	0.0714359599594	0.31023349837	0.419638693365	0.0768259594594	0.0112209761985	0.357639289301	0.0208682268405	0.231361539758	0.947962062667	0.0944166097083	0.112100621884	0.102797259952	6.72938141291e-11	0.667063152393	0.000755804250686	0.592982612561	0.0143911157796	0.677427542275	0.531661973564	0.924707240894	0.946891368892	0.287397005952	0.623249394274	0.999293961298	0.150543838796	0.25068725055	0.44261567593	0.0375210860193	0.253438185346
GO_MICROTUBULE_POLYMERIZATION	0.473724913882	0.740545315984	0.827496703571	0.546075841618	0.710675813239	0.224153488876	0.124502418515	0.961242434714	0.908400826493	0.0775243569292	0.681412229009	0.107256553966	0.0355169132887	0.774883479023	0.9252253844	0.149075978277	0.315020029167	0.0234106922462	0.827891652406	0.88130299999	0.203533311702	0.998578997527	0.99004208447	0.359913774212	0.359281299217	0.886582344728	0.693247791292	0.17008644539	0.565833025713	0.03821431714	0.00178158052285
GO_PALLIUM_DEVELOPMENT	0.814694216475	0.998486811718	0.982674937217	0.658452202056	0.633720029908	0.994088079691	0.947650147094	0.995785962981	0.999735273397	0.227698472365	0.927519561275	0.699102292417	7.63944139271e-08	0.00258458400374	0.997297708428	0.179555628184	0.0902064795537	0.0578009084669	0.99878758263	0.876947344486	0.989164894328	0.99998675441	0.999455680212	0.885517245111	0.99009234905	0.531948579552	0.998671841099	0.57326356903	0.999906431288	0.0382541073219	0.000136546023139
GO_PROTEIN_K11_LINKED_UBIQUITINATION	0.277499760506	0.0202032920122	0.00516057949416	0.569436515951	0.917436802968	0.988455596107	0.297800805827	0.166078282307	0.0287945573144	0.0129144462645	0.664675864932	0.000859177195094	0.340114418621	0.000848199212314	0.0356105763234	0.0450611703829	0.0993839855262	0.348641144265	0.0284785378318	0.982011659417	0.0513310069734	0.994114061454	0.830700882437	0.998031707777	0.962097489139	0.990061459353	0.103381419445	0.77258179478	0.906657482807	0.0397509036288	0.00405629308396
GO_CELL_CELL_RECOGNITION	0.099604868769	0.214324211727	0.452687292941	0.619733933105	0.544051288868	0.11141167153	0.000493561425287	0.0328837100844	0.000335780004946	0.159845973318	0.934442692004	0.060462079649	0.0252930729838	0.621225103665	0.287681009539	0.266327629223	0.206848967247	0.458241030164	0.0335375384958	0.300307992459	0.434481313126	0.700701231033	0.336636776892	0.570421986934	0.380954862394	0.927431059229	0.00334598551599	0.899721738657	0.400183830245	0.0403157239536	0.0406731715181
GO_SYNAPSIS	0.902928114154	0.878253552837	0.706203482916	0.736494347161	0.568502497047	0.723179239714	0.636802625393	0.817566064403	0.976910903166	0.62965143427	0.549861700698	0.87006599982	0.801755758892	0.852591991687	0.0349420904072	0.970796259014	0.772576102084	0.68394176337	0.707765079522	0.247531164524	0.935742738426	0.855079596188	0.873804569309	0.612613492853	0.493900913588	0.396833817094	0.980622410768	0.722166650931	0.202391017774	0.0410892546876	0.270183347958
GO_DICARBOXYLIC_ACID_METABOLIC_PROCESS	0.225298019331	6.80194161088e-09	0.000737031513892	0.0513271349267	0.287871715365	0.199968119945	0.002955851829	0.00571196275327	8.33355584722e-13	0.697990826009	0.737062939579	0.592291301413	0.999518182953	0.0151661168699	0.00914981072147	0.0356058601521	0.5560309391	0.872932221991	0.441959983634	0.375877534759	1.18711214815e-05	0.000473338851059	6.35883289555e-07	0.990717480537	0.416165932911	0.867833070834	0.0452117671343	0.998596709031	0.644028609073	0.041974898502	0.979508310474
GO_SUBSTANTIA_NIGRA_DEVELOPMENT	0.0948850857556	0.00982645428741	0.000945048246647	0.121217427902	0.741282233837	0.99937908079	0.000121330082905	0.373049728886	0.0675179021493	0.0342438737391	0.27556699646	0.00112455228419	0.117026775295	1.40977714318e-06	0.677085666278	0.00292707590074	0.0931442795223	0.0921198834206	0.278706129742	0.999868313161	0.0532371310624	0.661156511367	0.557043684118	0.979275893311	0.976875054863	0.998444638207	0.029642506817	0.939550373408	0.998822053251	0.0433400671248	0.00100822234014
GO_NEGATIVE_REGULATION_OF_CELL_CYCLE_G2_M_PHASE_TRANSITION	0.778431869572	0.663459640081	0.527917850161	0.619659221791	0.96709332315	0.801787692964	0.964459784719	0.982381314859	0.961322366133	0.339126003765	0.620259802116	0.979307990047	0.625712557948	0.16080991429	0.0874817447085	0.743454848267	0.129937293851	0.537843073756	0.832195987913	0.877326268872	0.983625411137	0.811241263038	0.916113553681	0.566555293859	0.865340408956	0.447180749832	0.82692498259	0.0123354889563	0.483731402399	0.043481657751	1.94788266953e-05
GO_RIBOSOMAL_SMALL_SUBUNIT_BIOGENESIS	9.02072318881e-15	0.00289724375339	0.0156279034754	0.997301872751	0.999985887651	0.531755431128	0.997764417092	0.0384071479848	0.000237682240316	0.999998517009	0.518492643453	0.94648059366	0.999331582556	0.996863947609	4.27670949571e-16	0.975066577082	0.600489919044	0.999998117464	0.947487175819	0.999682134793	0.986462650975	0.144805866094	0.997795200231	0.51566365722	0.000293703535934	0.108542056038	2.76382169577e-12	2.79274932793e-16	2.90159593561e-06	0.0450260804493	0.999916357702
GO_RNA_CATABOLIC_PROCESS	4.95897909754e-25	6.31188489822e-06	0.00312980679075	1.0	0.999999999996	0.999249441252	0.999999999745	3.42672154797e-08	2.70009334037e-13	0.999585413949	0.897650701186	0.999997689255	0.979122598218	0.999999950903	2.63457407159e-35	0.999999772311	0.925892170635	0.999999999205	0.993811373722	0.999999999958	1.0	0.187254555216	0.999999959193	0.995591686388	2.49894319779e-17	6.91184275878e-14	2.16539745128e-07	2.40521454412e-52	2.81479791774e-26	0.0462613258157	0.968921622782
GO_POSITIVE_REGULATION_OF_ACTIN_FILAMENT_BUNDLE_ASSEMBLY	0.618650938789	0.46955982442	0.669379822365	0.714607722798	0.695576657643	0.568700256994	0.352166369088	0.132928861063	0.467209397067	0.755952358865	0.275564384787	0.832487162756	0.907780890355	0.735040673993	0.260946889047	0.878453684011	0.98692233034	0.803829256971	0.990022277699	0.0283865092981	0.0566473885309	0.107003422237	0.104195257923	0.0114377736509	0.00691461224799	0.162323916833	0.0060816710691	0.708613095175	0.761190459136	0.0464523050729	0.684767813725
GO_CELL_REDOX_HOMEOSTASIS	0.451023929962	0.395475405385	0.347181334416	0.42004454786	0.059621116602	0.657582222959	0.00397395227334	0.00351714274529	4.45669671007e-07	0.507886441786	3.21423932632e-05	0.0372604720671	0.997884761908	0.288666901968	0.0261036664109	0.717581612306	0.820394753446	0.996247432807	0.108621714679	0.45735593854	0.00274947807549	0.00191736084235	0.0372645253739	0.440178436206	0.110195026584	0.192483046374	3.62897222873e-11	0.910319365092	0.00119859251862	0.0467197810245	0.774923844819
GO_REGULATION_OF_ESTABLISHMENT_OF_PROTEIN_LOCALIZATION_TO_MITOCHONDRION	0.00639571259326	0.0326309743662	0.0290387919849	0.716647303625	0.59476788233	0.442816841938	0.205469416825	0.616353528059	0.103117376845	0.0226982213265	0.543706413376	0.00497778762777	0.51014740797	0.529328899401	0.000375231219293	0.00764150170124	0.360084423805	0.649272400599	0.0131643110205	0.522544795742	0.014018427341	0.266973731436	0.629035081338	0.351617169604	0.659512687058	0.794583773108	0.00739792598051	0.553811079533	0.682596208626	0.0468303906237	0.163389773551
GO_RESPONSE_TO_EPIDERMAL_GROWTH_FACTOR	0.469292200164	0.878688934401	0.960686734078	0.840051672034	0.24418892145	0.195905688749	0.952922442573	0.929693631989	0.807773487935	0.841725913544	0.0774347720177	0.940499584256	0.367387889642	0.268731886383	0.0333989683392	0.985318866889	0.946208464922	0.732307574998	0.91860534478	0.106966052857	0.760737709061	0.146582423857	0.55051395357	0.0570773441776	0.0278886586515	0.345969081171	0.494485319561	0.00506701141448	0.478563789282	0.047662474493	0.667773575089
GO_REGULATION_OF_MITOCHONDRION_ORGANIZATION	0.00485040382301	8.54148649174e-05	0.000174558349121	0.833876942243	0.738683798738	0.719475078006	0.350994789115	0.323513167346	1.57805032231e-05	0.0135063742026	0.167404679959	0.00309908566522	0.904847303069	0.0705151374901	1.49417406071e-05	0.0071299141435	0.127747133021	0.760960186327	0.00188668929613	0.643952634222	4.86244143025e-05	0.150205418383	0.190393839438	0.0823854214121	0.722056637229	0.820355366175	4.83095030531e-06	0.815012507575	0.282142483123	0.0476725444792	0.539009811411
GO_POSITIVE_REGULATION_OF_DNA_TEMPLATED_TRANSCRIPTION_INITIATION	0.0329281978916	0.235894718176	0.0717174298449	0.662154529843	0.648968349874	0.178048160798	0.740964410955	0.504314720582	0.742961873135	0.755067107139	0.218904027653	0.715246511855	0.624459647774	0.459627795272	0.115969707562	0.418839545616	0.800673097523	0.756920979163	0.771063259637	0.66822352021	0.825816890565	0.777363903659	0.978479063098	0.033376775798	0.00727756739507	0.293259874205	0.0237136731751	0.13286364356	0.101134914825	0.0478146763763	0.205806259011
GO_POSITIVE_REGULATION_OF_TRANSFERASE_ACTIVITY	0.396348282383	0.583926927571	0.323527385453	0.581594815945	0.99880191564	0.919820271065	0.656263718502	0.730103420517	0.539963217962	0.0296744671246	0.0541045594539	0.0696108252109	0.421445583878	0.00540810160627	0.79867522097	0.795237551423	0.585803083278	0.615910211923	0.998876424994	0.714632491722	0.0030486982012	0.275970290087	0.647773544558	0.00370638683523	0.377714293977	0.107138421964	0.000629262724954	0.482486341703	0.705224924289	0.0482986348089	0.0019357350043
GO_NEGATIVE_REGULATION_OF_PROTEIN_CATABOLIC_PROCESS	0.0658143117774	0.830115181341	0.771405567222	0.359104943164	0.867885088371	0.292841526976	0.876776041107	0.921535647773	0.851449127631	0.684876854152	0.0454643623903	0.913538448968	0.281826832025	0.0463968168044	0.813245461896	0.986894969466	0.475166272442	0.948963961889	0.937427912664	0.862947151447	0.225540232203	0.831406749656	0.927635586816	0.0196619377978	0.109156178777	0.800249282754	0.116356384982	0.237495231061	0.478605627098	0.049216117765	1.32512649701e-05
GO_MITOCHONDRIAL_RNA_METABOLIC_PROCESS	7.78700505691e-06	0.19269439665	0.960863441168	0.916498627038	0.991790981132	0.192451019677	0.900943201412	0.548780850148	0.0291317152682	0.763728474543	0.851265120147	0.473526748373	0.375941165805	0.365035968043	8.66299973508e-07	0.0935560413187	0.0565019159692	0.752735052039	0.037504482445	0.649485305202	0.677523576956	0.26065711133	0.991911996484	0.957592707702	0.981630375582	0.996218336628	0.0589526077179	0.0242790850437	0.135499765658	0.0497751586541	0.316984547802
GO_POSITIVE_REGULATION_OF_MITOCHONDRION_ORGANIZATION	0.018643536986	0.00425572857479	0.000210131074038	0.67822362303	0.717844125266	0.567586677912	0.378017565884	0.697301427084	0.00416454186789	0.00328677898117	0.13563896568	0.00293172537989	0.746764635779	0.337015181711	0.000206218279484	0.0129365946417	0.0882041488066	0.425715790473	0.00717853766593	0.637649457116	0.000215034731965	0.161144408682	0.458984431225	0.0711143987601	0.755291524423	0.96045599072	0.000296181811736	0.922220192291	0.769870177619	0.050245916517	0.264455659699
GO_PROTEIN_LOCALIZATION_TO_ORGANELLE	6.30850600998e-10	2.51687354418e-05	0.00239226775163	0.855584933546	0.842502313974	0.300376794842	0.854824947742	5.24827890025e-06	2.67753019433e-12	0.963336421919	0.794989086896	0.713553978737	0.963939520835	0.197587521696	1.795963443e-08	0.973624221271	0.688363673769	0.993083211646	0.536127192869	0.99855142721	0.980570917595	0.886468063969	0.999231218555	0.468605908368	5.75017370033e-11	9.61338189604e-05	1.79488717453e-07	3.37008912716e-14	2.62022932024e-10	0.0511139487225	0.0230710281438
GO_REGULATION_OF_INTRINSIC_APOPTOTIC_SIGNALING_PATHWAY	0.00306279818068	0.00801538779432	0.334173466012	0.878594240846	0.852518097201	0.938322243096	0.116987761374	0.148993957172	0.00447555922792	0.757526226294	0.00578896079371	0.160886172618	0.997292311143	0.176215498759	0.00502360344104	0.803550641361	0.195878119493	0.989642162675	0.191890879595	0.258100156712	0.000931590155002	0.0137883529592	0.00370789184968	0.00652429514191	0.256192592777	0.0906961537184	6.44320648348e-05	0.504094592306	1.39701154032e-05	0.0534097692641	0.82125529009
GO_PROTEIN_AUTOUBIQUITINATION	0.57682872318	0.218897226376	0.0905813230157	0.254393063834	0.181094158361	0.643348134209	0.830454562346	0.818831851423	0.695197033693	0.159470198027	0.981674500654	0.000242991139946	0.0803767827899	0.00256686108261	0.0838481225146	0.214842042621	0.081522720002	0.0467627620965	0.00508404544298	0.528679660103	0.0593255137871	0.717469013453	0.19344591698	0.385106644385	0.992370279537	0.999400822559	0.152615127535	0.96199609692	0.457163691024	0.0536620069018	0.306969348358
GO_NADP_METABOLIC_PROCESS	0.243551497699	0.375447407729	0.0590002111144	0.156273121655	0.30255122887	0.985714565331	0.408195665167	0.000165105931949	5.40205327458e-05	0.189070179071	0.261738566954	0.284682763897	0.908259204663	0.000525179716021	0.0656233799665	0.308795621589	0.414030666031	0.99192552604	0.515231096476	0.823113110097	0.0133855977359	0.00103894080363	0.0288002609674	0.936745429916	0.658070806978	0.619224669623	0.00320467156039	0.623757036282	0.545987864829	0.0564385749369	0.801000088844
GO_RESPONSE_TO_CADMIUM_ION	0.968256160374	0.521735437034	0.081659015357	0.155557822206	0.843457717528	0.365637852151	0.00132310910467	0.00126393851222	0.0153124559188	0.9273351106	0.761917343526	0.879595275952	0.980066274482	0.00044721864686	0.131133718571	0.855208593632	0.966230514419	0.988914586048	0.929520148245	0.824187713905	0.0227733693497	7.27116302013e-06	0.0403266195404	0.184511201735	0.754719101292	0.911387933977	0.810827423329	0.995675317643	0.685261503837	0.0565072106572	0.02360329854
GO_ORGAN_REGENERATION	0.860795954193	0.888304206995	0.955533737196	0.958377229276	0.968206109756	0.848296880491	0.72472504989	0.341955758915	0.604232897857	0.999839266707	0.0207953531329	0.999999179648	0.999975462236	0.999546379919	0.57636951482	0.999995335662	0.999673680484	0.999998468804	0.999999023855	0.840266316805	0.633200270492	0.0242122907102	0.207227377777	0.00976930824131	0.528435591129	0.000677132243393	0.0876250204792	0.0941465667209	0.105375409989	0.0566275324507	0.79233367037
GO_THIOESTER_BIOSYNTHETIC_PROCESS	0.288603533919	1.19476496213e-06	4.17731946889e-05	0.0440747323397	0.346989806973	0.792522215568	0.389079672275	0.61144486582	0.00278937118444	0.0652397733356	0.835175650517	0.0129949303936	0.71300226084	0.000229804003919	0.000187792986288	0.0356563390271	0.450297535694	0.299320189322	0.0142748480131	0.182162699513	3.40233260109e-07	0.000227577306364	4.29377246978e-06	0.615873997471	0.425416179977	0.991210722534	0.309429256596	0.993082065911	0.988047146427	0.0568390474178	0.892600477451
GO_LEUKOCYTE_MEDIATED_CYTOTOXICITY	0.569187813953	0.808567687599	0.146929789285	0.567733556537	0.779180007829	0.768591381614	0.353874969554	0.179935733728	0.426160193058	0.113364864243	0.549774577859	0.343650374872	0.839801693735	0.836595523458	0.812540257123	0.456218662732	0.85514726033	0.714324490324	0.274777198204	0.431372237148	0.0935469048991	0.612483012256	0.128494178505	0.538002522922	0.543781216752	0.192150457428	0.209270437334	0.974404021257	0.000354563448973	0.0573861690421	0.804540092875
GO_NON_CANONICAL_WNT_SIGNALING_PATHWAY	0.00110777250615	0.00498249581069	8.99702249811e-07	0.0513623328718	0.175771703437	0.970888237828	3.18141203911e-06	0.00113535204854	0.0133553825687	0.00942111880434	0.000178054362234	6.86957828746e-05	0.88886880202	0.000463490154472	0.000393554327619	0.13979400015	0.419601153925	0.310422874675	0.729481936674	0.623552874092	0.00103092994436	0.390363279306	0.953056621441	0.0785843119799	0.135267986442	0.0397082604153	9.31020487058e-10	0.948640962583	0.989484547426	0.0583508411325	0.000695587575136
GO_REGULATION_OF_TRANSLATIONAL_ELONGATION	0.191377214125	0.011338012033	0.0645407735702	0.416471990088	0.891409137385	0.478158271889	0.732826488456	0.164861722995	0.00636496817795	0.0866683371746	0.617402325126	0.118393136442	0.668123139915	0.203690285475	0.00023265621055	0.0794955035257	0.471210841458	0.797038982255	0.0427028189359	0.946880071551	0.0878182514522	0.770156762954	0.755947936447	0.794504251009	0.617804011687	0.803301625648	0.012496995383	0.0390153298916	0.099159989819	0.0591773392461	0.59261080166
GO_MATURATION_OF_SSU_RRNA_FROM_TRICISTRONIC_RRNA_TRANSCRIPT_SSU_RRNA_5_8S_RRNA_LSU_RRNA_	2.1460020516e-09	0.05362597394	0.111049174758	0.980655380163	0.998827836576	0.338571578195	0.969719072018	0.531559783855	0.04878845126	0.999055058078	0.637158978752	0.821678778979	0.989510277545	0.968848509741	2.93160707313e-09	0.837178962624	0.486476855795	0.999939205427	0.684355721535	0.993741286552	0.943479435449	0.263159673369	0.993706140053	0.580858895124	0.016078703203	0.433064862689	7.60287344775e-08	1.66757786101e-09	0.000193435626299	0.0594802563619	0.998026409144
GO_SMALL_MOLECULE_METABOLIC_PROCESS	0.999313044126	4.23258882375e-25	1.41336617654e-31	6.92053413522e-09	0.0817749227223	0.969797297748	2.59028308624e-11	1.46174555854e-22	6.30202988318e-74	0.954798022873	0.112160613661	1.26728358348e-06	1.0	7.84611790709e-21	1.21280653381e-08	0.000515458575377	0.673330361338	0.999999999949	0.0237473065927	3.5214788378e-05	4.99946333109e-38	2.13451951198e-50	3.55310855859e-55	1.0	0.328465986949	0.937272051417	0.000366371590409	1.0	0.1515845887	0.061083218121	0.9999958672
GO_CELLULAR_KETONE_METABOLIC_PROCESS	0.889910522798	0.000117468070778	4.02813060939e-07	0.342126514844	0.272618301524	0.994951151417	0.26840299005	0.087433250905	3.44669325535e-05	0.25892655174	0.334444891341	0.056890147843	0.83630181856	0.0334614499922	0.65905878575	0.0400877117809	0.206521737397	0.52617839669	0.623372806325	0.395619579642	0.0080706890762	0.00106226903629	0.138647666152	0.999071790077	0.902942444514	0.990610590174	0.426437292501	0.78460572334	0.69264828313	0.0612632695377	0.354296109603
GO_NEGATIVE_REGULATION_OF_CELLULAR_AMIDE_METABOLIC_PROCESS	0.00548182526625	0.752934852078	0.910775438334	0.999402329967	0.0178259689293	0.000511651238856	0.999628515273	0.348731736169	0.990905944883	0.0101762144521	0.925912884358	0.989366062627	0.00019034177733	0.425416867088	4.5895387e-06	0.66345753549	0.0111548088867	0.0293460217774	0.0304109382717	0.00109522062919	0.998231819604	0.262707786853	0.614953202148	0.0465945410269	0.833624407027	0.42151675119	0.868511116806	6.54077029294e-06	0.0093177557143	0.0617777404483	0.0611702890729
GO_OLFACTORY_LOBE_DEVELOPMENT	0.976089182983	0.954221648213	0.944473993565	0.152400630054	0.367227418398	0.816325974568	0.409858102764	0.985656070215	0.995827662362	0.860907191338	0.963039155783	0.964523832961	0.00593390833871	0.119895515042	0.837288339292	0.387503460667	0.220008411111	0.329825072555	0.964139930683	0.150338471972	0.883401625111	0.953996537187	0.992704553667	0.432844042932	0.490275619792	0.06145212327	0.972444248579	0.807346207063	0.992350497161	0.0625803458292	0.000166350295872
GO_HIPPO_SIGNALING	0.0169129532232	0.450649837093	0.471818444758	0.0280118687124	0.487432954503	0.0426324924956	0.32394945786	0.805099777732	0.957530063237	0.729254735846	0.00414278786288	0.906223831634	0.375933098031	0.605381777469	0.35820623498	0.998482823052	0.71786026926	0.961061992823	0.849216535541	0.25942991781	0.962133010706	0.808051945359	0.498988765869	0.189475748517	0.0238338356063	0.027091148986	0.360118046248	0.070533124899	0.987305314692	0.0627724652017	0.769388403772
GO_POSITIVE_REGULATION_OF_NUCLEOCYTOPLASMIC_TRANSPORT	0.558333143115	0.850134612497	0.998474405224	0.943138233964	0.915893986949	0.148719967817	0.990774156217	0.96663516027	0.994100322457	0.985510659457	0.0319344245006	0.988583689598	0.690045744265	0.747217543187	0.187286798265	0.99522052599	0.995580716075	0.989089897704	0.999760362998	0.27076386685	0.692375639526	0.0216353217605	0.949744494623	0.00147968061591	0.0989268930943	3.46562138626e-06	0.0508018074399	0.172112554831	0.709984507302	0.0635835849474	0.516180472443
GO_ANTIGEN_PROCESSING_AND_PRESENTATION	0.206536581011	0.230607952997	0.000164922348426	0.0104234442429	0.780483852605	0.994053754092	0.0147625386557	0.0480577252074	0.000215501618283	4.02504346431e-05	7.5364047808e-05	3.44348812334e-07	0.971496761576	5.30135600245e-05	0.148259137815	0.0911118699887	0.686869143291	0.644384919146	0.20290992708	0.960650905107	3.02807465866e-18	3.52783029397e-05	6.20148370775e-07	4.40565801626e-06	0.495614823638	0.527627907698	7.68087795095e-14	0.999926717462	0.0430603366395	0.0652673448362	1.67334347478e-05
GO_POSITIVE_REGULATION_OF_TYPE_I_INTERFERON_PRODUCTION	0.394865904164	0.79277063078	0.731021396268	0.685686394368	0.937474161991	0.215261333451	0.768895161569	0.278189892347	0.543551154805	0.742804850632	0.0236177196591	0.851405540642	0.965338478685	0.464095860638	0.00661957557917	0.971988625173	0.391030315546	0.999106039733	0.901412947228	0.868722870312	0.26632174378	0.0351526810372	0.767214533818	0.00215318756486	0.81239343357	0.00279710389225	0.00118350278381	0.00668782440104	0.0276741702785	0.0664188935032	0.736352094516
GO_N_TERMINAL_PROTEIN_AMINO_ACID_MODIFICATION	0.0404760823662	0.0302961064485	0.132522801991	0.898794412918	0.519375591075	0.0398810227171	0.990659286654	0.97767898875	0.830659134617	0.295177114706	0.695894218305	0.236169124416	0.061501019992	0.442027147275	0.00396451775941	0.886201440267	0.119454464153	0.583256157962	0.168551426912	0.0404418348699	0.214276257558	0.842602779686	0.934670379695	0.0126814780109	0.746187214024	0.837858415216	0.1972912403	0.0340006091884	0.778741321003	0.0675575153846	0.881727259787
GO_POST_TRANSLATIONAL_PROTEIN_MODIFICATION	0.859663932589	0.437035898824	0.165653793868	0.0698908815082	0.34512386615	0.271064235655	0.164383185879	0.028021464646	0.27435988145	0.484942563634	0.0190266432671	0.173252038361	0.876351359106	0.785221861051	0.069070227765	0.316517453685	0.86785388814	0.82113766895	0.872135090147	0.294990498758	0.192925769861	0.374016654812	8.50273535713e-05	0.126217057442	0.0349028555494	0.0656782309995	0.102873963296	0.982964166367	0.560618653738	0.0681312984873	0.131912215164
GO_POSITIVE_REGULATION_OF_NUCLEAR_DIVISION	0.476234368241	0.599783238261	0.863222757486	0.939807037383	0.906704792972	0.485471647785	0.206932386477	0.685381786951	0.804276953122	0.980182978177	0.540386236011	0.958083018129	0.98418814785	0.686188413278	0.977281653133	0.973571521881	0.921248564381	0.993947458976	0.980089378901	0.979019952584	0.907634158967	0.201966188502	0.466243690195	0.235972668748	0.679244952673	0.306389366105	0.684534534233	0.519993315689	0.916990620257	0.0685621815655	0.00581663426791
GO_NEURAL_NUCLEUS_DEVELOPMENT	0.250006621841	0.0672406057461	0.0227977708333	0.332111994893	0.960592550214	0.999914883993	0.00588107483108	0.796947841508	0.540905888515	0.0131166952535	0.742486582584	0.00541168876738	0.0370086067708	0.000413380469465	0.98235033916	0.000939157343818	0.0765574477541	0.057953030907	0.589751173955	0.999934007601	0.144569308815	0.985750612944	0.946619877585	0.994905487462	0.996939361744	0.991682385523	0.321554715635	0.73663446271	0.999940795028	0.0701315333329	0.00168871574721
GO_NEGATIVE_REGULATION_OF_NITROGEN_COMPOUND_METABOLIC_PROCESS	0.33006504488	0.972857964544	0.99999962843	0.999999740571	0.140627533953	6.93803497772e-07	0.999999999952	0.993344258106	1.0	0.0588911651017	0.486029933574	1.0	4.73671676107e-08	0.998259751441	0.00861280911261	0.999999938895	5.75436155953e-07	0.56998150951	0.503855894966	3.40938381382e-05	1.0	0.854867133964	0.999991097273	0.000793768925039	0.0326160601514	5.32868919161e-08	0.998788733804	2.04557976383e-12	0.0251133846873	0.0701524588947	1.06377060037e-06
GO_QUINONE_METABOLIC_PROCESS	0.629795850149	0.00130772748618	3.36834202387e-07	0.511445160896	0.731064591159	0.996825571004	0.0822134893128	0.342037414568	0.00194903082454	0.26618673258	0.239756217563	0.0898613369954	0.565185676244	0.0204119362631	0.570867443692	0.126539145576	0.239048652678	0.590495146353	0.675774975005	0.941129801799	0.0310341076468	0.00233955033525	0.416180494754	0.99658164853	0.950817757065	0.98169173986	0.0913833397978	0.448797571385	0.699223767116	0.070614433963	0.0105444658932
GO_T_CELL_RECEPTOR_SIGNALING_PATHWAY	9.72139151694e-06	8.60562713752e-05	3.78647572145e-05	0.440742689905	0.977209118648	0.999027931773	0.000800315345643	0.022304684573	5.54873422636e-05	5.47637893999e-05	1.47851853279e-05	1.60347738707e-05	0.69921289833	0.00366462562767	0.000316692267684	0.000905374958149	0.0186897728415	0.0782926028427	0.200363521814	0.989344845079	0.000166074499715	0.00569653007707	0.108834496222	0.13531873273	0.936646566507	0.493917821077	2.52934950736e-15	0.778963799293	0.219228668224	0.0706604554741	2.77426093578e-05
GO_ENERGY_COUPLED_PROTON_TRANSPORT_DOWN_ELECTROCHEMICAL_GRADIENT	0.000130112292239	1.60483286637e-15	2.81177265959e-13	0.456354286176	0.998405625451	0.995923898315	4.0997078837e-08	3.38021836269e-09	2.25093418237e-14	0.353204242939	0.000129655363556	2.22730512024e-06	0.993362208364	0.0003959934751	6.89507672473e-07	0.000276074574441	0.00729250139639	0.970865325237	1.31559156977e-06	0.983652474542	1.31432627591e-07	1.16678040911e-06	0.0180441157358	0.998193677979	0.867697801228	0.98772091239	1.01151140888e-05	0.698398905924	0.994441807423	0.0714273396172	0.777797594898
GO_MONOSACCHARIDE_CATABOLIC_PROCESS	0.933815664737	0.0248336304759	0.00673439323072	0.667722385577	0.685472604825	0.986622822003	0.725126559886	0.0455404286822	0.000234935410956	0.597229362527	0.976472857132	0.121814095178	0.980637866406	0.000345823033569	0.0524487592628	0.00856145534764	0.384915292161	0.99879024156	0.31044420797	0.958972121375	0.0649297293113	5.49141524867e-07	1.94645834188e-05	0.991856326051	0.899049415499	0.62962036405	0.89787921015	0.981134716526	0.00011876977801	0.0722331744773	0.938237599745
GO_PROTEIN_PALMITOYLATION	0.29018737352	0.266009189624	0.162401931239	0.0307880223254	0.754421871614	0.84077285246	0.308362398422	0.68740710793	0.036110197185	0.127284747322	0.584817525185	0.000398925193356	0.277460274024	0.0105446114779	0.375636809511	0.241876156174	0.141388391986	0.373406800825	0.440636252999	0.441215776769	0.0176453574368	0.443099855877	0.0422870224763	0.43394701056	0.47128950986	0.587293408382	0.66101678242	0.994028174744	0.962032681012	0.0730706413074	0.599194158665
GO_RRNA_METABOLIC_PROCESS	1.47887579415e-42	1.65863907408e-06	9.64381799615e-06	1.0	1.0	0.974367503161	0.99999999946	3.13675830122e-05	1.62833815365e-14	0.999996168484	0.785342899981	0.999998168253	0.999996128327	0.999999999997	4.76416187695e-55	0.998468765224	0.99338569549	1.0	0.988043873492	1.0	0.999999999077	0.555583125905	0.99999999999	0.99642095839	6.29766759196e-16	1.69200712385e-07	1.20368671471e-24	1.32939612021e-81	9.40557641716e-28	0.0742811382791	0.999999999546
GO_CARBOHYDRATE_CATABOLIC_PROCESS	0.988978090138	0.0143329553926	0.000296770281687	0.099643835087	0.00982742565841	0.593229755911	0.163943243988	0.00437543226929	3.61499413128e-05	0.713928714031	0.937094190353	0.505565526251	0.996022770497	0.000128116115703	0.0815743096623	0.0870497500867	0.406740919009	0.990646386625	0.116732262491	0.200100523807	0.146548527407	8.05724403485e-10	9.74672620084e-10	0.992516149787	0.430429293183	0.185736947661	0.788398512825	0.998874408608	3.17191843963e-05	0.0754542643226	0.912240940453
GO_CHAPERONE_MEDIATED_PROTEIN_FOLDING	0.095393983599	0.0392983564027	0.0433841678273	0.908588467147	0.418806736656	0.971689839532	0.0924617569843	0.00399109596314	0.13611661067	0.324006523577	0.00729998692275	0.0123005372325	0.968110134042	0.167388779286	0.00907232560759	0.0288213356004	0.658224155924	0.879303023279	0.673320682455	0.387702248033	0.374920481174	0.355074214675	0.791749721981	0.798365964459	0.064255148801	0.0604763124159	0.000198617085553	0.955565247242	0.0154091056348	0.0755535609417	0.357538814721
GO_CELL_DIFFERENTIATION_INVOLVED_IN_EMBRYONIC_PLACENTA_DEVELOPMENT	0.331205239447	0.503677418155	0.366707315261	0.909370362728	0.982840002573	0.947490599928	0.603987465469	0.71932034523	0.984000734092	0.889336950678	0.643806737231	0.994700857972	0.977000097257	0.966716754852	0.126616955914	0.998565285422	0.941355809463	0.992116307931	0.988473746465	0.934367799002	0.982240635763	0.0186018075982	0.170480731998	0.147306104005	0.165430382022	0.0404886203247	0.792744002746	0.502469740061	0.240782955962	0.0783002605754	0.383070130715
GO_NEGATIVE_REGULATION_OF_TELOMERE_MAINTENANCE	0.423114454285	0.962537820688	0.874611618254	0.286594912279	0.468798867004	0.0108593071377	0.930237942382	0.97885951433	0.853989795613	0.142251372096	0.684803524774	0.404087490142	0.00554270283406	0.32026252595	0.000911101878598	0.120186181394	0.000277446049409	0.559871471694	0.0078728257224	0.893220700555	0.809869823908	0.968375049955	0.931491201106	0.761002472027	0.16826698398	0.507637303659	0.201003640248	0.0229341690523	0.360095858819	0.0787666876149	0.131939859662
GO_REGULATION_OF_DNA_TEMPLATED_TRANSCRIPTION_INITIATION	0.106748960488	0.343059504046	0.103005198918	0.740347816037	0.62738843318	0.286972702066	0.775828980898	0.444333115529	0.874892277876	0.592275057008	0.416762092269	0.520595771806	0.18532702608	0.0868544463343	0.028116621128	0.15129607864	0.27509516719	0.524100471332	0.744540102591	0.875088643959	0.951976195572	0.950488746298	0.994764371229	0.128147843931	0.0853661594094	0.620567553346	0.109416460435	0.120499072017	0.100004220892	0.0788253648001	0.0875309653619
GO_GPI_ANCHOR_METABOLIC_PROCESS	0.93509977116	0.122899265615	0.0224027131941	0.00399174317901	0.00179608530565	0.530636616831	0.0805555900984	1.51653268728e-05	0.000113622656299	0.912008058639	0.506910004137	0.235139322589	0.990858851969	0.0424233431826	0.821306256539	0.314223439408	0.00276175029435	0.185663064144	0.00337997553877	0.0491488685329	0.345782967365	0.378163208307	0.139566929566	0.454188361849	0.0288345668905	0.550023357162	0.711310842041	0.993780172307	0.617249484836	0.0793376507376	0.635419075216
GO_CELLULAR_RESPONSE_TO_ESTROGEN_STIMULUS	0.61223491603	0.28162733113	0.795628498593	0.940094673673	0.767342840602	0.487828978491	0.450978278729	0.402253588412	0.335002846765	0.42557082705	0.408315181978	0.906332337783	0.903432730312	0.372134726765	0.25845916506	0.312787532959	0.34172481355	0.893041975054	0.594005025182	0.559866900363	0.432250432671	0.466484803935	0.926823578747	0.87892598542	0.924826127941	0.494213893634	0.372460191021	0.200656495114	0.101000770376	0.0793503899102	0.020403260689
GO_FERTILIZATION	0.892449201083	0.456709188528	0.0330632152431	0.540650118723	0.472756394842	0.19413539642	0.000365259058104	0.0119111316151	0.1613456737	0.0530608485412	0.750370035297	0.682533524979	0.333389024506	0.356787368605	0.247911657139	0.589265626287	0.5003738836	0.963064385525	0.121906876484	0.830281641365	0.0569696973277	0.743520835551	0.434290461835	0.104407239208	0.965848009836	0.520688496573	0.219879106554	0.695044383214	0.563386199607	0.0796423803208	0.0196996042327
GO_REGULATION_OF_HEMATOPOIETIC_PROGENITOR_CELL_DIFFERENTIATION	0.687403376591	0.882059759489	0.714498767642	0.887257706837	0.490391249916	0.410094853884	0.884783229504	0.121315810676	0.93733432091	0.308920039947	0.0424643247993	0.959530004662	0.620901037512	0.232467865193	0.955094747799	0.95028569569	0.176312818359	0.974862334766	0.988262139038	0.450734099597	0.982033125779	0.723807729195	0.531282672487	0.583997107715	0.693278143845	0.0286764530172	0.885781213575	0.800085832772	0.357673272634	0.0808946933721	0.000396671834936
GO_ORGANIC_CYCLIC_COMPOUND_CATABOLIC_PROCESS	2.14983863425e-16	2.01714340385e-07	0.000203295430583	0.999999997757	0.999999887349	0.998961452364	0.999945483247	4.88517980224e-07	6.11173394138e-12	0.986518650486	0.650102509472	0.999971473621	0.999592381211	0.999098104282	1.95065677169e-24	0.99999981398	0.954516614234	0.999999999523	0.997071802918	0.999999396538	0.999999710291	0.000270588714731	0.750870313117	0.999411446825	2.38038357709e-10	1.68385368401e-10	3.53095555466e-06	2.63893153908e-28	2.17649856848e-13	0.0810051002457	0.971073877887
GO_NONMOTILE_PRIMARY_CILIUM_ASSEMBLY	0.985152758451	0.967945333003	0.814301424392	2.00151006907e-05	5.55880631594e-05	0.00399837818063	1.73747032909e-11	0.000940503485216	0.124157727665	0.772622821901	0.876425352463	0.57599833211	0.52645210941	0.0983401957247	0.988730816173	0.11250526454	0.0786287818484	0.22230782471	0.000126889310774	0.583403159997	0.498906969715	0.999613708385	0.994958141514	0.418539929925	0.815872366862	0.979094166273	0.885581523251	0.677211238799	0.788616330595	0.0836971476538	0.0057571900813
GO_REGULATION_OF_TELOMERASE_ACTIVITY	0.155818753343	0.586586464871	0.500589281465	0.794343094549	0.555910468455	0.00136698051646	0.480449014651	0.557391363027	0.600554045593	0.788357303855	0.859423070756	0.673692871327	0.359849114348	0.462800310365	0.0447767341856	0.978789712843	0.355587455744	0.477515613929	0.309947254926	0.176380576263	0.419567558997	0.402508697651	0.605714434397	0.0780362551383	0.711505943309	0.834678134741	0.487584181316	0.0803279346135	0.232519125098	0.0848013665288	0.010744836585
GO_REGULATION_OF_CIRCADIAN_RHYTHM	0.978821712753	0.290065466231	0.96029461204	0.350851629603	0.0531326603856	0.122448504683	0.984827418046	0.881203296258	0.998583912543	0.0830318244624	0.536268798899	0.407468087429	0.00435805993835	0.0365328704976	0.725978138936	0.384575715278	0.0742798569685	0.00384175856035	0.412769305394	0.0452408070587	0.99921588224	0.904981341834	0.979016775026	0.1684796541	0.846701238282	0.986827436846	0.961049336507	0.334809833617	0.764105439239	0.0856632704407	0.275468664364
GO_LYMPHOCYTE_MEDIATED_IMMUNITY	0.979570440062	0.991035261791	0.454682830675	0.915301335003	0.898841482073	0.758016848837	0.345374852083	0.268050733131	0.583737509353	0.679049725687	0.12530376865	0.986354215109	0.999718755455	0.999595031695	0.786088108885	0.962006768959	0.995003871157	0.981640374834	0.935180234148	0.893471489982	0.0801438014093	0.0195236751803	0.00624009291342	0.442309472979	0.639998272263	0.00023628010844	0.228645637206	0.903080169192	5.05130854257e-05	0.0856715208936	0.82367345225
GO_POSITIVE_REGULATION_OF_INNATE_IMMUNE_RESPONSE	0.00024700825423	0.107527380257	0.0226281908304	0.869335068036	0.999897341248	0.99665332353	0.0620073778662	0.120046036122	0.0407283695238	0.304770593197	1.74210919291e-08	0.206072832971	0.999651318023	0.0520002736078	0.010323928567	0.937041347859	0.489653110026	0.999713016269	0.849374261393	0.999841755711	0.00215646586842	0.000566742382656	0.00143603061126	4.17024055299e-06	0.605605702776	0.00585721430184	3.5724615206e-23	0.050064386759	0.0010191647928	0.0871019022244	0.0177509383834
GO_TRANSCRIPTION_INITIATION_FROM_RNA_POLYMERASE_II_PROMOTER	0.450533028413	0.153241114972	0.417988070805	0.898103617391	0.374950422673	0.479194345519	0.229436487358	0.421552217046	0.797815213654	0.99554879758	0.522055067392	0.932989116149	0.77591933821	0.512333032645	0.0257379758256	0.991611896869	0.00353024526004	0.980317923842	0.00540870077343	0.406243580484	0.990231641037	0.715237209622	0.970396474002	0.459059273321	0.625316024436	0.745102965215	0.472919861169	0.0260901449121	0.348795168118	0.0877692018908	0.0160820148433
GO_TELENCEPHALON_DEVELOPMENT	0.994803102832	0.999907488796	0.999804924542	0.522961317658	0.637725870206	0.994513143341	0.951172509923	0.996472789657	0.999983543934	0.437938676847	0.89803051234	0.816265787036	2.66049658288e-08	0.0312782740106	0.999919924166	0.108181921235	0.108103927196	0.0495529888383	0.999115865526	0.56024461559	0.998007973481	0.999999886632	0.999998938516	0.96483653921	0.991771928484	0.0261411086736	0.999855997055	0.933618745226	0.999988196817	0.0883980159587	0.000117045812582
GO_NUCLEOTIDE_EXCISION_REPAIR_PREINCISION_COMPLEX_ASSEMBLY	0.00481768478014	0.145340636957	0.0834511049322	0.654422290131	0.461337735657	0.403828282522	0.083279282967	0.055632275403	0.00336641194975	0.935794665373	0.92870817726	0.246315033552	0.840666995126	0.00167528902825	7.41767693203e-06	0.861593533981	0.213183722941	0.995296976011	0.0510580984057	0.748953206293	0.744700738665	0.452798805496	0.978253319539	0.830089057078	0.00735121977633	0.72216690739	0.0230575691313	0.285913486943	0.0310814128575	0.0890530952254	0.079318890148
GO_OXIDOREDUCTION_COENZYME_METABOLIC_PROCESS	0.331066513144	4.42513017676e-12	6.71750773444e-12	0.223963148891	0.775517996783	0.938585091556	0.11024930706	0.00172599344798	1.81313103219e-14	0.172292325921	0.729052156089	0.002465548309	0.862475069019	1.56823035882e-05	0.0032140684284	0.00249407858662	0.560528310648	0.99146349678	0.0554366120954	0.851062790184	8.97071549753e-05	3.10703106298e-07	0.00924118960157	0.99407761438	0.998831506979	0.976458049138	0.329905155657	0.997858021765	0.000535595948158	0.0907851657516	0.932115901543
GO_CELLULAR_COMPONENT_DISASSEMBLY_INVOLVED_IN_EXECUTION_PHASE_OF_APOPTOSIS	0.24644719133	0.436275260301	0.819918635107	0.711199717033	0.658151101108	0.311741102735	0.765814195213	0.669703785659	0.665650722848	0.102705368491	0.376188249339	0.0749112508071	0.162582391298	0.0127607039554	0.0122548558113	0.696516406272	0.297167639399	0.545037627946	0.15878610559	0.277449531783	0.696487360279	0.124298868193	0.0861508495374	0.0675314505677	0.450414688667	0.981457872362	0.476195603204	0.367596276708	0.819687008968	0.0909665722761	0.042977830221
GO_ANDROGEN_RECEPTOR_SIGNALING_PATHWAY	0.684411221072	0.562498449116	0.690588094814	0.79365349884	0.11517402888	0.0852599676073	0.906187469331	0.80493085525	0.956634254505	0.71413485741	0.462424727538	0.887889453597	0.242445617758	0.235698766652	0.0134830620897	0.623205435821	0.0219184874059	0.242505008514	0.354224953364	0.247001659369	0.586849091506	0.467422015826	0.973716429846	0.0711705989721	0.927531454461	0.692274997726	0.466001776001	0.0136573335543	0.916777427596	0.0911594204341	0.0107549563478
GO_TRNA_MODIFICATION	0.000872865291707	0.304850701094	0.607679275326	0.91641379545	0.991454650554	0.474119847762	0.974032806066	0.921359115294	0.0577211908871	0.40997382116	0.964299755992	0.0769695960524	0.0587434777286	0.661141456264	1.51469536217e-06	0.383723698472	0.041037078815	0.388133429213	0.000841880898171	0.787940303107	0.693736592114	0.865111781237	0.998663362208	0.985768331937	0.911516188977	0.999046880212	0.0631381685374	0.0451250916959	0.351135915107	0.0913073915	0.474011475426
GO_MODIFICATION_OF_MORPHOLOGY_OR_PHYSIOLOGY_OF_OTHER_ORGANISM	0.334128808136	0.861348791465	0.95369849435	0.311257177697	0.541002066796	0.177080330968	0.96189838673	0.907754876662	0.847332346775	0.769379675436	0.00657202865005	0.92201811256	0.668361235244	0.211982422178	8.30277550508e-05	0.973980251191	0.1494518654	0.938870719988	0.421390925873	0.24920422858	0.953146896113	0.333140774601	0.205843461015	0.00509447944788	0.600303389997	0.010173260283	0.0144268031975	0.0463547321121	0.0184284634544	0.0931735557238	0.516940180522
GO_INTERACTION_WITH_SYMBIONT	0.462823749938	0.555446835223	0.844439217078	0.892061169749	0.680132777473	0.503856735045	0.679835179926	0.814322719448	0.691883080912	0.780968016448	0.0264804909506	0.917753451953	0.681218348351	0.528030795697	7.2745435889e-05	0.922328573275	0.123339349677	0.794303692275	0.395285603611	0.257228196729	0.930950169892	0.604683321115	0.0849662436154	0.0357664564894	0.399759618634	0.0619058658706	0.0218493888442	0.0252463649769	0.000262509530558	0.093732748517	0.803301714065
GO_RIBONUCLEOSIDE_TRIPHOSPHATE_BIOSYNTHETIC_PROCESS	0.0101751266829	1.27219707852e-14	9.59010156381e-12	0.197497725191	0.865556290505	0.975248663731	5.17550095216e-09	2.42949733793e-09	2.05907055298e-17	0.276073719673	0.00167013775564	1.29578002384e-05	0.995435653012	0.000165287324912	1.75792834442e-06	0.0404809859034	0.0119014586103	0.979930694801	2.06498554771e-06	0.868841164396	7.38408095545e-06	8.55084384301e-07	0.0732729627111	0.999220600551	0.947024019662	0.973205309516	0.000311804247237	0.936708871453	0.985621291849	0.093932703501	0.762232638527
GO_CELLULAR_CARBOHYDRATE_CATABOLIC_PROCESS	0.829465902891	0.0123288263999	0.000471916277577	0.0307644950711	0.00152995744985	0.254456706918	0.00338401810667	0.0193675907335	0.143126263405	0.451971097441	0.734992194351	0.164473957875	0.821654045309	0.00168623496011	0.0592885312571	0.550597842053	0.0171471118203	0.313443944743	0.0692725238153	0.0755243097034	0.349865029074	0.000208598652776	0.00068059790959	0.891763973824	0.203317748994	0.595017468144	0.696543814293	0.959802261176	0.38045974285	0.0951158957182	0.607871065567
GO_CELLULAR_RESPONSE_TO_ESTRADIOL_STIMULUS	0.746118155288	0.358301185344	0.702804064532	0.876065956569	0.877142002701	0.358493837595	0.628198469389	0.371041563157	0.221898478758	0.668676868825	0.456766179094	0.807884270907	0.939218153152	0.56528922824	0.42564224723	0.408593003892	0.372843062902	0.893540514643	0.447274713692	0.307258945942	0.457072381648	0.425454193524	0.935176620016	0.886154897297	0.916595036202	0.637161078493	0.691865377966	0.0772230143325	0.712835246698	0.0951743138241	0.237881971652
GO_REGULATION_OF_FIBROBLAST_MIGRATION	0.857559987165	0.989185718091	0.994628896372	0.450866832107	0.755913727514	0.33432059654	0.946518392169	0.990453606424	0.939901272937	0.0637990167123	0.0135059902566	0.627316668491	0.0822240775816	0.622163585317	0.20697270834	0.427307701385	0.322782857974	0.444153588859	0.864026854491	0.0374344823099	0.807272599501	0.548563502505	0.912373775206	0.000945348081261	0.341070875125	0.237827737283	0.40436299518	0.275437771828	0.424937116988	0.0953868767513	0.105781197271
GO_REGULATION_OF_PROTEIN_ACETYLATION	0.851707303682	0.7624777198	0.89867784786	0.769178860022	0.325098107978	0.0377157825673	0.964916472743	0.835213149864	0.986605247682	0.0140175929004	0.699702677339	0.899414078157	0.0487415982423	0.741502323692	0.071386402933	0.576707162883	0.268680163907	0.00632870436498	0.104188286589	0.0105809477747	0.98300369357	0.629912848786	0.968026809272	0.16933862752	0.571295714017	0.495342899876	0.705919535312	0.824098041059	0.365671685551	0.0956051191703	0.247669208352
GO_NEGATIVE_REGULATION_OF_PROTEIN_BINDING	0.15769077599	0.481384577429	0.290895474252	0.510457942852	0.168283084926	0.853281465998	0.778550502975	0.563074406765	0.821722982484	0.162516031891	0.0494417217287	0.611215445018	0.807766075507	0.184334170926	0.410390848778	0.948324006823	0.390657425976	0.759262858899	0.977527309752	0.455132426826	0.0784999037688	0.363770132744	0.259070378801	0.0149332364701	0.0603478383611	0.796510274556	0.202395522517	0.159929774745	0.403826630491	0.0959527751068	0.0292831718084
GO_NUCLEOSIDE_DIPHOSPHATE_METABOLIC_PROCESS	0.907475184875	0.0132021164132	0.000460975240646	0.170021524925	0.345025687759	0.468038797338	0.0601164729312	0.00984433023398	6.50876339656e-08	0.399690670064	0.984941590453	0.0167322787403	0.903512091632	0.0779214415048	0.487841378807	0.00223472697654	0.6840504678	0.705538923088	0.00384079397622	0.665274313437	0.000181252111716	0.000337382431059	0.0656247192283	0.997881880225	0.983347725894	0.952201833468	0.870670854817	0.999799659881	7.21566219146e-05	0.0963892840338	0.946172374943
GO_INTRACELLULAR_STEROID_HORMONE_RECEPTOR_SIGNALING_PATHWAY	0.326969350804	0.566923242323	0.809992277798	0.793810292978	0.151562955332	0.0656148526528	0.953214230017	0.867836366675	0.984591005617	0.731531041802	0.238821012354	0.916607170976	0.0234529312678	0.30034294514	0.00272910962189	0.729733018073	0.0503890481341	0.0348594789765	0.0770809837166	0.213250870696	0.541756396864	0.217224391166	0.935441127453	0.0235575521017	0.945218910774	0.666058261237	0.359823773652	0.00698121168488	0.93745532605	0.0967104690789	0.037007277034
GO_ANTIGEN_RECEPTOR_MEDIATED_SIGNALING_PATHWAY	2.07771871614e-05	0.000670358657047	0.000303159149729	0.63140328321	0.956131236896	0.998031467593	0.00101886884244	0.0278562687847	0.000779317640242	0.000987939154199	1.76120890179e-05	0.00029797477064	0.859913905158	0.00552469221871	0.0006889627507	0.0145647958939	0.0437370823924	0.147294539275	0.423371168099	0.944996704141	0.00399374974104	0.000419336468648	0.0413949946331	0.0395248876829	0.966285930026	0.380049610199	4.61759640785e-14	0.80305795647	0.386470948583	0.0970558432377	0.000600756012278
GO_POSITIVE_REGULATION_OF_PROTEIN_ACETYLATION	0.927363336634	0.849826687964	0.934963069866	0.697536942204	0.6403654156	0.28622538302	0.990476379879	0.863993463386	0.990864717442	0.218188035855	0.82191898425	0.71189177221	0.223419412735	0.638392596229	0.315353429428	0.207032906874	0.768149764825	0.0277233501581	0.318067627146	0.0589809476117	0.857110367983	0.301052498646	0.923386210941	0.267078938335	0.639660154691	0.437887344929	0.676344028358	0.775304804338	0.352224538173	0.0991360864318	0.658457063979
GO_POSITIVE_REGULATION_OF_ATPASE_ACTIVITY	0.00307560790347	0.308185376361	0.0520266327591	0.630487997349	0.316292258869	0.957669946905	0.374957702333	0.0896814035677	0.615204792467	0.294370277137	0.757607803508	0.169377631346	0.954111512159	0.281299357901	0.275307771435	0.228192350819	0.431292826915	0.674926435232	0.455163764957	0.267104078881	0.4594362119	0.699226053646	0.419182991245	0.283708040971	0.275167087815	0.61089192792	0.00315095925885	0.752814916036	0.709272885425	0.0994852550974	0.567175332695
GO_NEGATIVE_REGULATION_OF_BINDING	0.595900136838	0.885965962933	0.607960325365	0.46084184066	0.489902243688	0.946381554751	0.90302713017	0.774255118241	0.979886853964	0.699552214154	0.315498583661	0.953020411757	0.670851422224	0.118934328763	0.327138731984	0.999518791093	0.360083596791	0.978420059793	0.99127170496	0.713939941956	0.520805072043	0.502029676153	0.539658550289	0.0175290986237	0.0540133036446	0.665375000748	0.630338659757	0.0414038610627	0.0507729082561	0.101255325765	0.00255178546273
GO_REGULATION_OF_NUCLEASE_ACTIVITY	0.265044415828	0.871528706262	0.796431885981	0.982418528324	0.766503226853	0.87046602199	0.943771357563	0.344965850143	0.44125804342	0.747760832353	0.0226508552985	0.919082447413	0.829325862363	0.645420420312	0.017940430968	0.997059612684	0.880481476982	0.941041991513	0.991226180288	0.812603389908	0.922002739687	0.24943683276	0.778801860687	0.101891706353	0.187215347438	0.0227948288157	0.11503086656	0.39260839942	0.000986119695487	0.102373637596	0.759807269499
GO_AMINO_ACID_ACTIVATION	0.00778616674666	6.01554340437e-07	6.17694198014e-05	0.693799374994	0.969248479439	0.00529367960895	0.845459079134	0.785815845864	0.000236415876773	0.727806338643	0.262314409163	0.0037902315173	0.392132581408	0.46214716917	2.24230718428e-14	0.0115117301368	0.530418130817	0.700639227914	0.00114617492043	0.9220083442	2.24213700203e-08	0.401018879394	0.992133742259	0.979951567857	0.659749789111	0.990028660198	7.50550419545e-05	0.492999138861	2.44253693479e-05	0.102572955965	0.943944299035
GO_HEPATICOBILIARY_SYSTEM_DEVELOPMENT	0.645269235141	0.989494344272	0.999556893636	0.528162472507	0.79742305988	0.0368114884792	0.412756238496	0.293505837508	0.725174915157	0.988408768588	0.0399414871314	0.999988589673	0.988804117525	0.982871156586	0.616370811207	0.999994384791	0.894101751887	0.998215442101	0.99981223756	0.827317895618	0.893975296598	0.0114546623475	0.0568059852775	0.0310909146007	0.0490975345884	2.38318999752e-05	0.261581518879	0.00362032003376	0.23817808307	0.104868624353	0.232846005533
GO_REGULATION_OF_MULTI_ORGANISM_PROCESS	0.512071482293	0.726736065556	0.210093276002	0.153589559963	0.76603691393	0.964144713717	0.259728163334	0.182232964548	0.5055202809	0.871220287664	5.96826084922e-06	0.962006679765	0.991539182644	0.075706550085	0.00789452468922	0.966981627181	0.422315298034	0.999402623222	0.980536970783	0.984477873015	0.348441669362	0.000160386173552	0.00022487358162	3.33387957474e-07	0.837905217954	6.18308255296e-05	5.07472436533e-06	0.0373448425308	9.03681461312e-05	0.107178425836	0.341447450528
GO_POSITIVE_REGULATION_OF_VIRAL_GENOME_REPLICATION	0.0758389362585	0.121747958059	0.257264827974	0.192547547333	0.537700704525	0.214232298585	0.419896563825	0.900507967322	0.616904816847	0.544180485658	0.0104981977336	0.562621603794	0.526850028921	0.323889420501	0.00267107703621	0.0983019037249	0.106272265536	0.483237316771	0.127124241655	0.884170215381	0.385217519726	0.0189612055676	0.17926680968	0.00420973400884	0.98775087033	0.371412980661	0.147279821898	0.667319018801	0.0495826071765	0.107433117636	0.0996926830454
GO_RESPONSE_TO_TOXIC_SUBSTANCE	0.822091020893	0.0317757814994	0.0635498845089	0.825163384978	0.682922237364	0.791631840177	0.00405170655142	0.0987848058048	0.000455850580261	0.817849123563	0.00632519218872	0.987653684986	0.999988665729	0.34017171018	0.138924742128	0.791771135226	0.984064782869	0.992206860533	0.99950060025	0.655649868165	3.71810022839e-05	0.00873198121454	0.0150471386512	0.366195379491	0.404035706704	0.0335980764794	0.00518758961382	0.657355217594	0.613426195494	0.107536403276	0.919312899911
GO_CELLULAR_RESPONSE_TO_EPIDERMAL_GROWTH_FACTOR_STIMULUS	0.408775447645	0.864724620276	0.945824098827	0.957433254683	0.407602637596	0.561049717371	0.94362435055	0.941353544748	0.744330875062	0.850244804267	0.0681776943051	0.959171723263	0.558192453069	0.455948026417	0.00350035946092	0.964765379302	0.923516960708	0.8628389853	0.90567850149	0.195767308621	0.789746698987	0.0715992432796	0.686018798981	0.13565389377	0.0262433234023	0.656895949351	0.389475540815	0.0015712796107	0.452233406781	0.108333383516	0.89509553426
GO_ACTIVATION_OF_INNATE_IMMUNE_RESPONSE	0.000714981884851	0.0304550353478	0.00684393352014	0.680221364594	0.999729327258	0.99633549347	0.0187853942566	0.0709885322837	0.00854092808468	0.299727030588	3.57503126348e-09	0.0575472000865	0.999678117143	0.0139509410734	0.0411438571857	0.909540143881	0.329908330699	0.999804931839	0.877430582329	0.999828818954	0.00115731192182	7.91061663737e-06	0.00175868400577	3.09112701955e-05	0.642650923377	0.0237694798789	2.80958573869e-24	0.131285415059	0.000363918843296	0.108364356929	0.00915745295504
GO_PLATELET_AGGREGATION	0.205105773228	0.151766425931	0.220120592769	0.0221622910079	0.0975537315981	0.658352953482	0.125305717299	0.0293801914187	0.0618840832846	0.919560881356	9.53730910981e-10	0.802078957636	0.926469062811	0.308192872932	0.00127809029724	0.94602462922	0.898555443326	0.993933190221	0.992667464843	0.203673595886	0.233821726745	0.0235589965805	0.105780518811	1.47913943259e-05	0.462599216523	0.724484240285	9.12014536936e-07	0.778267844228	0.336543703843	0.108381494496	0.0697965965834
GO_PROTEIN_HETEROOLIGOMERIZATION	0.244834258925	0.86896078297	0.538098292938	0.995588337448	0.926273025767	0.940791809984	0.700135430261	0.695214597444	0.719550688579	0.890965380463	0.134404855133	0.997236811117	0.896364142664	0.24429347927	0.115518945174	0.997647732362	0.946792509995	0.918718757689	0.829729129367	0.288196358422	0.205835139831	0.0138070584584	0.00432543638073	0.0937322133167	0.713883801669	0.333112358975	0.145541360177	0.64819948664	0.934508348068	0.109153171726	0.16732575935
GO_REGULATION_OF_OXIDATIVE_STRESS_INDUCED_CELL_DEATH	0.204643962436	0.149386974617	0.207001275575	0.601456028666	0.369334195817	0.88186575771	0.236522487633	0.309036359901	0.0614049803891	0.471158103241	0.472402476953	0.0562426699054	0.856015574304	0.307741926792	0.562780125418	0.697215497858	0.600763908086	0.871913591525	0.512916537222	0.229669818384	0.00379575392738	0.883214279885	0.920826466553	0.227669246331	0.495953245232	0.405103637935	0.0175069056859	0.205630593393	0.00778277073178	0.109194172992	0.124935307064
GO_REGULATION_OF_MEIOTIC_CELL_CYCLE	0.928087428946	0.758909693447	0.891123667547	0.892248402479	0.60163174452	0.293645112081	0.296807791623	0.533153993799	0.346515173291	0.192082838536	0.745861980367	0.434637429318	0.840801814981	0.974299224642	0.940474479032	0.882587844178	0.977303377581	0.539844857052	0.879616084	0.545080902414	0.622590778755	0.405265432374	0.349287607664	0.287600229004	0.268895295632	0.0307527410985	0.988258479727	0.886191542772	0.347267551636	0.109757521069	0.247807447821
GO_PROTEIN_POLYMERIZATION	0.563362725508	0.373315001801	0.871144611998	0.376714446718	0.637238374816	0.80232625934	0.296254049756	0.973642096212	0.969025306498	0.458280756567	0.674585972462	0.152600025503	0.163094359757	0.694735122458	0.81108551828	0.292412371876	0.845939748394	0.505085290962	0.912610286433	0.97139601407	0.0270798032612	0.821584691215	0.654845007304	0.144390447104	0.675369970307	0.805613972501	0.758684403819	0.535077858741	0.818447900564	0.110851178562	0.00315908873118
GO_RESPONSE_TO_ACTIVITY	0.0422167581654	0.0728952177546	0.900255004895	0.851250185512	0.833017273065	0.259958812534	0.901775890914	0.790418289104	0.921434543891	0.81423277559	0.320713901339	0.997872611543	0.608000684417	0.730021726967	0.790250263029	0.865185443849	0.680838734709	0.943456019881	0.76277651394	0.463300056878	0.25923976035	0.717795190454	0.570991815159	0.016109184285	0.657328729166	0.358815647204	0.788819414312	0.677515913888	0.989911089651	0.110946436687	0.707582421941
GO_BICELLULAR_TIGHT_JUNCTION_ASSEMBLY	0.664084178239	0.860278082003	0.862655898762	0.277642734479	0.0267989324348	9.73071283222e-07	0.0271592327377	0.00344251726497	0.106711656097	0.968781255889	0.295094743082	0.738783781871	0.885494847551	0.98134488641	0.0328820296738	0.642949167889	0.867271592514	0.794848736766	0.788576880494	0.000252783246529	0.478545838625	5.04710272263e-05	0.000653793247445	0.109375811434	0.314899085597	0.271931316924	0.601058754914	0.83418480032	0.73211398216	0.113875553154	0.097839515613
GO_SUPEROXIDE_METABOLIC_PROCESS	0.684912675	0.116190585719	0.0671030650004	0.272491696513	0.237967665048	0.965885339277	0.246207676824	0.0552081593058	0.0172102253874	0.762204804131	0.260563111142	0.86723239155	0.96923281164	0.315676293815	0.535136623542	0.74386310863	0.8143579553	0.903594862165	0.94513501211	0.323516678981	0.107247464028	0.132727187097	0.279269272662	0.0128847279003	0.89020733389	0.103777098282	0.225019595338	0.847232484488	0.274736200832	0.116107591192	0.99406203584
GO_NEGATIVE_REGULATION_OF_INTRACELLULAR_STEROID_HORMONE_RECEPTOR_SIGNALING_PATHWAY	0.192403365797	0.276376080953	0.89209304369	0.883551552614	0.581486208233	0.542625497281	0.932782426025	0.806273090094	0.460280769096	0.88325391649	0.140186008717	0.939113142148	0.862088120282	0.742162962037	0.0945911209836	0.937685047789	0.41498787192	0.906789120262	0.859760266639	0.321912027588	0.994760776179	0.743131806579	0.938496316289	0.0866913813615	0.0649287704027	0.0334703032418	0.257024314337	0.00627077026736	0.417194721699	0.116481752672	0.663861471046
GO_POSITIVE_REGULATION_OF_NEURAL_PRECURSOR_CELL_PROLIFERATION	0.585462626241	0.978839866194	0.982704237131	0.440081500406	0.403244430852	0.30925261691	0.959304589595	0.967066882368	0.999221664656	0.771454062207	0.83097875286	0.999952134511	0.512746978471	0.0212357388214	0.931581569887	0.984663922245	0.00134856001661	0.411502170652	0.957700462187	0.160937194637	0.999835073763	0.818935371334	0.974725898634	0.436732692661	0.750773515451	0.85757328709	0.99944804792	0.78364629293	0.976338983756	0.117437980196	0.00231043947172
GO_NEGATIVE_REGULATION_OF_CYTOPLASMIC_TRANSPORT	0.492933890207	0.116710022338	0.462311561911	0.502062959319	0.775688137642	0.991015837186	0.39447672833	0.259515262413	0.789377838079	0.489113043821	0.0690991745378	0.0138113593238	0.272385179292	0.235774307681	0.996171405686	0.658409943507	0.781188646865	0.445896497569	0.994331077092	0.833830738187	0.617916648275	0.642481641195	0.0657475241221	0.366087427349	0.108360643422	0.0204949528587	0.00607382440344	0.972509696894	0.286793359475	0.118249586291	0.0260024320108
GO_CELL_KILLING	0.563535432844	0.890394951932	0.191926047267	0.641093986841	0.778354882115	0.914572527898	0.42837501467	0.132345211776	0.32800936817	0.101599719816	0.643927656057	0.327441441851	0.945246534749	0.871478032995	0.854951704685	0.592610359298	0.808382213825	0.85409504504	0.217649444555	0.562325832144	0.0864547363864	0.360508003058	0.0847088865705	0.585995767019	0.577990929131	0.0939977964898	0.23266139776	0.963555598169	0.00112492889106	0.11833300316	0.870150649936
GO_DETOXIFICATION	0.803232244967	0.000574469628469	8.04054141388e-07	0.248901646533	0.411051790065	0.949428526298	5.95386818997e-06	4.94509571241e-08	6.03293621972e-13	0.990141186465	0.0412225572671	0.748434871758	0.999998781014	0.174595658941	0.332248775142	0.823295813735	0.988792462742	0.999960930245	0.974481065818	0.274732340099	0.000145676855481	0.0054095351412	0.000924393236907	0.748566200334	0.507138776046	0.166395848534	0.0031597110339	0.533451745844	0.0367153586024	0.11875908967	0.673915705472
GO_REGULATION_OF_PROTEIN_PHOSPHATASE_TYPE_2A_ACTIVITY	0.869222631544	0.40604440869	0.0193395280347	0.3067683354	0.598419043329	0.0919426440815	0.749449256002	0.59518022012	0.598326408535	0.00381560235889	0.886960282532	0.00097710244995	2.9903957519e-05	0.0813478343508	0.122808571404	0.0101469521881	0.296099876718	0.0490673456967	0.12274335643	0.833387525137	0.0333002787272	0.60676519031	0.890035138951	0.11487246112	0.933522647622	0.979507174964	0.679277998361	0.584009346142	0.538002535001	0.119984205247	0.000253261114131
GO_PYRUVATE_METABOLIC_PROCESS	0.795378964393	6.62161905046e-08	1.33408441923e-08	0.138500992428	0.268267167688	0.868979923753	0.05640251554	0.0347223023002	4.07033732227e-09	0.336684492312	0.943815104367	0.014857047386	0.952275042159	9.53277521228e-05	0.011997598796	0.000115200001951	0.521714319073	0.91580128644	0.0173146209729	0.276102817375	0.00419611965379	0.0425873689858	0.473916680126	0.998009381057	0.997268808847	0.997349617573	0.967141558058	0.999597606011	7.63761194226e-07	0.121034625928	0.99751513706
GO_CELL_PROLIFERATION_IN_FOREBRAIN	0.883924750988	0.988409919831	0.99410382666	0.829985173316	0.510314974759	0.22335030506	0.736590421247	0.97025076451	0.995427657307	0.939209937776	0.668693073366	0.981392437919	0.00386285434169	0.0176356767814	0.986024060646	0.476933446298	0.322837046287	0.381442793202	0.736460566858	0.227603622363	0.999383954661	0.965667657729	0.985868260124	0.661239095103	0.803687785069	0.602368475717	0.999397631672	0.646416591494	0.87087838417	0.121224281922	0.00085691676864
GO_T_CELL_HOMEOSTASIS	0.0130796026911	0.196393099317	0.933213508349	0.979933919005	0.829690125538	0.634546311045	0.883645702426	0.687925319816	0.145129092624	0.666946203466	0.311492956455	0.759888225074	0.494664276574	0.917161686175	0.180754490728	0.889652480392	0.799108348783	0.398155343365	0.958100932359	0.839194232673	0.189507513689	0.365314877035	0.693728950951	0.349023466522	0.72929349203	0.181248103721	0.013446076885	0.608936052205	0.101366692778	0.122074691977	0.673134002379
GO_MONOSACCHARIDE_BIOSYNTHETIC_PROCESS	0.849507683172	4.08325021069e-06	2.33085444036e-07	0.913708307219	0.888445656783	0.970289828485	0.2426138339	0.00468124915744	1.63771898129e-09	0.275626297491	0.598031758882	0.0289127331166	0.948289043062	0.11096747728	0.00318048182223	0.00911595379873	0.225563660197	0.992304880354	0.00593827067417	0.950252382517	0.0153016023221	0.000176389810927	0.0356117027352	0.960275233636	0.948527447014	0.970859033455	0.0105171232528	0.940758396145	8.50912049788e-05	0.124638569844	0.805479816588
GO_CELLULAR_ALDEHYDE_METABOLIC_PROCESS	0.761710883423	0.00534956950905	8.45141586675e-06	0.000196970465352	0.0101833268783	0.693190194591	0.0869005971804	2.2385631707e-06	3.69652425947e-08	0.867644399148	0.753976852707	0.874449955234	0.999184327675	0.000125113570927	0.00239793739817	0.632329406052	0.249759698682	0.996931005902	0.181146753563	0.0699930689626	3.11110892006e-05	6.54598446967e-10	0.000111771685083	0.999859116323	0.987421582168	0.970971366103	0.502571413946	0.633998161931	0.885662989669	0.127957168725	0.736751246153
GO_PYRIMIDINE_CONTAINING_COMPOUND_CATABOLIC_PROCESS	0.446022795102	0.376990229492	0.489741780527	0.731951858156	0.787827905148	0.740614667335	0.943263115484	0.761954890049	0.95651386197	0.255832442882	0.0243522981616	0.71817804385	0.832855916306	0.364398362284	0.0819697954043	0.91950133977	0.690530234881	0.849380914351	0.776432156809	0.442829206034	0.114238820997	0.136492519924	0.197520322437	0.904221814306	0.570119710331	0.00375508547103	0.0930184806849	0.699782368261	0.344325493758	0.128954007213	0.830537718493
GO_WATER_SOLUBLE_VITAMIN_METABOLIC_PROCESS	0.913127481868	0.496846287781	0.0715196647617	0.0139859382892	0.0541629410609	0.386138996664	0.405491415054	0.0173906277561	0.000148655767655	0.993074129104	0.663610824688	0.793856109989	0.986281313807	0.0395474484709	0.00129295119901	0.840990909285	0.323126405145	0.997917603782	0.578993122072	0.00391697967692	0.14182918082	0.000529272854805	7.06786332522e-06	0.409451649049	0.392105115819	0.599734765213	0.020413193014	0.984443442721	0.126406582834	0.130727322504	0.997721009239
GO_CYTOSKELETON_ORGANIZATION	0.00405190592768	0.957722683417	0.999336452037	0.0348917725852	0.441070370694	3.4979494772e-06	0.258700400277	0.999999992714	0.999999952938	0.269403821086	0.0616634548831	0.757033295047	0.000906785701048	0.453639467541	0.999796326185	0.971993473109	0.990877177645	0.229951022664	0.995713013887	0.806002367284	0.00900415754591	0.930562936765	0.910419875618	1.53331088724e-13	0.934800848429	0.995438063956	0.940141059261	0.843473235387	0.999995979667	0.131049353818	2.96614131917e-18
GO_NUCLEOSIDE_PHOSPHATE_CATABOLIC_PROCESS	0.496399949501	0.037431097112	0.0394930113919	0.728797103146	0.744404588604	0.583201048286	0.0344906827385	0.535903275211	0.140954587262	0.165915153849	0.104296641424	0.168329899483	0.815845127531	0.0676224831097	0.198283858897	0.592175744437	0.672985102205	0.424872076057	0.49011099693	0.423164796704	0.108781869317	0.0305448429785	0.0303177863455	0.835763448543	0.568856102496	0.372713921948	0.296832366259	0.905574956424	0.957375814021	0.132420466061	0.377393919982
GO_REGULATION_OF_TRANSLATIONAL_INITIATION	6.13812369203e-11	0.0224187534159	0.0205078122823	0.996224878429	0.947889079122	0.359154991405	0.968546723617	0.0080772275279	0.00800065049971	0.666344378772	0.0286296856319	0.786230224204	0.317917792011	0.844234796652	3.65200608765e-08	0.977007765467	0.101114025014	0.974365330839	0.617372942079	0.221570147784	0.629177226794	0.0782780847327	0.839879808677	0.00789504399856	0.00280987726926	0.299385454881	1.83979065545e-05	5.01891814332e-10	0.000175716951056	0.132433147702	0.908248566121
GO_PROTEIN_IMPORT_INTO_NUCLEUS_TRANSLOCATION	0.182740474236	0.220641742524	0.0700000517722	0.646016308245	0.918245112425	0.229992962106	0.307023838486	0.227512404982	0.227461356002	0.918783296969	0.503980580039	0.73612626715	0.728654101208	0.321818220056	0.135880351023	0.957380788337	0.811872172311	0.869188966206	0.984188885748	0.656373727446	0.28521526116	0.227235863184	0.970419051853	0.632634587559	0.628981691502	0.683515401738	0.0737046742662	0.176698955972	0.315967202405	0.132558490662	0.702499524695
GO_RESPONSE_TO_FIBROBLAST_GROWTH_FACTOR	0.195105828902	0.347763870234	0.389208796027	0.249018076488	0.711889033039	0.892905190952	0.932995128188	0.213179460429	0.694594485325	0.88935105951	0.606842082791	0.507995013291	0.8744968932	0.544622494373	0.0156253887609	0.947018716507	0.448007245636	0.976459830501	0.975028966494	0.888649681108	0.813228595938	0.855650830797	0.959654458509	0.293374672471	0.00396516681421	0.29454456761	0.311017637833	0.0400888228986	0.539627214416	0.137051810784	0.219297049973
GO_APICAL_JUNCTION_ASSEMBLY	0.444459754212	0.803011941966	0.795172986829	0.031214516614	0.000167631609207	6.60228939094e-07	0.0119398476309	0.000919916178003	0.0994417814084	0.988419799267	0.110849044668	0.898070705953	0.9384809793	0.838069320099	0.121088987615	0.931758406052	0.895464730111	0.922480531844	0.799332972748	0.000237230427353	0.32389383634	1.08202544117e-05	9.04916111781e-05	0.0124192273659	0.201025725405	0.365876648442	0.287851036733	0.866810676284	0.843003169226	0.137859739356	0.0523927059708
GO_POSITIVE_REGULATION_OF_APOPTOTIC_SIGNALING_PATHWAY	0.270201789045	0.045783165471	0.0817090478646	0.494009854348	0.94724556942	0.962265726739	0.3213543017	0.215627928727	0.0525129041901	0.421076734108	5.26711006915e-06	0.607515743476	0.968293488379	0.429381073185	0.013327347451	0.826549715466	0.87987795459	0.941754270451	0.6876519727	0.638767588461	0.00103312049679	0.000625555208956	0.0323260981241	0.0042931334883	0.107422547528	0.00194532346015	0.00105138307238	0.884802970506	0.0907330716587	0.138090761487	0.709488043477
GO_REGULATION_OF_INTRACELLULAR_STEROID_HORMONE_RECEPTOR_SIGNALING_PATHWAY	0.443288606039	0.39956952083	0.906471471241	0.495766922752	0.109356232185	0.377731517492	0.367256110142	0.524731709534	0.42918148544	0.610186654595	0.26591888403	0.506218802316	0.372226673565	0.435768113744	0.18711887964	0.518829092363	0.146924509461	0.317616737243	0.163554692426	0.759244506492	0.985831859763	0.853850478207	0.453293843729	0.0772576306577	0.0419120253158	0.187084436842	0.325048575981	0.0131499258748	0.310590289836	0.138216877502	0.572227868915
GO_RESPONSE_TO_TUMOR_NECROSIS_FACTOR	0.000262866521381	0.0015103899839	0.00124263062374	0.720817807485	0.999744026077	0.999863539147	0.102070236815	0.0345876797796	0.00120171645906	0.897661892066	4.81354959011e-06	0.734941472688	0.99999828337	0.185921208505	0.00764830570592	0.972786255993	0.972571027179	0.999995295704	0.980092044644	0.991770687766	0.00171219583188	0.000369490679744	0.000355570013859	0.00453096318567	0.709669362965	1.29040247236e-05	2.71561503134e-19	0.857073340097	0.000407857436828	0.139291845765	0.101727661994
GO_VERY_LONG_CHAIN_FATTY_ACID_METABOLIC_PROCESS	0.800153180061	0.352740417847	0.620950626274	0.000574108285226	0.0225694231543	0.770166121104	0.000867625644009	0.124959835053	0.000409704714914	0.569731197661	0.834332015103	0.5042376879	0.972918897214	0.00261012440912	0.676720343074	0.667030212741	0.884197998631	0.97973661454	0.491081210577	0.464556663646	0.0632780413704	0.0109021069237	5.65034716178e-07	0.958137017403	0.241439268901	0.825667298787	0.488027406888	0.908150699854	0.980107886704	0.140204040462	0.0112089244105
GO_POSITIVE_REGULATION_OF_PROTEOLYSIS	3.23868369812e-05	0.000193921265518	0.00584076036888	0.883880654854	0.986407101124	0.999179709707	0.00717122815063	0.0656130801116	8.63321411785e-06	0.346844886883	1.38055999781e-05	0.130217579291	0.99998558609	0.000834216739088	0.000139557197889	0.98523703469	0.437769548946	0.978221699374	0.700081668488	0.990861416963	4.897924113e-06	0.0010045675704	0.0420561796037	0.0983026945328	0.411570103688	0.0516503139194	2.05918882627e-22	0.86706802672	0.00321108881072	0.14076455585	0.0454408511036
GO_PEPTIDYL_THREONINE_MODIFICATION	0.595567681723	0.976151152051	0.869970262458	0.936491837166	0.100454422755	0.00411472308626	0.765272539567	0.99543623851	0.999805524667	0.0783553633059	0.751586364514	0.28131387954	6.43210476843e-05	0.365518534963	0.389552086548	0.795349386058	0.74691933238	0.000388610327941	0.555548090762	0.0164765564945	0.868305418878	0.331152104036	0.745528436922	0.0136709720674	0.833178201225	0.653383071347	0.996691952238	0.877633927843	0.948848580805	0.1422010303	0.060704127564
GO_PYRIMIDINE_RIBONUCLEOSIDE_METABOLIC_PROCESS	0.549181622462	0.242475539403	0.216140641546	0.436037610837	0.47690788258	0.879255599319	0.589954164563	0.395505704741	0.00656713878035	0.439433458808	0.144464189826	0.490616508231	0.860549016441	0.141819350775	0.0182874991927	0.72191602266	0.081376739358	0.607910524128	0.280741532982	0.571594013013	0.310261028224	0.0694714869353	0.832772789045	0.882356649253	0.764680851906	0.141478893998	0.130234615599	0.77396466198	0.361420009411	0.145826459503	0.835957992912
GO_IMMUNE_RESPONSE_REGULATING_CELL_SURFACE_RECEPTOR_SIGNALING_PATHWAY	0.000930361556028	0.0734985669775	0.200442667133	0.264571928454	0.877980011019	0.959210082054	0.0324583025047	0.0787236746515	0.0182097619383	2.51954458602e-05	1.29566096508e-08	3.3850407422e-07	0.229747132685	0.000216452468966	0.0117079386985	0.0199938753647	0.561066656425	0.109775833229	0.945839518155	0.728511859147	8.27792198847e-05	0.0015824045827	0.00348532696514	7.42976468594e-10	0.964245218045	0.312590288172	9.19115225889e-13	0.751969130073	0.660885932496	0.146145950504	5.54704087943e-05
GO_PROTEIN_N_LINKED_GLYCOSYLATION	0.950042134964	0.968830783518	0.459527876553	0.377686814948	0.0627739897263	0.266725055923	0.634400049251	0.000685104293464	0.00210305858601	0.918093177956	1.92554040808e-05	0.0333272313267	0.811468060355	0.42479692027	0.925112784387	0.767687366373	0.374511899948	0.678870258103	0.568390609398	0.00016542379963	0.202169395456	0.00332528195319	0.000108425358528	4.33692921846e-06	0.000665876341243	0.00713235372366	0.00206834761518	0.951022175955	0.628244214294	0.147467123677	0.96094946173
GO_PIGMENT_BIOSYNTHETIC_PROCESS	0.913988428164	0.122521409569	0.00488831870101	0.0633204826382	0.282874362353	0.450210697727	0.309937886771	0.000170205476577	3.43714913248e-07	0.830700093145	0.625337699504	0.0498256897778	0.984085379957	0.013006108437	0.00166929395499	0.533076701633	0.231139492166	0.705283885789	0.152283987643	0.000679831267532	0.0261776761335	0.568732912373	0.585275385292	0.984457836275	0.595150112913	0.962907225844	0.0566905818666	0.964022094245	0.0777301511866	0.148233607362	0.99982511468
GO_MEMBRANE_LIPID_BIOSYNTHETIC_PROCESS	0.993741288593	0.226273274584	0.304022655018	0.00157110210452	0.00840176062965	0.872852891916	0.150797152899	6.40878011602e-05	1.02411419937e-05	0.605010054614	0.0989933200067	0.0335786168627	0.939587224883	0.0281871033414	0.725853217868	0.508820642345	0.442105534542	0.437903796468	0.636862551126	0.124650321118	0.121077736781	0.329344565989	0.000597843717058	0.473029201186	0.080476243282	0.313863071347	0.786799167711	0.971745597133	0.483559214446	0.150728356309	0.957991461261
GO_CYTOPLASMIC_SEQUESTERING_OF_PROTEIN	0.898564442315	0.616387755481	0.803628941716	0.262990319762	0.0918097863	0.375761889317	0.830992470904	0.20700874621	0.447022384793	0.363114728383	0.260722786417	0.395024964867	0.147527557457	0.107966493049	0.591020439375	0.496786262026	0.712154010732	0.253542890252	0.920064526797	0.378045784177	0.869220082646	0.761801160759	0.0147630450682	0.628043725963	0.00165044696443	0.0788165158981	0.0741284251814	0.626591955166	0.0107980316883	0.15240946993	0.894140140973
GO_INTRINSIC_APOPTOTIC_SIGNALING_PATHWAY_IN_RESPONSE_TO_DNA_DAMAGE	0.145393010489	0.27238973262	0.871316719128	0.999140361221	0.387223796607	0.025587495126	0.628738891576	0.87575136827	0.672590944099	0.965077498635	0.0124332906733	0.999022817375	0.872104321767	0.968233087514	0.00140389651738	0.999918932718	0.377511680121	0.987892397502	0.595252527767	0.63032847708	0.929741667872	0.0160311366071	0.792320683508	0.00138122663239	0.0930752489432	0.00912189008303	0.226365848018	0.580596859115	0.0638454579497	0.153342947204	0.817701182677
GO_RIBONUCLEOSIDE_DIPHOSPHATE_METABOLIC_PROCESS	0.894815570161	0.0101610130608	2.0296582072e-05	0.532216541498	0.587036661227	0.426253600397	0.383427213565	0.263285557104	3.30921726505e-05	0.182797777844	0.957196930527	0.0224046447413	0.628256235351	0.224407892009	0.37832108117	0.000589499298664	0.649708638843	0.514263392398	0.0117889844583	0.450290144815	0.000904242200778	0.000150063855197	0.0377256999913	0.980749632247	0.98129183634	0.938530402899	0.776452823807	0.999486670545	1.38626747751e-06	0.153658375817	0.994488771555
GO_POSITIVE_REGULATION_OF_RELEASE_OF_CYTOCHROME_C_FROM_MITOCHONDRIA	0.46606334685	0.0597494929664	0.00469167109655	0.915936308948	0.990843298569	0.696378877317	0.699809415564	0.871513742778	0.014403844942	0.380570040166	0.00193399215433	0.0588326546663	0.954792255104	0.264713961061	0.0300134364405	0.596419926638	0.63874744846	0.761841041709	0.309752431224	0.842825963295	0.104533168725	0.110954109742	0.374363820598	0.180610383674	0.794100388054	0.690895021445	0.0248587534702	0.962747198859	0.0330559174364	0.157290249362	0.916320290675
GO_LIPOPROTEIN_BIOSYNTHETIC_PROCESS	0.877920883355	0.054918469435	0.000876915206695	0.00537103064033	0.177495662294	0.774876464019	0.123803329632	0.0552061842888	4.57101841358e-05	0.768757556264	0.17325108712	0.0109310872915	0.984932890938	0.00219737695083	0.503474397662	0.523798430839	0.0530249121804	0.723426194358	0.10760200942	0.260978845084	0.0370914642986	0.183854599276	0.000540755763373	0.0528799266018	0.238154174362	0.559286263815	0.383180712479	0.999931934836	0.809179223956	0.159753104827	0.571749463491
GO_REGULATION_OF_RELEASE_OF_CYTOCHROME_C_FROM_MITOCHONDRIA	0.0159542542134	0.00178596159217	0.0077392902343	0.981849390528	0.998067023193	0.724217973196	0.612234039126	0.744248847631	0.00147103155204	0.669180369472	0.00928701938907	0.013018201102	0.962245688237	0.0376702086837	0.00448452676522	0.38418501942	0.65605143349	0.89263305639	0.122245995386	0.768428164396	0.0173434767653	0.22255787315	0.526292964	0.261586721049	0.958961591317	0.696202322267	0.000497220146479	0.933907537859	0.0317037683283	0.159763408067	0.921175670795
GO_NEGATIVE_REGULATION_OF_CHROMATIN_MODIFICATION	0.520249359014	0.976597652321	0.9775815458	0.871402932867	0.0888064863235	0.000109499709187	0.780891703292	0.860080049424	0.962312726543	0.00182204179726	0.90909127787	0.988385045452	3.27706749137e-06	0.189696481126	0.0019593503496	0.982015658707	7.20541262853e-05	0.00131450702999	0.000334974487452	0.0313012271785	0.999989548976	0.680172958604	0.983991050969	0.0274052004866	0.874001374227	0.848612521851	0.902804932098	0.726288687051	0.243497139745	0.159828022077	0.0129501965234
GO_SPINDLE_LOCALIZATION	0.740734761546	0.922568898534	0.975985843666	0.186312255092	0.429241173578	0.0977024800224	0.954209230681	0.997709864834	0.971819780286	0.524603770948	0.773664833824	0.715380741929	0.148165838849	0.0250065885781	0.955235674202	0.951523724458	0.952331099053	0.827102141476	0.587832266906	0.987018634811	0.0843274049154	0.791797758525	0.618518356291	0.000710905437956	0.978353572964	0.920046644363	0.50731916065	0.270775741083	0.999196439175	0.160453292399	8.59036971281e-06
GO_CORTICAL_CYTOSKELETON_ORGANIZATION	0.498369625859	0.848002400497	0.999433037302	0.230342312165	0.680491572557	0.0385068638072	0.967305583739	0.996748914428	0.914537048598	0.447990345109	0.0502862907148	0.970462203584	0.183531479719	0.443699769179	0.985740989901	0.941744986825	0.997606544212	0.698046627023	0.601075439968	0.135702943507	0.00357865137587	0.0826103377893	0.098586129812	0.062313361315	0.00907825404371	0.268666187529	0.155584760706	0.654469975072	0.795369643029	0.162367066294	9.21470700831e-05
GO_CELL_PROLIFERATION	0.591956680834	0.982533782558	0.995941819755	0.98807354047	0.997955067994	0.957384437703	0.999747925068	0.99864139725	0.999999619672	0.999818297263	0.0239359875061	0.999999972386	0.99866820378	0.704983667335	0.742482098979	0.999683724384	0.999984665285	0.999999999344	0.999999999963	0.8659642176	0.980782099346	0.908348518323	0.999741962826	1.47265417683e-05	0.0186860790639	1.10971425081e-05	0.30469149711	0.479792742245	0.180298734178	0.164713704938	0.113129219401
GO_CARBOHYDRATE_DERIVATIVE_BIOSYNTHETIC_PROCESS	0.999468540671	0.994601066604	0.121757832024	0.00611799657926	0.0384694517291	0.847718237602	0.0630402302688	1.23863423311e-08	3.03345684892e-08	0.999969703512	2.49315007437e-08	0.31289193016	0.999972276665	0.00599281576355	0.152505989542	0.597265117008	0.973010189343	0.998919147679	0.864289833923	0.00220193057763	0.0507110306302	3.70106939896e-06	0.000110978579096	0.288479919923	4.5831305542e-10	7.76861511711e-06	0.00452965016003	0.999974475792	0.81234141411	0.16528843813	0.999996447249
GO_NEURAL_TUBE_FORMATION	0.133446779813	0.995365310721	0.968139086126	0.631730598669	0.385501449772	0.0175707907141	0.615672557323	0.550625793033	0.977363144433	0.998425674053	0.130427203693	0.999408360408	0.1652640384	0.526433567625	0.318057171589	0.999826033975	0.948545440059	0.998006292813	0.938434698445	0.0127967665902	0.999965225707	0.943028990276	0.990585861767	0.0263801462307	0.0054645148537	0.0191382373539	0.916909092163	0.367928282439	0.831999748006	0.170244743165	0.194378045868
GO_REGULATION_OF_CELL_AGING	0.046451248302	0.786889569152	0.902586313721	0.586100021981	0.971947081985	0.848623407584	0.841499330719	0.875166993358	0.87301306201	0.652360974437	0.668517615127	0.371719914805	0.351304478056	0.600127943639	0.156583536025	0.415272083505	0.243618371062	0.739495788203	0.484063300551	0.915243015454	0.971238470347	0.818921623755	0.923395718502	0.585360498367	0.52137723667	0.634921313212	0.120905567702	0.0605499040964	0.268047179585	0.171940049525	0.161411972618
GO_REGULATION_OF_RESPONSE_TO_OXIDATIVE_STRESS	0.325365178581	0.153325169137	0.18641659378	0.218836709229	0.186352386654	0.728677381006	0.133093671196	0.213119250984	0.0337356575207	0.509819695054	0.747391811566	0.128870207795	0.907196101863	0.142083865808	0.755023494127	0.910806354921	0.860648748924	0.985665037773	0.852901253444	0.0684752906016	0.0118204753911	0.802285010311	0.721715503898	0.370932439634	0.717092519	0.26005677401	0.0515961017849	0.413787128892	0.0427293284037	0.172904362489	0.112982009843
GO_PIGMENT_METABOLIC_PROCESS	0.96953544176	0.1206237428	0.000842459811855	0.0251599871016	0.189333614749	0.535070769458	0.206081157321	6.96493447208e-05	1.19301315039e-08	0.728494386902	0.786660435843	0.059947283483	0.996053114795	0.00239407867729	0.0199225526219	0.58558591392	0.200939742583	0.870696369006	0.175882195705	0.000984392915127	0.00293040586109	0.512813847061	0.233758947252	0.953609204047	0.604207914292	0.872090529554	0.0116734952176	0.97587782603	0.0755595881448	0.173199658225	0.999926993591
GO_NUCLEOTIDE_SUGAR_METABOLIC_PROCESS	0.8659472826	0.899850323076	0.286292707957	0.209842772779	0.473357008877	0.335138070178	0.350327798933	0.645469265652	0.0739953959545	0.99352094883	0.0198619354989	0.265581313319	0.959130128348	0.205537170833	0.527413342388	0.737456182376	0.986112986304	0.993106704875	0.916108732341	0.693426433748	0.169320404741	0.000296660663161	7.94387450287e-05	0.342818507481	3.01701415731e-09	0.00214155764247	9.31414993702e-05	0.806074901077	0.00545744088939	0.174508217496	0.435825944385
GO_AGING	0.851076241033	0.804062487774	0.996205741953	0.995244352169	0.947417794294	0.524862134955	0.993078507121	0.415537399005	0.644798958367	0.996341859454	0.00473659512014	0.999999962631	0.977658996557	0.806295856478	0.570331162111	0.999999745502	0.974419682805	0.999988996765	0.998108097411	0.0502048918583	0.885795673184	0.324610432354	0.496957483329	0.0107456860895	0.227708266944	2.94259729351e-06	0.0210461597261	0.716858059047	0.000401724241027	0.176127965088	0.848981572078
GO_REGULATION_OF_PROTEIN_COMPLEX_ASSEMBLY	0.489555200494	0.812067158715	0.43932970501	0.22788720101	0.875102098923	0.374324973449	0.574458116661	0.908937801545	0.269782063187	0.0273579206673	0.004263880684	0.000233416599574	0.0103348627924	0.00458840143367	0.194416104852	0.200801955363	0.185068027947	0.354372814549	0.307630463986	0.84257394676	0.0782496569427	0.114492135904	0.134877684593	0.000115039495913	0.893955027217	0.950371405639	0.000312326425457	0.97617588222	0.80751799844	0.176550648734	0.00617502997256
GO_MACROMOLECULE_DEACYLATION	0.22412018467	0.491768794424	0.597197743557	0.734694600694	0.0882375295556	0.00386417921205	0.427187181077	0.657548260916	0.418484420008	0.0095406931066	0.556413007983	0.617729372844	0.0058683032486	0.0801402359595	0.0075384512168	0.852415685704	2.75195129343e-05	0.115829941714	0.296397797406	0.0872875354107	0.985513119232	0.82637365887	0.91699709412	0.0749267122767	0.758995356169	0.366499631193	0.97890868882	0.028330738378	0.952622178286	0.179515133254	0.00695573235835
GO_PROTEIN_STABILIZATION	0.389198091464	0.00811064006573	0.123585986114	0.240511056307	0.26361930009	0.00633604167181	0.0325630351665	0.154515157579	0.0442117752745	0.536430148327	0.52335099384	0.0668614510429	0.803940820836	0.119047432246	0.185379216141	0.698126976265	0.8407768614	0.282074817557	0.168240434432	0.139713198235	0.0397794730916	0.474204440646	0.262349820896	0.005015450608	0.48902788237	0.673905007555	0.00632627706176	0.531969089351	0.0514409727907	0.179811441544	0.207073613929
GO_REGULATION_OF_CELLULAR_SENESCENCE	0.0237459218226	0.589524081553	0.870043563002	0.378290307089	0.96992391763	0.773476130663	0.825188396131	0.93270320135	0.912744390033	0.822840362081	0.745284077855	0.510393348316	0.532260342172	0.694797862536	0.052147230418	0.627258320661	0.0894697745209	0.789692623225	0.432724195956	0.75573774764	0.986860287786	0.675396985408	0.942382729433	0.745830421023	0.61580857428	0.74859557604	0.206348102222	0.0364045122308	0.155081990916	0.180222249556	0.485331723003
GO_MULTICELLULAR_ORGANISM_AGING	0.586288567401	0.789635379868	0.922195733341	0.988048560406	0.819918496883	0.076714049566	0.616839301134	0.389406733532	0.467923986075	0.500662978431	0.535777810548	0.992295056437	0.623077839326	0.792521335363	0.032931929263	0.898391995934	0.755420950945	0.583602693893	0.15515620426	0.80192888985	0.992245882717	0.512165681747	0.900865676714	0.451666087492	0.0703222270855	0.358063363762	0.145557099084	0.870402674838	0.0661277941846	0.183437238374	0.766171143171
GO_NECROTIC_CELL_DEATH	0.73927832839	0.632393484673	0.856469390723	0.619131698004	0.492265060751	0.399887071924	0.986144131917	0.685601031277	0.480574555735	0.986850993193	0.0152527093251	0.78462494413	0.987410818406	0.265548724187	0.681386217308	0.991005691421	0.981125180082	0.987773769081	0.990711419939	0.428556059727	0.342053986387	0.00546802915416	0.73048649287	0.108563035737	0.141033084543	0.053709113789	0.0377899827855	0.160564601115	0.00265306543159	0.184681462831	0.882352594181
GO_POSITIVE_REGULATION_OF_GLIAL_CELL_DIFFERENTIATION	0.572446797017	0.914500524462	0.759312713193	0.672102511278	0.924719776869	0.752084090698	0.991822867472	0.612729060213	0.925517105139	0.955211113611	0.0441651225257	0.889398901302	0.677810303656	0.761781203093	0.758250351354	0.988479166265	0.228815869138	0.82531399482	0.819711949628	0.71599280134	0.950011278893	0.406382255283	0.794008585347	0.272254877245	0.222837489794	0.0536585541042	0.220682864615	0.959447281155	0.117689503744	0.186089864276	0.616538474513
GO_CILIUM_ORGANIZATION	0.998559497472	0.999993358144	0.95267070431	6.00965000261e-24	2.95997022216e-18	2.16570498397e-19	4.91412653714e-56	5.41553584651e-14	0.117414079103	0.984017605741	0.999982627715	0.864017165835	0.98525450008	0.955238544577	0.999999999966	0.880817319778	0.139796940648	0.539371060385	4.03083848353e-07	0.999982144381	0.604778128793	0.999999036878	0.99999568752	0.999503850875	0.997675116592	0.999947585346	0.998845487394	0.994903708407	0.99838711169	0.186192889789	1.6374099447e-13
GO_HISTONE_DEUBIQUITINATION	0.20625186856	0.942992378123	0.926820869744	0.783619925223	0.193529227679	0.00493997491377	0.868799959507	0.707519271186	0.97410416204	0.066770397272	0.949152754794	0.830118107589	0.000183141895777	0.905472038413	0.040219169178	0.0340097281906	0.161468708089	0.0893826388332	0.15362111612	0.102175496107	0.997990582404	0.830316809586	0.777293050119	0.384205613745	0.269230521661	0.972092680574	0.522707810178	0.021024045817	0.377976311596	0.186725621672	0.175723674231
GO_GLYOXYLATE_METABOLIC_PROCESS	0.0949352599695	1.31273649681e-05	4.41488163551e-06	4.06307011469e-05	0.0191867229158	0.357234920805	0.0861427261618	0.0498038746011	5.1380506237e-06	0.674646007886	0.955022762756	0.522813439638	0.842312543129	0.000314527439877	8.2402437596e-05	0.16415548546	0.198442151004	0.486245211423	0.0104870445664	0.378183976602	0.00145896832719	0.00165644640737	0.0262780874891	0.995845773628	0.957057790379	0.997574236445	0.936431200001	0.936860281352	0.780492492862	0.192695034472	0.281797069406
GO_ORGANIC_ACID_BIOSYNTHETIC_PROCESS	0.895795440287	0.00104276645285	0.000366650618139	0.00830931904244	0.0855557816534	0.993618543977	0.0662770689268	0.0226559967553	7.75292215541e-06	0.986983883456	0.240221790117	0.591442299638	0.999089164494	0.00015864296175	0.0134466295997	0.672823193324	0.928270035151	0.999996409126	0.954550197321	0.301600697173	2.23549057867e-07	4.46211429055e-06	5.49833675483e-08	0.993162636032	0.0379268549734	0.255245588902	0.0058478850231	0.989444541599	0.515441763943	0.197380910325	0.982187940299
GO_REGULATION_OF_PROTEIN_STABILITY	0.227495356409	0.0017036198652	0.0873202851437	0.14696670406	0.235992148674	0.272441355	0.00571296369664	0.107320401656	0.144742726332	0.351305895629	0.296245932382	0.0387528585017	0.602507524785	0.00724573288576	0.104259447157	0.538074702369	0.171382032086	0.477642567761	0.114971037655	0.242171301762	0.0329166445852	0.562875785857	0.0677469449994	0.00943555262063	0.203741111816	0.693169262887	0.000558406165383	0.335712541862	0.0763326953343	0.198877194109	0.0877667853304
GO_GLYCOLIPID_BIOSYNTHETIC_PROCESS	0.932482980575	0.171547513305	0.127678659297	0.10446406604	0.0442828560957	0.962878305527	0.234869391446	0.00233632953878	0.00348381738239	0.929928241472	0.252185718589	0.0906255522637	0.88721338868	0.238164424576	0.939611924445	0.373555199371	0.0813018221343	0.132863798027	0.240824353534	0.196062662258	0.362224305337	0.51619849314	0.143730775888	0.327828087148	0.283828358987	0.159534780149	0.917507133382	0.918386599849	0.766654729272	0.199107695812	0.778099908781
GO_REGULATION_OF_TYPE_I_INTERFERON_MEDIATED_SIGNALING_PATHWAY	0.326594748155	0.475235154378	0.848877355194	0.654284784335	0.296795967245	0.0177932507689	0.746542230571	0.113312901442	0.851575216834	0.763045711798	0.00243146993626	0.396019722514	0.934962809566	0.354823550911	0.0273479988075	0.249603058964	0.866179670145	0.961275940542	0.894482395049	0.382279835403	0.474509704102	0.243916053338	0.0893888092097	0.0138495599237	0.915043990964	0.00960557306688	0.103267679444	0.428004665279	0.122920158278	0.200752305836	0.248728617464
GO_NEGATIVE_REGULATION_OF_INTRINSIC_APOPTOTIC_SIGNALING_PATHWAY	0.0624024588658	0.0104048556772	0.0734614010239	0.603044209285	0.7211341661	0.955116781758	0.0604959541173	0.218073358095	0.0757938783086	0.802267583363	0.0739224525115	0.190483226988	0.985668427142	0.0694141137315	0.0538222027505	0.771571989391	0.124229492069	0.955873225669	0.251938236485	0.258270414973	0.0169909824193	0.507862317738	0.218182639778	0.102617143174	0.652635042129	0.25201903111	0.0143591843372	0.810868349859	1.69003549016e-06	0.203569987478	0.411209751885
GO_CELL_CELL_JUNCTION_ASSEMBLY	0.735482402969	0.956297202657	0.94029387718	0.030136780129	0.00273841964658	2.52618328519e-06	0.14016844692	0.00214033750938	0.528258084929	0.954532722431	0.248812733757	0.987183163977	0.877938220567	0.73673215058	0.295265525484	0.983382093833	0.994675172779	0.935565171734	0.95942497368	0.00132558077392	0.454000629204	8.77550669557e-05	0.000216709956162	0.000551298551737	0.491273163955	0.258132702763	0.591095564708	0.887384578687	0.896118205085	0.205268997172	0.0636712036072
GO_RIBOSOME_ASSEMBLY	8.40769304464e-11	9.0424610635e-05	0.0341272835473	0.999366619156	0.999997086677	0.991535365029	0.995839762406	0.000310328284591	6.43906769849e-08	0.997561263419	0.828266058086	0.981343511382	0.999837373548	0.993105388956	1.37824582151e-15	0.97441183227	0.95659474903	0.999999907208	0.810151530791	0.99985094661	0.967434932431	0.169713565351	0.99890882206	0.978940302839	7.61499484773e-07	0.046236750855	3.12595090969e-12	4.25173385719e-19	2.45651108244e-07	0.205586419976	0.997511425294
GO_SOMATIC_STEM_CELL_POPULATION_MAINTENANCE	0.850744347996	0.328865908842	0.595003292009	0.719350399882	0.237168126832	0.505010099743	0.493998975405	0.25291103745	0.452081160815	0.945132029498	0.966824135205	0.963312781636	0.555294517177	0.0128685407054	5.71563396047e-05	0.999544400953	0.00323046367473	0.990545256394	0.923970111068	0.311129483746	0.996176877152	0.851369873903	0.976209105487	0.892451492036	0.184626803708	0.037423150853	0.992092118939	0.839742323802	0.460456583463	0.208823951885	0.243349508614
GO_POSITIVE_REGULATION_OF_RESPONSE_TO_BIOTIC_STIMULUS	0.586794972221	0.995798271399	0.953676447639	0.372743348453	0.545602381175	0.110489171085	0.357078225611	0.409224877342	0.434824356135	0.643164519525	0.00483436566507	0.831832620298	0.703272056281	0.487796853605	0.126587533427	0.69794978508	0.97940717031	0.934766696526	0.982024855143	0.322994130474	0.100059918757	0.0049494306302	0.0693731049441	2.88502468256e-05	0.323913977309	0.122582876141	0.0128823564418	0.157839076914	0.0278025408477	0.210814082926	0.975010641924
GO_ESTABLISHMENT_OF_PROTEIN_LOCALIZATION_TO_VACUOLE	0.428370791446	0.619563734176	0.387692986012	0.0505298177709	0.265279896592	0.62668395897	0.550640931291	0.43971874371	0.0809173934425	0.0715394240436	0.0496850293083	0.0192292810068	0.58930179206	0.000965556569807	0.198967546299	0.0227662609782	0.0364832994157	0.570194084422	0.00155616223987	0.324619629377	0.00339754989068	0.0630811624152	1.5993369322e-07	0.00493015763133	0.680670429384	0.606474280818	0.00168565085907	0.635017650754	0.761639652582	0.211124026045	0.48581061748
GO_CELLULAR_RESPONSE_TO_DRUG	0.0741129945342	0.348695586213	0.95530830683	0.938012506996	0.984744416568	0.519143305836	0.775639621373	0.75385666938	0.860017263215	0.921094780274	0.497289574385	0.390573930064	0.251049064628	0.930001049117	0.409602342267	0.975164731785	0.98270228514	0.650863319656	0.951494977516	0.680074194689	0.942330173016	0.320707414488	0.945180276914	0.20839274765	0.667812025665	0.122901871227	0.476089662002	0.24181297314	0.231569851578	0.211560815367	0.977793494615
GO_REGULATION_OF_DEFENSE_RESPONSE_TO_VIRUS_BY_VIRUS	0.955335356897	0.828493244372	0.612613329732	0.000153002047542	0.105478007581	0.481804492213	0.10185503204	0.136158707654	0.0989312880377	0.0021491038235	0.0916972831704	0.00160429367497	0.241125449043	1.64088848636e-05	0.114966299517	0.00032685590486	0.0800132459201	0.0137358037301	0.331255294299	0.488640232884	0.00567167165174	0.306041849037	0.0160632036821	2.16515149724e-06	0.863953344023	0.848511020711	0.00495118567569	0.976648554281	0.88083148275	0.211695056022	0.127423878762
GO_DNA_METHYLATION_OR_DEMETHYLATION	0.578902452692	0.707252999637	0.935119069945	0.978791768637	0.39502526452	0.00574279963911	0.910614831477	0.975747242958	0.976781383957	0.42837730763	0.720638325027	0.998531227739	0.000136762027367	0.797615764527	0.00331648164011	0.793730144008	0.00459596993762	0.116807778288	0.0272747569601	0.0573408756136	0.997420061914	0.952150296535	0.96778052392	0.463120152073	0.912916568952	0.354766968905	0.949919898328	0.11093591218	0.776055792122	0.212130361861	0.206692931432
GO_NEURAL_TUBE_DEVELOPMENT	0.527457173611	0.999962645844	0.994186596597	0.248323537322	0.0204307460308	0.000673171498683	0.540308775526	0.599617028428	0.997921259634	0.999749921545	0.0417185535158	0.999992548542	0.0891056014953	0.335105254965	0.398101613482	0.999961203612	0.795468333422	0.982804127431	0.96224556449	0.00724736019571	0.999999315794	0.980048044748	0.998420274145	0.255078975333	0.00256638713059	0.000953945768771	0.995317602532	0.308325223603	0.986178947058	0.213105098482	0.0448558370005
GO_PHOSPHATE_CONTAINING_COMPOUND_METABOLIC_PROCESS	0.284290823869	9.62292738783e-07	2.31224078644e-05	0.278654364983	0.975951240079	0.0140696969384	0.000225472966852	0.0886934410353	4.73445232841e-09	0.000754301184556	0.099102973556	3.24565280997e-17	0.00418901804327	8.38605468653e-07	0.00134468937392	1.33879629348e-08	0.0999507790728	1.97066110381e-05	0.001233760731	0.0103709936005	7.67231806544e-10	9.86970037987e-12	6.65711699021e-07	0.0401603838508	0.999831880823	0.993912040215	0.378545599619	0.999752715084	0.963229318191	0.213610042844	0.764145760593
GO_REGULATION_OF_DEPHOSPHORYLATION	0.484059673345	0.930257557065	0.883730799044	0.507216226466	0.60330344749	0.0215914078799	0.9675344745	0.865093430939	0.998548755644	0.056227225947	0.0890100526788	0.00315545221202	0.000130298288167	0.697770081634	0.322178459637	0.00828785398183	0.882819258754	0.000526035633249	0.611031748474	0.54246859891	0.134717987799	0.175571971462	0.723838179241	0.000458755724814	0.610857790409	0.988427672592	0.716253381198	0.528793406466	0.617916318889	0.214059563231	0.0299162030665
GO_REGULATION_OF_CYCLIN_DEPENDENT_PROTEIN_KINASE_ACTIVITY	0.432998629027	0.837259980322	0.979308600788	0.988631629948	0.990922784249	0.650302633109	0.995274020712	0.967649188998	0.979584835295	0.591906610046	0.871882028516	0.9409816486	0.651221858081	0.0816849614685	0.57469782846	0.943995031381	0.934458259633	0.801635802665	0.871134229297	0.978507992957	0.952834644954	0.203432799534	0.462676831889	0.00176452689675	0.251959426985	0.592386043302	0.320600812737	0.0951451560809	0.0282316695619	0.216360972689	0.0456041099897
GO_HOMEOSTASIS_OF_NUMBER_OF_CELLS_WITHIN_A_TISSUE	0.7491538776	0.890297218948	0.799126241369	0.0120570635673	0.136354039861	0.390961989603	0.710065114807	0.264011377141	0.751480290721	0.0173400904186	0.00106584062724	0.425593072767	0.903376972031	0.0347359361739	0.173016653318	0.633185120454	0.77181709952	0.793106237638	0.826792004581	0.836935140579	0.824136609277	0.441584183313	0.21948647066	0.0527106984971	0.540880156601	0.063528180714	0.0511680496785	0.889919400552	0.810737886214	0.217485199693	0.219237341329
GO_HYALURONAN_METABOLIC_PROCESS	0.952469119503	0.908217037029	0.598567028616	0.397727414338	0.646660877261	0.967127604633	0.986460123368	0.585956870766	0.487915391812	0.957005844859	0.0223997703899	0.996048731187	0.99578223033	0.991479393699	0.959228249708	0.994891236134	0.931564854838	0.999658662728	0.993516249034	0.279888102548	0.988690448634	0.307180951029	0.47951290284	0.117159510561	0.305195436483	0.00331761695621	0.0457241853141	0.679053881613	0.106934545886	0.218028729775	0.449747215821
GO_MALE_GAMETE_GENERATION	0.422849483075	0.953140203905	0.915637631926	0.284195288895	0.0339483291855	7.35175123807e-06	0.148441079176	0.400155519882	0.87311586744	0.922304539416	0.9791354932	0.994563335167	0.30020200263	0.989569565572	0.543603927843	0.958041329328	0.800826207602	0.923335934564	0.124268948979	0.665203174768	0.990999478473	0.743763278887	0.996904283205	0.120445116794	0.640733640303	0.907642260015	0.972961092645	0.709551390921	0.482944315716	0.218162410653	0.000125275638908
GO_ISOPRENOID_BIOSYNTHETIC_PROCESS	0.445525956314	0.178953599447	0.0633062234053	0.91534280533	0.945546319917	0.933204975588	0.481811060092	0.272595511818	0.0131961955167	0.0303808522273	0.298663934832	0.465409629988	0.0664420605652	0.0284576433896	0.4992433979	0.923595395473	0.42597434585	0.986311066672	0.754358612611	0.32035247692	0.0118614425098	0.000569251161463	0.019704039509	0.9574396628	0.615871537998	0.715995408988	0.626092431801	0.901203651806	0.753562867469	0.21892707819	0.186714686407
GO_REGULATION_OF_INNATE_IMMUNE_RESPONSE	0.0219108684075	0.0740811971417	0.275474479177	0.823058974013	0.998622241563	0.943177783458	0.0548311719071	0.00694497726759	0.0526143206366	0.563021085882	4.60353010282e-13	0.402439990401	0.999993631175	0.0531096810234	0.00960230419185	0.984888358092	0.748309031115	0.99997169442	0.980104035749	0.997406153395	0.00115908262048	3.33980411012e-07	7.28326278314e-06	2.5683337369e-10	0.827207460417	2.31930457866e-07	2.69100434085e-22	0.303165923331	5.5528611375e-05	0.220309075141	0.114855569874
GO_NUCLEOTIDE_PHOSPHORYLATION	0.82997122484	0.000553783392858	0.000331166112927	0.131528160841	0.573684302207	0.674267613248	0.0447850012236	0.00156080945587	5.50123389115e-09	0.638267904361	0.971990446494	0.0314342343921	0.939702730172	0.0256099324079	0.304151099398	0.00178251967396	0.903265491756	0.953013906065	0.0800508870737	0.964355754323	0.00162135942324	0.00685891898774	0.466308141611	0.999071790077	0.909384476535	0.940426239513	0.922966043706	0.998738144048	2.31580487058e-07	0.220760233038	0.966432423045
GO_MACROMOLECULE_CATABOLIC_PROCESS	2.7130471983e-11	2.29052117135e-05	0.00047746151073	0.98305191629	0.483413091916	0.586433040698	0.99868100547	0.00405975212251	2.12239042381e-06	0.465902958401	0.14012751044	0.559800666786	0.801027548982	0.0276132779143	5.063858957e-16	0.999758777138	0.42230465913	0.999371621001	0.219988576232	0.997422899796	0.97357379469	0.0166387752933	0.536061918944	0.00523173703997	2.59705729443e-06	6.12475830019e-05	6.50914484587e-16	5.83763463334e-08	8.50337463973e-15	0.222654014455	0.0292046244193
GO_NEGATIVE_REGULATION_OF_HISTONE_MODIFICATION	0.405020876344	0.971469309783	0.961198037124	0.883566683334	0.167763996806	0.00032945627089	0.768916854597	0.829663339494	0.9555346558	0.000211745807274	0.789151052092	0.963662225704	4.63619682704e-06	0.220942968283	0.0004940601389	0.966770956796	0.000911953394489	0.00660713360197	0.00362014712181	0.0230223698445	0.999848829012	0.60164871426	0.970552583103	0.0342461250964	0.952558154879	0.928346421727	0.847383706021	0.795528951786	0.300582736813	0.224047005303	0.0340610038121
GO_NEGATIVE_REGULATION_OF_DNA_BINDING	0.980228735699	0.981879571585	0.634250926457	0.517555109507	0.433170192339	0.862210972651	0.7482874095	0.192935099666	0.621342486399	0.935975657993	0.84223947705	0.994647778074	0.454482055643	0.231510195795	0.217043589593	0.999841494812	0.548290580756	0.925642930427	0.960204198717	0.4097921915	0.945428044822	0.868927816745	0.700478031683	0.406958644636	0.13542799525	0.216245381703	0.939588675337	0.0194407898254	0.0418355088643	0.224236339379	0.0996848354795
GO_B_CELL_MEDIATED_IMMUNITY	0.970006011673	0.927727617827	0.461033587185	0.948121430254	0.761303141068	0.679558944171	0.250414011873	0.0523857580017	0.326608435687	0.963525261442	0.494036527052	0.979331527143	0.998008880466	0.994616234392	0.180507540752	0.949459959105	0.981775870155	0.989185348813	0.977478798477	0.941816083283	0.184579697388	0.00472803165304	0.00414615218225	0.711096688035	0.472782433173	0.00512243208469	0.204687844247	0.838459648014	0.00129708978245	0.224588041252	0.754109196007
GO_POSITIVE_REGULATION_OF_ESTABLISHMENT_OF_PROTEIN_LOCALIZATION	0.026115134711	0.703560999167	0.854494273516	0.800612858018	0.799644450937	0.403540125867	0.681064743694	0.544618903263	0.708479669781	0.0182391788821	0.142726367804	0.100907771377	0.519021183912	0.362384923056	0.145593008466	0.513294870252	0.992596474466	0.767248621946	0.933872492352	0.75668513714	0.070249013711	0.00794927589364	0.359332296555	0.00241120415447	0.61071643794	0.0229348118142	2.20534349501e-05	0.780755706452	0.731290750636	0.224703594645	0.0892645013968
GO_HYDROGEN_ION_TRANSMEMBRANE_TRANSPORT	0.00615275432713	3.6677249608e-19	1.04391525851e-25	0.0105545574067	0.997666338985	0.999108624573	3.98808349189e-09	3.96699904583e-17	5.22261694627e-30	0.0200485145527	0.0123155455006	2.29152596266e-17	0.999825196833	8.6954347197e-09	7.22442021575e-05	8.2269852341e-14	8.21292350998e-07	0.2369022102	7.97514724142e-11	0.446391917845	1.39685271261e-16	2.16829259488e-05	8.42522845792e-09	0.99999312372	0.872185293721	0.99998768693	4.33258056744e-10	0.996753944417	0.846042117841	0.225439113195	0.940750106352
GO_POSITIVE_REGULATION_OF_PROTEIN_IMPORT	0.444449334392	0.852597402713	0.995509484019	0.896950673582	0.884685377628	0.119778922729	0.988319086717	0.911803126716	0.973066372608	0.984709362006	0.0034266171621	0.993675582097	0.866982879819	0.916786461218	0.162575556407	0.992978892283	0.996084786385	0.998978729097	0.999483718946	0.244128629347	0.595534279867	0.0244166959903	0.857898296841	0.00514768414033	0.278137672285	5.78871982528e-06	0.0488413166509	0.119539972088	0.822621826133	0.22657789853	0.758303763086
GO_REGULATION_OF_ATPASE_ACTIVITY	0.000147932938065	0.00776348691834	0.00219320193396	0.466392964287	0.238034832539	0.943256233758	0.217330262477	0.287199552349	0.461596486926	0.580868386322	0.846499559614	0.302501037908	0.976235700691	0.41183357868	0.126728764675	0.288614115002	0.614239723653	0.65955443116	0.475331409294	0.282601593517	0.519651748332	0.842799086353	0.788129123033	0.815553592745	0.57431484315	0.737946791893	0.0064758432399	0.802789079761	0.867077363587	0.226609761646	0.517262186522
GO_CELLULAR_RESPONSE_TO_UV	0.0311516709438	0.065121488336	0.920149709473	0.986640203692	0.141607487781	0.00981603583355	0.92496645408	0.997710989532	0.994077201672	0.919986255495	0.165271018272	0.999126161354	0.793769817721	0.864689939509	0.0113999487306	0.971055318473	0.52258359958	0.997478464279	0.877496535526	0.331065442317	0.94936075853	0.496464006271	0.973145148879	0.0228519087585	0.566581064803	0.0548485258266	0.27418706263	0.317958814367	0.0183541332802	0.228494892793	0.338437878737
GO_OXIDATION_REDUCTION_PROCESS	0.783599886079	3.62766214762e-35	6.2427415737e-37	2.62541190228e-07	0.00865346799927	0.943367922693	3.60230321879e-14	4.98870516999e-22	2.7991408863e-65	0.937513518191	0.0874049200606	0.000359712206545	1.0	1.07144802033e-16	5.76180235222e-05	0.0877834110763	0.0166254013657	0.999999992517	0.0003582625214	0.018159264393	5.89808429885e-24	1.38767731349e-21	2.12163360416e-25	0.999999980413	0.875769728121	0.957912162242	1.31700177538e-07	0.999850424271	0.0517318256188	0.229599959781	0.984975448911
GO_GLYCOSYL_COMPOUND_CATABOLIC_PROCESS	0.516313414981	0.0860141228959	0.133117715283	0.227337356514	0.144139487488	0.283184441786	0.0767534157755	0.0242765956758	0.00374467875857	0.276240217286	0.0979083095632	0.803999649421	0.997839819724	0.811174036308	0.103255527203	0.949166317037	0.563656290424	0.968581904424	0.247566550712	0.0730040695546	0.0712370201982	0.00540084058187	0.00503681022299	0.799451716667	0.884021648643	0.00702447591225	0.115587713265	0.854498491661	0.0917051967968	0.230260288578	0.980284592825
GO_CEREBELLAR_PURKINJE_CELL_LAYER_DEVELOPMENT	0.966573521582	0.879966732789	0.99320267763	0.943252361917	0.795760754856	0.280722039605	0.866934195297	0.99871920609	0.880091805284	0.147370715145	0.733304968738	0.0393250359999	0.00377634226754	0.73866934122	0.858278237103	0.000284857472407	0.459934384014	7.12424771504e-05	0.432298414825	0.745827179596	0.369781585585	0.992663258847	0.982130008795	0.432877073116	0.912971054045	0.639490981614	0.816422683857	0.868860576955	0.654938997703	0.23308027244	0.770339397955
GO_NUCLEOTIDE_EXCISION_REPAIR_DNA_DAMAGE_RECOGNITION	0.0784319912936	4.0834869369e-06	9.37827138474e-05	0.421512421711	0.383794494931	0.757273594088	0.161898529459	0.104181536053	0.00103046913118	0.183921457283	0.622743009831	0.0212394855976	0.948251818519	0.0119541349163	0.00339833128833	0.255244746892	0.142030254212	0.584206397661	0.0226325057079	0.949972466971	0.150293824638	0.950221693891	0.991394409687	0.829156006705	0.015585046063	0.640807654522	0.00145908315988	0.404954834696	0.0912106131393	0.233143304486	0.232953482537
GO_REGULATION_OF_PROTEIN_IMPORT	0.325101580982	0.593239008602	0.990700374012	0.593568247361	0.827791384175	0.687534964819	0.99653021143	0.622228488209	0.959302413071	0.973008648302	0.0174772921065	0.914749882076	0.565169848535	0.64927066947	0.379207935897	0.995012777931	0.967210698184	0.982038104028	0.999795577079	0.219615139809	0.906196100194	0.40683749509	0.725479736713	0.17727911056	0.1912918093	2.45503239334e-06	0.0572388732175	0.453038629211	0.384965094545	0.234145473169	0.560212677608
GO_POSITIVE_REGULATION_OF_INTRINSIC_APOPTOTIC_SIGNALING_PATHWAY	0.00451107471917	0.0294196623789	0.473509384118	0.767000322501	0.711452461086	0.610657987467	0.19278517572	0.0757808777664	0.00682217112428	0.648349520762	0.0185341091824	0.414375844914	0.978372646721	0.543003570379	0.0265986440738	0.521140629586	0.377376358731	0.969679673399	0.279844989026	0.332602661122	0.00637407187161	0.00064687125887	0.0294213949093	0.0338667320478	0.169633426335	0.102239561337	0.00789399916254	0.150928252687	0.295666599826	0.236690208165	0.953948651112
GO_NEGATIVE_REGULATION_OF_CYSTEINE_TYPE_ENDOPEPTIDASE_ACTIVITY	0.231668238764	0.235131291121	0.704615779782	0.985133990317	0.883595885804	0.68351951823	0.63409957876	0.880193755888	0.0988437323361	0.385273193524	0.37303730918	0.56522472211	0.43312525872	0.474141686096	0.200078140976	0.781199402206	0.779076714266	0.87962145496	0.992499778165	0.710217423209	0.0775140000548	0.322215875464	0.047696042927	0.87085770566	0.707203423609	0.237238916705	0.011950961746	0.0497221123655	0.000968882477725	0.237334626646	0.32550831781
GO_LIPOPROTEIN_METABOLIC_PROCESS	0.928431308113	0.197083458473	0.00184535847533	0.0223840681171	0.230853517713	0.78403800478	0.582604808849	0.0515370380434	0.000374208226215	0.936818263685	0.0258192979692	0.129310619251	0.997802082418	0.0444577853271	0.675647049832	0.904801255202	0.278303293634	0.989307355061	0.446479271763	0.184168767387	0.0669835072776	0.0133090020955	9.40808874272e-06	0.0114949141759	0.104939961422	0.0629493038052	0.462245512317	0.999824750087	0.358874997847	0.237704508961	0.864113364812
GO_LIPOSACCHARIDE_METABOLIC_PROCESS	0.999141470402	0.497687473575	0.0266588876292	0.0142961808493	0.0031516624989	0.922690819006	0.179622676804	7.20283025152e-06	2.09812428185e-05	0.998181371353	0.00526538796751	0.312828541804	0.997637224458	0.100685237997	0.981064625166	0.61870684094	0.117869104394	0.754893381069	0.69074782081	0.0135184130627	0.239122026197	0.0217032602787	2.04820634894e-07	0.0238672377011	0.0091935397943	0.059803343594	0.343183938388	0.998406912103	0.75572174521	0.237854469108	0.769728088399
GO_POSITIVE_REGULATION_OF_GENE_EXPRESSION	0.0644468050898	0.999097900485	0.99999997074	0.999999990986	0.986238597259	0.0289209996586	0.999999999995	0.999999020822	1.0	0.934950184321	0.179845042236	1.0	0.241067370234	0.999991917363	0.44445630322	1.0	0.612314557718	0.999590120772	0.999998005975	0.231257258606	1.0	0.932106741761	0.999994856089	3.43815365832e-05	0.136876559221	4.36570702045e-12	0.788214786466	8.33178105767e-16	0.0106673987305	0.238269873694	0.00486217618471
GO_LYMPHOCYTE_ACTIVATION_INVOLVED_IN_IMMUNE_RESPONSE	0.982042087806	0.979994969748	0.713963007202	0.999228698927	0.856944922916	0.17004190177	0.984611354431	0.908166342115	0.938079431001	0.774951133669	0.364180775402	0.974011317696	0.65193295352	0.97116971834	0.645391527037	0.977065602735	0.754061875014	0.937812758516	0.985030276082	0.608301314607	0.935470048347	0.534072296453	0.680382269549	0.0825451747904	0.52225079302	0.000167803971906	0.216213627027	0.366768386204	0.0160724002684	0.239421676409	0.443213865321
GO_MANNOSYLATION	0.988099999106	0.98307043678	0.393910710837	0.0224005891464	0.0126895879013	0.0275291706476	0.141750718984	0.00712924135592	0.00807772011037	0.282996299614	0.0141779915787	0.884308016926	0.943577148828	0.0680982734495	0.577792954149	0.79997518786	0.29315963005	0.759334933895	0.0135559720155	0.00193310953584	0.927766082958	0.317979207976	0.41061309998	0.908908912606	0.000362281556836	0.821654347983	0.0248088920401	0.950256223715	0.809982355424	0.241686074529	0.636384959387
GO_NUCLEOTIDE_EXCISION_REPAIR_DNA_DUPLEX_UNWINDING	0.00220779664103	0.128897921856	0.192697255562	0.388667238525	0.319205127682	0.19090215234	0.20762813622	0.152263295344	0.0161312789323	0.789171594495	0.72024459779	0.327247686832	0.719500295232	0.00699242630782	0.000516168247114	0.900592577595	0.261170902705	0.938471017545	0.193602706285	0.508195823953	0.796634415487	0.609603114375	0.986968908735	0.615680959226	0.0802672292773	0.545892490727	0.0383398827957	0.194295694751	0.273764952998	0.243249981405	0.416323989535
GO_CYTOPLASMIC_TRANSLATION	1.95991805593e-16	0.130630716466	0.000479999842591	0.999569155484	0.999963961698	0.973639360446	0.99211704849	0.000105259893977	2.60261515313e-05	0.987092497632	0.322033529146	0.89640788757	0.890661141588	0.995618286076	6.04325131195e-17	0.819871092198	0.93887088395	0.999984171503	0.996859966728	0.997185298722	0.889308574611	0.513159166071	0.999407297821	0.653401513585	6.2000140972e-05	0.0003170727642	0.000337996280646	6.85539130738e-21	4.08631694987e-05	0.243395177857	0.996470899044
GO_NATURAL_KILLER_CELL_ACTIVATION	0.982456892576	0.856501530099	0.683594432966	0.850162368002	0.763205289656	0.853977090479	0.68590567954	0.829185910307	0.468320840729	0.652505691587	0.335492269496	0.137822579179	0.857114741206	0.500071192374	0.813771776065	0.808367134347	0.974034420598	0.829633764303	0.963934754441	0.914560483541	0.422459211444	0.0934278311732	0.0939002798505	0.265991711011	0.436916989513	0.00393922138929	0.333336695568	0.636178032147	0.151350948876	0.244463720398	0.779502553464
GO_POSITIVE_REGULATION_OF_INTRACELLULAR_TRANSPORT	0.0340206258689	0.54372738766	0.578408134616	0.773677477705	0.902403804889	0.434732393139	0.817452595384	0.851476698136	0.57777318094	0.158224883631	0.00303276924783	0.232428284851	0.672937097527	0.299012700095	0.146391164316	0.612288744005	0.966417503061	0.738284638937	0.973762644103	0.648582662856	0.00205287562813	0.0694797872634	0.594606803401	0.000147341345955	0.607958480137	0.035533648106	6.61195235508e-06	0.550373627674	0.910494116971	0.245121813948	0.14521415029
GO_REGULATION_OF_INTRACELLULAR_ESTROGEN_RECEPTOR_SIGNALING_PATHWAY	0.262147151546	0.618585200871	0.977283538822	0.821182889129	0.223608188116	0.336843086916	0.710727183654	0.802059459497	0.771752263	0.61427055514	0.127126325253	0.973042061978	0.690380970974	0.782133123085	0.151411397565	0.52041864104	0.525716097678	0.433116178362	0.436961357775	0.894596421765	0.959436771975	0.595445111031	0.123594240938	0.269272383598	0.120255287575	0.422885859373	0.501767817213	0.000695139948768	0.324171727462	0.248160144076	0.777192371922
GO_INTRINSIC_APOPTOTIC_SIGNALING_PATHWAY_IN_RESPONSE_TO_DNA_DAMAGE_BY_P53_CLASS_MEDIATOR	0.00879161288566	0.0180523407986	0.913123928212	0.970502381989	0.59878939697	0.00689734858773	0.376603858955	0.862281553772	0.648473621981	0.982800541628	0.0877994568414	0.99961933566	0.713432768051	0.950777997626	0.00631550017837	0.999268439106	0.710885477435	0.979406566056	0.769215751708	0.56566326152	0.866657550275	0.0196974091442	0.455445388231	0.0122736024247	0.235002477497	0.0321901617044	0.122988658358	0.706922827148	6.4440932095e-05	0.249772300889	0.372899178914
GO_PHOTOPERIODISM	0.733198474687	0.229204605339	0.0648599059855	0.756319835476	0.329655500234	0.157445756152	0.720818590384	0.483539147886	0.767774576281	0.727117554803	0.639800620525	0.533467969538	0.299066423744	0.11279739351	0.482143457912	0.883125263832	0.96100178819	0.286064802985	0.42452681123	0.0142050515164	0.992642500107	0.167557363042	0.336090156926	0.0185222859875	0.350125371271	0.856156914827	0.780882280354	0.488150468463	0.1139059971	0.250078163265	0.554839140281
GO_NEGATIVE_REGULATION_OF_INTRACELLULAR_TRANSPORT	0.49500513474	0.0660259639932	0.338296492515	0.475744533512	0.778037941456	0.994260015746	0.264447094166	0.263280231223	0.62866367811	0.588733427654	0.0745063477174	0.0241100539202	0.278659556724	0.178949840386	0.990929796778	0.785452684728	0.919843747755	0.384035465624	0.991012790307	0.879137728435	0.481539522217	0.634994884675	0.051053028435	0.23516595163	0.150616984478	0.0110648883423	0.0043299591875	0.960777838627	0.10164109478	0.250632248794	0.0710039039726
GO_RESPONSE_TO_COPPER_ION	0.411296766793	0.519209244592	0.463553247425	0.522831483736	0.840319874611	0.289920339878	0.0186777102834	0.0103901998368	0.010268188544	0.689122182849	0.478994245701	0.893504038342	0.979697312499	0.568347890965	0.610074328455	0.982768484704	0.971144782989	0.918753912378	0.842009635146	0.0148870792289	0.225424737726	0.049926673499	0.522421184157	0.304033735234	0.349665171551	0.254577281041	0.437491195192	0.938034258707	0.0835860586479	0.25131175589	0.800824004642
GO_REGULATION_OF_MITOPHAGY	0.337185338375	0.0531150484683	0.31859751884	0.401385825417	0.0507570413131	0.0654238311616	0.73702184651	0.311822678546	0.0296192236535	0.0080290253995	0.336780533666	0.0335520732146	0.299735437848	0.0927375520882	0.0016696800262	0.084662247115	0.0223451107386	0.533628631271	0.00105395943699	0.28769494742	0.0317525251568	0.397952921492	0.655460660225	0.0132757298064	0.304650381731	0.778580627455	0.0121096727061	0.329223026712	0.244957467686	0.252343367947	0.229438731483
GO_FOREBRAIN_GENERATION_OF_NEURONS	0.963424565404	0.991252754247	0.993094847814	0.910240256858	0.694313186468	0.738310731521	0.972048716636	0.959540264538	0.998117832576	0.796427483583	0.645381123672	0.989399778021	3.55211812367e-05	0.00493842088457	0.998638248833	0.641839275643	0.28856318468	0.233370095036	0.999969043815	0.689926810323	0.999797920836	0.997918296687	0.999496908594	0.804850870862	0.794903853515	0.18179565905	0.999841611795	0.955086024377	0.994378085536	0.254367484068	0.00150433453314
GO_APOPTOTIC_MITOCHONDRIAL_CHANGES	0.258585868468	0.00265661197834	0.00517520100112	0.197255350657	0.274058258097	0.809659908554	0.0250955581508	0.369367152923	0.000471627765821	0.447053932542	0.489228117646	0.0222118377507	0.886995494242	0.138010312811	0.0720458440886	0.0600686671716	0.221821716564	0.711000983111	0.460615286429	0.783032823384	0.00803543735332	0.337910353843	0.484232872026	0.438278221934	0.649282496376	0.81735504273	0.00707432228936	0.941256621127	0.100068448974	0.256639597744	0.954004068037
GO_EPITHELIAL_CELL_APOPTOTIC_PROCESS	0.0646951111463	0.185942605778	0.804056940302	0.658679183635	0.811558850978	0.328181878313	0.916893448101	0.461584246689	0.436461647441	0.60747923732	0.229120344622	0.697063954779	0.343862421141	0.804718507659	0.336099786433	0.901696846242	0.704907314616	0.825734761	0.422559750957	0.160078243022	0.690358610022	0.135195558921	0.671320300494	0.0843891574081	0.65612932807	0.441378745349	0.206035795954	0.558286206281	0.905135989433	0.258201653523	0.618166109384
GO_ACTIVATION_OF_JUN_KINASE_ACTIVITY	0.925710564779	0.982966629136	0.992097926832	0.244829386062	0.101273406656	0.0403782585733	0.83997797224	0.830099576186	0.855021806112	0.25585238151	0.00140140630767	0.832744381299	0.0344895837201	0.826544817804	0.807858302238	0.653045933698	0.43641473929	0.0480536454608	0.141093737369	0.0964316762461	0.410509044737	0.137478524605	0.340122478407	0.00336545721444	0.335574595327	0.126447769191	0.518968635418	0.354643107935	0.663622519372	0.263307384288	0.392796289329
GO_REGULATION_OF_DEFENSE_RESPONSE_TO_VIRUS	0.436849357764	0.328027961213	0.276006624785	0.0860006735466	0.378060576569	0.728357779816	0.206300482596	0.219001651107	0.448252619277	0.646824994994	0.144874545266	0.340395121978	0.649876018089	0.0157354305426	0.0628363067126	0.167212935984	0.297141837716	0.679084334026	0.741442373627	0.823781271358	0.293253100301	0.101621227114	0.150305496606	0.000430343370654	0.828633043472	0.512896379323	0.182951925064	0.237849997112	0.286184787637	0.266778200102	0.0998844431857
GO_POSITIVE_REGULATION_OF_BIOSYNTHETIC_PROCESS	0.260654988013	0.996482877071	0.999999951345	0.999999998967	0.97756414269	0.0464998958265	0.99999999992	0.999996872772	1.0	0.953171607801	0.226481973678	1.0	0.0980592039472	0.999886476904	0.468301069099	1.0	0.841532403828	0.999202753905	0.999995619039	0.145491955273	0.999999999999	0.959176360389	0.999996555659	2.82361732787e-05	0.35629542527	2.88365960389e-11	0.826862338611	3.49980041682e-13	0.00641399071265	0.267253875406	0.0355968239812
GO_ATP_BIOSYNTHETIC_PROCESS	0.00220899334704	1.55419867914e-16	9.15780564117e-15	0.370753938416	0.980352548394	0.962767299108	4.54306356023e-09	2.23212641078e-10	5.46039724894e-16	0.424942863679	0.000224170380321	3.4200646944e-06	0.997671670109	0.000279544506779	6.98159640593e-06	0.00671611923984	0.0540857842664	0.996386521689	1.44631062414e-06	0.935364579345	5.21228194044e-08	1.02299096577e-08	0.00264547013256	0.996379709637	0.9582561628	0.992601586283	5.41063128489e-06	0.87168455723	0.933222600707	0.267831011065	0.747137614423
GO_NEGATIVE_REGULATION_OF_SMOOTHENED_SIGNALING_PATHWAY	0.240872997999	0.959903844165	0.991764722008	0.0907181305589	0.366890052534	0.552009574489	0.184222192785	0.967872788996	0.999162668344	0.948609506723	0.412892407413	0.990945680008	0.813377873382	0.240739875623	0.99255425669	0.710783992392	0.961405148077	0.949192962007	0.966111677848	0.733564719107	0.958072748793	0.997987235186	0.930306969729	0.991602495328	0.178154398539	0.0240998309825	0.865866107993	0.730663062513	0.803535943228	0.267898067154	0.350251481915
GO_POSITIVE_REGULATION_OF_INTRACELLULAR_PROTEIN_TRANSPORT	0.00961929477957	0.36193343449	0.897233723355	0.638755144938	0.75934501624	0.0323517065169	0.93557494697	0.893753979813	0.618457992802	0.329839282032	0.0985108364234	0.546239804123	0.711201516442	0.545183297529	0.142306198626	0.421944572299	0.977261021971	0.882271926524	0.909951938606	0.296862688737	0.122408905114	0.0677954157	0.829973596174	0.000760874627967	0.174730493757	0.00272905048947	0.00255991285282	0.221378582763	0.580220919086	0.268574531163	0.328616665025
GO_MODULATION_BY_VIRUS_OF_HOST_MORPHOLOGY_OR_PHYSIOLOGY	0.190082311719	0.34781993462	0.760570211153	0.0187907663522	0.0870430242916	0.039242235655	0.623502852337	0.501108103333	0.4969072762	0.801192534885	0.170189409093	0.590299308611	0.557436618231	0.028348616167	0.0115493762882	0.852137906483	0.291543217542	0.720638087164	0.316075707927	0.348547507186	0.552115149849	0.333988363693	0.574194037069	0.00156620929684	0.455335346889	0.137974895465	0.20470377657	0.249755734386	0.636747851036	0.269970430322	0.200801209167
GO_NEGATIVE_REGULATION_OF_RESPONSE_TO_OXIDATIVE_STRESS	0.285659068148	0.0442132161467	0.0668632076182	0.457452848019	0.380639410854	0.866751205801	0.0821007330338	0.266046837816	0.0359229376886	0.832529451896	0.428459637469	0.162933015634	0.962545669866	0.172636034808	0.304732942045	0.771068852037	0.863259499446	0.943442488325	0.650237894339	0.133035758323	0.00122246591297	0.871461035244	0.861443517993	0.351301968378	0.675173641748	0.393850665212	0.0211174397327	0.394957997718	0.0115311097014	0.270724274215	0.325685604226
GO_HEXOSE_CATABOLIC_PROCESS	0.875078764084	0.0155098480087	0.0021657421571	0.713268565663	0.72343169915	0.960946834592	0.944261307667	0.266787891879	0.00687463443457	0.689228714425	0.931613816715	0.118457734617	0.94587094354	0.00158269486567	0.21303771826	0.00347479818351	0.578872208913	0.996847358083	0.545468273075	0.893290707846	0.0760476287894	2.11244684734e-05	0.00848946738075	0.991637603931	0.940434172178	0.687342708249	0.961348853644	0.969744653535	6.13935905921e-06	0.272177808971	0.991179518299
GO_REGULATION_OF_INTRACELLULAR_PROTEIN_TRANSPORT	0.0111499127904	0.201512886794	0.939961747934	0.44397864481	0.664540698936	0.235731471817	0.973592254635	0.570861366444	0.736156291505	0.479270336993	0.0386044492305	0.215370509513	0.493855377046	0.380758001936	0.427917020923	0.702231028519	0.941805772126	0.896992979205	0.910118018729	0.311341281955	0.439919664482	0.24006812713	0.586812516726	0.00691506309474	0.0503829885417	0.000251707361296	0.0109273709713	0.52171856242	0.167538114703	0.273106722819	0.0745962799461
GO_REGULATION_OF_SUBSTRATE_ADHESION_DEPENDENT_CELL_SPREADING	0.742989845667	0.87473247096	0.868240391162	0.478393036241	0.761407190345	0.386660126465	0.424164352765	0.856403840266	0.458452577825	0.643719514788	0.0049570135093	0.668208144397	0.92718055075	0.444299188552	0.48703342764	0.922052244825	0.916598016946	0.971204362177	0.979819948743	0.0941686278333	0.0188201733602	0.000987515308538	0.00669738580695	1.04506338655e-05	0.227578945688	0.171114404054	0.00670238382363	0.282063010403	0.796389137062	0.275805495198	0.000874702923375
GO_CELLULAR_RESPONSE_TO_REACTIVE_OXYGEN_SPECIES	0.681900114904	0.142348708538	0.287436231925	0.995763244217	0.907127715977	0.775998915266	0.644542585733	0.552860133043	0.178016596563	0.953643347859	0.000112029664722	0.762519197996	0.991407157079	0.340370663348	0.311854219719	0.913128271474	0.445848257265	0.974026538264	0.866161599661	0.131306834322	0.738178875049	0.0219468400642	0.0869287329496	0.13750563513	0.265528702199	0.0248494086937	0.02708345577	0.367427060442	0.118231335123	0.276080296254	0.859101472533
GO_REGULATION_OF_MITOCHONDRIAL_MEMBRANE_POTENTIAL	0.729239575864	0.00463783046097	0.000797604400644	0.154841087792	0.0961975637518	0.9168502587	4.03015940715e-07	0.0023084195151	2.30646484447e-06	0.249547373392	0.0695722509447	0.035159717193	0.991836163153	0.00796030407108	0.0357939480669	0.218055711573	0.556853299881	0.960534290224	0.0707556942601	0.781668999763	2.80913554422e-07	0.0455383246757	0.133591974275	0.607025087726	0.296079729289	0.208702725715	5.29438380967e-06	0.617036495984	0.509716628568	0.277799062796	0.27810134411
GO_RESPONSE_TO_INTERLEUKIN_4	0.456962810936	0.201082631109	0.0661537924597	0.984399894429	0.981825611009	0.943025411211	0.992149197387	0.672402752083	0.974576937732	0.732930028439	0.128587914063	0.89301102714	0.950344361967	0.883130371554	0.295196761483	0.734970340664	0.972119548736	0.969063315913	0.993763442036	0.494203379008	0.402920437787	0.345581673071	0.496891520096	0.278408893719	0.000874490847019	0.00805776131576	0.254093237586	0.24742164354	0.0209744434506	0.277880932018	0.985328845512
GO_NEURAL_PRECURSOR_CELL_PROLIFERATION	0.883526213944	0.935245164942	0.982927638385	0.38805356824	0.413528775079	0.626426689687	0.664041084625	0.946291392507	0.999781955608	0.931681093575	0.86045105279	0.987658426313	0.016897438098	0.0340536770406	0.99838574861	0.208152212294	0.381431008205	0.695141163535	0.662376749064	0.270259407944	0.984671346318	0.999561904829	0.996402564017	0.672894756149	0.544014189993	0.563690226539	0.996875345714	0.972885463801	0.887792101715	0.279053722676	0.000980494973257
GO_REGULATION_OF_CYSTEINE_TYPE_ENDOPEPTIDASE_ACTIVITY	0.0180260492511	0.0250182159327	0.518976402344	0.905428054146	0.870330322974	0.891737046166	0.374390209299	0.400697360275	0.00624376300478	0.831053209916	0.00204158001848	0.883713633474	0.997370516504	0.277675868387	0.00826998181497	0.993566087868	0.970096947523	0.996488645008	0.997874134789	0.850698475568	0.0983886098636	0.000776041055614	0.0319817875883	0.373856180286	0.380912376259	0.0314771218473	4.04340670563e-08	0.0478729819393	0.000147612021342	0.279763685614	0.835043660942
GO_NEURON_FATE_COMMITMENT	0.958880986923	0.981463756061	0.998989851318	0.985045805176	0.895804003006	0.922302477984	0.954899196337	0.958870883396	0.977659709892	0.830032549403	0.842489767017	0.999639727712	0.0247965155805	0.00258270688877	0.990810553844	0.998231903912	0.16417684189	0.898284417599	0.996233193097	0.876290663009	0.996582238101	0.994275279675	0.995376150168	0.967431016409	0.655917168688	0.763832618655	0.995474249058	0.311173041568	0.993336254498	0.281947509628	1.39804698323e-05
GO_ALCOHOL_BIOSYNTHETIC_PROCESS	0.491937279137	0.00840999363394	0.0107043313328	0.171215461876	0.827267771556	0.925502064898	0.0359492873573	0.0924000257392	2.59423133231e-08	0.0231257230521	0.919858727499	0.338343602128	0.215141046765	5.35736848333e-08	0.123335294161	0.831651400384	0.995820436259	0.999849020974	0.840506987412	0.534521116859	3.32157228604e-06	3.90233636845e-07	1.13058777876e-11	0.93009838951	0.58303644613	0.982945881412	0.140071971956	0.972141131135	0.197059965513	0.283432832594	0.797169188634
GO_POSITIVE_REGULATION_OF_PROTEIN_CATABOLIC_PROCESS	0.000766554087699	0.00019368761785	0.00103304908629	0.334982559985	0.744498737302	0.979710052234	1.80905552916e-05	0.0599258505806	0.000340239396403	0.144216770476	0.000432062991971	0.0483010017899	0.994642559251	5.7476597861e-08	0.00702554482694	0.711365443588	0.109078435833	0.706127052052	0.0901942842613	0.956593673938	6.82777892669e-06	0.0940387837587	0.153213406476	0.0365564016672	0.485380162857	0.293526159261	2.14547138984e-14	0.969656301743	0.0443095649752	0.285974013986	4.23895453058e-06
GO_POSITIVE_REGULATION_OF_ORGANELLE_ASSEMBLY	0.637050775266	0.991837194984	0.99343579332	0.623746330307	0.531354361973	0.0121766796153	0.694179505201	0.675149644075	0.931695740225	0.0893203650431	0.298384439575	0.735111850707	0.0867354887932	0.491048697112	0.576000513124	0.254473567958	0.834424548543	0.0647619675098	0.889391158838	0.116294836303	0.352402857892	0.0955773886071	0.751600980812	1.91792483072e-05	0.863434504952	0.91902888226	0.477888823332	0.0350310477273	0.577602542137	0.285985964418	0.0918181582214
GO_NEGATIVE_REGULATION_OF_PROTEIN_POLYMERIZATION	0.0998953777635	0.30640119976	0.103829588324	0.184642654113	0.910254176317	0.969591554174	0.119575229651	0.575930249472	0.277715060961	0.0714125321544	0.041113227385	0.000649308409669	0.430693963694	0.309461109511	0.932165003743	0.179847123039	0.701455785162	0.210191183803	0.0671482161741	0.629428688386	0.00265204305809	0.40256149516	0.412518791129	0.0775414753373	0.918453760013	0.612136929931	0.13553833068	0.952203796542	0.993753579972	0.286072057875	0.0200525471747
GO_NEGATIVE_REGULATION_OF_GTPASE_ACTIVITY	0.602409338689	0.677297366333	0.262537540431	0.166837569937	0.0646836150652	0.758102936212	0.723742897839	0.123620417706	0.222499110833	0.21898499572	0.486471250158	0.11185954674	0.341885740449	0.10578875494	0.527262181664	0.398479471779	0.422280848414	0.254077874771	0.761047091458	0.308859238138	0.267693238359	0.831594968294	0.909367801009	0.180527434341	0.282640189899	0.584277405651	0.465460575282	0.464975194059	0.992973459645	0.286379565897	0.593195918809
GO_NEGATIVE_REGULATION_OF_SIGNAL_TRANSDUCTION_BY_P53_CLASS_MEDIATOR	0.0401987778539	0.190927472728	0.660647389873	0.550751294096	0.741605075163	0.98283785369	0.160672869002	0.673588081124	0.486334452719	0.631699471101	0.897471337286	0.506507623091	0.76029229698	0.0810365849947	0.0395224515375	0.768222210618	0.220780710738	0.812919126661	0.34073631304	0.883536929558	0.86721887777	0.801531698851	0.229241197431	0.228885606844	0.272185317753	0.752260515089	0.160222869346	0.739527435286	8.35828549822e-05	0.289016384609	0.035829746364
GO_REGULATION_OF_EPIDERMAL_CELL_DIFFERENTIATION	0.00852540512657	0.668338869349	0.871344914189	0.755571350712	0.996650593599	0.455992977975	0.937649552954	0.911625913524	0.938352670975	0.945059178525	0.0134269634252	0.9995631832	0.311045469467	0.750260486676	0.363680182446	0.928534911133	0.323400278821	0.998754316738	0.913504307164	0.686551400191	0.998855207917	0.0384412049307	0.492832166201	0.657205929903	0.127470562807	0.0622096323908	0.362263382507	0.00175082066766	0.111466736592	0.289018399329	0.035107768913
GO_PROTEIN_K63_LINKED_DEUBIQUITINATION	0.104519544016	0.00854037093117	0.307718979945	0.471034810226	0.509212815571	0.00673183804605	0.561587224775	0.964534404713	0.812691728804	0.0200120694084	0.19828507186	0.361411128202	0.466950380599	0.874833126675	0.261454551465	0.274270214056	0.344801183149	0.121070429876	0.229043836481	0.762891831848	0.237307201285	0.759277363345	0.712271448985	0.00357842346291	0.560740769254	0.932218473135	0.0581016794635	0.0205749997231	0.36143395373	0.289623365276	0.0756810840556
GO_CELL_FATE_SPECIFICATION	0.651918485894	0.95295849782	0.982984059166	0.155129177654	0.555146235923	0.757913552204	0.826034673967	0.992976393762	0.99775954141	0.975828480941	0.340830379123	0.999987333421	0.442004879808	0.0196096177949	0.868414492313	0.999635767517	0.224493301083	0.278483877702	0.9959491404	0.83601295049	0.990985843573	0.999111443283	0.97855084431	0.995994216583	0.223916101729	0.301073368894	0.998781237316	0.0579904312288	0.983481429588	0.289883780482	0.00338871328428
GO_ADP_METABOLIC_PROCESS	0.778594557376	5.48945449609e-05	1.43098600128e-08	0.491976504581	0.583059256791	0.738810964434	0.272662046639	0.115496257037	4.53582304524e-07	0.407720505184	0.980291181399	0.0698992999002	0.878797302307	0.00766405003469	0.245569551344	0.0027067990468	0.799685729626	0.970394385306	0.131672303407	0.944529014328	0.0236647160096	0.00616203930223	0.441502041926	0.978868536652	0.944107450426	0.984674042338	0.883151804495	0.99822005382	3.20063919456e-09	0.291904863349	0.998628431293
GO_NEGATIVE_REGULATION_OF_CATION_CHANNEL_ACTIVITY	0.70386654148	0.73476478785	0.309105714883	0.978801800199	0.659121472652	0.910874672366	0.0242542672886	0.296882388152	0.29211776534	0.302944974414	0.370661488867	0.004449536446	0.72205371502	0.867956210564	0.976324498326	0.202096021667	0.557025619106	0.403582838417	0.594684079511	0.865783613745	0.175912259543	0.571213999425	0.320069813439	0.831663780529	0.862137216945	0.963393898266	0.366752841515	0.82168748865	0.760819844295	0.292284545135	0.0687515499047
GO_SPHINGOLIPID_BIOSYNTHETIC_PROCESS	0.965934771824	0.369957152278	0.751008254477	0.0388662156492	0.192297306092	0.808979762783	0.44184879279	0.0338296759769	0.00275740999417	0.182698756513	0.0522511187635	0.0269594715987	0.648559611792	0.158422752801	0.421416047155	0.598366784309	0.918784773406	0.481844193306	0.974038698483	0.293458034556	0.0544120186364	0.470150267222	0.00189604076953	0.479410791159	0.261177311269	0.359171232339	0.740408883625	0.770347255467	0.360462133545	0.293165423872	0.966188045296
GO_RESPONSE_TO_GLUCAGON	0.84833341332	0.199901033967	0.0969419117686	0.397692455703	0.704464943434	0.631250658917	0.248342887683	0.83014072973	0.460645455876	0.11209075765	0.240877450427	0.0142173649778	0.276086560146	0.140280119504	0.902434227123	0.542264872601	0.851066017563	0.123844746273	0.870967677186	0.12821243196	0.00574379523215	0.286229852689	0.880396912152	0.331801592036	0.912631632657	0.743798394365	0.967415701719	0.937286030496	0.99402214893	0.294485447357	0.0857831129518
GO_REGULATION_OF_MRNA_CATABOLIC_PROCESS	0.55242797893	0.413388796086	0.961445158126	0.968363835211	0.273904996692	0.00772681014844	0.688011765414	0.171879041154	0.869380766302	0.176333793568	0.988658042924	0.940992610828	0.0333516257264	0.938994020409	0.35165583294	0.76492095198	0.0714842311323	0.315806774839	0.305445991278	0.0771348724798	0.964832750408	0.0736540303155	0.85891884574	0.0950679176579	0.6943484426	0.0382741297846	0.565577382878	0.301629299533	0.00271022247162	0.29650618974	0.335596416989
GO_REGULATION_OF_MRNA_3_END_PROCESSING	0.138020338796	0.129871650446	0.880476893291	0.27331320261	0.00605651225447	0.0113307694673	0.278443484636	0.473029027186	0.837940700155	0.0395133578756	0.945748774339	0.955472945149	0.0505757584631	0.265973860085	0.113782156325	0.948741285739	0.0214328675713	0.0317096790392	0.0118681667851	0.129780884723	0.965548582205	0.143850317065	0.871169581254	0.201446059945	0.163566090263	0.522608219534	0.704942754651	0.589583768863	0.0621235579973	0.297632304955	0.13003210519
GO_GAMETE_GENERATION	0.823435626334	0.999339903433	0.994894394197	0.534338261634	0.0397075545605	1.55239701416e-05	0.37454604921	0.475777718347	0.887064228425	0.985472665834	0.847004704947	0.99979246121	0.335701378279	0.9990981944	0.671603035769	0.994453328253	0.929419056297	0.941579131756	0.42421047131	0.74866283255	0.999879473503	0.564707415954	0.983387157873	0.0555158528551	0.593433161032	0.215687392015	0.981419433436	0.684214946227	0.545625302033	0.298651862315	0.00873380673396
GO_FOREBRAIN_DEVELOPMENT	0.999741788812	0.999999315521	0.999999268097	0.4338282562	0.373109122147	0.993455498517	0.995282323509	0.999960925835	0.999999997612	0.702889098271	0.762839712195	0.96493392602	3.06355405254e-09	0.00306019451603	0.99999947018	0.291226524067	0.221919368742	0.00160144499542	0.999991877624	0.688277087156	0.999994706627	0.999999999997	0.999999999837	0.969065991035	0.999624277357	0.0665212607104	0.999999999486	0.839820044698	0.99999993088	0.29887311324	0.000249188768317
GO_MEMBRANE_LIPID_METABOLIC_PROCESS	0.999634936877	0.208917958023	0.0328933121523	0.000221845242241	0.000640875160199	0.860750455342	0.177226361149	1.00798276664e-08	5.42935644295e-08	0.840867684504	0.0465036058992	0.0496075400491	0.997062985645	0.00871853787725	0.939201170581	0.418743941142	0.227080665539	0.603312492727	0.689791444974	0.00262939704677	0.0653532812694	0.00652427635454	2.70054361367e-11	0.226743843561	0.0113134119445	0.141639180214	0.250603638864	0.99949277824	0.467433725528	0.299408419626	0.936353181123
GO_ESTABLISHMENT_OF_MITOTIC_SPINDLE_LOCALIZATION	0.45059759027	0.897338832011	0.904458189029	0.602886787551	0.428855000283	0.485596179587	0.928305375111	0.981750615098	0.97960535302	0.597201513035	0.865418068535	0.887647003859	0.487188136484	0.214542313238	0.98614050262	0.932744597267	0.757167103416	0.888990480267	0.84566969291	0.957311601302	0.234996143686	0.927976629608	0.93505568771	0.0201585789665	0.827618216286	0.551466427316	0.80726434902	0.014476093231	0.995977141301	0.299481045357	4.24883020683e-05
GO_ALDITOL_PHOSPHATE_METABOLIC_PROCESS	0.586708602054	0.25512029467	0.0553982702498	0.160585166472	0.136696204263	0.773839941199	0.633454614254	0.0543567832911	0.256891265927	0.889397149879	0.677786948382	0.0764594942164	0.727389115913	0.319265382248	0.632914473027	0.564481868788	0.22798994295	0.85784215274	0.611450876085	0.13004976749	0.198985418375	0.00146513278763	3.5692994962e-05	0.811145683368	0.371466262509	0.173283562079	0.513947491767	0.911404090096	0.016316211001	0.300652407631	0.996774767274
GO_CELLULAR_RESPONSE_TO_OXIDATIVE_STRESS	0.679543151101	0.0397928970257	0.427803261764	0.968971491337	0.92220557544	0.764541633622	0.735325589793	0.360189512005	0.115150112579	0.947516963348	1.90926699662e-05	0.875397403227	0.998237298106	0.284212879687	0.198799317319	0.908865081838	0.802891588022	0.967519480031	0.869538431296	0.0606684025607	0.0886493160229	0.00765254630806	0.194973676935	0.0862810703069	0.215505825763	0.00526783245333	0.00981688766782	0.328004142885	0.00700990652947	0.301120283311	0.943238449058
GO_PROTEIN_CATABOLIC_PROCESS	0.010989351956	0.0201028834685	0.00677003122201	0.117865790426	0.000471538278727	0.0159523774852	0.389045830755	0.6193928613	0.122289915936	0.00161436012676	0.0664676987247	0.00015523526404	0.0797758668787	4.3110213089e-08	0.00400390416858	0.613085313882	0.0153597827211	0.127331921459	9.22159213895e-05	0.376325468255	0.0173065048588	0.0904637961536	0.0100113948529	1.54392845964e-06	0.920864232724	0.910690354368	6.54570360452e-11	0.99296593287	0.000531443336257	0.305563570008	2.56640395347e-05
GO_INTRINSIC_APOPTOTIC_SIGNALING_PATHWAY_BY_P53_CLASS_MEDIATOR	0.000936759216244	0.00674826069148	0.838044221243	0.986036897573	0.429689798984	0.00754373602973	0.680789354415	0.582773127598	0.652011334737	0.98354380542	0.265892750967	0.999275535892	0.913410371365	0.819572607607	0.036877113221	0.981842318378	0.398348765127	0.968030296716	0.713716170343	0.105503528784	0.836960150865	0.0414680419065	0.717094321689	0.0310810529699	0.19588354977	0.207122130483	0.0671916275838	0.684731501356	0.00254679341065	0.308814492039	0.237757513955
GO_CELLULAR_RESPONSE_TO_ABIOTIC_STIMULUS	0.0298267093742	0.156594835984	0.949697061756	0.942422659019	0.521659738597	0.546503068669	0.972020656604	0.946053841225	0.999091207924	0.999713308139	0.0030608153814	0.999993251346	0.976100365243	0.945142639062	0.596385361243	0.999999691056	0.978255091799	0.99999965631	0.999216975481	0.370099798651	0.966540031494	0.490841462158	0.938973664497	2.71549148664e-05	0.021056934742	0.000104884818521	0.0584713357518	0.759162945253	0.0180382491007	0.30946994086	0.468577771846
GO_DIGESTIVE_TRACT_MORPHOGENESIS	0.34347886252	0.96549649611	0.959041197504	0.897081660942	0.749547051344	0.236385783696	0.878056593909	0.31719801433	0.890643038818	0.723644093464	0.0664439758717	0.999996932103	0.894581893533	0.833310498632	0.731568590548	0.999997116438	0.765508648598	0.984810453527	0.993129029031	0.0950537357325	0.932470205892	0.974757517551	0.993296655437	0.675007516615	0.0716849864822	1.17818959077e-06	0.974121724885	0.370525398604	0.991543740824	0.312701369933	0.0140906617402
GO_REGULATION_OF_RESPONSE_TO_BIOTIC_STIMULUS	0.40977435905	0.676005742912	0.458674858215	0.0871333488934	0.644626672404	0.786937541065	0.347215906467	0.320280732667	0.481897428659	0.485690393986	0.0321155028657	0.456766723582	0.792794240182	0.0222689167354	0.0727576517384	0.269058604759	0.633173167597	0.910555592484	0.95735168265	0.772501031153	0.17562679584	0.0128696061204	0.0126044409089	2.34120994695e-06	0.651503674435	0.215196032322	0.00641782425356	0.116824315159	0.0868446749324	0.314099811311	0.251207045434
GO_SEXUAL_REPRODUCTION	0.88243787075	0.998371232177	0.992311836967	0.380677412336	0.118045764261	0.000125542469233	0.0810682209257	0.151250436066	0.794428330314	0.880744071895	0.892445759947	0.999120814553	0.249037855102	0.998663499108	0.697729946595	0.976231654769	0.848230783386	0.940197492201	0.486695330856	0.919082324279	0.992989650057	0.727690387442	0.926116270861	0.0412646869746	0.71141487081	0.161117937435	0.959383802663	0.76149873333	0.651312890453	0.315282779606	0.00673222149011
GO_PROTEIN_LOCALIZATION_TO_VACUOLE	0.253104150782	0.580255370053	0.3772555082	0.0293252731405	0.188048948795	0.552436145162	0.57721145501	0.525374093082	0.161314488149	0.00972235096269	0.000343666951686	0.0245960067016	0.740579243015	0.0031609300644	0.449610583656	0.021764826494	0.347845117512	0.24506175575	0.0607183707527	0.427163748096	0.000643809921775	0.0819006261237	6.47185232358e-07	4.9294812413e-05	0.551874675459	0.404058844556	0.000436733573219	0.693674265111	0.41143620633	0.315679847131	0.468571262912
GO_NEURAL_TUBE_PATTERNING	0.977469877019	0.994011566679	0.998311708541	0.0331312505763	0.00294303682763	0.0062033157122	0.000421046110027	0.126423770826	0.74116588238	0.991270520397	0.366447583887	0.984032630229	0.766167814325	0.322333664207	0.758364164661	0.86721616712	0.347412542079	0.740031974516	0.731003466563	0.0971646132058	0.998783213379	0.970039799265	0.971523060908	0.981224244367	0.0943640354097	0.00704296254545	0.889992920661	0.831981955491	0.964453642408	0.31753014572	0.00327102778878
GO_IN_UTERO_EMBRYONIC_DEVELOPMENT	0.0926608995041	0.930313924014	0.954766626294	0.996334140373	0.917706683981	0.0148836366846	0.999997475679	0.98300916111	0.999991231922	0.943691114176	0.0010411682332	0.999999663927	0.841313106308	0.591267740495	0.00129774526094	0.999999999564	0.966367793387	0.999999845496	0.999930677491	0.0363037261033	0.999887059574	0.493996530457	0.730429726946	8.52864411247e-09	0.00243056211887	4.26425483212e-05	0.618680806945	0.035655232128	0.0306361930152	0.318222696474	0.195405967474
GO_REGULATION_OF_MEIOTIC_NUCLEAR_DIVISION	0.873079090967	0.811775259997	0.949930643558	0.809954223451	0.188465892524	0.403677160306	0.152719394897	0.28151009319	0.225388473319	0.343911436762	0.574239437262	0.472371491368	0.809915511799	0.928045206361	0.991531147506	0.851799015753	0.929475444701	0.562456674049	0.928915077866	0.730337995301	0.778037070642	0.548564297428	0.36472672071	0.372661657373	0.542786910658	0.188983961222	0.920567824333	0.659892592916	0.43139976572	0.322511925633	0.0987850887317
GO_LACTATION	0.344772303763	0.747514758719	0.955329278728	0.449707499335	0.176038606061	0.0715038096329	0.979830903715	0.860986145724	0.228783636479	0.334662536178	0.520331026757	0.996594870477	0.17959425223	0.854313892379	0.172116255621	0.886820775866	0.779670080398	0.217531484237	0.934356818402	0.0452880221829	0.99819679137	0.356543941009	0.81029620941	0.152153729699	0.196895426506	0.822481830998	0.942667271329	0.215312047908	0.280085770033	0.324563603507	0.918573606947
GO_CELLULAR_RESPONSE_TO_DEXAMETHASONE_STIMULUS	0.271354787878	0.49283536101	0.587746052056	0.995888865003	0.988188026262	0.6812544904	0.95190807008	0.539604948047	0.714983733308	0.876163324398	0.783568375578	0.853444643281	0.821811275502	0.930602775347	0.153534544142	0.978199876242	0.85505130564	0.9023306959	0.717321494576	0.124649604962	0.723337660727	0.815337981989	0.973803625956	0.903732852621	0.89477526621	0.0228527388421	0.0103656667789	0.0116320543386	0.645449745489	0.325178838548	0.845083433318
GO_REGULATION_OF_TYPE_I_INTERFERON_PRODUCTION	0.643541366987	0.721823755872	0.841514078871	0.615599175544	0.910746931176	0.0931022964443	0.545890073078	0.0141892578532	0.640430856487	0.900439146658	2.24991716793e-05	0.91779098909	0.997973878578	0.652970255562	0.0709786061934	0.998342372037	0.840318131231	0.999241265101	0.973580293679	0.886225605034	0.179179593414	0.00507517205186	0.537644563925	4.51247301585e-05	0.429681056193	1.02897943722e-05	1.59911609703e-05	0.00244993624448	6.48021506821e-05	0.325317092741	0.619598435614
GO_CEREBELLAR_CORTEX_DEVELOPMENT	0.967099527978	0.98828878676	0.975672028494	0.606180942682	0.863357770206	0.873320492334	0.927632516402	0.996784805276	0.961646534693	0.22869335247	0.939311757976	0.0647655329273	0.0126336470993	0.430748705298	0.650449973052	0.000141552399708	0.589098621621	0.00124339985074	0.969146409792	0.718992840863	0.33888118974	0.999536705077	0.983803687647	0.887610481679	0.931024136072	0.350556610433	0.82454233011	0.650205792852	0.90126186712	0.327101216538	0.968596248585
GO_VENTRICULAR_SYSTEM_DEVELOPMENT	0.886200983675	0.986916007844	0.959225011718	0.0226208386717	0.0118814732712	0.000402815242551	0.000823152914579	0.154855313183	0.798124619346	0.877689553817	0.890729275229	0.331135613914	0.417406413199	0.759613495535	0.95499804491	0.504053880693	0.823819146964	0.630029610362	0.190031073611	0.767896275795	0.453092644318	0.890310431099	0.691998985312	0.40701462059	0.635739509973	0.387562059199	0.706446044817	0.683254449018	0.611045984835	0.327155617287	0.00208923976139
GO_SMOOTHENED_SIGNALING_PATHWAY	0.996683807419	0.999897516608	0.999785315442	0.000141739241238	5.19951733594e-05	0.00268220145038	1.27987756023e-06	0.00133396460183	0.505719709769	0.987314853129	0.383947279997	0.991124214284	0.781669033174	0.644969600388	0.998084289684	0.973481859936	0.418413179766	0.841641511545	0.505278101446	0.42543616131	0.936829385814	0.999695476741	0.999360862371	0.971488158434	0.134381163487	0.0594802653016	0.962505715849	0.997287515237	0.902081746796	0.328014305738	0.00235549537941
GO_REGULATION_OF_TRANSFERASE_ACTIVITY	0.432894241606	0.461600067271	0.44923251639	0.956712522932	0.999955333245	0.976359008006	0.897244749346	0.745479107748	0.80456268176	0.0350285697976	0.191648762517	0.00634389678364	0.238024385621	0.00328286511308	0.539276928886	0.902336828379	0.664911769059	0.412810813875	0.997938316137	0.689515575122	0.0607607541433	0.515371086873	0.384810410616	0.000345944929591	0.365554086872	0.10345798449	0.00110741215427	0.697769606028	0.265473807942	0.329192209766	0.0079792874673
GO_CERAMIDE_METABOLIC_PROCESS	0.981712069469	0.158651019793	0.527381523967	0.0237121219958	0.0366804605731	0.948221400175	0.685619166773	0.0415615669454	0.0107624562428	0.162234844938	0.142984951154	0.00457410574211	0.525416761435	0.0820923585534	0.540350471137	0.250313544946	0.567409529445	0.301760144572	0.71547708937	0.0359267343942	0.301064550626	0.0782247058013	2.18701556917e-05	0.0944720555509	0.75653309833	0.553634560206	0.356499820476	0.992406101491	0.517448516935	0.329810036252	0.649475135745
GO_POSITIVE_REGULATION_OF_EXTRINSIC_APOPTOTIC_SIGNALING_PATHWAY	0.246713788821	0.402306076508	0.783785104165	0.110716581814	0.828782674235	0.99297203993	0.524494457344	0.725070325865	0.653590102883	0.946748928782	9.49281530499e-06	0.995813646867	0.998036594447	0.63563408139	0.35458503602	0.998662338279	0.94177769961	0.998525805555	0.980599099575	0.96658733348	0.253341344915	0.0278978928978	0.0187079429329	0.000392915306461	0.00540750130231	4.71067785531e-05	4.05774171147e-05	0.742613441784	0.00856365239101	0.333503988549	0.786584078333
GO_B_CELL_ACTIVATION	0.703804391378	0.799750094502	0.961565811031	0.999940362206	0.976449162237	0.134116906124	0.998010558108	0.940601153176	0.961903819855	0.982685932581	0.004112615237	0.999302153979	0.634996289134	0.999335244025	0.168965289304	0.999992461723	0.798379133324	0.990881023152	0.988091280433	0.734823206839	0.881945027315	0.216405578039	0.541780052745	0.0250129161787	0.653089669189	0.000264213808985	0.291110857936	0.0173295467621	0.0368696338324	0.336698929458	0.719334846684
GO_NEGATIVE_REGULATION_OF_DEPHOSPHORYLATION	0.531226325234	0.915805143285	0.85562780482	0.753698733381	0.674302040012	0.0223142616881	0.994979465391	0.924625923705	0.988622625659	0.347214752252	0.267042744391	0.298198156916	0.00428439750144	0.975699236632	0.135738711548	0.22504124169	0.722809573876	0.0047732894799	0.694879320772	0.150833421528	0.682506394457	0.277224281061	0.774170599507	0.0101516980531	0.29110771637	0.95401276038	0.493723246538	0.179891627015	0.34501627937	0.337507948106	0.375890653273
GO_PROTEIN_UBIQUITINATION	0.000326498629013	0.0133122197784	0.0114793241708	0.807583775834	0.00780151714712	0.231036338617	0.775112767721	0.999766794581	0.894748970151	9.32253748671e-06	0.965082271356	1.77225363972e-07	7.53896763989e-12	1.26964571808e-10	0.0775778312787	0.321035522722	0.00103877537356	3.6791398719e-08	2.30340440783e-08	0.761757107363	0.431773477505	0.893122827583	0.993639352892	0.00307776726489	0.999982639107	0.999331856777	0.0161629858516	0.996210449876	0.521855640713	0.341906785869	2.43423063928e-06
GO_ANTEROGRADE_AXONAL_TRANSPORT	0.373000419173	0.332700143564	0.337199964777	0.00178246842627	0.363067690639	0.720013435496	0.362024228066	0.808990849301	0.23352538068	0.00782896679691	0.728860542817	8.23518227445e-05	0.0356348264566	0.000464676299848	0.81721455622	0.00152795983966	0.305770373174	0.0152318244809	0.0253800187557	0.592427974588	0.0149170318607	0.831303559693	0.060539309015	0.0628777260787	0.944312987678	0.941987021455	0.115068881823	0.921845468134	0.262388009075	0.342224313257	0.303581206855
GO_PURINE_CONTAINING_COMPOUND_CATABOLIC_PROCESS	0.770286340503	0.0178559309497	0.0252801205321	0.504897610509	0.771064900754	0.177972938835	0.0235952984301	0.186648191699	0.0379221437004	0.49363084506	0.149243552197	0.443793223999	0.77695999262	0.839480099993	0.553740641472	0.703465648995	0.43585251932	0.569058134324	0.776487561234	0.0692315327891	0.588909309601	0.0185798829263	0.0254981977207	0.773979928014	0.554167004929	0.381731387694	0.794050840744	0.903708446903	0.893988469218	0.343828234614	0.492636718394
GO_ALPHA_AMINO_ACID_CATABOLIC_PROCESS	0.567010268334	0.000133518556751	0.023588455719	4.9840598589e-05	0.000576231788711	0.452850194443	0.639679934392	0.000768103345111	1.08131556393e-08	0.904702963644	0.961931491328	0.812536780666	0.967758942715	9.72935862948e-07	6.53562101099e-05	0.211348794632	0.0602570175726	0.965516026571	0.620879718691	0.0137629188957	0.0505095260164	1.11681072046e-05	0.000111563901835	0.99997725834	0.233890196388	0.990907550238	0.94559749847	0.962565877666	0.940441316229	0.347008784637	0.92049367529
GO_TOXIN_TRANSPORT	0.395860933923	0.362233590973	0.143917672352	0.943961230985	0.217961724719	0.743573165557	0.0231791386942	0.158218831041	0.0209869954629	0.102352379652	0.218918423978	0.0183806578293	0.240614861469	0.260588191076	0.0311504681767	0.520286962568	0.00817650000615	0.736906738245	0.0327147285989	0.891939413961	0.355769586138	0.781459292725	0.809059917348	0.120856174211	0.450074781271	0.0416947658354	0.000236410924078	0.9593677315	0.112525496671	0.347534626938	0.146376484606
GO_CERAMIDE_BIOSYNTHETIC_PROCESS	0.931682971767	0.335798715373	0.943308623178	0.2364354868	0.382413731357	0.970123410126	0.79263912862	0.101031008919	0.064697921677	0.283750669033	0.0238984199737	0.00268124982007	0.301566932959	0.482508616261	0.512109640636	0.519334792811	0.737143679081	0.418760946224	0.916518519498	0.265774818174	0.386294535015	0.812865910958	0.101067155886	0.192734799234	0.860885635366	0.60091022609	0.610886810615	0.865522718246	0.65230114863	0.347995402511	0.868862763975
GO_ESTABLISHMENT_OR_MAINTENANCE_OF_BIPOLAR_CELL_POLARITY	0.911346486469	0.635128162378	0.337709034426	0.192389211441	0.0459188479392	0.295796180894	0.412675387675	0.0419600097463	0.466168801108	0.674021112835	0.410556350565	0.13007967816	0.251040734166	0.141663896069	0.739799825063	0.758523581312	0.943982537334	0.453017169316	0.59237575192	0.0307692319543	0.405102881401	0.701443148277	0.355355939848	0.354334619599	0.998557636955	0.560038531034	0.566708594229	0.887433466578	0.99811688028	0.348005187532	0.00363894694819
GO_REGULATION_OF_TRANSCRIPTION_FROM_RNA_POLYMERASE_III_PROMOTER	0.258823323403	0.484965642211	0.86301828508	0.589291579257	0.317182660782	0.0496317272795	0.455224937864	0.681129254108	0.743451239715	0.201154521578	0.924458536789	0.961254765528	0.165203667445	0.645069982022	0.00496720030694	0.73702597426	0.232313558116	0.210336781278	0.0329563208493	0.414634348009	0.536645809289	0.895781654181	0.727800124689	0.218888280827	0.806425416861	0.617943338929	0.819690995963	0.17485265808	0.822316702599	0.348099304132	0.414249594466
GO_TUBE_FORMATION	0.102972394412	0.991432231121	0.985194130659	0.545098788524	0.591034078498	0.0520393741422	0.774396784226	0.815610576796	0.998146464559	0.999569433101	0.13107751846	0.999992773271	0.530962369079	0.621219907013	0.605612452099	0.999998210844	0.947960624074	0.999576221566	0.998544550371	0.0591671350503	0.999985055434	0.981803434136	0.996634012606	0.0188966230403	0.00181809193554	0.00198164491667	0.991607370413	0.0927189384739	0.951739383188	0.349906819855	0.252024119555
GO_REGULATION_OF_B_CELL_MEDIATED_IMMUNITY	0.734295601266	0.359253046474	0.722394741553	0.955566068441	0.949573667058	0.465787286438	0.922943160977	0.317838126718	0.941101571579	0.594289661684	0.197575505151	0.928705580592	0.610922645269	0.879008280437	0.721708057388	0.739602098187	0.571258712403	0.978396039778	0.542054499521	0.592055599875	0.231718338289	0.150567434025	0.621272156244	0.130678299424	0.381494743128	0.00772070859895	0.358406014714	0.459894283025	0.118529489428	0.35277068031	0.495338237913
GO_POSITIVE_REGULATION_OF_PEPTIDYL_SERINE_PHOSPHORYLATION	0.98314996083	0.973610137214	0.948279557578	0.212449502458	0.51281773517	0.571926722329	0.58202055402	0.830531480151	0.673884242718	0.126363012771	0.226974867884	0.0747606886005	0.260013468017	0.306044007465	0.656749568152	0.432348033422	0.831568903504	0.151225663028	0.942038614668	0.257691708228	0.180108198804	0.944207204079	0.955003466086	0.210101761052	0.249903732181	0.0224781337625	0.105236042638	0.680767888807	0.133511474664	0.352824531829	0.814929374527
GO_PROTEIN_TRANSPORT_ALONG_MICROTUBULE	0.973981261413	0.993120878991	0.898473706846	3.39280860332e-06	1.19396914462e-05	3.82974348743e-05	2.63761491259e-16	1.23009688378e-06	0.0519387334967	0.878891927537	0.991982210926	0.539243193328	0.785169603762	0.556283732409	0.999886659989	0.919313216379	0.0515822910461	0.753029045817	1.47824970934e-06	0.857383370972	0.748181987301	0.90730042219	0.921244863037	0.881516299177	0.804482902458	0.950636852325	0.828732432174	0.964129993378	0.987598571439	0.35368336304	3.06206081535e-07
GO_POSITIVE_REGULATION_OF_NIK_NF_KAPPAB_SIGNALING	0.0445295082708	0.946907687137	0.942507350292	0.909196903065	0.821767137436	0.308181354861	0.97253062953	0.963447302097	0.834658452014	0.930613926055	0.241593246604	0.759007194474	0.472442070931	0.344022157248	0.462375899865	0.97355048857	0.487281743824	0.92333920763	0.893808050846	0.716443964759	0.906628821496	0.0424925996387	0.418028234099	0.0050858120083	0.654169242693	0.181280702937	0.285113890085	0.0969048048187	0.204343902898	0.356330348459	0.585548645487
GO_REGULATION_OF_NITRIC_OXIDE_SYNTHASE_ACTIVITY	0.676494961789	0.667638595862	0.222355510789	0.967697685613	0.622443394532	0.963664215362	0.401010434798	0.985594583547	0.865979571383	0.0241349133983	0.105308950063	0.0444140827168	0.652802512093	0.00973672281553	0.702413040682	0.712563916078	0.77282800463	0.365626460896	0.841849281096	0.874326238497	0.0698757738758	0.0810875663943	0.0016457316353	0.0640069026975	0.850312282917	0.700090590766	0.147112843678	0.397779604424	0.662446460905	0.357506699911	0.167866966628
GO_HEPARAN_SULFATE_PROTEOGLYCAN_BIOSYNTHETIC_PROCESS	0.875669481406	0.73331121165	0.816856394522	0.114842710968	0.413936023002	0.112942700653	0.807003086621	0.668545280007	0.891489524456	0.74136785877	0.0306185690928	0.52569932186	0.137731617902	0.324586300795	0.769540643056	0.0606660026752	0.707312740384	0.284587569323	0.910027084649	0.0254930985537	0.0588175138669	0.974952941318	0.866324922826	0.196170954515	0.0125897645272	0.283037739135	0.833128163804	0.782045707777	0.989991118665	0.357590836896	0.970035933551
GO_MALE_SEX_DIFFERENTIATION	0.558062831169	0.970656746557	0.915784141884	0.985837910885	0.544274602946	0.509829036989	0.854354362807	0.861726556268	0.998709657299	0.762513254921	0.110653223362	0.99999697831	0.93976681107	0.84841857089	0.137425535179	0.998938051186	0.881453437777	0.987180777125	0.999942907826	0.634393717249	0.992725200705	0.282746364268	0.919084807294	0.0743192741377	0.0264676123412	2.41098497399e-07	0.472517718332	0.0338303911087	0.488331960756	0.358523986033	0.995305219953
GO_LEUKOCYTE_HOMEOSTASIS	0.0186129897512	0.151848127864	0.919478928327	0.994904636727	0.966839333344	0.738646415807	0.89507757326	0.966883826111	0.524358148203	0.859391298469	0.132248214931	0.95631996912	0.492681732651	0.818287095489	0.214612450167	0.979703012583	0.944041073131	0.765462732959	0.986897820391	0.834529088782	0.542842454614	0.270719255014	0.614099862977	0.00393066433184	0.620332657691	0.0100519006258	0.00100816069431	0.674694542499	0.437308265997	0.359661649191	0.637437046676
GO_REGULATION_OF_ACTIN_FILAMENT_BUNDLE_ASSEMBLY	0.809942799952	0.876079019553	0.895551142819	0.652836146884	0.390417977914	0.257516080514	0.497536382701	0.429381806604	0.879786357855	0.637889929897	0.0469687751436	0.729791264081	0.787110525733	0.669746967057	0.713727821914	0.844889308169	0.995715424025	0.610967542472	0.932625938246	0.00375558259966	0.0827075434349	0.206968967144	0.56815529403	0.000159278836898	0.038176151751	0.248305675457	0.0745022820685	0.16350938982	0.924851709378	0.362030181483	0.749406727841
GO_SPERMATID_DIFFERENTIATION	0.17094876306	0.852210181219	0.82147134072	0.600429561503	0.128601928508	0.00103012365462	0.00558102688074	0.0117949614771	0.387644891271	0.650599249716	0.917096832022	0.360367189072	0.422160561186	0.986273094444	0.295860506975	0.0895547164001	0.593598360002	0.619073432392	0.0628478558851	0.593725867905	0.805469225083	0.772133662199	0.87173481129	0.236434507671	0.837909706782	0.948779851711	0.779343223594	0.695226485438	0.800262113028	0.362725885021	0.00119325442194
GO_POSITIVE_REGULATION_OF_CYTOPLASMIC_TRANSPORT	0.0975849372503	0.544284752874	0.921450320248	0.734589564072	0.660642117776	0.178180075662	0.959717428661	0.938747881773	0.833920778193	0.762538146134	0.00287495488056	0.698349875586	0.905477554974	0.348494941847	0.169090410566	0.899230623094	0.990443085795	0.973836458043	0.994823522333	0.237143681011	0.0214447511756	0.127687984647	0.72000143238	0.00159240024188	0.349986944023	0.00458663308858	0.000114695705199	0.220680339845	0.679580504302	0.363055681422	0.146648436714
GO_RESPONSE_TO_AMINE	0.924610726401	0.664741744965	0.849597328985	0.387549532132	0.419986422242	0.990545588327	0.0567528751523	0.689735253133	0.529909196317	0.0818951793637	0.233907601178	0.0020643085099	0.33425183907	0.595685404286	0.794027138513	0.118776477824	0.713189532631	0.107941868947	0.968100163163	0.983673426674	0.103633609704	0.716880342481	0.588036538511	0.901043984563	0.621050488949	0.660510912737	0.218826345757	0.989909953524	0.610827955522	0.363135221554	0.422849225052
GO_VITAMIN_METABOLIC_PROCESS	0.981262799081	0.806130782692	0.128692083456	0.0247789200088	0.132455485318	0.834186198625	0.565862535091	0.0121926380771	7.4939426112e-05	0.999193099928	0.5724496075	0.962091059103	0.999602435292	0.272420905259	0.0423518415677	0.980829811373	0.439249573845	0.999884426144	0.875287665514	0.00554696092623	0.0636648597323	0.0013044150368	5.48695502057e-08	0.625637116853	0.422684560649	0.455673300518	0.0499417668012	0.97847472273	0.0891182929159	0.364450490183	0.999238450457
GO_CELLULAR_RESPONSE_TO_ALCOHOL	0.334888752598	0.861339867881	0.974440221078	0.951941098683	0.953860677046	0.396826273355	0.998324313354	0.774350534309	0.994445427447	0.968092522501	0.0791305215375	0.994023909386	0.969448429399	0.882146907739	0.235231410539	0.99821735038	0.972023196209	0.997780125229	0.965438443104	0.424681491393	0.742855500625	0.57700286757	0.931066375433	0.338849272732	0.805078876003	0.0085238560478	0.134061938778	0.0368989833693	0.576064647071	0.367103796657	0.352308214062
GO_THYMUS_DEVELOPMENT	0.293422408618	0.85378149873	0.868586874504	0.733719174265	0.591587586519	0.617096193925	0.984841964216	0.643536114964	0.949834061748	0.673808459155	0.424587768724	0.785926542862	0.326037356863	0.542510554624	0.134102877571	0.928782248935	0.740519015919	0.882883929625	0.979032276907	0.287486975022	0.788640118348	0.742685395386	0.940792928887	0.142319331505	0.397114665053	0.00733760053921	0.869859450643	0.0464461307437	0.968574562934	0.3699025967	0.0250071507566
GO_NEGATIVE_REGULATION_OF_CANONICAL_WNT_SIGNALING_PATHWAY	1.87217839301e-08	0.00270660538342	5.55108473234e-09	0.325093683279	0.848390390051	0.994903570602	0.00220583971731	0.00015683366879	0.00209773675194	0.758890554795	1.1548859493e-05	0.478369769221	0.995704210446	0.0714475774736	0.0644315617164	0.832053126374	0.0427709126061	0.996339000573	0.943842455002	0.909104696479	0.052359637597	0.606644326896	0.973964224364	0.298736011643	0.0680147288129	0.00162265940187	8.21026221997e-07	0.171490187155	0.610558527718	0.3702211863	0.157950515793
GO_REGULATION_OF_INSULIN_SECRETION_INVOLVED_IN_CELLULAR_RESPONSE_TO_GLUCOSE_STIMULUS	0.940695701848	0.579853545822	0.838555002766	0.823456920585	0.86195445122	0.95456856825	0.471656971723	0.734305596947	0.435940089005	0.0208816745001	0.818199698247	0.00279847253261	0.054738258762	0.1965921487	0.97928040845	0.151653277578	0.518097155073	0.0936384435645	0.352356532146	0.808465311875	0.0301844017675	0.192798590884	0.293208098057	0.711454032416	0.282340196087	0.503489901779	0.760176814867	0.979534764501	0.720416989381	0.374233638899	0.264770969686
GO_NEGATIVE_REGULATION_OF_CALCIUM_ION_TRANSMEMBRANE_TRANSPORT	0.712175362851	0.667651284141	0.101340100046	0.938602509855	0.424987708297	0.988405935773	0.021258453638	0.254843824245	0.460310735016	0.423590538939	0.179258103289	0.0773156749235	0.684917506977	0.657266608685	0.988972275962	0.612132213052	0.909982389002	0.532476437207	0.989662405911	0.864977291575	0.130998418484	0.638992706602	0.548760623301	0.903593134452	0.853839241077	0.57675074082	0.155252663004	0.938023614951	0.574752620648	0.377571055937	0.0501742653766
GO_REGULATION_OF_DNA_DAMAGE_RESPONSE_SIGNAL_TRANSDUCTION_BY_P53_CLASS_MEDIATOR	0.385774369042	0.706775402175	0.479188563743	0.874642780484	0.679620264672	0.930614230007	0.0380273110623	0.661719476296	0.643378224925	0.385052219123	0.0742353688334	0.886606657843	0.890301878154	0.748719340265	0.638298386801	0.992740608762	0.22516180155	0.971856885035	0.85411040656	0.973253787401	0.486786816422	0.814568452678	0.688296133411	0.00736324936563	0.00426793747779	0.184457137852	0.0397797168335	0.493178937033	0.00912774581543	0.377593264906	0.173158595688
GO_NEGATIVE_REGULATION_OF_REPRODUCTIVE_PROCESS	0.670647284237	0.0715599498583	0.566099087681	0.93170668931	0.39493838734	0.191206758499	0.526800584686	0.262302313847	0.466550922387	0.870004182448	0.112342824079	0.99074162078	0.914540125666	0.979760570059	0.888338242472	0.893275759609	0.998060105165	0.982364120572	0.994055129911	0.0708585342311	0.88599789853	0.544305155443	0.935571017822	0.369451810019	0.613875421538	9.86450851489e-06	0.503274829842	0.817135453061	0.123652852468	0.377595695829	0.452453715503
GO_CELLULAR_PROCESS_INVOLVED_IN_REPRODUCTION_IN_MULTICELLULAR_ORGANISM	0.691885414331	0.997174734862	0.991093817423	0.90054938225	0.475559001918	0.0166540462272	0.427419476526	0.429551680628	0.798229249632	0.876867251605	0.541643600733	0.960598338826	0.243045790964	0.987255268932	0.440964577903	0.678217233833	0.948246376667	0.822878911795	0.655975005846	0.906924821827	0.994976177671	0.604051174213	0.912345392895	0.096065278743	0.530282362363	0.0545880211087	0.917753988378	0.66054195506	0.690714745485	0.377831242111	0.044769201844
GO_ACTIVATION_OF_ADENYLATE_CYCLASE_ACTIVITY	0.73317113721	0.450110590071	0.564253826353	0.355586208661	0.126270819528	0.7296147414	0.576409740306	0.909066413275	0.979698757463	0.141050827973	0.135495979942	0.07657493101	0.257631051764	0.516871277513	0.963767332446	0.462222249273	0.890945739732	0.0600441045705	0.874265883315	0.419621948035	0.156923445132	0.780433642092	0.731610974244	0.707406688227	0.869694299335	0.664051400057	0.839744608301	0.234719074651	0.747707337642	0.379202508209	0.174442962758
GO_RESPONSE_TO_OXIDATIVE_STRESS	0.670295884207	0.001594865482	0.135112045838	0.976109487713	0.86037452271	0.946666766865	0.145848677309	0.0235551056514	0.00012845865731	0.987761701985	7.62830512384e-06	0.824176720589	0.999962379469	0.0295708049419	0.109662924121	0.992437080609	0.988383925517	0.999970457564	0.944652492395	0.0356677365181	0.00765583596243	0.0033064441765	0.0206850684048	0.0317887071251	0.0504845150895	0.00701732896275	0.000170342628682	0.653526459865	0.000988562223574	0.381837521077	0.960909757528
GO_REGULATION_OF_ANDROGEN_RECEPTOR_SIGNALING_PATHWAY	0.201385254704	0.659967563539	0.554106106891	0.59704163122	0.302244107497	0.756553862708	0.0947204994833	0.0860086873962	0.123109621893	0.0435089858425	0.270327913152	0.261369138378	0.412972684542	0.374226559941	0.112318574496	0.42986000085	0.0255657155457	0.418409890647	0.249986575688	0.802103921845	0.59279540989	0.792812548936	0.869663525389	0.294063799239	0.0418293886375	0.229778663369	0.129491884864	0.0912117112099	0.389119515797	0.38315422918	0.329973740798
GO_NEGATIVE_REGULATION_OF_ORGANELLE_ASSEMBLY	0.255802101817	0.638162874633	0.047747578576	0.0236977602914	0.027062975177	0.0902667206934	0.117254661764	0.158375876357	0.28182762684	0.542359974881	0.889369605641	0.17960283693	0.27103400463	0.00588078301604	0.690958430198	0.072122994039	0.694934978456	0.294469863227	0.0476056956035	0.239688084788	0.0844914731791	0.86254507191	0.820984308067	0.382477085561	0.952323570587	0.959402798568	0.230855579989	0.96888523558	0.996891456898	0.383357033736	0.271445142778
GO_REGULATION_OF_MULTICELLULAR_ORGANISM_GROWTH	0.889618496701	0.915299285334	0.770224494346	0.123773662868	0.0758514102693	0.12048699202	0.895529539414	0.424797559241	0.119587106989	0.238563531109	0.923741914355	0.821843118609	0.451300175662	0.477314037298	0.375198867237	0.0589560472383	0.825359974506	0.163462833695	0.569936115919	0.0249041405201	0.188709776258	0.829537327996	0.71662874484	0.409751278467	0.280462960671	0.0639361782649	0.735680379566	0.793531793389	0.73416922192	0.383400021384	0.717229728336
GO_ORGANOPHOSPHATE_CATABOLIC_PROCESS	0.682828825839	0.0902409683179	0.0589155442008	0.841783586867	0.831637178593	0.605100862508	0.113067691982	0.435988349075	0.0459082754899	0.170394251393	0.116456591707	0.051068449772	0.489023331314	0.0592707340403	0.522158295529	0.310575889824	0.67690971849	0.368895752201	0.528494353202	0.124130356598	0.0306843823847	0.0261344414337	7.80405682006e-05	0.651819550533	0.667849201161	0.585341631929	0.467696436662	0.950177640392	0.971126616412	0.38479628589	0.484940241426
GO_POLYOL_METABOLIC_PROCESS	0.754853814248	0.137630612001	0.763377205344	0.428922418247	0.0498918396625	0.135977523703	0.264046861575	0.72458352765	0.223739846813	0.00427778327884	0.735800712762	0.000561650605442	0.126510202586	0.0666833389372	0.463054658019	0.00725491898963	0.354222264282	0.0109283401417	0.0614694288774	0.0321637856261	0.0342399704808	0.00579285034439	0.00292135899055	0.977871139647	0.577474230494	0.882893746821	0.893024548309	0.940350341931	0.547377119335	0.386077991901	0.114528854024
GO_PROTEIN_HOMOTETRAMERIZATION	0.768238873599	0.000394233446197	1.41088661191e-05	0.772761670793	0.503800754858	0.749494622874	0.328701023321	0.244415202843	0.00519212812973	0.587359354905	0.808918041447	0.456184884585	0.992611141904	0.120823938054	0.0191730303971	0.768672312902	0.560145482141	0.910897803575	0.464710483099	0.364737981303	0.00934319039575	0.0155188536578	0.036496008949	0.624941679828	0.0160546884964	0.297863935703	0.307611255259	0.781289643701	0.187886335087	0.386801658315	0.375352389602
GO_POSITIVE_REGULATION_OF_MONOOXYGENASE_ACTIVITY	0.434379185644	0.754865924314	0.535193953396	0.824429230632	0.232630443012	0.698230181757	0.494177669137	0.614754278951	0.570130462446	0.119267540536	0.0833696210812	0.0805231979721	0.464400761423	0.0817448370865	0.390942812935	0.38825109022	0.573332350647	0.567937708181	0.825655196619	0.940559824627	0.376711771471	0.12515676726	0.0953117612452	0.739823769638	0.795435445524	0.340264701208	0.00197796689262	0.376442331419	0.513466393029	0.387562503233	0.366555785441
GO_NEGATIVE_REGULATION_OF_NUCLEOCYTOPLASMIC_TRANSPORT	0.64109617861	0.0697176579152	0.608491470337	0.168148101655	0.53819112546	0.906405868779	0.808625424366	0.260930965833	0.804782436584	0.529689948386	0.256182479065	0.125670366409	0.0833615320779	0.142301515939	0.965848691008	0.834346979217	0.390196453435	0.140424935713	0.980290394947	0.447667756374	0.974929593562	0.967418371697	0.502873238223	0.498953987618	0.0987215309294	0.0190904506504	0.0663203630497	0.89916562019	0.193628586532	0.389295126085	0.0694105899271
GO_REGULATION_OF_GLIAL_CELL_DIFFERENTIATION	0.87443194659	0.958522195501	0.886322206707	0.29085620606	0.865739970863	0.727152476908	0.978055280647	0.804562212524	0.946182113991	0.964967999573	0.196577474224	0.97732130099	0.310840831698	0.195595016725	0.831756701759	0.995011984675	0.0744768965644	0.935239550864	0.992400332121	0.667074305499	0.984826572102	0.760671327335	0.923607061674	0.320078056428	0.208951337859	0.364748543868	0.674750496687	0.990069178473	0.656823111785	0.390970097377	0.190883601875
GO_OVARIAN_FOLLICLE_DEVELOPMENT	0.377598167065	0.931992838844	0.870518838747	0.828898708557	0.590546588656	0.739771251206	0.751338983235	0.402264751269	0.92965324206	0.430978970772	0.510015831822	0.965448771394	0.601145740611	0.682116647286	0.199758259858	0.989846405581	0.717715288566	0.88950396738	0.913895886942	0.341092043182	0.653546625566	0.45996037326	0.916770322371	0.0804663776525	0.667748584462	0.0721377892807	0.854874282332	0.88753024742	0.0507034615811	0.39109365458	0.743310141582
GO_REGULATION_OF_NIK_NF_KAPPAB_SIGNALING	0.29839147508	0.969825817686	0.985723972249	0.883374689245	0.802496268384	0.247287496537	0.952106045098	0.945486021647	0.732832237401	0.987287505122	0.0925256845504	0.878305812318	0.763703902112	0.394579623106	0.327764717997	0.998834282991	0.81246794406	0.986807313355	0.96265373668	0.30403459172	0.833724042797	0.0381776105301	0.329529790014	0.0033431625409	0.683343735857	0.0429495346909	0.452872662095	0.049133027005	0.372980275785	0.391117071005	0.467189230628
GO_POSITIVE_REGULATION_OF_DEFENSE_RESPONSE	0.0583539555792	0.630561716983	0.21332128456	0.905032388836	0.999372977821	0.999741869368	0.260838772676	0.282252003706	0.35112742767	0.837267352676	2.07610373267e-11	0.800878833862	0.999982570934	0.259312506378	0.197408558808	0.993329746664	0.97797234959	0.999997044991	0.998907187059	0.999941457621	0.0241833248663	0.000231442139579	0.00749351304486	3.30437877639e-07	0.753696208257	2.9179203766e-05	1.11384233267e-20	0.564381777133	8.53034219026e-05	0.39191988535	0.197244380261
GO_REGULATION_OF_MITOCHONDRIAL_MEMBRANE_PERMEABILITY_INVOLVED_IN_APOPTOTIC_PROCESS	0.0128722227004	0.0329324979611	0.00990010568903	0.938998502801	0.960917483582	0.966142755411	0.875660221382	0.619558998754	0.0527018499459	0.303514151115	0.598847036272	0.0187766920945	0.569200675323	0.269860393742	0.0913598353302	0.243498644272	0.0358701771308	0.318680302053	0.0574884866063	0.807596793094	0.394763582319	0.255254544676	0.407687594024	0.77654950535	0.403150327584	0.948300229746	0.0437361273449	0.640925480528	0.330369220343	0.392048849397	0.816802859827
GO_POSITIVE_REGULATION_OF_MUSCLE_HYPERTROPHY	0.305862140766	0.673366039467	0.955695561546	0.020636074031	0.958885743664	0.800467489127	0.252598829818	0.964030402985	0.952695941713	0.509459129307	0.313488189513	0.383348295118	0.141312875264	0.0640909950563	0.636726889408	0.260261502487	0.644930721815	0.526690034266	0.926570273671	0.932703512287	0.318235988613	0.345155346915	0.72497105734	0.164883168278	0.94536774218	0.103822657065	0.846208135213	0.560361455827	0.880800899307	0.393858088655	0.98271542191
GO_GERM_CELL_DEVELOPMENT	0.549423990347	0.981655674245	0.983702857555	0.913604690358	0.378488207329	0.000827266354096	0.264779649102	0.253576950361	0.506897044926	0.857529773208	0.701696910251	0.808694774014	0.232917357975	0.991899117662	0.434489513773	0.49784524937	0.753401618769	0.730184589441	0.405345179934	0.8091308189	0.997472221537	0.732021963328	0.857050031582	0.273263776371	0.672702467543	0.444122448596	0.969920854152	0.501125723576	0.825730258548	0.398808163262	0.0484093473819
[truncated: 1,911 more rows]
