# Supplementary material for: Identifying gene expression programs of cell-type identity and cellular activity with single-cell RNA-Seq
Source: eLife. 2019 Jul 8;8:e43803. doi: 10.7554/eLife.43803 (PMC6639075; doi:10.7554/eLife.43803)
Supplement: Figure 4—source data 1. [file elife-43803-fig4-data1.zip]

Archive with 14 entries (11 files):
- Figure4-SourceData/
- Figure4-SourceData/Figure4-FigureSupplement1.zip
- Figure4-SourceData/DandE_TasicGepScores.csv.gz
- Figure4-SourceData/Figure4-FigureSupplement3b_TasicLRPUsage.csv
- Figure4-SourceData/.DS_Store
- __MACOSX/
- __MACOSX/Figure4-SourceData/
- __MACOSX/Figure4-SourceData/._.DS_Store
- Figure4-SourceData/B_tSNE.csv.gz
- Figure4-SourceData/Figure4-FigureSupplement3a_GEPoverlapORs.csv
- Figure4-SourceData/C_ActivityUsageByStim.csv.gz
- Figure4-SourceData/DandE_HrvatinGepScores.csv.gz
- Figure4-SourceData/A_GEPusage.csv.gz
- Figure4-SourceData/Figure4-FigureSupplement2.csv.gz
