# Supplementary material for: Identifying gene expression programs of cell-type identity and cellular activity with single-cell RNA-Seq
Source: eLife. 2019 Jul 8;8:e43803. doi: 10.7554/eLife.43803 (PMC6639075; doi:10.7554/eLife.43803)
Supplement: Figure 4—source data 1. [file elife-43803-fig4-data1.zip › Figure4-SourceData/Figure4-FigureSupplement3b_TasicLRPUsage.csv]

	is_induced	status	ABA-LRP_Usage	max_identity_gep	max_identity_gep_usage	Passes_IdentityGep_Threshold
Gad2_tdTpositive_cell_18	False	Not-Induced	0.062203078098022335	ABA-Int. Npy	0.7674621042669849	True
Gad2_tdTpositive_cell_25	False	Not-Induced	0.012651348971302963	ABA-Int. Npy	0.756104380795608	True
Gad2_tdTpositive_cell_26	False	Not-Induced	0.0	ABA-Int. Npy	0.442787132214412	True
Gad2_tdTpositive_cell_40	False	Not-Induced	0.01153475958450042	ABA-Int. Npy	0.7741396960646232	True
Gad2_tdTpositive_cell_48	False	Not-Induced	0.0	ABA-Int. Npy	0.7762231909259545	True
Gad2_tdTpositive_cell_49	False	Not-Induced	0.015333475672659785	ABA-Int. Npy	0.7301216460591152	True
Gad2_tdTpositive_cell_62	False	Not-Induced	0.0	ABA-Int. Npy	0.8724384770288653	True
Gad2_tdTpositive_cell_64	False	Not-Induced	0.020070351749220346	ABA-Int. Npy	0.8270505671289548	True
Gad2_tdTpositive_cell_67	False	Not-Induced	0.014942746078614714	ABA-Int. Npy	0.7438030102891611	True
Gad2_tdTpositive_cell_69	False	Not-Induced	0.0007991747832815252	ABA-Int. Npy	0.8313842791918529	True
Htr3a_tdTpositive_cell_32	False	Not-Induced	0.014852728538216524	ABA-Int. Npy	0.6079576427302086	True
Nos1_tdTpositive_cell_36	False	Not-Induced	0.0	ABA-Int. Npy	0.4825518752953126	True
Nos1_tdTpositive_cell_40	False	Not-Induced	0.0	ABA-Int. Npy	0.7484796054736431	True
Gad2_tdTpositive_cell_5	False	Not-Induced	0.0023093087616741065	ABA-Int. Npy	0.5387717677331222	True
Gad2_tdTpositive_cell_27	False	Not-Induced	0.0	ABA-Int. Npy	0.5377311536299015	True
Nkx2-1_tdTpositive_cell_14	False	Not-Induced	0.0	ABA-Int. Npy	0.5036421975016688	True
Nos1_tdTpositive_cell_9	False	Not-Induced	0.0	ABA-Int. Npy	0.5429660829050393	True
Nos1_tdTpositive_cell_10	False	Not-Induced	0.0	ABA-Int. Npy	0.48314044987744026	True
Nos1_tdTpositive_cell_13	False	Not-Induced	0.0	ABA-Int. Npy	0.484531512200115	True
Nos1_tdTpositive_cell_31	False	Not-Induced	0.0	ABA-Int. Npy	0.5294608165068652	True
Nos1_tdTpositive_cell_41	False	Not-Induced	0.0	ABA-Int. Npy	0.41726997478830496	True
Calb2_tdTpositive_cell_7	False	Not-Induced	0.010338121062586431	ABA-Exc. L2	0.6164116521595813	True
Calb2_tdTpositive_cell_10	False	Not-Induced	0.0044395917269310185	ABA-Exc. L2	0.6261121003476652	True
Calb2_tdTpositive_cell_30	False	Not-Induced	0.0	ABA-Exc. L2	0.7516698512927529	True
Cux2_tdTpositive_cell_49	False	Not-Induced	0.0	ABA-Exc. L2	0.5563707340666451	True
Cux2_tdTpositive_cell_88	False	Not-Induced	0.06438748645169683	ABA-Exc. L2	0.4784932885696615	True
Gad2_tdTpositive_cell_42	False	Not-Induced	0.0	ABA-Exc. L2	0.6769049122406534	True
Gad2_tdTpositive_cell_51	False	Not-Induced	0.02190796251571401	ABA-Exc. L2	0.6440831566371705	True
Ndnf_tdTnegative_cell_3	False	Not-Induced	0.049505277491993446	ABA-Exc. L2	0.5018454847224564	True
Ndnf_tdTnegative_cell_8	True	Induced	0.18984837557558848	ABA-Exc. L2	0.48708587397719	True
Ndnf_tdTnegative_cell_9	False	Not-Induced	0.0	ABA-Exc. L2	0.6904078688755924	True
Nos1_tdTpositive_cell_43	True	Induced	0.1240943582995351	ABA-Exc. L2	0.5926351070986874	True
Nos1_tdTpositive_cell_61	False	Not-Induced	0.0008787781985842521	ABA-Exc. L2	0.5134149669144891	True
Nos1_tdTpositive_cell_71	False	Not-Induced	0.0	ABA-Exc. L2	0.6538017791352634	True
Scnn1a-Tg2_tdTnegative_cell_2	False	Not-Induced	0.04871060136574308	ABA-Exc. L2	0.5985594192414646	True
Scnn1a-Tg2_tdTnegative_cell_10	False	Not-Induced	0.09734164241131654	ABA-Exc. L2	0.5645296100085002	True
Slc17a6_tdTpositive_cell_4	False	Not-Induced	0.021091413209974732	ABA-Exc. L2	0.6489301657790698	True
Slc17a6_tdTpositive_cell_10	False	Not-Induced	0.013955403309005751	ABA-Exc. L2	0.6632782514604205	True
Slc17a6_tdTpositive_cell_14	False	Not-Induced	0.0	ABA-Exc. L2	0.7746539884978211	True
Slc17a6_tdTpositive_cell_35	False	Not-Induced	0.054230942951786744	ABA-Exc. L2	0.5573953338554727	True
Slc17a6_tdTpositive_cell_47	False	Not-Induced	0.025549653251032887	ABA-Exc. L2	0.7434422403294916	True
Sst_tdTpositive_cell_13	False	Not-Induced	0.03887487764402769	ABA-Exc. L2	0.41916588828658824	True
Calb2_tdTpositive_cell_6	True	Induced	0.1353360509838983	ABA-Exc. L2	0.36682242053270947	True
Calb2_tdTpositive_cell_8	True	Induced	0.20630810402926997	ABA-Exc. L3	0.2579502991056958	False
Calb2_tdTpositive_cell_12	False	Not-Induced	0.08422373312811432	ABA-Exc. L2	0.26854380513445797	False
Calb2_tdTpositive_cell_14	True	Induced	0.12105603837627275	ABA-Exc. L2	0.3304644914946792	False
Calb2_tdTpositive_cell_33	True	Induced	0.18344570429863177	ABA-Exc. L2	0.3217856556656136	False
Calb2_tdTpositive_cell_39	True	Induced	0.4598233470501856	ABA-Exc. L3	0.16813345172820315	False
Calb2_tdTpositive_cell_42	True	Induced	0.45466607919211083	ABA-Exc. L2	0.11033947229775176	False
Calb2_tdTpositive_cell_51	True	Induced	0.21656805271108226	ABA-Exc. L3	0.2833339177067116	False
Cux2_tdTpositive_cell_5	True	Induced	0.27489969070046505	ABA-Exc. L3	0.24436192622988576	False
Cux2_tdTpositive_cell_7	True	Induced	0.4285168774457112	ABA-Exc. L3	0.2662460375747903	False
Cux2_tdTpositive_cell_9	True	Induced	0.17801618214986462	ABA-Exc. L3	0.3432397647845827	False
Cux2_tdTpositive_cell_15	True	Induced	0.2139386500985803	ABA-Exc. L2	0.31125388390062275	False
Cux2_tdTpositive_cell_16	True	Induced	0.29360022200980507	ABA-Exc. L3	0.27515938526592865	False
Cux2_tdTpositive_cell_19	True	Induced	0.11045994121141658	ABA-Exc. L2	0.30636512447985903	False
Cux2_tdTpositive_cell_25	True	Induced	0.22098930784248996	ABA-Exc. L2	0.24426306521600394	False
Cux2_tdTpositive_cell_27	True	Induced	0.2050319459467192	ABA-Exc. L2	0.1899109335400472	False
Cux2_tdTpositive_cell_28	True	Induced	0.22691032643216277	ABA-Exc. L3	0.2700943979516016	False
Cux2_tdTpositive_cell_31	True	Induced	0.1993996547838808	ABA-Exc. L2	0.308524263364513	False
Cux2_tdTpositive_cell_34	True	Induced	0.17429578402609594	ABA-Exc. L2	0.36432590735174253	True
Cux2_tdTpositive_cell_38	True	Induced	0.1419997912412226	ABA-Exc. L3	0.3972158328058075	True
Cux2_tdTpositive_cell_41	True	Induced	0.35857470043905365	ABA-Exc. L2	0.30293739855345453	False
Cux2_tdTpositive_cell_45	True	Induced	0.23903010876824818	ABA-Exc. L3	0.27684972894032245	False
Cux2_tdTpositive_cell_46	True	Induced	0.34475467356187917	ABA-Exc. L3	0.2922399998132333	False
Cux2_tdTpositive_cell_50	True	Induced	0.20254969981134058	ABA-Exc. L3	0.3353041416008711	False
Cux2_tdTpositive_cell_54	True	Induced	0.20232854590856833	ABA-Exc. L3	0.32156287976060227	False
Cux2_tdTpositive_cell_57	True	Induced	0.22043465138775659	ABA-Exc. L3	0.2823547719472471	False
Cux2_tdTpositive_cell_59	True	Induced	0.18643683750794335	ABA-Exc. L2	0.29691945272062614	False
Cux2_tdTpositive_cell_60	True	Induced	0.25006961649826775	ABA-Exc. L2	0.3367237404446866	False
Cux2_tdTpositive_cell_62	True	Induced	0.4504431175691425	ABA-Exc. L2	0.25857377800679693	False
Cux2_tdTpositive_cell_66	True	Induced	0.2529247462882366	ABA-Exc. L2	0.23979523139511724	False
Cux2_tdTpositive_cell_71	True	Induced	0.3507176819748323	ABA-Exc. L2	0.3508025861370107	True
Cux2_tdTpositive_cell_77	True	Induced	0.8683122391962854	ABA Sub	0.07541244046345373	False
Cux2_tdTpositive_cell_78	True	Induced	0.1883076667490528	ABA-Exc. L2	0.26683555635441597	False
Cux2_tdTpositive_cell_79	True	Induced	0.40563507709896207	ABA-Exc. L3	0.16393495645584902	False
Cux2_tdTpositive_cell_81	True	Induced	0.7582389692569499	ABA-Int. Npy	0.03275199773082369	False
Cux2_tdTpositive_cell_84	False	Not-Induced	0.05661191356729493	ABA-Exc. L2	0.5920993912672072	True
Cux2_tdTpositive_cell_90	True	Induced	0.5221737428947052	ABA-Exc. L2	0.32351933632568014	False
Cux2_tdTpositive_cell_92	False	Not-Induced	0.09447714291066417	ABA-Exc. L2	0.1849454692571527	False
Cux2_tdTpositive_cell_95	True	Induced	0.35660740130807483	ABA-Exc. L2	0.46945978339222105	True
Cux2_tdTpositive_cell_96	True	Induced	0.7275345056287196	ABA-Exc. L4	0.06380255414930072	False
Cux2_tdTpositive_cell_97	True	Induced	0.6201461292503813	ABA-Exc. L2	0.09409144981939958	False
Cux2_tdTpositive_cell_99	False	Not-Induced	0.051597209495331905	ABA-Exc. L2	0.4697194875414437	True
Cux2_tdTpositive_cell_100	True	Induced	0.3751508071417278	ABA-Exc. L2	0.3229398938408158	False
Cux2_tdTpositive_cell_101	True	Induced	0.1153047574073605	ABA-Exc. L2	0.4562732800764758	True
Cux2_tdTpositive_cell_102	False	Not-Induced	0.06310608991803336	ABA-Exc. L2	0.48372124697748015	True
Cux2_tdTpositive_cell_103	True	Induced	0.44627275116344656	ABA-Exc. L2	0.20549798213644857	False
Cux2_tdTpositive_cell_104	True	Induced	0.3940200045712775	ABA-Exc. L2	0.3750340703003246	True
Cux2_tdTpositive_cell_105	True	Induced	0.2813054872564903	ABA-Exc. L2	0.4252221978665897	True
Cux2_tdTpositive_cell_106	True	Induced	0.37421907057127224	ABA-Exc. L2	0.2303617086009579	False
Cux2_tdTpositive_cell_107	False	Not-Induced	0.09646903791894708	ABA-Exc. L2	0.2822411442961664	False
Cux2_tdTpositive_cell_108	True	Induced	0.10527150108302735	ABA-Exc. L2	0.4879912780061598	True
Cux2_tdTpositive_cell_109	True	Induced	0.3295171980290405	ABA-Exc. L2	0.33337729431314406	False
Cux2_tdTpositive_cell_110	True	Induced	0.13689511130246823	ABA-Exc. L2	0.4358846259299707	True
Cux2_tdTpositive_cell_111	True	Induced	0.4895023893409789	ABA-Exc. L2	0.2157430234481773	False
Cux2_tdTpositive_cell_112	True	Induced	0.23560414850346126	ABA-Exc. L2	0.4137621214989928	True
Cux2_tdTpositive_cell_113	True	Induced	0.2967498817795655	ABA-Exc. L2	0.27616181058130973	False
Cux2_tdTpositive_cell_114	True	Induced	0.2524705643539161	ABA-Exc. L2	0.3505405346286855	True
Cux2_tdTpositive_cell_115	True	Induced	0.2384184724336382	ABA-Exc. L2	0.4635410618412665	True
Cux2_tdTpositive_cell_116	True	Induced	0.31746741427565983	ABA-Exc. L2	0.2814197950448748	False
Cux2_tdTpositive_cell_117	True	Induced	0.3232811753553056	ABA-Exc. L2	0.23298911961762087	False
Cux2_tdTpositive_cell_118	True	Induced	0.4913353792404787	ABA-Exc. L2	0.23752301731959743	False
Cux2_tdTpositive_cell_119	True	Induced	0.6223603447487378	ABA-Exc. L2	0.2696240504383106	False
Cux2_tdTpositive_cell_120	True	Induced	0.3660435579749502	ABA-Exc. L2	0.2883334575110439	False
Cux2_tdTpositive_cell_121	True	Induced	0.21824162321122734	ABA-Exc. L2	0.4129535099700189	True
Cux2_tdTpositive_cell_122	True	Induced	0.17553798968452117	ABA-Exc. L2	0.38720895316526	True
Cux2_tdTnegative_cell_8	True	Induced	0.2378303530477774	ABA-Exc. L2	0.5541248337663249	True
Cux2_tdTnegative_cell_14	True	Induced	0.322915488080602	ABA-Exc. L2	0.25035673844101114	False
Gad2_tdTpositive_cell_50	True	Induced	0.2817099599634599	ABA-Exc. L2	0.2692865638032634	False
Gad2_tdTpositive_cell_66	True	Induced	0.2579289153918817	ABA-Exc. L2	0.4106086708528239	True
Nos1_tdTpositive_cell_23	True	Induced	0.1744752501356368	ABA-Exc. L2	0.20592956930421835	False
Nr5a1_tdTpositive_cell_44	False	Not-Induced	0.08508792136822131	ABA-Exc. L3	0.28302014533220304	False
Scnn1a-Tg2_tdTnegative_cell_7	True	Induced	0.17869789342924944	ABA-Exc. L2	0.42981383341294394	True
Scnn1a-Tg2_tdTnegative_cell_8	True	Induced	0.3666960306846012	ABA-Exc. L2	0.3164392574717552	False
Slc17a6_tdTpositive_cell_2	True	Induced	0.37201755671531983	ABA-Exc. L2	0.30049128240928835	False
Slc17a6_tdTpositive_cell_7	True	Induced	0.5193614582538293	ABA-Exc. L2	0.1722636833246419	False
Slc17a6_tdTpositive_cell_12	True	Induced	0.18555039892891706	ABA-Exc. L2	0.531073259643717	True
Slc17a6_tdTpositive_cell_15	True	Induced	0.4981392183310985	ABA-Exc. L3	0.15789831593338247	False
Slc17a6_tdTpositive_cell_17	True	Induced	0.7218597985800715	ABA-Exc. L2	0.15200996777959744	False
Slc17a6_tdTpositive_cell_19	True	Induced	0.5385232073132343	ABA-Exc. L2	0.15185445779956974	False
Slc17a6_tdTpositive_cell_21	True	Induced	0.1077732627951555	ABA-Exc. L2	0.39981876443583153	True
Slc17a6_tdTpositive_cell_22	True	Induced	0.4486875096727656	ABA-Exc. L2	0.384735647629934	True
Slc17a6_tdTpositive_cell_25	True	Induced	0.4196101189619312	ABA-Exc. L2	0.34792532848568947	False
Slc17a6_tdTpositive_cell_27	True	Induced	0.2253368219075795	ABA-Exc. L2	0.4058883954808185	True
Slc17a6_tdTpositive_cell_28	True	Induced	0.2519178339587174	ABA-Exc. L2	0.25489609388402995	False
Slc17a6_tdTpositive_cell_29	True	Induced	0.3122689581597482	ABA-Exc. L2	0.2158712790997088	False
Slc17a6_tdTpositive_cell_31	True	Induced	0.27022458082504003	ABA-Exc. L2	0.30178038764163284	False
Slc17a6_tdTpositive_cell_33	True	Induced	0.5179650200425964	ABA-Exc. L2	0.15930919966053927	False
Slc17a6_tdTpositive_cell_37	True	Induced	0.2511320673536667	ABA-Exc. L2	0.3578483746926157	True
Slc17a6_tdTpositive_cell_38	True	Induced	0.4408187222497178	ABA-Exc. L2	0.11729762024250019	False
Slc17a6_tdTpositive_cell_41	True	Induced	0.5396204815840233	ABA-Exc. L2	0.16332341235147477	False
Slc17a6_tdTpositive_cell_42	True	Induced	0.25503223504269606	ABA-Exc. L2	0.4049639738186569	True
Slc17a6_tdTpositive_cell_44	True	Induced	0.24866009919281223	ABA-Exc. L2	0.2625060858619565	False
Slc17a6_tdTpositive_cell_46	True	Induced	0.24796723407657614	ABA-Exc. L2	0.2419371680845687	False
Sst_tdTpositive_cell_20	False	Not-Induced	0.0830044792668204	ABA-Exc. L2	0.06741443541434632	False
CAV_LP_Ipsi_tdTpos_cell_12	True	Induced	0.11347287532451442	ABA-Exc. L2	0.23967034731263512	False
Cux2_tdTpositive_cell_6	False	Not-Induced	0.0	ABA-Exc. L4	0.5899778146131686	True
Cux2_tdTpositive_cell_23	False	Not-Induced	0.0242503804882719	ABA-Exc. L4	0.41820236105294584	True
Cux2_tdTpositive_cell_36	False	Not-Induced	0.0	ABA-Exc. L4	0.5447692076344347	True
Cux2_tdTpositive_cell_43	False	Not-Induced	0.047050517274205256	ABA-Exc. L4	0.39804162339419563	True
Cux2_tdTpositive_cell_70	False	Not-Induced	0.011083689624943738	ABA-Exc. L4	0.7893530872377081	True
Cux2_tdTpositive_cell_82	False	Not-Induced	0.06872492313442347	ABA-Exc. L4	0.71644142908959	True
Nr5a1_tdTpositive_cell_6	False	Not-Induced	0.003694880590652308	ABA-Exc. L3	0.4859787587149802	True
Nr5a1_tdTpositive_cell_15	False	Not-Induced	0.008333545169481482	ABA-Exc. L4	0.374257411189119	True
Nr5a1_tdTpositive_cell_18	False	Not-Induced	0.08151453831360003	ABA-Exc. L3	0.36831288733035633	True
Nr5a1_tdTpositive_cell_20	False	Not-Induced	0.04292703459395033	ABA-Exc. L4	0.5133932458152036	True
Nr5a1_tdTpositive_cell_22	True	Induced	0.10853072892526211	ABA-Exc. L4	0.38414205728826495	True
Nr5a1_tdTpositive_cell_28	False	Not-Induced	0.06661057667129375	ABA-Exc. L4	0.5170405715286994	True
Nr5a1_tdTpositive_cell_29	True	Induced	0.13804927151623925	ABA-Exc. L4	0.3248547944798276	False
Nr5a1_tdTpositive_cell_32	False	Not-Induced	0.08547288121752829	ABA-Exc. L4	0.4524103470156534	True
Nr5a1_tdTpositive_cell_39	False	Not-Induced	0.0	ABA-Exc. L4	0.43284412384107845	True
Rbp4_tdTnegative_cell_8	False	Not-Induced	0.02767203287509444	ABA-Exc. L4	0.6189259443369666	True
Rorb_tdTpositive_cell_7	False	Not-Induced	0.02201134214574404	ABA-Exc. L4	0.5143516035075631	True
Rorb_tdTpositive_cell_25	False	Not-Induced	0.0	ABA-Exc. L4	0.3481763358497527	False
Rorb_tdTpositive_cell_29	False	Not-Induced	0.0	ABA-Exc. L4	0.30145904461495693	False
Rorb_tdTpositive_cell_30	False	Not-Induced	0.0	ABA-Exc. L4	0.3967898828661684	True
Rorb_tdTpositive_cell_31	False	Not-Induced	0.0	ABA-Exc. L4	0.43797239674316474	True
Rorb_tdTpositive_cell_37	False	Not-Induced	0.0	ABA-Exc. L4	0.3301190230914965	False
Scnn1a-Tg2_tdTpositive_cell_14	False	Not-Induced	0.046670799916725576	ABA-Exc. L4	0.7668617267304846	True
Scnn1a-Tg2_tdTpositive_cell_16	False	Not-Induced	0.022116935011908395	ABA-Exc. L4	0.5612219164124743	True
Scnn1a-Tg3_tdTpositive_cell_2	True	Induced	0.16406198078205292	ABA-Exc. L4	0.4119061406072806	True
Scnn1a-Tg3_tdTpositive_cell_12	False	Not-Induced	0.07442190507733121	ABA-Exc. L4	0.7440227841948047	True
Scnn1a-Tg3_tdTpositive_cell_13	True	Induced	0.11094259060344092	ABA-Exc. L4	0.664877430387191	True
Scnn1a-Tg3_tdTpositive_cell_18	True	Induced	0.12700541536248902	ABA-Exc. L4	0.6653288168880743	True
Scnn1a-Tg3_tdTpositive_cell_21	False	Not-Induced	0.06360537922807617	ABA-Exc. L4	0.6124064339200802	True
Scnn1a-Tg3_tdTpositive_cell_30	False	Not-Induced	0.0	ABA-Exc. L4	0.6885202369735176	True
Scnn1a-Tg3_tdTpositive_cell_38	False	Not-Induced	0.04906279910327648	ABA-Exc. L4	0.5105346681080744	True
Scnn1a-Tg3_tdTpositive_cell_40	False	Not-Induced	0.046848943121240064	ABA-Exc. L4	0.42719030953845805	True
Scnn1a-Tg3_tdTpositive_cell_42	False	Not-Induced	0.08031447385009362	ABA-Exc. L4	0.5618819930112802	True
Scnn1a-Tg3_tdTpositive_cell_43	False	Not-Induced	0.06065914282360933	ABA-Exc. L4	0.5458460732002646	True
Scnn1a-Tg3_tdTpositive_cell_50	False	Not-Induced	0.0	ABA-Exc. L4	0.6610728506539492	True
Scnn1a-Tg3_tdTpositive_cell_54	False	Not-Induced	0.07443940467210983	ABA-Exc. L4	0.6236046657781666	True
Scnn1a-Tg3_tdTpositive_cell_56	False	Not-Induced	0.03004710937566516	ABA-Exc. L4	0.5994572951589994	True
Scnn1a-Tg3_tdTpositive_cell_57	False	Not-Induced	0.0	ABA-Exc. L4	0.6984612149294039	True
Scnn1a-Tg3_tdTpositive_cell_71	False	Not-Induced	0.03340899940251361	ABA-Exc. L4	0.39417325898131544	True
Scnn1a-Tg3_tdTpositive_cell_86	False	Not-Induced	0.00998704905593119	ABA-Exc. L4	0.4988505792118649	True
Scnn1a-Tg3_tdTpositive_cell_87	False	Not-Induced	0.0	ABA-Exc. L4	0.3950329298076669	True
Slc17a6_tdTpositive_cell_26	False	Not-Induced	0.092427587526427	ABA-Exc. L4	0.4633690604320986	True
Calb2_tdTpositive_cell_45	False	Not-Induced	0.06765769187071163	ABA-Exc. L4	0.4892294703442875	True
Cux2_tdTpositive_cell_1	False	Not-Induced	0.011098836742075726	ABA-Exc. L3	0.3311122151625296	False
Cux2_tdTpositive_cell_11	False	Not-Induced	0.011730377654678513	ABA-Exc. L4	0.38990743748238255	True
Cux2_tdTpositive_cell_17	False	Not-Induced	0.0	ABA-Exc. L4	0.4513219371184145	True
Cux2_tdTpositive_cell_21	False	Not-Induced	0.0	ABA-Exc. L3	0.28932837214025114	False
Cux2_tdTpositive_cell_24	False	Not-Induced	0.0	ABA-Exc. L4	0.4410136492493963	True
Cux2_tdTpositive_cell_29	False	Not-Induced	0.0	ABA-Exc. L4	0.3843365939999568	True
Cux2_tdTpositive_cell_33	False	Not-Induced	0.0	ABA-Exc. L4	0.4217543797855388	True
Cux2_tdTpositive_cell_40	False	Not-Induced	0.0	ABA-Exc. L4	0.4935466557897158	True
Cux2_tdTpositive_cell_42	False	Not-Induced	0.0	ABA-Exc. L4	0.36344394406909386	True
Cux2_tdTpositive_cell_51	False	Not-Induced	0.08100446270996095	ABA-Exc. L3	0.3867763494824565	True
Cux2_tdTpositive_cell_58	False	Not-Induced	0.0	ABA-Exc. L3	0.41392929231128867	True
Cux2_tdTpositive_cell_76	True	Induced	0.1254244249470797	ABA-Exc. L4	0.5008029780358828	True
Cux2_tdTpositive_cell_80	False	Not-Induced	0.01398985721776785	ABA-Exc. L4	0.4161490925752986	True
Nr5a1_tdTpositive_cell_1	False	Not-Induced	0.0	ABA-Exc. L3	0.4487729012916364	True
Nr5a1_tdTpositive_cell_2	False	Not-Induced	0.0	ABA-Exc. L3	0.4332294724999775	True
Nr5a1_tdTpositive_cell_5	False	Not-Induced	0.0	ABA-Exc. L3	0.605680734947053	True
Nr5a1_tdTpositive_cell_10	False	Not-Induced	0.0	ABA-Exc. L3	0.42766058536786994	True
Nr5a1_tdTpositive_cell_13	False	Not-Induced	0.0	ABA-Exc. L3	0.45490070094426044	True
Nr5a1_tdTpositive_cell_14	False	Not-Induced	0.04115048403437	ABA-Exc. L3	0.5213080484618788	True
Nr5a1_tdTpositive_cell_16	False	Not-Induced	0.016848585644664422	ABA-Exc. L3	0.5480629046857027	True
Nr5a1_tdTpositive_cell_17	False	Not-Induced	0.06484668836986586	ABA-Exc. L3	0.5180025308699479	True
Nr5a1_tdTpositive_cell_19	False	Not-Induced	0.013201549134836506	ABA-Exc. L4	0.4204602279166135	True
Nr5a1_tdTpositive_cell_25	False	Not-Induced	0.03459652421618408	ABA-Exc. L4	0.3753126855803283	True
Nr5a1_tdTpositive_cell_26	True	Induced	0.14912598937783417	ABA-Exc. L4	0.32378387401881326	False
Nr5a1_tdTpositive_cell_27	False	Not-Induced	0.06566592344710905	ABA-Exc. L3	0.37668518541829904	True
Nr5a1_tdTpositive_cell_30	False	Not-Induced	0.004479714489899938	ABA-Exc. L4	0.4773790082283661	True
Nr5a1_tdTpositive_cell_31	False	Not-Induced	0.0	ABA-Exc. L4	0.2988096295322381	False
Nr5a1_tdTpositive_cell_36	False	Not-Induced	0.06472940888910068	ABA-Exc. L4	0.39586335477919193	True
Nr5a1_tdTpositive_cell_38	False	Not-Induced	0.05697752489491725	ABA-Exc. L3	0.40445872491866564	True
Nr5a1_tdTpositive_cell_40	False	Not-Induced	0.07296073486054448	ABA-Exc. L4	0.46706168209493426	True
Nr5a1_tdTpositive_cell_41	False	Not-Induced	0.018489841977246006	ABA-Exc. L4	0.3766936919564093	True
Nr5a1_tdTpositive_cell_42	False	Not-Induced	0.019662857652233755	ABA-Exc. L3	0.3598594655375643	True
Nr5a1_tdTpositive_cell_43	False	Not-Induced	0.0	ABA-Exc. L3	0.4366495464650356	True
Rbp4_tdTpositive_cell_83	False	Not-Induced	0.07517397942878477	ABA-Exc. L5-2	0.13389642388058004	False
Rorb_tdTpositive_cell_5	False	Not-Induced	0.024738883600998948	ABA-Exc. L3	0.30809610402061866	False
Rorb_tdTpositive_cell_15	True	Induced	0.14032000324980792	ABA-Exc. L4	0.41715138243472616	True
Rorb_tdTpositive_cell_16	False	Not-Induced	0.036618193971699846	ABA-Exc. L4	0.3273034983640451	False
Rorb_tdTpositive_cell_17	False	Not-Induced	0.031985969723094365	ABA-Exc. L4	0.43491802252495027	True
Rorb_tdTpositive_cell_18	False	Not-Induced	0.0352150841321977	ABA-Exc. L4	0.510458459207995	True
Rorb_tdTpositive_cell_20	True	Induced	0.13478612179335278	ABA-Exc. L4	0.3546869246684443	True
Rorb_tdTpositive_cell_21	False	Not-Induced	0.063839060836799	ABA-Exc. L4	0.2820636740672452	False
Rorb_tdTpositive_cell_22	True	Induced	0.17761606374349279	ABA-Exc. L4	0.29803330046360066	False
Rorb_tdTpositive_cell_27	False	Not-Induced	0.09305540431708414	ABA-Exc. L4	0.31565979239694664	False
Rorb_tdTpositive_cell_28	False	Not-Induced	0.0	ABA-Exc. L3	0.3888559577205366	True
Rorb_tdTpositive_cell_32	False	Not-Induced	0.0	ABA-Exc. L4	0.3142055296697217	False
Rorb_tdTpositive_cell_33	False	Not-Induced	0.0	ABA-Exc. L3	0.3536336321816975	True
Rorb_tdTpositive_cell_34	False	Not-Induced	0.0	ABA-Exc. L4	0.29559460111593483	False
Rorb_tdTpositive_cell_35	False	Not-Induced	0.021482581599010588	ABA-Exc. L3	0.45909620282098196	True
Rorb_tdTpositive_cell_36	False	Not-Induced	0.0	ABA-Exc. L3	0.4305633794626513	True
Rorb_tdTpositive_cell_38	False	Not-Induced	0.02446084467647024	ABA-Exc. L3	0.28588380370865235	False
Scnn1a-Tg2_tdTpositive_cell_17	False	Not-Induced	0.04031899213687828	ABA-Exc. L4	0.3487739383688559	False
Scnn1a-Tg3_tdTpositive_cell_3	True	Induced	0.143466323029068	ABA-Exc. L4	0.3072660887790053	False
Scnn1a-Tg3_tdTpositive_cell_4	True	Induced	0.1078897037358322	ABA-Exc. L3	0.4873074107443684	True
Scnn1a-Tg3_tdTpositive_cell_6	False	Not-Induced	0.05685477810871303	ABA-Exc. L4	0.357255214736172	True
Scnn1a-Tg3_tdTpositive_cell_7	True	Induced	0.13199792614001582	ABA-Exc. L4	0.46546170339077436	True
Scnn1a-Tg3_tdTpositive_cell_8	True	Induced	0.1739824075617872	ABA-Exc. L4	0.5725307779322462	True
Scnn1a-Tg3_tdTpositive_cell_10	True	Induced	0.15236501370925634	ABA-Exc. L4	0.5118119352189793	True
Scnn1a-Tg3_tdTpositive_cell_11	True	Induced	0.15516050062917802	ABA-Exc. L4	0.4873489816863598	True
Scnn1a-Tg3_tdTpositive_cell_14	False	Not-Induced	0.0	ABA-Exc. L4	0.4204634724266831	True
Scnn1a-Tg3_tdTpositive_cell_15	False	Not-Induced	0.023142713658698716	ABA-Exc. L4	0.5931538641733558	True
Scnn1a-Tg3_tdTpositive_cell_16	True	Induced	0.13206759207025376	ABA-Exc. L4	0.35889282847361426	True
Scnn1a-Tg3_tdTpositive_cell_17	True	Induced	0.11888707676306437	ABA-Exc. L4	0.385992166510545	True
Scnn1a-Tg3_tdTpositive_cell_20	False	Not-Induced	0.05030761207855505	ABA-Exc. L4	0.48739978729956496	True
Scnn1a-Tg3_tdTpositive_cell_23	False	Not-Induced	0.05835453253986946	ABA-Exc. L4	0.5332745625469998	True
Scnn1a-Tg3_tdTpositive_cell_25	False	Not-Induced	0.0	ABA-Exc. L4	0.46638911021973944	True
Scnn1a-Tg3_tdTpositive_cell_26	False	Not-Induced	0.014192633141053963	ABA-Exc. L4	0.4566001121588976	True
Scnn1a-Tg3_tdTpositive_cell_27	False	Not-Induced	0.0	ABA-Exc. L4	0.48208812059168554	True
Scnn1a-Tg3_tdTpositive_cell_29	False	Not-Induced	0.050866495418068994	ABA-Exc. L4	0.40706139472381303	True
Scnn1a-Tg3_tdTpositive_cell_31	True	Induced	0.11950653905038439	ABA-Exc. L4	0.5209394043441214	True
Scnn1a-Tg3_tdTpositive_cell_33	False	Not-Induced	0.051513986740032845	ABA-Exc. L4	0.46634160616953485	True
Scnn1a-Tg3_tdTpositive_cell_34	False	Not-Induced	0.027416937540389246	ABA-Exc. L4	0.4828975631474257	True
Scnn1a-Tg3_tdTpositive_cell_35	False	Not-Induced	0.013368044773187138	ABA-Exc. L4	0.3790470116567924	True
Scnn1a-Tg3_tdTpositive_cell_36	False	Not-Induced	0.013277852617671776	ABA-Exc. L4	0.35407659183174617	True
Scnn1a-Tg3_tdTpositive_cell_37	False	Not-Induced	0.05140415432155055	ABA-Exc. L3	0.4244290166120979	True
Scnn1a-Tg3_tdTpositive_cell_41	False	Not-Induced	0.04535727015120161	ABA-Exc. L4	0.38434572316123466	True
Scnn1a-Tg3_tdTpositive_cell_44	True	Induced	0.10209092097763299	ABA-Exc. L4	0.47817887379870805	True
Scnn1a-Tg3_tdTpositive_cell_45	False	Not-Induced	0.0628588783409844	ABA-Exc. L4	0.654822834597158	True
Scnn1a-Tg3_tdTpositive_cell_46	False	Not-Induced	0.08147462665565318	ABA-Exc. L4	0.5162254962154635	True
Scnn1a-Tg3_tdTpositive_cell_47	False	Not-Induced	0.06607026431254089	ABA-Exc. L4	0.4623324309862485	True
Scnn1a-Tg3_tdTpositive_cell_48	False	Not-Induced	0.041756324112261684	ABA-Exc. L4	0.30876345665244503	False
Scnn1a-Tg3_tdTpositive_cell_52	False	Not-Induced	0.0	ABA-Exc. L4	0.3090689003638384	False
Scnn1a-Tg3_tdTpositive_cell_53	False	Not-Induced	0.0144356288803922	ABA-Exc. L4	0.4769188797700688	True
Scnn1a-Tg3_tdTpositive_cell_58	False	Not-Induced	0.025837489519756417	ABA-Exc. L4	0.3418484783351875	False
Scnn1a-Tg3_tdTpositive_cell_67	False	Not-Induced	0.0	ABA-Exc. L3	0.46609989872464547	True
Scnn1a-Tg3_tdTpositive_cell_69	False	Not-Induced	0.008425491871981177	ABA-Exc. L4	0.36390978548336833	True
Scnn1a-Tg3_tdTpositive_cell_72	False	Not-Induced	0.0	ABA-Exc. L3	0.5793230086785427	True
Scnn1a-Tg3_tdTpositive_cell_73	False	Not-Induced	0.0	ABA-Exc. L3	0.5574433419269355	True
Scnn1a-Tg3_tdTpositive_cell_80	False	Not-Induced	0.015613114207403482	ABA-Exc. L3	0.4415699702337135	True
Scnn1a-Tg3_tdTpositive_cell_81	False	Not-Induced	0.0	ABA-Exc. L4	0.36728541196785675	True
Scnn1a-Tg3_tdTpositive_cell_82	False	Not-Induced	0.05610953202224545	ABA-Exc. L3	0.4561873251322058	True
Scnn1a-Tg3_tdTpositive_cell_84	False	Not-Induced	0.0	ABA-Exc. L4	0.3315274335972396	False
Scnn1a-Tg3_tdTpositive_cell_92	False	Not-Induced	0.0718107521736086	ABA-Exc. L4	0.5281261986106893	True
Scnn1a-Tg3_tdTpositive_cell_94	False	Not-Induced	0.004689367550496239	ABA-Exc. L4	0.3922865715152835	True
Scnn1a-Tg3_tdTpositive_cell_97	False	Not-Induced	0.06902737056969416	ABA-Exc. L4	0.4270146186571894	True
Scnn1a-Tg3_tdTpositive_cell_98	False	Not-Induced	0.09789485475175055	ABA-Exc. L4	0.47017423813183623	True
Scnn1a-Tg3_tdTpositive_cell_99	False	Not-Induced	0.05744872747173579	ABA-Exc. L4	0.48665260065089216	True
Calb2_tdTpositive_cell_3	False	Not-Induced	0.04461369660695053	ABA-Exc. L3	0.6034676611049391	True
Calb2_tdTpositive_cell_9	False	Not-Induced	0.05272662766946404	ABA-Exc. L3	0.26761831493490595	False
Calb2_tdTpositive_cell_23	True	Induced	0.14501225619588712	ABA-Exc. L3	0.20859181337052762	False
Calb2_tdTpositive_cell_31	True	Induced	0.23470694514584814	ABA-Exc. L3	0.1752693296934155	False
Calb2_tdTpositive_cell_32	False	Not-Induced	0.0018650075925191413	ABA-Exc. L4	0.3986839554637135	True
Calb2_tdTpositive_cell_47	True	Induced	0.10878938403018988	ABA-Exc. L3	0.2915125087634221	False
Cux2_tdTpositive_cell_2	True	Induced	0.1465321598933464	ABA-Exc. L3	0.5243269575024215	True
Cux2_tdTpositive_cell_3	False	Not-Induced	0.0	ABA-Exc. L3	0.6778861989707622	True
Cux2_tdTpositive_cell_4	False	Not-Induced	0.06907809645411289	ABA-Exc. L4	0.3464863770498956	False
Cux2_tdTpositive_cell_8	False	Not-Induced	0.08313068580351322	ABA-Exc. L3	0.44557309732344047	True
Cux2_tdTpositive_cell_12	False	Not-Induced	0.038041271244580815	ABA-Exc. L3	0.31156712846228785	False
Cux2_tdTpositive_cell_13	False	Not-Induced	0.029524683987614715	ABA-Exc. L3	0.4371169480151207	True
Cux2_tdTpositive_cell_14	False	Not-Induced	0.0609670640373825	ABA-Exc. L3	0.3588967008406821	True
Cux2_tdTpositive_cell_18	True	Induced	0.11251638123055152	ABA-Exc. L3	0.40839935192045684	True
Cux2_tdTpositive_cell_20	False	Not-Induced	0.0	ABA-Exc. L3	0.4116203598994921	True
Cux2_tdTpositive_cell_22	False	Not-Induced	0.0	ABA-Exc. L3	0.2685526172598923	False
Cux2_tdTpositive_cell_32	False	Not-Induced	0.07487821612695643	ABA-Exc. L4	0.2585843499698936	False
Cux2_tdTpositive_cell_37	False	Not-Induced	0.0	ABA-Exc. L3	0.3334267283737581	False
Cux2_tdTpositive_cell_44	False	Not-Induced	0.005917873668298308	ABA-Exc. L3	0.3335231153780457	False
Cux2_tdTpositive_cell_47	False	Not-Induced	0.007073212963544187	ABA-Exc. L3	0.30018435251371933	False
Cux2_tdTpositive_cell_52	False	Not-Induced	0.0	ABA-Exc. L3	0.3912539108111923	True
Cux2_tdTpositive_cell_55	False	Not-Induced	0.009932893926413392	ABA-Exc. L3	0.30764880418526297	False
Cux2_tdTpositive_cell_56	False	Not-Induced	0.05178219602095661	ABA-Exc. L3	0.42122247585719774	True
Cux2_tdTpositive_cell_61	True	Induced	0.21859493818528888	ABA-Exc. L3	0.3816589449614982	True
Cux2_tdTpositive_cell_64	False	Not-Induced	0.0	ABA-Exc. L3	0.29012880294014376	False
Cux2_tdTpositive_cell_65	True	Induced	0.21056998297846716	ABA-Exc. L3	0.4059003764428033	True
Cux2_tdTpositive_cell_67	False	Not-Induced	0.0	ABA-Exc. L3	0.38467820900417166	True
Cux2_tdTpositive_cell_69	True	Induced	0.1738460354814064	ABA-Exc. L3	0.3740235946664482	True
Cux2_tdTpositive_cell_73	False	Not-Induced	0.0977600822677975	ABA-Exc. L3	0.33473635273648034	False
Cux2_tdTpositive_cell_89	False	Not-Induced	0.03206329992812891	ABA-Exc. L3	0.08545033286509632	False
Cux2_tdTpositive_cell_91	True	Induced	0.33330845965890793	ABA-Exc. L3	0.400812204085172	True
Cux2_tdTpositive_cell_93	False	Not-Induced	0.0	ABA-Exc. L3	0.21005527339114158	False
Nr5a1_tdTpositive_cell_3	False	Not-Induced	0.0	ABA-Exc. L3	0.5759149868169855	True
Nr5a1_tdTpositive_cell_4	False	Not-Induced	0.0071501016942387445	ABA-Exc. L3	0.5019753367919527	True
Nr5a1_tdTpositive_cell_7	False	Not-Induced	0.0	ABA-Exc. L3	0.5277634296908615	True
Nr5a1_tdTpositive_cell_8	False	Not-Induced	0.0	ABA-Exc. L3	0.5925932635076443	True
Nr5a1_tdTpositive_cell_9	False	Not-Induced	0.0	ABA-Exc. L3	0.4126508032756165	True
Nr5a1_tdTpositive_cell_11	False	Not-Induced	0.0	ABA-Exc. L3	0.5783541466276271	True
Nr5a1_tdTpositive_cell_12	False	Not-Induced	0.0	ABA-Exc. L3	0.34259648215181693	False
Nr5a1_tdTpositive_cell_23	False	Not-Induced	0.074128212540439	ABA-Exc. L4	0.3441621814696669	False
Nr5a1_tdTpositive_cell_24	False	Not-Induced	0.09438910376522695	ABA-Exc. L3	0.49329036622428696	True
Nr5a1_tdTpositive_cell_33	True	Induced	0.13945804606235826	ABA-Exc. L3	0.34181717806616524	False
Nr5a1_tdTpositive_cell_34	False	Not-Induced	0.07640188043639502	ABA-Exc. L3	0.33784446731022083	False
Nr5a1_tdTpositive_cell_35	False	Not-Induced	0.08051230880933648	ABA-Exc. L4	0.33835495371043894	False
Nr5a1_tdTpositive_cell_45	False	Not-Induced	0.07203296286043878	ABA-Exc. L3	0.4819741925331335	True
Nr5a1_tdTpositive_cell_46	False	Not-Induced	0.00944888694846637	ABA-Exc. L3	0.545336741356903	True
Nr5a1_tdTpositive_cell_47	False	Not-Induced	0.0	ABA-Exc. L3	0.37699405011980525	True
Nr5a1_tdTpositive_cell_48	False	Not-Induced	0.014050319223615574	ABA-Exc. L3	0.3386458756581956	False
Rbp4_tdTpositive_cell_16	True	Induced	0.1014987115001935	ABA-Exc. L3	0.35438254924193097	True
Rbp4_tdTpositive_cell_62	False	Not-Induced	0.013363296611871345	ABA-Exc. L3	0.27106001418142384	False
Rbp4_tdTpositive_cell_142	False	Not-Induced	0.04334929634246249	ABA-Exc. L3	0.16529590113301565	False
Rorb_tdTpositive_cell_1	False	Not-Induced	0.032992851321154586	ABA-Exc. L4	0.2594369984433165	False
Rorb_tdTpositive_cell_2	True	Induced	0.11337871615338659	ABA-Exc. L3	0.31199291009430147	False
Rorb_tdTpositive_cell_3	False	Not-Induced	0.06576166790173237	ABA-Exc. L3	0.3050999422886008	False
Rorb_tdTpositive_cell_11	False	Not-Induced	0.030869070961642462	ABA-Exc. L3	0.5819830518519179	True
Rorb_tdTpositive_cell_12	False	Not-Induced	0.04980620279538562	ABA-Exc. L4	0.30341591083641484	False
Rorb_tdTpositive_cell_14	False	Not-Induced	0.048598036986346335	ABA-Exc. L3	0.2702512457559865	False
Rorb_tdTpositive_cell_24	True	Induced	0.10488838965839115	ABA-Exc. L3	0.33177378682836467	False
Rorb_tdTpositive_cell_26	False	Not-Induced	0.044233351492611546	ABA-Exc. L3	0.35235175151814363	True
Scnn1a-Tg3_tdTpositive_cell_9	False	Not-Induced	0.09783934394431576	ABA-Exc. L4	0.5999874858621008	True
Scnn1a-Tg3_tdTpositive_cell_24	False	Not-Induced	0.013569012641578365	ABA-Exc. L4	0.43618195658091985	True
Scnn1a-Tg3_tdTpositive_cell_49	False	Not-Induced	0.001487364149305801	ABA-Exc. L3	0.32916466993389065	False
Scnn1a-Tg3_tdTpositive_cell_55	False	Not-Induced	0.0	ABA-Exc. L3	0.332590870030708	False
Scnn1a-Tg3_tdTpositive_cell_66	False	Not-Induced	0.0	ABA-Exc. L3	0.5077179800997248	True
Scnn1a-Tg3_tdTpositive_cell_68	False	Not-Induced	0.0	ABA-Exc. L3	0.3935781411036415	True
Scnn1a-Tg3_tdTpositive_cell_70	False	Not-Induced	0.0	ABA-Exc. L4	0.3267159294340083	False
Scnn1a-Tg3_tdTpositive_cell_74	False	Not-Induced	0.0	ABA-Exc. L3	0.3562209132168343	True
Scnn1a-Tg3_tdTpositive_cell_75	True	Induced	0.13608670365815292	ABA-Exc. L3	0.4858393654549998	True
Scnn1a-Tg3_tdTpositive_cell_76	False	Not-Induced	0.03026763856601996	ABA-Exc. L4	0.3138928527331923	False
Scnn1a-Tg3_tdTpositive_cell_77	False	Not-Induced	0.036551559335746456	ABA-Exc. L4	0.32170274429445134	False
Scnn1a-Tg3_tdTpositive_cell_85	False	Not-Induced	0.012515490587453281	ABA-Exc. L3	0.5326942870722381	True
Scnn1a-Tg3_tdTpositive_cell_88	False	Not-Induced	0.0	ABA-Exc. L3	0.5456717797923004	True
Scnn1a-Tg3_tdTpositive_cell_89	False	Not-Induced	0.002501124645959564	ABA-Exc. L3	0.4390687237335344	True
Scnn1a-Tg3_tdTpositive_cell_90	False	Not-Induced	0.010016502445095419	ABA-Exc. L3	0.5169345818688812	True
Scnn1a-Tg3_tdTpositive_cell_91	False	Not-Induced	0.07123125575687975	ABA-Exc. L3	0.40395555185356186	True
Slc17a6_tdTpositive_cell_13	False	Not-Induced	0.08779724443322152	ABA-Exc. L4	0.4523265954003902	True
Slc17a6_tdTpositive_cell_18	True	Induced	0.25843111550286907	ABA-Exc. L4	0.330667494541868	False
Rbp4_tdTpositive_cell_7	False	Not-Induced	0.0	ABA-Exc. L5-2	0.45006461992515406	True
Rbp4_tdTpositive_cell_9	False	Not-Induced	0.0	ABA-Exc. L5-2	0.439226451970001	True
Rbp4_tdTpositive_cell_12	False	Not-Induced	0.0	ABA-Exc. L5-2	0.4530258500771105	True
Rbp4_tdTpositive_cell_27	False	Not-Induced	0.0	ABA-Exc. L5-2	0.42293914150056994	True
Rbp4_tdTpositive_cell_38	False	Not-Induced	0.0	ABA-Exc. L5-2	0.4791307500144543	True
Rbp4_tdTpositive_cell_49	False	Not-Induced	0.0	ABA-Exc. L5-2	0.35959222037072397	True
Rbp4_tdTpositive_cell_113	False	Not-Induced	0.0	ABA-Exc. L5-2	0.47133553406299805	True
Rbp4_tdTpositive_cell_120	False	Not-Induced	0.0	ABA-Exc. L5-2	0.44757433355601156	True
CAV_LP_Ipsi_tdTpos_cell_15	False	Not-Induced	0.0	ABA-Exc. L5-2	0.3373709624896907	False
CAV_LP_Ipsi_tdTpos_cell_20	False	Not-Induced	0.0	ABA-Exc. L5-2	0.3439614442595217	False
CAV_LP_Ipsi_tdTpos_cell_40	False	Not-Induced	0.0	ABA-Exc. L5-2	0.41380046838923773	True
Cux2_tdTpositive_cell_10	False	Not-Induced	0.0	ABA-Exc. L4	0.38384314204338044	True
Cux2_tdTpositive_cell_26	False	Not-Induced	0.0	ABA-Exc. L4	0.4853212108539866	True
Cux2_tdTpositive_cell_30	False	Not-Induced	0.0	ABA-Exc. L4	0.40656594118702744	True
Cux2_tdTpositive_cell_39	False	Not-Induced	0.009960419614177724	ABA-Exc. L4	0.42958998707903934	True
Cux2_tdTpositive_cell_48	False	Not-Induced	0.0	ABA-Exc. L4	0.42224071640004973	True
Cux2_tdTpositive_cell_53	False	Not-Induced	0.0	ABA-Exc. L4	0.5295709312042235	True
Cux2_tdTpositive_cell_83	False	Not-Induced	0.0072320865966018855	ABA-Exc. L4	0.4805873724112298	True
Rbp4_tdTpositive_cell_19	False	Not-Induced	0.0	ABA-Exc. L4	0.4484150477100481	True
Rbp4_tdTpositive_cell_29	False	Not-Induced	0.023564002251902038	ABA-Exc. L4	0.3293055703034364	False
Rbp4_tdTpositive_cell_34	False	Not-Induced	0.04796214877834934	ABA-Exc. L4	0.3510970897379183	True
Rbp4_tdTpositive_cell_35	False	Not-Induced	0.014159869470222661	ABA-Exc. L4	0.3588630352460056	True
Rbp4_tdTpositive_cell_36	False	Not-Induced	0.06989192583347416	ABA-Exc. L4	0.3864065779627111	True
Rbp4_tdTpositive_cell_37	False	Not-Induced	0.0	ABA-Exc. L4	0.4412673534820606	True
Rbp4_tdTpositive_cell_61	False	Not-Induced	0.01977823141184731	ABA-Exc. L4	0.5037730367782521	True
Rbp4_tdTpositive_cell_78	False	Not-Induced	0.0	ABA-Exc. L4	0.4708272185092888	True
Rbp4_tdTpositive_cell_136	False	Not-Induced	0.01216890857269422	ABA-Exc. L4	0.33946929961559447	False
Rbp4_tdTpositive_cell_144	False	Not-Induced	0.0001400458955663835	ABA-Exc. L4	0.38100527651621413	True
Rbp4_tdTpositive_cell_158	False	Not-Induced	0.0	ABA-Exc. L4	0.3929253921803578	True
Rbp4_tdTpositive_cell_164	False	Not-Induced	0.0006071331869612382	ABA-Exc. L4	0.37159544534829275	True
Rorb_tdTpositive_cell_4	False	Not-Induced	0.056993286397389056	ABA-Exc. L4	0.40585203312633156	True
Rorb_tdTpositive_cell_6	False	Not-Induced	0.06290693607054214	ABA-Exc. L4	0.3738132271942129	True
Rorb_tdTpositive_cell_10	False	Not-Induced	0.0	ABA-Exc. L4	0.39146171627574505	True
Rorb_tdTpositive_cell_19	False	Not-Induced	0.0	ABA-Exc. L4	0.4749677794125218	True
Rorb_tdTpositive_cell_23	False	Not-Induced	0.0	ABA-Exc. L4	0.4520136824315393	True
Scnn1a-Tg2_tdTpositive_cell_1	False	Not-Induced	0.0	ABA-Exc. L4	0.3166710637705384	False
Scnn1a-Tg2_tdTpositive_cell_3	False	Not-Induced	0.0	ABA-Exc. L4	0.3466663403524581	False
Scnn1a-Tg2_tdTpositive_cell_4	False	Not-Induced	0.0	ABA-Exc. L4	0.43586492311116015	True
Scnn1a-Tg2_tdTpositive_cell_5	False	Not-Induced	0.0	ABA-Exc. L4	0.4551624160911163	True
Scnn1a-Tg2_tdTpositive_cell_6	False	Not-Induced	0.0	ABA-Exc. L4	0.4841457865188817	True
Scnn1a-Tg2_tdTpositive_cell_7	False	Not-Induced	0.0	ABA-Exc. L4	0.46786196766950966	True
Scnn1a-Tg2_tdTpositive_cell_8	False	Not-Induced	0.0	ABA-Exc. L4	0.4770889826427663	True
Scnn1a-Tg2_tdTpositive_cell_9	False	Not-Induced	0.0	ABA-Exc. L4	0.4008793109558592	True
Scnn1a-Tg2_tdTpositive_cell_10	False	Not-Induced	0.0	ABA-Exc. L4	0.3964551798838982	True
Scnn1a-Tg2_tdTpositive_cell_11	False	Not-Induced	0.0	ABA-Exc. L4	0.4024239001038219	True
Scnn1a-Tg2_tdTpositive_cell_12	False	Not-Induced	0.0	ABA-Exc. L4	0.5222689847429154	True
Scnn1a-Tg2_tdTpositive_cell_15	False	Not-Induced	0.07602495271266657	ABA-Exc. L4	0.3609822095134866	True
Scnn1a-Tg2_tdTpositive_cell_18	False	Not-Induced	0.06993122762203621	ABA-Exc. L4	0.4227453868651962	True
Scnn1a-Tg2_tdTpositive_cell_19	False	Not-Induced	0.07896414954237306	ABA-Exc. L4	0.4941388104311984	True
Scnn1a-Tg3_tdTpositive_cell_1	False	Not-Induced	0.010527586077183381	ABA-Exc. L4	0.293744440372746	False
Scnn1a-Tg3_tdTpositive_cell_5	False	Not-Induced	0.02126432989386493	ABA-Exc. L4	0.449657186115064	True
Scnn1a-Tg3_tdTpositive_cell_19	False	Not-Induced	0.005151142794576331	ABA-Exc. L4	0.5496001109163966	True
Scnn1a-Tg3_tdTpositive_cell_22	False	Not-Induced	0.057565714826847116	ABA-Exc. L4	0.6048751983705607	True
Scnn1a-Tg3_tdTpositive_cell_28	False	Not-Induced	0.04780790007074702	ABA-Exc. L4	0.445649986367248	True
Scnn1a-Tg3_tdTpositive_cell_32	False	Not-Induced	0.0	ABA-Exc. L4	0.31373053430695935	False
Scnn1a-Tg3_tdTpositive_cell_39	False	Not-Induced	0.0	ABA-Exc. L4	0.4322144522579858	True
Scnn1a-Tg3_tdTpositive_cell_51	False	Not-Induced	0.03936194564332981	ABA-Exc. L4	0.42787193129302503	True
Scnn1a-Tg3_tdTpositive_cell_59	False	Not-Induced	0.0	ABA-Exc. L4	0.4548760506680419	True
Scnn1a-Tg3_tdTpositive_cell_63	False	Not-Induced	0.0	ABA-Exc. L4	0.3281684583793819	False
Scnn1a-Tg3_tdTpositive_cell_78	False	Not-Induced	0.0	ABA-Exc. L4	0.333891617954399	False
Scnn1a-Tg3_tdTpositive_cell_93	True	Induced	0.15042191294875107	ABA-Exc. L4	0.4942628225257675	True
Scnn1a-Tg3_tdTpositive_cell_95	False	Not-Induced	0.007269852086914981	ABA-Exc. L4	0.47408433723624505	True
Scnn1a-Tg3_tdTpositive_cell_96	False	Not-Induced	0.02485603809161111	ABA-Exc. L4	0.5122901830702041	True
Rbp4_tdTpositive_cell_1	False	Not-Induced	0.0	ABA-Exc. L5-3	0.17575370925798003	False
Rbp4_tdTpositive_cell_3	False	Not-Induced	0.0	ABA-Exc. L5-3	0.24302236649803716	False
Rbp4_tdTpositive_cell_10	True	Induced	0.11765220884365982	ABA-Exc. L5-3	0.0953696904669524	False
Rbp4_tdTpositive_cell_23	False	Not-Induced	0.0	ABA-Exc. L5-3	0.12351003072974	False
Rbp4_tdTpositive_cell_30	True	Induced	0.16510940070813035	ABA-Exc. L6-2	0.05999212907361615	False
Rbp4_tdTpositive_cell_44	False	Not-Induced	0.010441946160192648	ABA-Exc. L6-2	0.14675930372886886	False
Rbp4_tdTpositive_cell_47	False	Not-Induced	0.0	ABA-Exc. L5-3	0.1909551339198366	False
Rbp4_tdTpositive_cell_53	False	Not-Induced	0.0	ABA Sub	0.025313879984600607	False
Rbp4_tdTpositive_cell_99	False	Not-Induced	0.0	ABA-Exc. L5-3	0.20204914844515667	False
Rbp4_tdTpositive_cell_102	False	Not-Induced	0.058713178243461776	ABA-Exc. L3	0.07155506454534573	False
Rbp4_tdTpositive_cell_103	False	Not-Induced	0.01890722294869167	ABA-Exc. L3	0.14053299033742256	False
Rbp4_tdTpositive_cell_155	False	Not-Induced	0.03777909306544236	ABA-Exc. L3	0.14950278075028314	False
Rbp4_tdTpositive_cell_171	True	Induced	0.10067897553642945	ABA-Exc. L3	0.23288181393384932	False
Rbp4_tdTpositive_cell_172	False	Not-Induced	0.0033240544647245244	ABA-Exc. L6-2	0.15932010796725596	False
Rorb_tdTpositive_cell_40	False	Not-Induced	0.0	ABA-Exc. L5-3	0.2341926496492618	False
Scnn1a-Tg3_tdTnegative_cell_20	False	Not-Induced	0.0015106804826759365	ABA Sub	0.5772417436187037	True
Chrna2_tdTpositive_cell_3	False	Not-Induced	0.09582536760251878	ABA-Exc. L5-3	0.49717375276183967	True
Chrna2_tdTpositive_cell_18	False	Not-Induced	1.5921446362034467e-05	ABA-Exc. L5-3	0.5813753194417135	True
Chrna2_tdTpositive_cell_22	False	Not-Induced	0.0	ABA-Exc. L5-3	0.4049599454647404	True
Chrna2_tdTpositive_cell_24	False	Not-Induced	0.04195206088357478	ABA-Exc. L5-3	0.38223909538327927	True
Chrna2_tdTpositive_cell_38	False	Not-Induced	0.03860423949445491	ABA-Exc. L5-3	0.5550423332085491	True
Chrna2_tdTpositive_cell_58	False	Not-Induced	0.041801683006211766	ABA-Exc. L5-3	0.5481056149077775	True
Chrna2_tdTpositive_cell_63	True	Induced	0.23962313505914742	ABA-Exc. L5-3	0.5377656668778105	True
Chrna2_tdTpositive_cell_73	False	Not-Induced	0.0972813410264782	ABA-Exc. L5-3	0.47311304607252164	True
Chrna2_tdTpositive_cell_74	False	Not-Induced	0.0534231902150442	ABA-Exc. L5-3	0.5559109256461	True
Chrna2_tdTpositive_cell_82	False	Not-Induced	0.07204161314658743	ABA-Exc. L5-3	0.5045806728764984	True
Htr3a_tdTpositive_cell_86	False	Not-Induced	0.0	ABA-Exc. L6-1	0.2812904499459744	False
Nos1_tdTpositive_cell_65	True	Induced	0.3179069658927182	ABA-Exc. L5-3	0.4689147386071237	True
Rbp4_tdTpositive_cell_2	False	Not-Induced	0.011553133316717016	ABA-Exc. L5-3	0.5767968713388215	True
Rbp4_tdTpositive_cell_4	False	Not-Induced	0.013553564628542994	ABA-Exc. L5-3	0.645775526886292	True
Rbp4_tdTpositive_cell_5	True	Induced	0.12411224953969768	ABA-Exc. L5-3	0.48003445604567013	True
Rbp4_tdTpositive_cell_6	False	Not-Induced	0.040117638015099995	ABA-Exc. L5-3	0.5912191440988953	True
Rbp4_tdTpositive_cell_20	False	Not-Induced	0.0	ABA-Exc. L5-3	0.3648482809320233	True
Rbp4_tdTpositive_cell_25	False	Not-Induced	0.06544083222732591	ABA-Exc. L5-3	0.5655881411734471	True
Rbp4_tdTpositive_cell_26	False	Not-Induced	0.03775899020252717	ABA-Exc. L5-3	0.5512667581953903	True
Rbp4_tdTpositive_cell_50	False	Not-Induced	0.0	ABA-Exc. L5-3	0.4970120934892542	True
Rbp4_tdTpositive_cell_55	False	Not-Induced	0.020446846683786955	ABA-Exc. L5-3	0.5331368891584259	True
Rbp4_tdTpositive_cell_56	False	Not-Induced	0.0	ABA-Exc. L5-3	0.5148079769871878	True
Rbp4_tdTpositive_cell_58	False	Not-Induced	0.02404902251730379	ABA-Exc. L5-3	0.5896306218601876	True
Rbp4_tdTpositive_cell_63	False	Not-Induced	0.0	ABA-Exc. L5-3	0.5611507288358433	True
Rbp4_tdTpositive_cell_65	False	Not-Induced	0.012495823493587395	ABA-Exc. L5-3	0.4978550912345804	True
Rbp4_tdTpositive_cell_66	False	Not-Induced	0.0	ABA-Exc. L5-3	0.5885055973182707	True
Rbp4_tdTpositive_cell_69	False	Not-Induced	0.022729789699644738	ABA-Exc. L5-3	0.6209874637167422	True
Rbp4_tdTpositive_cell_71	False	Not-Induced	0.02901827126670078	ABA-Exc. L5-3	0.5170796961894064	True
Rbp4_tdTpositive_cell_79	False	Not-Induced	0.016585835523627804	ABA-Exc. L5-3	0.5085162443607889	True
Rbp4_tdTpositive_cell_85	False	Not-Induced	0.03854222571606459	ABA-Exc. L5-3	0.4931543226024646	True
Rbp4_tdTpositive_cell_86	False	Not-Induced	0.007377781427023708	ABA-Exc. L5-3	0.492669103307664	True
Rbp4_tdTpositive_cell_92	False	Not-Induced	0.005290697215861123	ABA-Exc. L5-3	0.5504772432628231	True
Rbp4_tdTpositive_cell_94	False	Not-Induced	0.019157974637086538	ABA-Exc. L5-3	0.5879753493177792	True
Rbp4_tdTpositive_cell_96	False	Not-Induced	0.0	ABA-Exc. L5-3	0.5845424497178073	True
Rbp4_tdTpositive_cell_97	False	Not-Induced	0.036711673096663344	ABA-Exc. L5-3	0.5550535622789796	True
Rbp4_tdTpositive_cell_104	False	Not-Induced	0.006975256043272379	ABA-Exc. L5-3	0.5834720334639222	True
Rbp4_tdTpositive_cell_111	False	Not-Induced	0.03802965595055466	ABA-Exc. L5-3	0.44625746555326423	True
Rbp4_tdTpositive_cell_112	False	Not-Induced	0.05105243991127545	ABA-Exc. L5-3	0.5974025197707493	True
Rbp4_tdTpositive_cell_115	False	Not-Induced	0.005148428178998094	ABA-Exc. L5-3	0.5700498274356797	True
Rbp4_tdTpositive_cell_116	False	Not-Induced	0.010008878376454974	ABA-Exc. L5-3	0.5258528656465367	True
Rbp4_tdTpositive_cell_129	False	Not-Induced	0.09821520505926278	ABA-Exc. L5-3	0.55430485915115	True
Rbp4_tdTpositive_cell_135	True	Induced	0.1259584423747543	ABA-Exc. L5-3	0.5789717964316159	True
Rbp4_tdTpositive_cell_137	False	Not-Induced	0.029104096165404096	ABA-Exc. L5-3	0.6233803264669218	True
Rbp4_tdTpositive_cell_150	False	Not-Induced	0.0	ABA-Exc. L5-3	0.6176842038230413	True
Rbp4_tdTpositive_cell_154	False	Not-Induced	0.0	ABA-Exc. L5-3	0.6283381350191751	True
Rbp4_tdTpositive_cell_156	False	Not-Induced	0.04203749458576817	ABA-Exc. L5-3	0.5203876984597463	True
Rbp4_tdTpositive_cell_159	False	Not-Induced	0.009356417506037579	ABA-Exc. L5-3	0.5211083796450958	True
Rbp4_tdTpositive_cell_162	False	Not-Induced	0.0	ABA-Exc. L5-3	0.5614506636127643	True
Rbp4_tdTpositive_cell_166	False	Not-Induced	0.00495195980991462	ABA-Exc. L5-3	0.5711189182637936	True
Rbp4_tdTpositive_cell_167	False	Not-Induced	0.0	ABA-Exc. L5-3	0.5805001475379216	True
Rbp4_tdTpositive_cell_168	False	Not-Induced	0.022516079332446287	ABA-Exc. L5-3	0.6381096262020418	True
Rbp4_tdTpositive_cell_173	False	Not-Induced	0.049143842937513	ABA-Exc. L5-3	0.6795897888902381	True
Rorb_tdTpositive_cell_8	False	Not-Induced	0.08838863921778657	ABA-Exc. L5-3	0.5039817562694513	True
Rorb_tdTpositive_cell_9	False	Not-Induced	0.0	ABA-Exc. L5-3	0.499751274226937	True
Rorb_tdTpositive_cell_41	False	Not-Induced	0.00832722801389252	ABA-Exc. L5-3	0.5175063036058795	True
Rorb_tdTpositive_cell_42	False	Not-Induced	0.020412425765756855	ABA-Exc. L5-3	0.5012758304301673	True
Rorb_tdTpositive_cell_43	False	Not-Induced	0.06106667870033866	ABA-Exc. L5-3	0.5094126622302537	True
Rorb_tdTpositive_cell_45	False	Not-Induced	0.06168115615665043	ABA-Exc. L5-3	0.5351117557584928	True
Rorb_tdTpositive_cell_48	False	Not-Induced	0.039709464090045096	ABA-Exc. L5-3	0.5441085074034595	True
Rorb_tdTpositive_cell_49	False	Not-Induced	0.0	ABA-Exc. L5-3	0.5782523337798732	True
Rorb_tdTpositive_cell_50	False	Not-Induced	0.0	ABA-Exc. L5-3	0.5444714714502291	True
Rorb_tdTpositive_cell_51	False	Not-Induced	0.03733831628249784	ABA-Exc. L5-3	0.5377330030467571	True
Rorb_tdTpositive_cell_53	False	Not-Induced	0.0	ABA-Exc. L5-3	0.5087031298732336	True
Scnn1a-Tg3_tdTpositive_cell_60	False	Not-Induced	0.08790470210914253	ABA-Exc. L5-3	0.5862168564107623	True
CAV_VISp_Contra_tdTpos_cell_4	False	Not-Induced	0.0	ABA-Exc. L5-3	0.5256412851154465	True
Cux2_tdTpositive_cell_68	False	Not-Induced	0.0	ABA-Exc. L5-3	0.39065435425281364	True
Cux2_tdTpositive_cell_75	True	Induced	0.10733187004287872	ABA-Exc. L5-3	0.4438490559055596	True
Nos1_tdTpositive_cell_27	False	Not-Induced	0.0	ABA-Exc. L5-3	0.26988360362836306	False
Nr5a1_tdTpositive_cell_37	False	Not-Induced	0.0	ABA-Exc. L5-3	0.31357568856802076	False
Rbp4_tdTpositive_cell_11	False	Not-Induced	0.0	ABA-Exc. L5-3	0.3770976201014767	True
Rbp4_tdTpositive_cell_13	False	Not-Induced	0.006480431447148452	ABA-Exc. L5-3	0.4341812902601917	True
Rbp4_tdTpositive_cell_14	False	Not-Induced	0.0	ABA-Exc. L5-3	0.2543513896562694	False
Rbp4_tdTpositive_cell_18	False	Not-Induced	0.0075630604251955	ABA-Exc. L5-3	0.2649692038815864	False
Rbp4_tdTpositive_cell_24	False	Not-Induced	0.00023205482954423342	ABA-Exc. L5-3	0.3428127981052568	False
Rbp4_tdTpositive_cell_28	False	Not-Induced	0.003165036279420742	ABA-Exc. L4	0.2403849120495144	False
Rbp4_tdTpositive_cell_59	False	Not-Induced	0.02218764752405207	ABA-Exc. L5-2	0.2153222388590014	False
Rbp4_tdTpositive_cell_67	False	Not-Induced	0.0	ABA-Exc. L5-3	0.4179614022360873	True
Rbp4_tdTpositive_cell_88	False	Not-Induced	0.039007236901828266	ABA-Exc. L5-3	0.5064386493528334	True
Rbp4_tdTpositive_cell_108	False	Not-Induced	0.0	ABA-Exc. L5-3	0.42892830322744213	True
Rbp4_tdTpositive_cell_121	False	Not-Induced	0.037741977402041965	ABA Sub	0.7639780780187448	True
Rbp4_tdTpositive_cell_122	False	Not-Induced	0.0	ABA-Exc. L5-3	0.3471475575441601	False
Rbp4_tdTpositive_cell_125	False	Not-Induced	0.0	ABA-Exc. L5-3	0.31192080150173934	False
Rbp4_tdTpositive_cell_132	False	Not-Induced	0.0	ABA-Exc. L5-3	0.3312275958872398	False
Rbp4_tdTpositive_cell_133	True	Induced	0.13142172348600395	ABA-Exc. L5-3	0.28838869856131794	False
Rbp4_tdTpositive_cell_134	True	Induced	0.25285272549137433	ABA-Exc. L5-3	0.20292081330120004	False
Rbp4_tdTpositive_cell_139	False	Not-Induced	0.09232885459096955	ABA-Exc. L5-3	0.4099574961794579	True
Rbp4_tdTpositive_cell_143	True	Induced	0.12357559901629171	ABA-Exc. L5-3	0.5696907693006896	True
Rbp4_tdTpositive_cell_145	False	Not-Induced	0.0	ABA-Exc. L4	0.3440627011395217	False
Rbp4_tdTpositive_cell_146	False	Not-Induced	0.0	ABA-Exc. L5-3	0.4557274091177249	True
Rbp4_tdTpositive_cell_153	False	Not-Induced	0.023891599575386183	ABA-Exc. L5-3	0.5527555231547117	True
Rbp4_tdTpositive_cell_165	False	Not-Induced	0.08880320852179337	ABA-Exc. L5-2	0.1955918195193784	False
Rorb_tdTpositive_cell_44	False	Not-Induced	0.0	ABA-Exc. L5-3	0.47960273100758966	True
Rorb_tdTpositive_cell_46	False	Not-Induced	0.02961873866553958	ABA-Exc. L5-3	0.5095145396232673	True
Rorb_tdTpositive_cell_52	False	Not-Induced	0.0	ABA-Exc. L5-3	0.2920831016982256	False
Scnn1a-Tg2_tdTpositive_cell_13	True	Induced	0.1292527768555653	ABA-Exc. L4	0.39616085538441564	True
Scnn1a-Tg3_tdTpositive_cell_64	False	Not-Induced	0.043634389961229335	ABA-Exc. L4	0.36764762063462075	True
Scnn1a-Tg3_tdTpositive_cell_83	False	Not-Induced	0.009722127854944014	ABA-Exc. L5-3	0.4785234460137042	True
Slc17a6_tdTpositive_cell_20	False	Not-Induced	0.0	ABA-Exc. L5-3	0.3195086160793237	False
Chrna2_tdTpositive_cell_51	False	Not-Induced	0.0	ABA-Exc. L5-3	0.5047819993359174	True
Chrna2_tdTpositive_cell_67	True	Induced	0.1539027480055504	ABA-Exc. L5-3	0.46476707617781765	True
Chrna2_tdTpositive_cell_68	False	Not-Induced	0.08077614269483245	ABA-Exc. L5-3	0.5825092947014845	True
Chrna2_tdTpositive_cell_69	False	Not-Induced	0.014823831215547312	ABA-Exc. L5-3	0.5470773064478858	True
Chrna2_tdTpositive_cell_72	False	Not-Induced	0.01828593454312198	ABA-Exc. L5-3	0.5602925332980291	True
Nos1_tdTpositive_cell_26	False	Not-Induced	0.06597265227780612	ABA-Exc. L5-3	0.412043365493142	True
Nos1_tdTpositive_cell_30	False	Not-Induced	0.0	ABA-Exc. L5-3	0.4922926438605113	True
Nos1_tdTpositive_cell_33	False	Not-Induced	0.0	ABA-Exc. L5-3	0.5166958711359559	True
Nos1_tdTpositive_cell_34	False	Not-Induced	0.0	ABA-Exc. L5-3	0.5448512793312378	True
Nos1_tdTpositive_cell_42	False	Not-Induced	0.0326363394739765	ABA-Exc. L5-3	0.41390696649777947	True
Nos1_tdTpositive_cell_46	False	Not-Induced	0.0	ABA-Exc. L5-3	0.4329407860867015	True
Nos1_tdTpositive_cell_49	False	Not-Induced	0.0	ABA-Exc. L5-3	0.5018395305810928	True
Nos1_tdTpositive_cell_51	False	Not-Induced	0.009166694614838163	ABA-Exc. L5-3	0.5413947103797453	True
Nos1_tdTpositive_cell_59	False	Not-Induced	0.0	ABA-Exc. L5-3	0.44047812725645646	True
Rbp4_tdTpositive_cell_41	False	Not-Induced	0.07039073499513193	ABA-Exc. L5-3	0.5729141463774882	True
Rbp4_tdTpositive_cell_105	False	Not-Induced	0.0	ABA-Exc. L5-3	0.5559499243836279	True
Rbp4_tdTpositive_cell_141	False	Not-Induced	0.001909069421367712	ABA-Exc. L5-3	0.5902368229554588	True
Rbp4_tdTpositive_cell_147	False	Not-Induced	0.0	ABA-Exc. L5-3	0.6460119819649914	True
Rbp4_tdTpositive_cell_15	True	Induced	0.11098117924621369	ABA-Exc. L5-2	0.5991886507020685	True
Rbp4_tdTpositive_cell_21	False	Not-Induced	0.07415357569038628	ABA-Exc. L5-2	0.5004641439944779	True
Rbp4_tdTpositive_cell_39	True	Induced	0.21019211795405482	ABA-Exc. L5-2	0.5263502906641147	True
Rbp4_tdTpositive_cell_43	True	Induced	0.10532335870016386	ABA-Exc. L5-2	0.5521546374376494	True
Rbp4_tdTpositive_cell_46	True	Induced	0.20016771584980317	ABA-Exc. L5-2	0.4705467767280383	True
Rbp4_tdTpositive_cell_54	False	Not-Induced	0.0	ABA-Exc. L5-2	0.4838983921408217	True
Rbp4_tdTpositive_cell_60	False	Not-Induced	0.0	ABA-Exc. L5-2	0.514463997864322	True
Rbp4_tdTpositive_cell_68	False	Not-Induced	0.049745495190831435	ABA-Exc. L5-2	0.5231343804507366	True
Rbp4_tdTpositive_cell_70	False	Not-Induced	0.04389809798805026	ABA-Exc. L5-2	0.5639511550893168	True
Rbp4_tdTpositive_cell_73	False	Not-Induced	0.05453521847446642	ABA-Exc. L5-2	0.6258345334187028	True
Rbp4_tdTpositive_cell_76	False	Not-Induced	0.04304715351875715	ABA-Exc. L5-2	0.4556075265717064	True
Rbp4_tdTpositive_cell_80	False	Not-Induced	0.09282445399348518	ABA-Exc. L5-2	0.4895736399395264	True
Rbp4_tdTpositive_cell_82	False	Not-Induced	0.018776539411562508	ABA-Exc. L5-2	0.4552114576628715	True
Rbp4_tdTpositive_cell_89	False	Not-Induced	0.0	ABA-Exc. L5-2	0.6275463303145626	True
Rbp4_tdTpositive_cell_90	False	Not-Induced	0.0	ABA-Exc. L5-2	0.6562647916278214	True
Rbp4_tdTpositive_cell_100	False	Not-Induced	0.01816487726170109	ABA-Exc. L5-2	0.6300700157061006	True
Rbp4_tdTpositive_cell_106	False	Not-Induced	0.018930451976358866	ABA-Exc. L5-2	0.5126475973562775	True
Rbp4_tdTpositive_cell_109	False	Not-Induced	0.044498516559470944	ABA-Exc. L5-2	0.5796702497942711	True
Rbp4_tdTpositive_cell_110	False	Not-Induced	0.03640788390579115	ABA-Exc. L5-2	0.5772807568017662	True
Rbp4_tdTpositive_cell_114	False	Not-Induced	0.01816608504569991	ABA-Exc. L5-2	0.5492291740390722	True
Rbp4_tdTpositive_cell_117	False	Not-Induced	0.03498571694144916	ABA-Exc. L5-2	0.6580028337350547	True
Rbp4_tdTpositive_cell_118	False	Not-Induced	0.03652129039534577	ABA-Exc. L5-2	0.6331215504118843	True
Rbp4_tdTpositive_cell_124	False	Not-Induced	0.06276306313847316	ABA-Exc. L5-2	0.6974100279307713	True
Rbp4_tdTpositive_cell_127	False	Not-Induced	0.02322453370173067	ABA-Exc. L5-2	0.4530180931176032	True
Rbp4_tdTpositive_cell_128	False	Not-Induced	0.0	ABA-Exc. L5-2	0.6052962141285367	True
Rbp4_tdTpositive_cell_131	False	Not-Induced	0.046245714915361	ABA-Exc. L5-2	0.566322431015918	True
Rbp4_tdTpositive_cell_138	True	Induced	0.15225300776094647	ABA-Exc. L5-2	0.6173618973922811	True
Rbp4_tdTpositive_cell_140	False	Not-Induced	0.026219727573865113	ABA-Exc. L5-2	0.5744230187750593	True
Rbp4_tdTpositive_cell_148	False	Not-Induced	0.03749591276023504	ABA-Exc. L5-2	0.5965351997349053	True
Rbp4_tdTpositive_cell_152	False	Not-Induced	0.044340146737435034	ABA-Exc. L5-2	0.5718401106152518	True
Rbp4_tdTpositive_cell_169	False	Not-Induced	0.015206382737715813	ABA-Exc. L5-2	0.585795003149913	True
CAV_LP_Ipsi_tdTpos_cell_1	False	Not-Induced	0.02463321537354405	ABA-Exc. L5-2	0.5299084876975277	True
CAV_LP_Ipsi_tdTpos_cell_4	False	Not-Induced	0.0	ABA-Exc. L5-2	0.6780409855086639	True
CAV_LP_Ipsi_tdTpos_cell_7	False	Not-Induced	0.04732970154350198	ABA-Exc. L5-2	0.5201362881430779	True
CAV_LP_Ipsi_tdTpos_cell_8	False	Not-Induced	0.06580101393357224	ABA-Exc. L5-2	0.543267856124223	True
CAV_LP_Ipsi_tdTpos_cell_13	False	Not-Induced	0.013879057110663414	ABA-Exc. L5-2	0.5482633318824814	True
CAV_LP_Ipsi_tdTpos_cell_14	False	Not-Induced	0.03264473775978176	ABA-Exc. L5-2	0.5594305491536674	True
CAV_LP_Ipsi_tdTpos_cell_17	False	Not-Induced	0.0	ABA-Exc. L5-2	0.4660523651701836	True
CAV_LP_Ipsi_tdTpos_cell_18	False	Not-Induced	0.0072490625017531	ABA-Exc. L5-2	0.5307162988222494	True
CAV_LP_Ipsi_tdTpos_cell_29	False	Not-Induced	0.01796572822322161	ABA-Exc. L5-2	0.5785628906759094	True
CAV_LP_Ipsi_tdTpos_cell_32	False	Not-Induced	0.0	ABA-Exc. L5-2	0.5188419820269883	True
Rbp4_tdTpositive_cell_8	False	Not-Induced	0.006736561666329742	ABA-Exc. L5-2	0.6241015996130679	True
Rbp4_tdTpositive_cell_33	False	Not-Induced	0.06714121134713875	ABA-Exc. L5-2	0.6556816431124038	True
Rbp4_tdTpositive_cell_45	False	Not-Induced	0.09261776674712875	ABA-Exc. L5-2	0.5181828611167782	True
Rbp4_tdTpositive_cell_48	False	Not-Induced	0.02777988328159985	ABA-Exc. L5-2	0.6817810688723684	True
Rbp4_tdTpositive_cell_52	False	Not-Induced	0.0103923088611162	ABA-Exc. L5-2	0.6730718152551022	True
Rbp4_tdTpositive_cell_57	False	Not-Induced	0.0	ABA-Exc. L5-2	0.7492744158960997	True
Rbp4_tdTpositive_cell_64	False	Not-Induced	0.01378530217923782	ABA-Exc. L5-2	0.7158248662751788	True
Rbp4_tdTpositive_cell_72	False	Not-Induced	0.005178475999279418	ABA-Exc. L5-2	0.8493835000321972	True
Rbp4_tdTpositive_cell_74	False	Not-Induced	0.015839425164179195	ABA-Exc. L5-2	0.6541257865311789	True
Rbp4_tdTpositive_cell_75	False	Not-Induced	0.018147689768046805	ABA-Exc. L5-2	0.7321048244276951	True
Rbp4_tdTpositive_cell_77	False	Not-Induced	0.0	ABA-Exc. L5-2	0.8378582956162597	True
Rbp4_tdTpositive_cell_81	False	Not-Induced	0.0	ABA-Exc. L5-2	0.6841408606383842	True
Rbp4_tdTpositive_cell_84	False	Not-Induced	0.019208305585419812	ABA-Exc. L5-2	0.6512176773633043	True
Rbp4_tdTpositive_cell_87	False	Not-Induced	0.04733382483020542	ABA-Exc. L5-2	0.6809694145435076	True
Rbp4_tdTpositive_cell_91	False	Not-Induced	0.000672700953766479	ABA-Exc. L5-2	0.7771302541795455	True
Rbp4_tdTpositive_cell_93	False	Not-Induced	0.01498114086935246	ABA-Exc. L5-2	0.6878300118903876	True
Rbp4_tdTpositive_cell_95	False	Not-Induced	0.029308038030605346	ABA-Exc. L5-2	0.603951279767361	True
Rbp4_tdTpositive_cell_101	False	Not-Induced	0.034428548941353075	ABA-Exc. L5-2	0.672009063882954	True
Rbp4_tdTpositive_cell_107	False	Not-Induced	0.02391765979268369	ABA-Exc. L5-2	0.5429308228079022	True
Rbp4_tdTpositive_cell_119	False	Not-Induced	0.0	ABA-Exc. L5-2	0.8604978087391699	True
Rbp4_tdTpositive_cell_130	False	Not-Induced	0.02960992898347891	ABA-Exc. L5-2	0.697445293167933	True
Rbp4_tdTpositive_cell_149	False	Not-Induced	0.0	ABA-Exc. L5-2	0.7909130459129856	True
Rbp4_tdTpositive_cell_151	False	Not-Induced	0.008325788093994736	ABA-Exc. L5-2	0.5763673815754464	True
Tac2_tdTpositive_cell_2	False	Not-Induced	0.0	ABA-Exc. L5-2	0.7501429969303333	True
Tac2_tdTpositive_cell_3	False	Not-Induced	0.009598038908872281	ABA-Exc. L5-2	0.680240160078371	True
CAV_LP_Ipsi_tdTpos_cell_2	False	Not-Induced	0.0	ABA-Exc. L5-2	0.6672914510941966	True
CAV_LP_Ipsi_tdTpos_cell_3	False	Not-Induced	0.006930380701499582	ABA-Exc. L5-2	0.7874415428944853	True
CAV_LP_Ipsi_tdTpos_cell_5	False	Not-Induced	0.006564340487916416	ABA-Exc. L5-2	0.7141152178797442	True
CAV_LP_Ipsi_tdTpos_cell_30	False	Not-Induced	0.0	ABA-Exc. L5-2	0.7165325202595683	True
CAV_LP_Ipsi_tdTpos_cell_36	False	Not-Induced	0.0	ABA-Exc. L5-2	0.6502399365362223	True
Ntsr1_tdTnegative_cell_1	True	Induced	0.18627931658554744	ABA-Exc. L6-2	0.20715393062029153	False
Ntsr1_tdTnegative_cell_4	True	Induced	0.213846578990821	ABA-Exc. L2	0.19980970933296874	False
Ntsr1_tdTnegative_cell_6	False	Not-Induced	0.06331082386687316	ABA-Exc. L6-2	0.20556375678970473	False
Ntsr1_tdTnegative_cell_9	True	Induced	0.1758261206812879	ABA-Exc. L2	0.18501796185900268	False
Ntsr1_tdTnegative_cell_35	False	Not-Induced	0.004710218247271078	ABA-Exc. L2	0.45064236533379043	True
Ntsr1_tdTnegative_cell_40	True	Induced	0.11651529380323976	ABA-Exc. L2	0.18034992353389528	False
Ntsr1_tdTnegative_cell_43	False	Not-Induced	0.0	ABA-Exc. L2	0.530291851437134	True
Ntsr1_tdTnegative_cell_48	True	Induced	0.27298548592149424	ABA-Exc. L2	0.1836070597737866	False
Ntsr1_tdTnegative_cell_51	False	Not-Induced	0.07172195951712054	ABA-Exc. L2	0.2283344515765481	False
Rbp4_tdTpositive_cell_22	False	Not-Induced	0.09292178419354231	ABA-Exc. L2	0.25259718116327695	False
Rbp4_tdTpositive_cell_31	True	Induced	0.23314021274870547	ABA-Exc. L2	0.1626285221756987	False
Rbp4_tdTpositive_cell_170	False	Not-Induced	0.043445102918053036	ABA-Exc. L5-3	0.12084312231045556	False
Slc17a6_tdTpositive_cell_6	True	Induced	0.5099551595139226	ABA-Int. Pv-2	0.06944117615599488	False
Slc17a6_tdTpositive_cell_8	True	Induced	0.503523330367687	ABA-Exc. L6-2	0.10783181579627923	False
Slc17a6_tdTpositive_cell_9	True	Induced	0.2676066963378943	ABA-Exc. L2	0.20877758066821897	False
Slc17a6_tdTpositive_cell_32	True	Induced	0.2003085300841874	ABA-Exc. L6-2	0.21400054494042886	False
Slc17a6_tdTpositive_cell_36	True	Induced	0.27378439359567813	ABA-Exc. L6-2	0.1347441360567186	False
Slc17a6_tdTpositive_cell_43	True	Induced	0.1724885843591514	ABA-Exc. L2	0.1735515071925222	False
Slc17a6_tdTpositive_cell_45	True	Induced	0.10635851696197267	ABA-Exc. L2	0.23257032815291634	False
Ndnf_tdTpositive_cell_2	False	Not-Induced	0.0	ABA-Exc. L2	0.3320131671834964	False
Nos1_tdTpositive_cell_37	False	Not-Induced	0.0	ABA-Exc. L2	0.2220769816026368	False
Nos1_tdTpositive_cell_38	False	Not-Induced	0.0	ABA-Exc. L2	0.32287385881151454	False
Ntsr1_tdTnegative_cell_7	False	Not-Induced	0.0	ABA-Exc. L2	0.36331700524563687	True
Ntsr1_tdTnegative_cell_8	False	Not-Induced	0.0	ABA-Exc. L2	0.4214618881872248	True
Ntsr1_tdTnegative_cell_15	False	Not-Induced	0.0	ABA-Exc. L2	0.3456732362389852	False
Ntsr1_tdTnegative_cell_34	False	Not-Induced	0.0	ABA-Exc. L2	0.32305956036868344	False
Ntsr1_tdTnegative_cell_36	False	Not-Induced	0.0	ABA-Exc. L2	0.320633591795697	False
Ntsr1_tdTnegative_cell_47	False	Not-Induced	0.0	ABA-Exc. L2	0.3222121499649412	False
Ntsr1_tdTnegative_cell_49	False	Not-Induced	0.0	ABA-Exc. L2	0.46599433624884695	True
Ntsr1_tdTnegative_cell_53	False	Not-Induced	0.0	ABA-Exc. L2	0.32720062826339996	False
Rbp4_tdTpositive_cell_32	False	Not-Induced	0.0218948156953971	ABA-Exc. L2	0.2872782676559298	False
Rbp4_tdTpositive_cell_40	False	Not-Induced	0.0	ABA-Exc. L2	0.4300571472957344	True
CAV_VISp_Contra_tdTpos_cell_2	False	Not-Induced	0.054363774747119634	ABA-Exc. L2	0.3091240416647817	False
CAV_VISp_Contra_tdTpos_cell_5	True	Induced	0.13165504798982014	ABA-Exc. L2	0.14165091138007516	False
Chrna2_tdTpositive_cell_75	True	Induced	0.10032758179655896	ABA-Exc. L6-2	0.4136505726850386	True
Ntsr1_tdTpositive_cell_2	False	Not-Induced	0.033070619770873395	ABA-Exc. L6-2	0.5890675723381542	True
Ntsr1_tdTpositive_cell_4	False	Not-Induced	0.03808680401401549	ABA-Exc. L6-2	0.5945780731907345	True
Ntsr1_tdTpositive_cell_7	False	Not-Induced	0.0	ABA-Exc. L6-2	0.7090948874585543	True
Ntsr1_tdTpositive_cell_9	True	Induced	0.225703360070284	ABA-Exc. L6-2	0.47308690763757555	True
Ntsr1_tdTpositive_cell_11	False	Not-Induced	0.0466534797509582	ABA-Exc. L6-2	0.6846100141476691	True
Ntsr1_tdTpositive_cell_12	True	Induced	0.10586145641934429	ABA-Exc. L6-2	0.4862318497734191	True
Ntsr1_tdTpositive_cell_15	False	Not-Induced	0.006431407018377821	ABA-Exc. L6-2	0.6885154876527795	True
Ntsr1_tdTpositive_cell_16	True	Induced	0.1819243803523173	ABA-Exc. L6-2	0.6061935508523656	True
Ntsr1_tdTpositive_cell_18	False	Not-Induced	0.06084613294798579	ABA-Exc. L6-2	0.7179858602847228	True
Ntsr1_tdTpositive_cell_21	False	Not-Induced	0.02935151490823286	ABA-Exc. L6-2	0.508965597642998	True
Ntsr1_tdTpositive_cell_23	False	Not-Induced	0.0	ABA-Exc. L6-2	0.6056538583551895	True
Ntsr1_tdTpositive_cell_25	False	Not-Induced	0.045529655532698235	ABA-Exc. L6-2	0.5362696290611033	True
Ntsr1_tdTpositive_cell_26	False	Not-Induced	0.01097983998971195	ABA-Exc. L6-2	0.5571720661464328	True
Ntsr1_tdTpositive_cell_27	True	Induced	0.11432155467517756	ABA-Exc. L6-2	0.6266185373920166	True
Ntsr1_tdTpositive_cell_30	False	Not-Induced	0.0	ABA-Exc. L6-2	0.526815150997954	True
Ntsr1_tdTpositive_cell_32	False	Not-Induced	0.06769726198895529	ABA-Exc. L6-2	0.5534493691666431	True
Ntsr1_tdTpositive_cell_35	False	Not-Induced	0.006442490467329935	ABA-Exc. L6-2	0.7119558405064139	True
Ntsr1_tdTpositive_cell_38	False	Not-Induced	0.09191733040179773	ABA-Exc. L6-2	0.6445666871365	True
Ntsr1_tdTpositive_cell_40	False	Not-Induced	0.00937961595223203	ABA-Exc. L6-2	0.5078998886650383	True
Ntsr1_tdTpositive_cell_41	False	Not-Induced	0.025099711631466695	ABA-Exc. L6-2	0.481145342105648	True
Ntsr1_tdTpositive_cell_43	False	Not-Induced	0.03535050615285427	ABA-Exc. L6-2	0.46525115740900597	True
Ntsr1_tdTpositive_cell_44	False	Not-Induced	0.0	ABA-Exc. L6-2	0.5986131141420327	True
Ntsr1_tdTpositive_cell_45	False	Not-Induced	0.040579157129956356	ABA-Exc. L6-2	0.6605520616808402	True
Ntsr1_tdTpositive_cell_46	False	Not-Induced	0.05338197433851629	ABA-Exc. L6-2	0.6666349641111149	True
Ntsr1_tdTpositive_cell_48	False	Not-Induced	0.05992377711737018	ABA-Exc. L6-2	0.6636054206796843	True
Ntsr1_tdTpositive_cell_52	False	Not-Induced	0.03083155731597991	ABA-Exc. L6-2	0.6959365294449722	True
Ntsr1_tdTpositive_cell_57	False	Not-Induced	0.05942936562110254	ABA-Exc. L6-2	0.6966420182097217	True
Ntsr1_tdTpositive_cell_73	False	Not-Induced	0.0	ABA-Exc. L6-2	0.5445610590190854	True
Ntsr1_tdTpositive_cell_76	False	Not-Induced	0.0	ABA-Exc. L6-2	0.6874548252557501	True
Ntsr1_tdTpositive_cell_77	False	Not-Induced	0.0778998988327966	ABA-Exc. L6-2	0.5703151156517822	True
Rbp4_tdTpositive_cell_98	False	Not-Induced	0.007006604434976225	ABA-Exc. L6-2	0.32689893403857767	False
Scnn1a-Tg3_tdTpositive_cell_61	False	Not-Induced	0.02272410969493379	ABA-Exc. L6-2	0.5817562413961477	True
Scnn1a-Tg3_tdTpositive_cell_62	False	Not-Induced	0.032267941193716614	ABA-Exc. L6-2	0.6815402091318358	True
Slc17a6_tdTpositive_cell_1	False	Not-Induced	0.019714276168270997	ABA-Exc. L6-2	0.6046307785504379	True
Slc17a6_tdTpositive_cell_3	True	Induced	0.11326976923603806	ABA-Exc. L6-2	0.5517726318906041	True
Slc17a6_tdTpositive_cell_16	True	Induced	0.13973229220104305	ABA-Exc. L6-2	0.5892643071921843	True
Slc17a6_tdTpositive_cell_24	True	Induced	0.15238306766252757	ABA-Exc. L6-2	0.5203988401346848	True
Slc17a6_tdTpositive_cell_30	True	Induced	0.17738302897608182	ABA-Exc. L6-2	0.45100652078974807	True
Slc17a6_tdTpositive_cell_34	True	Induced	0.14718171575022784	ABA-Exc. L6-2	0.5495866837519269	True
Slc17a6_tdTpositive_cell_40	True	Induced	0.10715844237612061	ABA-Exc. L6-2	0.5891883211835843	True
CAV_LP_Ipsi_tdTpos_cell_6	False	Not-Induced	0.01587527489928941	ABA-Exc. L6-2	0.48604561257107537	True
CAV_LP_Ipsi_tdTpos_cell_10	False	Not-Induced	0.039761917992027065	ABA-Exc. L6-2	0.5625796801874051	True
CAV_LP_Ipsi_tdTpos_cell_11	False	Not-Induced	0.0	ABA-Exc. L6-2	0.4603359738142619	True
CAV_LP_Ipsi_tdTpos_cell_16	False	Not-Induced	0.0	ABA-Exc. L6-2	0.6411036779838372	True
CAV_LP_Ipsi_tdTpos_cell_19	False	Not-Induced	0.0	ABA-Exc. L6-2	0.4707188840804876	True
CAV_LP_Ipsi_tdTpos_cell_21	False	Not-Induced	0.0	ABA-Exc. L6-2	0.629153692114343	True
CAV_LP_Ipsi_tdTpos_cell_22	False	Not-Induced	0.0	ABA-Exc. L6-2	0.6429034934178679	True
CAV_LP_Ipsi_tdTpos_cell_28	False	Not-Induced	0.0	ABA-Exc. L6-2	0.40989545580467096	True
CAV_LP_Ipsi_tdTpos_cell_37	False	Not-Induced	0.0	ABA-Exc. L6-2	0.5695884085570534	True
CAV_LP_Ipsi_tdTpos_cell_38	False	Not-Induced	0.048897837176730866	ABA-Exc. L6-2	0.6434520409822663	True
CAV_LP_Ipsi_tdTpos_cell_41	False	Not-Induced	0.0535943765601502	ABA-Exc. L6-2	0.460153808873629	True
CAV_LP_Ipsi_tdTpos_cell_42	False	Not-Induced	0.0	ABA-Exc. L6-2	0.6030070362199234	True
Htr3a_tdTpositive_cell_95	False	Not-Induced	0.012333813946619162	ABA Sub	0.9821395287635208	True
Htr3a_tdTpositive_cell_109	False	Not-Induced	0.0	ABA-Exc. L6-2	0.6411911031422146	True
Htr3a_tdTpositive_cell_110	False	Not-Induced	0.061876639326601625	ABA-Exc. L6-2	0.40550066030056997	True
Htr3a_tdTpositive_cell_114	False	Not-Induced	0.02822641751839218	ABA-Exc. L6-1	0.3596156793167997	True
Ntsr1_tdTpositive_cell_1	False	Not-Induced	0.04091066570322887	ABA-Exc. L6-2	0.6063770220793935	True
Ntsr1_tdTpositive_cell_3	False	Not-Induced	0.0	ABA-Exc. L6-2	0.585346944106426	True
Ntsr1_tdTpositive_cell_5	False	Not-Induced	0.0	ABA-Exc. L6-2	0.5656165876857157	True
Ntsr1_tdTpositive_cell_6	False	Not-Induced	0.0	ABA-Exc. L6-2	0.5463891768470137	True
Ntsr1_tdTpositive_cell_8	False	Not-Induced	0.02512121047331545	ABA-Exc. L6-2	0.6020094272538762	True
Ntsr1_tdTpositive_cell_10	False	Not-Induced	0.0	ABA-Exc. L6-2	0.6434802791370025	True
Ntsr1_tdTpositive_cell_13	False	Not-Induced	0.0	ABA-Exc. L6-2	0.6125666647821933	True
Ntsr1_tdTpositive_cell_14	False	Not-Induced	0.0	ABA Sub	0.4836704923208169	True
Ntsr1_tdTpositive_cell_17	False	Not-Induced	0.09487011309152664	ABA-Exc. L6-2	0.481199576707211	True
Ntsr1_tdTpositive_cell_19	False	Not-Induced	0.0	ABA-Exc. L6-2	0.6105663765581095	True
Ntsr1_tdTpositive_cell_22	False	Not-Induced	0.0	ABA-Exc. L6-2	0.5003596072753533	True
Ntsr1_tdTpositive_cell_24	False	Not-Induced	0.0	ABA-Exc. L6-2	0.6668559663370474	True
Ntsr1_tdTpositive_cell_29	False	Not-Induced	0.0	ABA-Exc. L6-2	0.587451791285493	True
Ntsr1_tdTpositive_cell_31	False	Not-Induced	0.0	ABA-Exc. L6-2	0.5354783731830763	True
Ntsr1_tdTpositive_cell_33	False	Not-Induced	0.0	ABA-Exc. L6-2	0.6913148943994466	True
Ntsr1_tdTpositive_cell_34	False	Not-Induced	0.0	ABA-Exc. L6-2	0.6204447969117504	True
Ntsr1_tdTpositive_cell_36	False	Not-Induced	0.020711370781205312	ABA-Exc. L6-2	0.5554232232000578	True
Ntsr1_tdTpositive_cell_37	False	Not-Induced	0.018987105917191795	ABA-Exc. L6-2	0.5905466484470525	True
Ntsr1_tdTpositive_cell_39	False	Not-Induced	0.0	ABA-Exc. L6-2	0.37109742067052226	True
Ntsr1_tdTpositive_cell_42	False	Not-Induced	0.0	ABA-Exc. L6-2	0.529009262017941	True
Ntsr1_tdTpositive_cell_47	False	Not-Induced	0.009412118360886597	ABA-Exc. L6-2	0.6535173346396604	True
Ntsr1_tdTpositive_cell_49	False	Not-Induced	0.0	ABA-Exc. L6-2	0.6681776368659791	True
Ntsr1_tdTpositive_cell_50	False	Not-Induced	0.0	ABA-Exc. L6-2	0.6324722498980592	True
Ntsr1_tdTpositive_cell_51	False	Not-Induced	0.012561503180543105	ABA-Exc. L6-2	0.5335820149136911	True
Ntsr1_tdTpositive_cell_53	False	Not-Induced	0.016711177677770483	ABA-Exc. L6-2	0.6292758936327977	True
Ntsr1_tdTpositive_cell_54	False	Not-Induced	0.0	ABA-Exc. L6-2	0.7272612460395378	True
Ntsr1_tdTpositive_cell_55	False	Not-Induced	0.07348891040890296	ABA-Exc. L6-2	0.709676801112296	True
Ntsr1_tdTpositive_cell_56	False	Not-Induced	0.0	ABA-Exc. L6-2	0.5758820098431249	True
Ntsr1_tdTpositive_cell_58	False	Not-Induced	0.0	ABA-Exc. L6-2	0.5987956454025499	True
Ntsr1_tdTpositive_cell_59	True	Induced	0.11005953536341861	ABA-Exc. L6-2	0.7173518467645844	True
Ntsr1_tdTpositive_cell_60	False	Not-Induced	0.0	ABA-Exc. L6-2	0.5100621793137144	True
Ntsr1_tdTpositive_cell_61	False	Not-Induced	0.08124475593903621	ABA-Exc. L6-2	0.6765189689160302	True
Ntsr1_tdTpositive_cell_62	False	Not-Induced	0.09492781968687311	ABA-Exc. L6-2	0.5871395324169936	True
Ntsr1_tdTpositive_cell_63	False	Not-Induced	0.041998511943001936	ABA-Exc. L6-2	0.6404281254862191	True
Ntsr1_tdTpositive_cell_64	True	Induced	0.11893061119021618	ABA-Exc. L6-2	0.6218660021371862	True
Ntsr1_tdTpositive_cell_65	False	Not-Induced	0.0	ABA-Exc. L6-2	0.6259713896208735	True
Ntsr1_tdTpositive_cell_66	False	Not-Induced	0.023772692247746387	ABA-Exc. L6-2	0.5512633919636106	True
Ntsr1_tdTpositive_cell_67	False	Not-Induced	0.05555779343132341	ABA-Exc. L6-2	0.6273660258112196	True
Ntsr1_tdTpositive_cell_68	True	Induced	0.2060566259855098	ABA-Exc. L6-2	0.5725675157736108	True
Ntsr1_tdTpositive_cell_69	False	Not-Induced	0.0	ABA-Exc. L6-2	0.565458150895915	True
Ntsr1_tdTpositive_cell_70	False	Not-Induced	0.0	ABA-Exc. L6-2	0.49171754165949993	True
Ntsr1_tdTpositive_cell_71	False	Not-Induced	0.07842090126961965	ABA-Exc. L6-2	0.484496173039567	True
Ntsr1_tdTpositive_cell_72	False	Not-Induced	0.0	ABA-Exc. L6-2	0.61897433081169	True
Ntsr1_tdTpositive_cell_74	True	Induced	0.11191576867609618	ABA-Exc. L6-2	0.5279089412673575	True
Ntsr1_tdTpositive_cell_75	False	Not-Induced	0.0	ABA-Exc. L6-2	0.5055446894576578	True
Ntsr1_tdTnegative_cell_37	False	Not-Induced	0.0	ABA Sub	0.22884409830162536	False
Ntsr1_tdTnegative_cell_50	False	Not-Induced	0.053728931591079374	ABA-Exc. L6-2	0.3359924357337351	False
Rbp4_tdTpositive_cell_123	False	Not-Induced	0.0	ABA Sub	0.351646398125825	True
Rbp4_tdTpositive_cell_157	False	Not-Induced	0.0	ABA-Exc. L6-2	0.4464014737971759	True
Rbp4_tdTpositive_cell_160	False	Not-Induced	0.0	ABA-Exc. L6-2	0.3902506397126094	True
Rbp4_tdTpositive_cell_161	False	Not-Induced	0.0	ABA Sub	0.5648530216121875	True
Rbp4_tdTpositive_cell_163	False	Not-Induced	0.016059590744713574	ABA-Exc. L6-2	0.32046152614695944	False
Slc17a6_tdTpositive_cell_11	False	Not-Induced	0.08674808148236879	ABA-Exc. L6-2	0.6439118854508975	True
Slc17a6_tdTpositive_cell_23	False	Not-Induced	0.03056730432320629	ABA Sub	0.4996093926141098	True
Slc17a6_tdTpositive_cell_39	False	Not-Induced	0.0	ABA Sub	0.6296702884268407	True
CAV_LP_Ipsi_tdTpos_cell_9	False	Not-Induced	0.03229573214033657	ABA-Exc. L6-2	0.5544238992916501	True
CAV_LP_Ipsi_tdTpos_cell_23	False	Not-Induced	0.0	ABA-Exc. L6-2	0.4367728940382513	True
CAV_LP_Ipsi_tdTpos_cell_24	False	Not-Induced	0.0	ABA-Exc. L6-2	0.4864105626491655	True
CAV_LP_Ipsi_tdTpos_cell_25	False	Not-Induced	0.0	ABA-Exc. L6-2	0.42807060081701925	True
CAV_LP_Ipsi_tdTpos_cell_26	False	Not-Induced	0.0	ABA-Exc. L6-2	0.38087806123923823	True
CAV_LP_Ipsi_tdTpos_cell_27	False	Not-Induced	0.0	ABA-Exc. L6-2	0.48191188054739825	True
CAV_LP_Ipsi_tdTpos_cell_31	False	Not-Induced	0.0	ABA-Exc. L6-2	0.46349550707820436	True
CAV_LP_Ipsi_tdTpos_cell_33	False	Not-Induced	0.0	ABA-Exc. L6-2	0.5108089596680758	True
CAV_LP_Ipsi_tdTpos_cell_34	False	Not-Induced	0.0	ABA-Exc. L6-2	0.3055088775493443	False
CAV_LP_Ipsi_tdTpos_cell_35	False	Not-Induced	0.0	ABA-Exc. L6-2	0.6288178134903192	True
CAV_LP_Ipsi_tdTpos_cell_39	False	Not-Induced	0.0	ABA-Exc. L6-2	0.4101535737456439	True
CAV_LP_Ipsi_tdTpos_cell_43	False	Not-Induced	0.0	ABA-Exc. L6-2	0.3087959943124416	False
CAV_VISp_Contra_tdTpos_cell_1	False	Not-Induced	0.0	ABA-Exc. L2	0.3441951086907437	False
CAV_VISp_Contra_tdTpos_cell_3	False	Not-Induced	0.0	ABA-Exc. L2	0.34275752804096943	False
Ctgf_tdTpositive_cell_12	False	Not-Induced	0.009981614693343617	ABA-Exc. L6-1	0.5220233689966287	True
Ctgf_tdTpositive_cell_13	False	Not-Induced	0.0	ABA-Exc. L6-1	0.5444312356283572	True
Ctgf_tdTpositive_cell_14	False	Not-Induced	0.027799783912939226	ABA-Exc. L6-1	0.4875221672772231	True
Ctgf_tdTpositive_cell_18	False	Not-Induced	0.0	ABA-Exc. L6-1	0.3179382989141449	False
Ctgf_tdTpositive_cell_19	False	Not-Induced	0.0	ABA-Exc. L6-1	0.5152857293796236	True
Ctgf_tdTpositive_cell_20	False	Not-Induced	0.0	ABA-Exc. L6-1	0.459638245897354	True
Ctgf_tdTpositive_cell_21	False	Not-Induced	0.0	ABA-Exc. L6-1	0.5508401120514429	True
Ctgf_tdTpositive_cell_23	False	Not-Induced	0.0	ABA-Exc. L6-1	0.3202774238631111	False
Htr3a_tdTpositive_cell_96	False	Not-Induced	0.0	ABA-Exc. L6-1	0.3655455016533371	True
Htr3a_tdTpositive_cell_99	False	Not-Induced	0.04065628122794839	ABA-Exc. L6-1	0.35107337699681224	True
Htr3a_tdTpositive_cell_100	False	Not-Induced	0.04622803985014466	ABA-Exc. L6-2	0.3333422063139025	False
Htr3a_tdTpositive_cell_111	False	Not-Induced	0.04070870725424476	ABA-Exc. L6-1	0.37548695862593606	True
Htr3a_tdTpositive_cell_113	False	Not-Induced	0.0	ABA-Exc. L6-1	0.46676852109822137	True
Htr3a_tdTpositive_cell_117	False	Not-Induced	0.016875207094416422	ABA-Exc. L6-1	0.2941464697342714	False
Ntsr1_tdTnegative_cell_52	False	Not-Induced	0.08137438668533609	ABA-Exc. L6-2	0.3981858304709926	True
Ctgf_tdTpositive_cell_11	False	Not-Induced	0.020324195388478815	ABA-Exc. L6-1	0.89156402066816	True
Ctgf_tdTpositive_cell_15	False	Not-Induced	0.04755091417613357	ABA-Exc. L6-1	0.6237939223341514	True
Ctgf_tdTpositive_cell_16	False	Not-Induced	0.0	ABA-Exc. L6-1	0.9251728876036448	True
Ctgf_tdTpositive_cell_17	False	Not-Induced	0.0	ABA-Exc. L6-1	0.7764159732559878	True
Ctgf_tdTpositive_cell_22	False	Not-Induced	0.01687280217955982	ABA-Exc. L6-1	0.431312724119213	True
Htr3a_tdTpositive_cell_72	False	Not-Induced	0.0	ABA-Exc. L6-1	0.5375268092483001	True
Htr3a_tdTpositive_cell_79	False	Not-Induced	0.04054265052848656	ABA-Exc. L6-1	0.4277980521006376	True
Htr3a_tdTpositive_cell_93	False	Not-Induced	0.01797792507386441	ABA-Exc. L6-1	0.5382297632041034	True
Htr3a_tdTpositive_cell_97	False	Not-Induced	0.09679385885082664	ABA-Exc. L6-1	0.5196238354721499	True
Htr3a_tdTpositive_cell_98	False	Not-Induced	0.0	ABA-Exc. L6-1	0.631264845633934	True
Htr3a_tdTpositive_cell_101	False	Not-Induced	0.09041575912993767	ABA-Exc. L6-1	0.4833501873406371	True
Htr3a_tdTpositive_cell_105	False	Not-Induced	0.04130213426717337	ABA-Exc. L6-1	0.6498309216409192	True
Htr3a_tdTpositive_cell_106	False	Not-Induced	0.0	ABA-Exc. L6-1	0.7040694850420449	True
Htr3a_tdTpositive_cell_107	False	Not-Induced	0.0	ABA-Exc. L6-1	0.37498821646367725	True
Htr3a_tdTpositive_cell_108	False	Not-Induced	0.015061025811102365	ABA-Exc. L6-1	0.6039351645014387	True
Htr3a_tdTpositive_cell_116	False	Not-Induced	0.0409879743112054	ABA-Exc. L6-1	0.5382911318579244	True
Htr3a_tdTpositive_cell_120	False	Not-Induced	0.011501522671270357	ABA-Exc. L6-1	0.6570138916600684	True
Htr3a_tdTpositive_cell_121	False	Not-Induced	0.0	ABA-Exc. L6-1	0.6274240866866861	True
Htr3a_tdTpositive_cell_123	False	Not-Induced	0.0	ABA-Exc. L6-1	0.873004474796747	True
Ntsr1_tdTnegative_cell_31	False	Not-Induced	0.0674576646046367	ABA-Exc. L6-1	0.6253653176483508	True
Calb2_tdTpositive_cell_41	False	Not-Induced	0.0284044829582486	ABA-Int. Sncg	0.1859356409961593	False
Cux2_tdTpositive_cell_86	False	Not-Induced	0.0	ABA-Int. Npy	0.5341957237338811	True
Cux2_tdTpositive_cell_87	False	Not-Induced	0.0	ABA-Int. Npy	0.5198379981131651	True
Gad2_tdTpositive_cell_3	False	Not-Induced	0.0	ABA-Int. Npy	0.42385441961730597	True
Gad2_tdTpositive_cell_20	False	Not-Induced	0.0	ABA-Int. Npy	0.4214792525663246	True
Gad2_tdTpositive_cell_76	False	Not-Induced	0.01648284432206436	ABA-Int. Npy	0.721846704418284	True
Htr3a_tdTpositive_cell_1	False	Not-Induced	0.00672180943786897	ABA-Int. Npy	0.7453520309363967	True
Htr3a_tdTpositive_cell_2	False	Not-Induced	0.06686576059353815	ABA-Int. Sncg	0.2865134514056098	False
Htr3a_tdTpositive_cell_11	False	Not-Induced	0.0	ABA-Int. Npy	0.4839455238785565	True
Htr3a_tdTpositive_cell_16	False	Not-Induced	0.035375180674037505	ABA-Int. Npy	0.5473807788143507	True
Htr3a_tdTpositive_cell_17	False	Not-Induced	0.0	ABA-Exc. L2	0.0	False
Htr3a_tdTpositive_cell_18	False	Not-Induced	0.0	ABA-Int. Npy	0.6812719906131331	True
Htr3a_tdTpositive_cell_22	False	Not-Induced	0.0	ABA-Int. Npy	0.5254788200724132	True
Htr3a_tdTpositive_cell_24	False	Not-Induced	0.0	ABA-Int. Npy	0.687694097948113	True
Htr3a_tdTpositive_cell_30	False	Not-Induced	0.010663600243402346	ABA-Int. Npy	0.4467022491679741	True
Htr3a_tdTpositive_cell_33	False	Not-Induced	0.0	ABA-Int. Npy	0.45240891270529693	True
Htr3a_tdTpositive_cell_35	False	Not-Induced	0.0030258470097039728	ABA-Int. Npy	0.6755368910305454	True
Htr3a_tdTpositive_cell_44	False	Not-Induced	0.0	ABA-Int. Npy	0.5530843179650126	True
Htr3a_tdTpositive_cell_55	False	Not-Induced	0.0318355100217914	ABA-Int. Npy	0.36399736456592846	True
Htr3a_tdTpositive_cell_64	False	Not-Induced	0.0	ABA-Int. Npy	0.5684284968584538	True
Ndnf_tdTpositive_cell_14	False	Not-Induced	0.0	ABA-Int. Npy	0.4397632577515	True
Ndnf_tdTpositive_cell_16	False	Not-Induced	0.0	ABA-Int. Npy	0.5152651607435296	True
Ndnf_tdTpositive_cell_18	False	Not-Induced	0.0	ABA-Int. Npy	0.4397013279724473	True
Ndnf_tdTpositive_cell_19	False	Not-Induced	0.0	ABA-Int. Npy	0.466873637352913	True
Nos1_tdTpositive_cell_8	False	Not-Induced	0.0	ABA-Int. Npy	0.6021908772722333	True
Nos1_tdTpositive_cell_19	False	Not-Induced	0.0	ABA-Int. Npy	0.5171473440216007	True
Nos1_tdTpositive_cell_45	False	Not-Induced	0.0	ABA-Int. Npy	0.597751623360433	True
Nos1_tdTpositive_cell_47	False	Not-Induced	0.0	ABA-Int. Npy	0.41830894030850957	True
Nos1_tdTpositive_cell_48	False	Not-Induced	0.0	ABA-Int. Npy	0.6070644882309837	True
Nos1_tdTpositive_cell_55	False	Not-Induced	0.011479417829383748	ABA-Int. Npy	0.5351279106274471	True
Calb2_tdTpositive_cell_36	False	Not-Induced	0.001747828096584469	ABA-Int. Vip/Gpc3	0.2982016430501288	False
Calb2_tdTpositive_cell_44	False	Not-Induced	0.0	ABA-Int. Vip/Gpc3	0.2918167367016067	False
Calb2_tdTpositive_cell_64	False	Not-Induced	0.0	ABA-Int. Sncg	0.2847040411789095	False
Chrna2_tdTpositive_cell_10	False	Not-Induced	0.0	ABA-Int. Npy	0.2122185986099283	False
Gad2_tdTpositive_cell_6	False	Not-Induced	0.012808963432707677	ABA-Int. Npy	0.25261713213756687	False
Gad2_tdTpositive_cell_32	True	Induced	0.17781105082248005	ABA-Int. Npy	0.1725677701717394	False
Gad2_tdTpositive_cell_36	False	Not-Induced	0.048910480780368075	ABA-Int. Npy	0.31716286944611133	False
Gad2_tdTpositive_cell_54	False	Not-Induced	0.05315650754376535	ABA-Int. Npy	0.20638293656292211	False
Gad2_tdTpositive_cell_56	False	Not-Induced	0.026428897420929028	ABA-Int. Npy	0.368618010288328	True
Gad2_tdTpositive_cell_59	False	Not-Induced	0.0	ABA-Int. Npy	0.3922080797501302	True
Gad2_tdTpositive_cell_73	False	Not-Induced	0.0	ABA-Int. Sncg	0.3385847280693299	False
Htr3a_tdTpositive_cell_5	False	Not-Induced	0.0	ABA-Int. Npy	0.37062892673906506	True
Htr3a_tdTpositive_cell_8	False	Not-Induced	0.0	ABA-Int. Npy	0.3361625796194523	False
Htr3a_tdTpositive_cell_9	False	Not-Induced	0.0	ABA-Int. Sncg	0.4776259737369058	True
Htr3a_tdTpositive_cell_10	False	Not-Induced	0.0	ABA-Int. Npy	0.5261606288157478	True
Htr3a_tdTpositive_cell_12	False	Not-Induced	0.0	ABA-Int. Npy	0.39502489716128225	True
Htr3a_tdTpositive_cell_15	False	Not-Induced	0.0	ABA-Int. Sncg	0.22660816417818977	False
Htr3a_tdTpositive_cell_26	False	Not-Induced	0.0	ABA-Int. Npy	0.8196011548428386	True
Htr3a_tdTpositive_cell_28	False	Not-Induced	0.0	ABA-Int. Npy	0.5431150876065001	True
Htr3a_tdTpositive_cell_43	False	Not-Induced	0.0	ABA-Int. Sncg	0.1895858565355235	False
Htr3a_tdTpositive_cell_46	False	Not-Induced	0.03423524374247606	ABA-Int. Npy	0.46826736215791864	True
Htr3a_tdTpositive_cell_51	False	Not-Induced	0.0	ABA-Int. Npy	0.5369215981265472	True
Htr3a_tdTpositive_cell_53	False	Not-Induced	0.0	ABA-Int. Npy	0.5006787360863388	True
Htr3a_tdTpositive_cell_58	False	Not-Induced	0.0032126454921880304	ABA-Int. Vip/Gpc3	0.30750639811199587	False
Htr3a_tdTpositive_cell_59	False	Not-Induced	0.0	ABA-Int. Vip/Gpc3	0.29617178163866387	False
Htr3a_tdTpositive_cell_60	False	Not-Induced	0.0	ABA-Int. Npy	0.3270947440843092	False
Htr3a_tdTpositive_cell_61	False	Not-Induced	0.03505308861693861	ABA-Int. Npy	0.4144204895625162	True
Htr3a_tdTpositive_cell_70	False	Not-Induced	0.0	ABA-Int. Sncg	0.37280476876905233	True
Htr3a_tdTpositive_cell_81	False	Not-Induced	0.03462244582291622	ABA-Int. Vip/Gpc3	0.39438873810346997	True
Htr3a_tdTpositive_cell_87	False	Not-Induced	0.0	ABA-Int. Sncg	0.34369100320866314	False
Ndnf_tdTpositive_cell_13	False	Not-Induced	0.0	ABA-Int. Npy	0.3356973888571146	False
Ndnf_tdTpositive_cell_15	False	Not-Induced	0.0	ABA-Int. Npy	0.1940814006739471	False
Ndnf_tdTpositive_cell_17	False	Not-Induced	0.0	ABA-Int. Npy	0.3272230181148812	False
Ndnf_tdTnegative_cell_12	False	Not-Induced	0.0	ABA-Int. Npy	0.29599962126637613	False
Gad2_tdTpositive_cell_9	False	Not-Induced	0.0	ABA-Int. Pv-2	0.8154017697964703	True
Gad2_tdTpositive_cell_28	False	Not-Induced	0.0	ABA-Int. Pv-2	0.6035298326577626	True
Gad2_tdTpositive_cell_74	False	Not-Induced	0.0	ABA-Int. Pv-2	0.6366331900427488	True
Htr3a_tdTpositive_cell_118	False	Not-Induced	0.0	ABA-Int. Pv-2	0.6594442621002942	True
Nkx2-1_tdTpositive_cell_1	False	Not-Induced	0.0	ABA-Int. Pv-2	0.42875379177304335	True
Pvalb_tdTpositive_cell_1	False	Not-Induced	0.0	ABA-Int. Pv-2	0.47807500198995995	True
Pvalb_tdTpositive_cell_11	False	Not-Induced	0.03843615190374684	ABA-Int. Pv-2	0.5454275520591172	True
PvalbD-Slc32a1_tdTpositive_cell_16	False	Not-Induced	0.0	ABA-Int. Pv-2	0.6006996398324546	True
PvalbD-Slc32a1_tdTpositive_cell_19	False	Not-Induced	0.0	ABA-Int. Pv-2	0.448409586433998	True
PvalbD-Slc32a1_tdTpositive_cell_29	False	Not-Induced	0.0	ABA-Int. Pv-2	0.5650071970407765	True
PvalbD-Slc32a1_tdTpositive_cell_31	False	Not-Induced	0.021805281601711444	ABA-Int. Pv-2	0.7600562253224824	True
Calb2_tdTpositive_cell_11	False	Not-Induced	0.00296657702635981	ABA-Int. Pv-2	0.36066871528873656	True
Chrna2_tdTpositive_cell_5	False	Not-Induced	0.022003173591184512	ABA-Int. Pv-2	0.5567935673711806	True
Chrna2_tdTpositive_cell_11	False	Not-Induced	0.005614373416405566	ABA-Int. Pv-1	0.3493157863101803	False
Chrna2_tdTpositive_cell_13	False	Not-Induced	0.0	ABA-Int. Pv-1	0.37620233010065596	True
Chrna2_tdTpositive_cell_25	False	Not-Induced	0.004790209217328847	ABA-Int. Pv-1	0.3947190755807732	True
Chrna2_tdTpositive_cell_43	False	Not-Induced	0.0	ABA-Int. Pv-1	0.46079785978745763	True
Chrna2_tdTpositive_cell_64	False	Not-Induced	0.0	ABA-Int. Pv-1	0.37232167921944287	True
Chrna2_tdTpositive_cell_65	False	Not-Induced	0.0	ABA-Int. Pv-2	0.3216912904332788	False
Chrna2_tdTpositive_cell_84	False	Not-Induced	0.0	ABA-Int. Pv-2	0.3855925114136503	True
Gad2_tdTpositive_cell_4	False	Not-Induced	0.003655445297739456	ABA-Int. Pv-1	0.13079011869580584	False
Gad2_tdTpositive_cell_13	False	Not-Induced	0.0	ABA-Int. Pv-1	0.4452799939059811	True
Gad2_tdTpositive_cell_58	False	Not-Induced	0.004135575391078709	ABA-Int. Pv-2	0.3818275668887885	True
Gad2_tdTpositive_cell_61	False	Not-Induced	0.036615920119223655	ABA-Int. Pv-1	0.32495337851323103	False
Pvalb_tdTpositive_cell_25	False	Not-Induced	0.0	ABA-Int. Pv-1	0.4059077454550951	True
Pvalb_tdTpositive_cell_28	False	Not-Induced	0.0	ABA-Int. Pv-1	0.4162006628116008	True
Pvalb_tdTpositive_cell_30	False	Not-Induced	0.020448746758649113	ABA-Int. Pv-1	0.5128845782841388	True
Pvalb_tdTpositive_cell_31	False	Not-Induced	0.0	ABA-Int. Pv-1	0.4465531724878249	True
Pvalb_tdTpositive_cell_36	False	Not-Induced	0.027758094017188362	ABA-Int. Pv-1	0.3678688582006111	True
Pvalb_tdTpositive_cell_37	False	Not-Induced	0.016570424871602464	ABA-Int. Pv-2	0.47245770169915785	True
Pvalb_tdTpositive_cell_38	False	Not-Induced	0.028078108565833034	ABA-Int. Pv-1	0.5023117482270465	True
Pvalb_tdTpositive_cell_45	False	Not-Induced	0.0	ABA-Int. Pv-1	0.5665678942726002	True
Pvalb_tdTpositive_cell_46	False	Not-Induced	0.0	ABA-Int. Pv-1	0.4490261376347954	True
Pvalb_tdTpositive_cell_48	False	Not-Induced	0.008597234518659963	ABA-Int. Pv-2	0.5769786205614537	True
Pvalb_tdTpositive_cell_54	False	Not-Induced	0.022414247500392056	ABA-Int. Pv-2	0.5536764800040885	True
Pvalb_tdTpositive_cell_59	False	Not-Induced	0.008997447467709238	ABA-Int. Pv-2	0.4553589530315461	True
Pvalb_tdTpositive_cell_62	False	Not-Induced	0.016917500519479187	ABA-Int. Pv-1	0.444429383424254	True
Pvalb_tdTpositive_cell_63	False	Not-Induced	0.0	ABA-Int. Pv-2	0.35800658051272877	True
Pvalb_tdTpositive_cell_76	False	Not-Induced	0.0	ABA-Int. Pv-1	0.45118599350777366	True
Pvalb_tdTpositive_cell_77	False	Not-Induced	0.0	ABA-Int. Pv-1	0.4191454988658874	True
Pvalb_tdTpositive_cell_88	False	Not-Induced	0.0	ABA-Int. Pv-1	0.4420856755197297	True
PvalbD-Slc32a1_tdTpositive_cell_1	False	Not-Induced	0.0	ABA-Int. Pv-2	0.41944736349439043	True
PvalbD-Slc32a1_tdTpositive_cell_3	False	Not-Induced	0.0	ABA-Int. Pv-2	0.3813211248618655	True
PvalbD-Slc32a1_tdTpositive_cell_4	False	Not-Induced	0.0	ABA-Int. Pv-2	0.45768908451808604	True
PvalbD-Slc32a1_tdTpositive_cell_6	False	Not-Induced	0.0	ABA-Int. Pv-2	0.3996963504372048	True
PvalbD-Slc32a1_tdTpositive_cell_7	False	Not-Induced	0.0	ABA-Int. Pv-2	0.45110418213190806	True
PvalbD-Slc32a1_tdTpositive_cell_9	False	Not-Induced	0.0	ABA-Int. Pv-1	0.5182742156032365	True
PvalbD-Slc32a1_tdTpositive_cell_10	False	Not-Induced	0.0	ABA-Int. Pv-1	0.32074627329266353	False
PvalbD-Slc32a1_tdTpositive_cell_11	False	Not-Induced	0.0	ABA-Int. Pv-1	0.49409933917138354	True
PvalbD-Slc32a1_tdTpositive_cell_14	False	Not-Induced	0.008045925335709699	ABA-Int. Pv-2	0.3726773205406707	True
PvalbD-Slc32a1_tdTpositive_cell_24	False	Not-Induced	0.0	ABA-Int. Pv-1	0.3754801211651804	True
PvalbD-Slc32a1_tdTpositive_cell_25	False	Not-Induced	0.008514671542227705	ABA-Int. Pv-1	0.38310324909005017	True
PvalbD-Slc32a1_tdTpositive_cell_27	False	Not-Induced	0.0	ABA-Int. Pv-1	0.40888791916173367	True
PvalbD-Slc32a1_tdTpositive_cell_30	False	Not-Induced	0.0	ABA-Int. Pv-1	0.4264457559053139	True
PvalbD-Slc32a1_tdTpositive_cell_33	False	Not-Induced	0.0	ABA-Int. Pv-2	0.43536654442279316	True
PvalbD-Slc32a1_tdTpositive_cell_34	False	Not-Induced	0.01259376790258373	ABA-Int. Pv-2	0.5415555340430385	True
PvalbD-Slc32a1_tdTpositive_cell_35	False	Not-Induced	0.0	ABA-Int. Pv-1	0.38702324483860123	True
PvalbD-Slc32a1_tdTpositive_cell_36	False	Not-Induced	0.019014384189596705	ABA-Int. Pv-1	0.6069451573864856	True
PvalbD-Slc32a1_tdTpositive_cell_37	False	Not-Induced	0.0	ABA-Int. Pv-1	0.3670835434673666	True
PvalbD-Slc32a1_tdTpositive_cell_38	False	Not-Induced	0.0	ABA-Int. Pv-2	0.5489282736165078	True
PvalbD-Slc32a1_tdTpositive_cell_40	False	Not-Induced	0.031105302084184508	ABA-Int. Pv-2	0.40065932087707884	True
PvalbD-Slc32a1_tdTpositive_cell_42	False	Not-Induced	0.0	ABA-Int. Pv-2	0.52259419027005	True
PvalbD-Slc32a1_tdTpositive_cell_43	False	Not-Induced	0.0	ABA-Int. Pv-2	0.41524012988102516	True
PvalbD-Slc32a1_tdTpositive_cell_44	False	Not-Induced	0.0	ABA-Int. Pv-2	0.27626668868309073	False
Sst_tdTpositive_cell_68	False	Not-Induced	0.0	ABA-Int. Pv-1	0.3140048797802928	False
Sst_tdTpositive_cell_70	False	Not-Induced	0.0	ABA-Int. Pv-1	0.37427754174032446	True
Sst_tdTpositive_cell_94	False	Not-Induced	0.0	ABA-Int. Pv-1	0.3550064106337295	True
Sst_tdTpositive_cell_106	False	Not-Induced	0.0	ABA-Int. Pv-2	0.4111768417532561	True
Tac2_tdTpositive_cell_4	False	Not-Induced	0.0	ABA-Int. Pv-1	0.33797028988496763	False
Tac2_tdTpositive_cell_5	False	Not-Induced	0.011155459485367053	ABA-Int. Pv-2	0.4582285485047683	True
Tac2_tdTpositive_cell_8	False	Not-Induced	0.0	ABA-Int. Pv-1	0.5245693101793669	True
PvalbF-Gad2_tdTpositive_cell_12	False	Not-Induced	0.0	ABA-Int. Pv-1	0.5467126863631819	True
Gad2_tdTpositive_cell_11	False	Not-Induced	0.0	ABA-Int. Pv-1	0.6214141035998635	True
Pvalb_tdTpositive_cell_27	False	Not-Induced	0.015997400137072338	ABA-Int. Pv-1	0.5991695759465797	True
Pvalb_tdTpositive_cell_33	False	Not-Induced	0.0	ABA-Int. Pv-1	0.5447196901695779	True
Pvalb_tdTpositive_cell_34	False	Not-Induced	0.0	ABA-Int. Pv-1	0.4928657276030678	True
Pvalb_tdTpositive_cell_39	False	Not-Induced	0.013527662634583553	ABA-Int. Pv-1	0.6319208954331265	True
Pvalb_tdTpositive_cell_41	False	Not-Induced	0.0	ABA-Int. Pv-1	0.600205469561601	True
Pvalb_tdTpositive_cell_44	False	Not-Induced	0.0	ABA-Int. Pv-1	0.5115491399690699	True
Pvalb_tdTpositive_cell_57	False	Not-Induced	0.01231934478888549	ABA-Int. Pv-1	0.5739488755965343	True
Pvalb_tdTpositive_cell_58	False	Not-Induced	0.016801881274211998	ABA-Int. Pv-1	0.50454623638327	True
Pvalb_tdTpositive_cell_72	False	Not-Induced	0.0	ABA-Int. Pv-1	0.6539073367520072	True
Pvalb_tdTpositive_cell_73	False	Not-Induced	0.0	ABA-Int. Pv-1	0.5205442715137828	True
Pvalb_tdTpositive_cell_78	False	Not-Induced	0.0	ABA-Int. Pv-1	0.560113871145522	True
Pvalb_tdTpositive_cell_79	False	Not-Induced	0.0	ABA-Int. Pv-1	0.5646190359729973	True
Pvalb_tdTpositive_cell_84	False	Not-Induced	0.0	ABA-Int. Pv-1	0.5994888762884455	True
Pvalb_tdTpositive_cell_85	False	Not-Induced	0.0	ABA-Int. Pv-1	0.5309551030131355	True
PvalbD-Slc32a1_tdTpositive_cell_2	False	Not-Induced	0.0	ABA-Int. Pv-2	0.4542464438215764	True
PvalbD-Slc32a1_tdTpositive_cell_13	False	Not-Induced	0.0	ABA-Int. Sst-1	0.2383717065303233	False
PvalbD-Slc32a1_tdTpositive_cell_21	False	Not-Induced	0.0	ABA-Int. Pv-1	0.5189890758021912	True
PvalbD-Slc32a1_tdTpositive_cell_28	False	Not-Induced	0.0	ABA-Int. Pv-1	0.5011124855005716	True
PvalbD-Slc32a1_tdTpositive_cell_39	False	Not-Induced	0.0	ABA-Int. Pv-1	0.5846480933638132	True
PvalbF-Gad2_tdTpositive_cell_13	False	Not-Induced	0.0	ABA-Int. Pv-1	0.7140381419281155	True
PvalbF-Gad2_tdTpositive_cell_20	False	Not-Induced	0.0	ABA-Int. Pv-1	0.5852745358354693	True
PvalbF-Gad2_tdTpositive_cell_40	False	Not-Induced	0.0	ABA-Int. Pv-1	0.7487678187732668	True
PvalbF-Gad2_tdTpositive_cell_68	False	Not-Induced	0.007673002552601581	ABA-Int. Pv-1	0.7333536579612769	True
PvalbF-Gad2_tdTpositive_cell_69	False	Not-Induced	0.0	ABA-Int. Pv-1	0.742258628119071	True
PvalbF-Gad2_tdTpositive_cell_75	False	Not-Induced	0.0	ABA-Int. Pv-1	0.5930638533278132	True
PvalbF-Gad2_tdTpositive_cell_76	False	Not-Induced	0.0	ABA-Int. Pv-1	0.7399627946086551	True
PvalbF-Gad2_tdTpositive_cell_78	False	Not-Induced	0.0111495691037476	ABA-Int. Pv-1	0.7132355496460931	True
PvalbF-Gad2_tdTpositive_cell_84	False	Not-Induced	0.003731213010581733	ABA-Int. Pv-1	0.610325448496814	True
PvalbF-Gad2_tdTpositive_cell_87	False	Not-Induced	0.0	ABA-Int. Pv-1	0.6763772463993121	True
Cux2_tdTpositive_cell_63	False	Not-Induced	0.0	ABA-Int. Pv-1	0.6185300502825613	True
Cux2_tdTnegative_cell_9	False	Not-Induced	0.0	ABA-Int. Pv-1	0.4585752907502359	True
Gad2_tdTpositive_cell_65	False	Not-Induced	0.010711515475837027	ABA-Int. Pv-1	0.4108758358059783	True
Htr3a_tdTpositive_cell_85	False	Not-Induced	0.016909534457713496	ABA-Int. Pv-1	0.6981393036864246	True
Nkx2-1_tdTpositive_cell_4	False	Not-Induced	0.0	ABA-Int. Pv-1	0.5169530241360546	True
Nkx2-1_tdTpositive_cell_6	False	Not-Induced	0.0	ABA-Int. Pv-2	0.2834936286200777	False
Nkx2-1_tdTpositive_cell_10	False	Not-Induced	0.0007714649225495554	ABA-Int. Pv-1	0.48734218918893574	True
Nkx2-1_tdTpositive_cell_11	False	Not-Induced	0.0202202673414561	ABA-Int. Pv-1	0.44014823435258527	True
Pvalb_tdTpositive_cell_2	False	Not-Induced	0.02483155700344787	ABA-Int. Pv-1	0.6920195107084877	True
Pvalb_tdTpositive_cell_4	False	Not-Induced	0.0	ABA-Int. Pv-1	0.5529359663476062	True
Pvalb_tdTpositive_cell_6	False	Not-Induced	0.02962645761090478	ABA-Int. Pv-1	0.7479196284386922	True
Pvalb_tdTpositive_cell_7	False	Not-Induced	0.012237735681952498	ABA-Int. Pv-1	0.6469470161790725	True
Pvalb_tdTpositive_cell_8	False	Not-Induced	0.03329014779490429	ABA-Int. Pv-1	0.5782304994375623	True
Pvalb_tdTpositive_cell_9	False	Not-Induced	0.022149090497544464	ABA-Int. Pv-1	0.45481613100949964	True
Pvalb_tdTpositive_cell_16	False	Not-Induced	0.01167755855555098	ABA-Int. Pv-1	0.564312277796861	True
Pvalb_tdTpositive_cell_18	False	Not-Induced	0.05152737619057859	ABA-Int. Pv-1	0.3682648126696156	True
Pvalb_tdTpositive_cell_19	False	Not-Induced	0.01019800318489505	ABA-Int. Pv-1	0.4521447018069672	True
Pvalb_tdTpositive_cell_24	False	Not-Induced	0.039615011729820446	ABA-Int. Pv-2	0.45484363325868105	True
Pvalb_tdTpositive_cell_29	False	Not-Induced	0.000802220187557996	ABA-Int. Pv-1	0.7233078628464081	True
Pvalb_tdTpositive_cell_51	False	Not-Induced	0.01281227104099954	ABA-Int. Pv-2	0.48562120104472506	True
Pvalb_tdTpositive_cell_53	False	Not-Induced	0.02285967591619942	ABA-Int. Pv-1	0.4522776885781961	True
Pvalb_tdTpositive_cell_55	False	Not-Induced	0.005240453982009025	ABA-Int. Pv-1	0.6699995129391213	True
Pvalb_tdTpositive_cell_56	False	Not-Induced	0.0	ABA-Int. Pv-1	0.6123869730639853	True
Pvalb_tdTpositive_cell_60	False	Not-Induced	0.018188511276531566	ABA-Int. Pv-1	0.6272798771363715	True
Pvalb_tdTpositive_cell_64	False	Not-Induced	0.035314626476689016	ABA-Int. Pv-1	0.5165645736234281	True
Pvalb_tdTpositive_cell_70	False	Not-Induced	0.0	ABA-Int. Pv-1	0.5609067293400913	True
Pvalb_tdTpositive_cell_71	False	Not-Induced	0.0	ABA-Int. Pv-1	0.6433918010011286	True
Pvalb_tdTpositive_cell_80	False	Not-Induced	0.0	ABA-Int. Pv-1	0.5208188038138132	True
Pvalb_tdTpositive_cell_83	False	Not-Induced	0.0	ABA-Int. Pv-1	0.5221581795469451	True
Pvalb_tdTpositive_cell_87	False	Not-Induced	0.0	ABA-Int. Pv-1	0.48217538047829733	True
Pvalb_tdTpositive_cell_89	False	Not-Induced	0.0	ABA-Int. Pv-1	0.5101761842168194	True
PvalbD-Slc32a1_tdTpositive_cell_5	False	Not-Induced	0.0	ABA-Int. Pv-1	0.40169289601969105	True
PvalbD-Slc32a1_tdTpositive_cell_23	False	Not-Induced	0.0	ABA-Int. Pv-1	0.8531656508138884	True
PvalbD-Slc32a1_tdTpositive_cell_26	False	Not-Induced	0.010360599043293138	ABA-Int. Pv-1	0.567086673519702	True
PvalbD-Slc32a1_tdTpositive_cell_32	False	Not-Induced	0.0	ABA-Int. Pv-1	0.3409406748633298	False
PvalbF-Gad2_tdTpositive_cell_5	False	Not-Induced	0.020686094169798663	ABA-Int. Pv-1	0.7335184883734837	True
PvalbF-Gad2_tdTpositive_cell_6	False	Not-Induced	0.04268528198417517	ABA-Int. Pv-1	0.6927935357828676	True
PvalbF-Gad2_tdTpositive_cell_7	False	Not-Induced	0.049322880715461155	ABA-Int. Pv-1	0.585617806065329	True
PvalbF-Gad2_tdTpositive_cell_14	False	Not-Induced	0.042262794132208126	ABA-Int. Pv-1	0.8077936966960695	True
PvalbF-Gad2_tdTpositive_cell_16	False	Not-Induced	0.00862856590331672	ABA-Int. Pv-1	0.6726361963507557	True
PvalbF-Gad2_tdTpositive_cell_19	False	Not-Induced	0.01973589756613988	ABA-Int. Pv-1	0.54698863956016	True
PvalbF-Gad2_tdTpositive_cell_22	False	Not-Induced	0.0043330023214664184	ABA-Int. Pv-1	0.6716269976320739	True
PvalbF-Gad2_tdTpositive_cell_23	False	Not-Induced	0.015145291300961778	ABA-Int. Pv-1	0.6411481251126361	True
PvalbF-Gad2_tdTpositive_cell_34	False	Not-Induced	0.023990917632806738	ABA-Int. Pv-1	0.6914382376452357	True
PvalbF-Gad2_tdTpositive_cell_41	False	Not-Induced	0.0	ABA-Int. Pv-1	0.5738666124114852	True
PvalbF-Gad2_tdTpositive_cell_45	False	Not-Induced	0.0	ABA-Int. Pv-1	0.6072833771393583	True
PvalbF-Gad2_tdTpositive_cell_46	False	Not-Induced	0.018051945355187136	ABA-Int. Pv-1	0.6450151723623401	True
PvalbF-Gad2_tdTpositive_cell_47	False	Not-Induced	0.001391340572600612	ABA-Int. Pv-1	0.6705760938468517	True
PvalbF-Gad2_tdTpositive_cell_48	False	Not-Induced	0.0	ABA-Int. Pv-1	0.6602216518087229	True
PvalbF-Gad2_tdTpositive_cell_49	False	Not-Induced	0.0012173446061616595	ABA-Int. Pv-1	0.49343253549016064	True
PvalbF-Gad2_tdTpositive_cell_52	False	Not-Induced	0.0130931220442266	ABA-Int. Pv-1	0.7415215019830823	True
PvalbF-Gad2_tdTpositive_cell_53	False	Not-Induced	0.015867810828660445	ABA-Int. Pv-1	0.7331226310450044	True
PvalbF-Gad2_tdTpositive_cell_54	False	Not-Induced	0.01813033024953707	ABA-Int. Pv-1	0.5836396443521749	True
PvalbF-Gad2_tdTpositive_cell_55	False	Not-Induced	0.00905300771755981	ABA-Int. Pv-1	0.7140419759533224	True
PvalbF-Gad2_tdTpositive_cell_57	False	Not-Induced	0.003884975090281103	ABA-Int. Pv-1	0.587460509832596	True
PvalbF-Gad2_tdTpositive_cell_58	False	Not-Induced	0.008605113310105899	ABA-Int. Pv-1	0.6614775763528182	True
PvalbF-Gad2_tdTpositive_cell_61	False	Not-Induced	0.0	ABA-Int. Pv-1	0.6790702333098049	True
PvalbF-Gad2_tdTpositive_cell_63	False	Not-Induced	0.0	ABA-Int. Pv-1	0.76552674515643	True
PvalbF-Gad2_tdTpositive_cell_65	False	Not-Induced	0.0	ABA-Int. Pv-1	0.7909573749167249	True
PvalbF-Gad2_tdTpositive_cell_70	False	Not-Induced	0.02100439534986342	ABA-Int. Pv-1	0.8461059307320186	True
Rbp4_tdTpositive_cell_51	False	Not-Induced	0.0	ABA-Int. Pv-1	0.8628035259011668	True
Sst_tdTpositive_cell_56	False	Not-Induced	0.013120136981503938	ABA-Int. Pv-1	0.6841500525880031	True
Sst_tdTpositive_cell_66	False	Not-Induced	0.0029586270963116485	ABA-Int. Pv-1	0.6035416970896132	True
Tac2_tdTpositive_cell_1	False	Not-Induced	0.0	ABA-Int. Pv-1	0.5551360062141082	True
Tac2_tdTpositive_cell_7	False	Not-Induced	0.0	ABA-Int. Pv-1	0.5406509368948644	True
Gad2_tdTpositive_cell_57	False	Not-Induced	0.019606127360108534	ABA-Int. Pv-1	0.5050081373914405	True
Gad2_tdTpositive_cell_71	False	Not-Induced	0.09551037991557974	ABA-Int. Pv-2	0.4201152951681428	True
Nkx2-1_tdTpositive_cell_3	False	Not-Induced	0.0033370221611372444	ABA-Int. Pv-2	0.4652612702629449	True
Nkx2-1_tdTpositive_cell_5	False	Not-Induced	0.05339418177328622	ABA-Int. Pv-2	0.32213241321927494	False
Nkx2-1_tdTpositive_cell_7	False	Not-Induced	0.0	ABA-Int. Pv-1	0.362284884432372	True
Nkx2-1_tdTpositive_cell_9	False	Not-Induced	0.0	ABA-Int. Pv-1	0.3773053302071731	True
Nkx2-1_tdTpositive_cell_12	False	Not-Induced	0.0	ABA-Int. Pv-1	0.40892880132344045	True
Nkx2-1_tdTpositive_cell_15	False	Not-Induced	0.024368417373511586	ABA-Int. Pv-2	0.30050495904865804	False
Nkx2-1_tdTpositive_cell_16	False	Not-Induced	0.0	ABA-Int. Pv-2	0.2674441510210885	False
Nkx2-1_tdTpositive_cell_17	False	Not-Induced	0.0	ABA-Int. Pv-1	0.4141237640825528	True
Pvalb_tdTpositive_cell_10	False	Not-Induced	0.07899338302158465	ABA-Int. Pv-2	0.5162951489812494	True
Pvalb_tdTpositive_cell_15	False	Not-Induced	0.025214086289428873	ABA-Int. Pv-1	0.3179752786899815	False
Pvalb_tdTpositive_cell_20	False	Not-Induced	0.046269035001473974	ABA-Int. Pv-2	0.3331800410744074	False
Pvalb_tdTpositive_cell_23	False	Not-Induced	0.06264843732473048	ABA-Int. Pv-2	0.4044124223268336	True
Pvalb_tdTpositive_cell_50	False	Not-Induced	0.03657623916806661	ABA-Int. Pv-2	0.33165114845202837	False
PvalbD-Slc32a1_tdTpositive_cell_12	False	Not-Induced	0.0	ABA-Int. Pv-1	0.31890133471498333	False
PvalbD-Slc32a1_tdTpositive_cell_22	False	Not-Induced	0.0	ABA-Int. Pv-2	0.4132959038055859	True
Tac2_tdTpositive_cell_6	False	Not-Induced	0.0	ABA-Int. Pv-1	0.37408241223275684	True
Chrna2_tdTpositive_cell_62	False	Not-Induced	0.005156814771281632	ABA-Int. Pv-1	0.7402502130807107	True
Gad2_tdTpositive_cell_43	False	Not-Induced	0.003415075620507973	ABA-Int. Pv-1	0.7693487679542572	True
Gad2_tdTpositive_cell_47	False	Not-Induced	0.0	ABA-Int. Pv-1	0.6644073748670267	True
Gad2_tdTpositive_cell_55	False	Not-Induced	0.0	ABA-Int. Pv-1	0.5962822474438075	True
Gad2_tdTpositive_cell_75	False	Not-Induced	0.007199273188796328	ABA-Int. Pv-1	0.6559609800701077	True
Pvalb_tdTpositive_cell_3	False	Not-Induced	0.0	ABA-Int. Pv-1	0.7347425092071029	True
Pvalb_tdTpositive_cell_12	False	Not-Induced	0.01118344782079888	ABA-Int. Pv-1	0.6872240982524895	True
Pvalb_tdTpositive_cell_13	False	Not-Induced	9.39649710102413e-05	ABA-Int. Pv-1	0.7294780490080057	True
Pvalb_tdTpositive_cell_14	False	Not-Induced	0.0	ABA-Int. Pv-1	0.5395168326262354	True
Pvalb_tdTpositive_cell_17	False	Not-Induced	0.024740714008272047	ABA-Int. Pv-1	0.8107344083569933	True
Pvalb_tdTpositive_cell_21	False	Not-Induced	0.0022339614680776123	ABA-Int. Pv-1	0.7822596062464361	True
Pvalb_tdTpositive_cell_22	False	Not-Induced	0.005058818490506728	ABA-Int. Pv-1	0.8029758319208766	True
Pvalb_tdTpositive_cell_32	False	Not-Induced	0.013987173075498429	ABA-Int. Pv-1	0.7087249014782202	True
Pvalb_tdTpositive_cell_35	False	Not-Induced	0.0013162758439767461	ABA-Int. Pv-1	0.7492347192590829	True
Pvalb_tdTpositive_cell_40	False	Not-Induced	0.0	ABA-Int. Pv-1	0.80212119417547	True
Pvalb_tdTpositive_cell_43	False	Not-Induced	0.000960039876390224	ABA-Int. Pv-1	0.6641801228566685	True
Pvalb_tdTpositive_cell_47	False	Not-Induced	0.009051017559171832	ABA-Int. Pv-1	0.6200301009169933	True
Pvalb_tdTpositive_cell_49	False	Not-Induced	0.0	ABA-Int. Pv-1	0.7616715363234221	True
Pvalb_tdTpositive_cell_61	False	Not-Induced	0.0	ABA-Int. Pv-1	0.5961106617985299	True
Pvalb_tdTpositive_cell_65	False	Not-Induced	0.0	ABA-Int. Pv-1	0.48399650010330497	True
Pvalb_tdTpositive_cell_66	False	Not-Induced	0.0	ABA-Int. Pv-1	0.6684226212447489	True
Pvalb_tdTpositive_cell_68	False	Not-Induced	0.0	ABA-Int. Pv-1	0.4921900415014686	True
Pvalb_tdTpositive_cell_69	False	Not-Induced	0.0	ABA-Int. Pv-1	0.6780740736532326	True
Pvalb_tdTpositive_cell_74	False	Not-Induced	0.0	ABA-Int. Pv-1	0.6113487538467373	True
Pvalb_tdTpositive_cell_75	False	Not-Induced	0.0	ABA-Int. Pv-1	0.7395970408777399	True
PvalbD-Slc32a1_tdTpositive_cell_17	False	Not-Induced	0.0	ABA-Int. Pv-1	0.7376041362403353	True
PvalbF-Gad2_tdTpositive_cell_8	False	Not-Induced	0.0	ABA-Int. Pv-1	0.7943809447988812	True
PvalbF-Gad2_tdTpositive_cell_15	False	Not-Induced	0.020284847528538565	ABA-Int. Pv-1	0.796299491441983	True
PvalbF-Gad2_tdTpositive_cell_21	False	Not-Induced	0.006507830794448853	ABA-Int. Pv-1	0.72235456132444	True
PvalbF-Gad2_tdTpositive_cell_39	False	Not-Induced	0.007317355309993894	ABA-Int. Pv-1	0.6798637576814358	True
PvalbF-Gad2_tdTpositive_cell_42	False	Not-Induced	0.0	ABA-Int. Pv-1	0.7948373563319249	True
PvalbF-Gad2_tdTpositive_cell_50	False	Not-Induced	0.0030368149045099154	ABA-Int. Pv-1	0.5007507312064252	True
PvalbF-Gad2_tdTpositive_cell_51	False	Not-Induced	0.0	ABA-Int. Pv-1	0.6780773846052811	True
PvalbF-Gad2_tdTpositive_cell_56	False	Not-Induced	0.00790112279310757	ABA-Int. Pv-1	0.7274743637596809	True
PvalbF-Gad2_tdTpositive_cell_59	False	Not-Induced	0.0	ABA-Int. Pv-1	0.7418381311288018	True
PvalbF-Gad2_tdTpositive_cell_60	False	Not-Induced	0.0	ABA-Int. Pv-1	0.7960895898517404	True
PvalbF-Gad2_tdTpositive_cell_62	False	Not-Induced	0.0	ABA-Int. Pv-1	0.6724984981984745	True
PvalbF-Gad2_tdTpositive_cell_64	False	Not-Induced	0.0	ABA-Int. Pv-1	0.6758028677985499	True
PvalbF-Gad2_tdTpositive_cell_67	False	Not-Induced	0.007738762768086275	ABA-Int. Pv-1	0.7431995856374308	True
PvalbF-Gad2_tdTpositive_cell_71	False	Not-Induced	0.0	ABA-Int. Pv-1	0.7075003549815321	True
PvalbF-Gad2_tdTpositive_cell_73	False	Not-Induced	0.0053937305488781576	ABA-Int. Pv-1	0.724950831313244	True
PvalbF-Gad2_tdTpositive_cell_74	False	Not-Induced	0.0018084004491832008	ABA-Int. Pv-1	0.6308905217306581	True
PvalbF-Gad2_tdTpositive_cell_77	False	Not-Induced	0.0	ABA-Int. Pv-1	0.7852134948821051	True
PvalbF-Gad2_tdTpositive_cell_79	False	Not-Induced	0.0	ABA-Int. Pv-1	0.6586664850469045	True
PvalbF-Gad2_tdTpositive_cell_81	False	Not-Induced	0.0	ABA-Int. Pv-1	0.8415463497606138	True
PvalbF-Gad2_tdTpositive_cell_82	False	Not-Induced	0.0	ABA-Int. Pv-1	0.7562416212666997	True
PvalbF-Gad2_tdTpositive_cell_83	False	Not-Induced	0.0	ABA-Int. Pv-1	0.7757055375034886	True
PvalbF-Gad2_tdTpositive_cell_85	False	Not-Induced	0.0	ABA-Int. Pv-1	0.7639442043891881	True
PvalbF-Gad2_tdTpositive_cell_86	False	Not-Induced	0.01793601284637379	ABA-Int. Pv-1	0.7026701104467846	True
Chrna2_tdTpositive_cell_12	False	Not-Induced	0.0	ABA-Int. Sncg	0.470820140312943	True
Gad2_tdTpositive_cell_2	False	Not-Induced	0.0	ABA-Int. Sncg	0.43100656318873826	True
Gad2_tdTpositive_cell_7	False	Not-Induced	0.0	ABA-Int. Sncg	0.5377136987869361	True
Htr3a_tdTpositive_cell_90	False	Not-Induced	0.0	ABA-Int. Sncg	0.446717427861984	True
Htr3a_tdTpositive_cell_112	False	Not-Induced	0.01963869688645142	ABA-Int. Sncg	0.34859328820159835	False
Htr3a_tdTpositive_cell_119	False	Not-Induced	0.0	ABA-Int. Sncg	0.47025617755407284	True
Htr3a_tdTpositive_cell_122	False	Not-Induced	0.024381830586275955	ABA-Int. Sncg	0.41667331511254924	True
Cux2_tdTpositive_cell_72	False	Not-Induced	0.0	ABA-Int. Sst-2	0.48292258236269625	True
Cux2_tdTpositive_cell_98	False	Not-Induced	0.0	ABA-Int. Sst-2	0.6655779296242749	True
Gad2_tdTpositive_cell_8	False	Not-Induced	0.0	ABA-Int. Sst-2	0.26795007173435936	False
Gad2_tdTpositive_cell_17	False	Not-Induced	0.018375341955591536	ABA-Int. Sst-2	0.7802211061034677	True
Gad2_tdTpositive_cell_37	False	Not-Induced	0.056097768745573914	ABA-Int. Sst-2	0.645014144530517	True
Gad2_tdTpositive_cell_68	False	Not-Induced	0.0	ABA-Int. Sst-2	0.6084473433163575	True
Htr3a_tdTpositive_cell_78	False	Not-Induced	0.0	ABA-Int. Sst-2	0.4043557736139365	True
Htr3a_tdTpositive_cell_84	False	Not-Induced	0.0	ABA-Int. Sst-2	0.5177430824548597	True
Ndnf_tdTnegative_cell_2	False	Not-Induced	0.0	ABA-Int. Sst-2	0.5291985123583925	True
Nos1_tdTpositive_cell_39	False	Not-Induced	0.0	ABA-Int. Sst-2	0.4140232852264446	True
Pvalb_tdTpositive_cell_52	False	Not-Induced	0.018394633782801206	ABA-Int. Sst-2	0.5448946459071472	True
Sst_tdTpositive_cell_1	True	Induced	0.10472437052490789	ABA-Int. Sst-2	0.5299948423084422	True
Sst_tdTpositive_cell_2	False	Not-Induced	0.04945408116480361	ABA-Int. Sst-2	0.5681957369086625	True
Sst_tdTpositive_cell_3	False	Not-Induced	0.034859740237741334	ABA-Int. Sst-2	0.5944386036301805	True
Sst_tdTpositive_cell_5	False	Not-Induced	0.029817735184651233	ABA-Int. Sst-2	0.5631701530040988	True
Sst_tdTpositive_cell_6	False	Not-Induced	0.0	ABA-Int. Sst-2	0.45119187869570415	True
Sst_tdTpositive_cell_7	False	Not-Induced	0.0	ABA-Int. Sst-2	0.5254939004462942	True
Sst_tdTpositive_cell_8	False	Not-Induced	0.0	ABA-Int. Sst-2	0.6141296085398454	True
Sst_tdTpositive_cell_9	False	Not-Induced	0.0	ABA-Int. Sst-2	0.5227057430445861	True
Sst_tdTpositive_cell_10	False	Not-Induced	0.02607995172950332	ABA-Int. Sst-2	0.4301750325227284	True
Sst_tdTpositive_cell_11	False	Not-Induced	0.0012687283545215302	ABA-Int. Sst-2	0.6816782180777994	True
Sst_tdTpositive_cell_12	False	Not-Induced	0.0	ABA-Int. Sst-2	0.6197491203850969	True
Sst_tdTpositive_cell_14	False	Not-Induced	0.0	ABA-Int. Sst-2	0.6561597631123708	True
Sst_tdTpositive_cell_15	False	Not-Induced	0.0	ABA-Int. Sst-2	0.5939906532356334	True
Sst_tdTpositive_cell_17	False	Not-Induced	0.01145470037830678	ABA-Int. Sst-2	0.6606113858734579	True
Sst_tdTpositive_cell_24	False	Not-Induced	0.0	ABA-Int. Sst-2	0.6610770380590847	True
Sst_tdTpositive_cell_25	False	Not-Induced	0.0	ABA-Int. Sst-2	0.6017548419829631	True
Sst_tdTpositive_cell_28	False	Not-Induced	0.0	ABA-Int. Sst-2	0.418553096281803	True
Sst_tdTpositive_cell_29	False	Not-Induced	0.0	ABA-Int. Sst-2	0.6937793719395321	True
Sst_tdTpositive_cell_30	False	Not-Induced	0.051313656418746016	ABA-Int. Sst-2	0.6421423214965118	True
Sst_tdTpositive_cell_34	False	Not-Induced	0.006072740864168663	ABA-Int. Sst-2	0.3740945994073239	True
Sst_tdTpositive_cell_35	False	Not-Induced	2.3925853743689224e-05	ABA-Int. Sst-2	0.6822722858553187	True
Sst_tdTpositive_cell_36	False	Not-Induced	0.0	ABA-Int. Sst-2	0.40453898658814913	True
Sst_tdTpositive_cell_38	False	Not-Induced	0.0	ABA-Int. Sst-2	0.6640108489283675	True
Sst_tdTpositive_cell_39	False	Not-Induced	0.015503145945692095	ABA-Int. Sst-2	0.7470101047131233	True
Sst_tdTpositive_cell_42	False	Not-Induced	0.04215853519513157	ABA-Int. Sst-2	0.6474568899455196	True
Sst_tdTpositive_cell_43	False	Not-Induced	0.0	ABA-Int. Sst-2	0.6099795170255852	True
Sst_tdTpositive_cell_44	False	Not-Induced	0.0074621102171715204	ABA-Int. Sst-2	0.6155621981885119	True
Sst_tdTpositive_cell_46	False	Not-Induced	0.0	ABA-Int. Sst-2	0.72246601914684	True
Sst_tdTpositive_cell_47	False	Not-Induced	0.04228135166820124	ABA-Int. Sst-2	0.5987741975073716	True
Sst_tdTpositive_cell_49	False	Not-Induced	0.06608513972402155	ABA-Int. Sst-2	0.649599946962006	True
Sst_tdTpositive_cell_50	False	Not-Induced	0.0	ABA-Int. Sst-2	0.6779754983647786	True
Sst_tdTpositive_cell_51	False	Not-Induced	0.023586318766484638	ABA-Int. Sst-2	0.6473971559627237	True
Sst_tdTpositive_cell_52	False	Not-Induced	0.0	ABA-Int. Sst-2	0.48782278926214	True
Sst_tdTpositive_cell_53	False	Not-Induced	0.004991946784063476	ABA-Int. Pv-1	0.38778470776801044	True
Sst_tdTpositive_cell_54	False	Not-Induced	0.0	ABA-Int. Sst-2	0.6843526159554778	True
Sst_tdTpositive_cell_57	False	Not-Induced	0.0	ABA-Int. Sst-2	0.3870138839636134	True
Sst_tdTpositive_cell_58	False	Not-Induced	0.0	ABA-Int. Sst-2	0.5988417238466509	True
Sst_tdTpositive_cell_59	False	Not-Induced	0.06127290852446835	ABA-Int. Sst-2	0.4723267087149402	True
Sst_tdTpositive_cell_60	False	Not-Induced	0.0	ABA-Int. Sst-2	0.6206471356117979	True
Sst_tdTpositive_cell_61	False	Not-Induced	0.0	ABA-Int. Sst-2	0.7199039802202585	True
Sst_tdTpositive_cell_69	False	Not-Induced	0.0	ABA-Int. Sst-2	0.3856279945488909	True
Sst_tdTpositive_cell_76	False	Not-Induced	0.0	ABA-Int. Sst-2	0.3637991627282848	True
Sst_tdTpositive_cell_78	False	Not-Induced	0.0	ABA-Int. Sst-2	0.6744783309069068	True
Sst_tdTpositive_cell_81	False	Not-Induced	0.03463619959320394	ABA-Int. Sst-2	0.5895841886471221	True
Sst_tdTpositive_cell_84	False	Not-Induced	0.010750425147687148	ABA-Int. Sst-2	0.3191765973600313	False
Sst_tdTpositive_cell_86	False	Not-Induced	0.0	ABA-Int. Sst-2	0.4560479680910313	True
Sst_tdTpositive_cell_87	False	Not-Induced	0.0	ABA-Int. Sst-2	0.4678034600893984	True
Sst_tdTpositive_cell_91	False	Not-Induced	0.0	ABA-Int. Sst-2	0.37642616280502805	True
Sst_tdTpositive_cell_92	False	Not-Induced	0.0	ABA-Int. Sst-2	0.3415635284153892	False
Sst_tdTpositive_cell_96	False	Not-Induced	0.017957213532389268	ABA-Int. Sst-2	0.4638596161368768	True
Sst_tdTpositive_cell_97	False	Not-Induced	0.0	ABA-Int. Sst-2	0.5063012683989208	True
Sst_tdTpositive_cell_99	False	Not-Induced	0.0	ABA-Int. Sst-2	0.5214437498050398	True
Sst_tdTpositive_cell_102	False	Not-Induced	0.0	ABA-Int. Sst-2	0.5325423709331708	True
Sst_tdTpositive_cell_103	False	Not-Induced	0.0	ABA-Int. Sst-1	0.44233313151848414	True
Sst_tdTpositive_cell_104	False	Not-Induced	0.0	ABA-Int. Sst-2	0.38574397475347905	True
Chrna2_tdTpositive_cell_27	False	Not-Induced	0.0	ABA-Int. Sst-1	0.6845379105562506	True
Chrna2_tdTpositive_cell_42	False	Not-Induced	0.0	ABA-Int. Sst-1	0.4915230026030002	True
Chrna2_tdTpositive_cell_44	False	Not-Induced	0.0	ABA-Int. Sst-1	0.5923926558403125	True
Chrna2_tdTpositive_cell_45	False	Not-Induced	3.097584712523193e-05	ABA-Int. Sst-1	0.5934975856268088	True
Chrna2_tdTpositive_cell_50	False	Not-Induced	0.0	ABA-Int. Sst-1	0.5916297840695321	True
Chrna2_tdTpositive_cell_60	False	Not-Induced	0.0	ABA-Int. Sst-1	0.6084327921826668	True
Chrna2_tdTpositive_cell_76	False	Not-Induced	0.02943434173283954	ABA-Int. Sst-1	0.7422576323617337	True
Chrna2_tdTpositive_cell_79	False	Not-Induced	0.0	ABA-Int. Sst-1	0.7110641572136266	True
Chrna2_tdTpositive_cell_80	False	Not-Induced	0.0	ABA-Int. Sst-1	0.7054783612500347	True
Chrna2_tdTpositive_cell_83	False	Not-Induced	0.01648587187072021	ABA-Int. Sst-1	0.5242884220890269	True
Sst_tdTpositive_cell_22	False	Not-Induced	0.0	ABA-Int. Sst-1	0.3892076731188418	True
Sst_tdTpositive_cell_27	False	Not-Induced	0.0	ABA-Int. Sst-1	0.5435344521009722	True
Sst_tdTpositive_cell_32	False	Not-Induced	0.0	ABA-Int. Sst-1	0.6381782117724376	True
Sst_tdTpositive_cell_37	False	Not-Induced	0.0	ABA-Int. Sst-1	0.5112863058044427	True
Sst_tdTpositive_cell_41	False	Not-Induced	0.02695594906908936	ABA-Int. Sst-1	0.6310249240798939	True
Sst_tdTpositive_cell_48	False	Not-Induced	0.0	ABA-Int. Sst-1	0.5210737572811431	True
Sst_tdTpositive_cell_85	False	Not-Induced	0.0	ABA-Int. Sst-1	0.6437932010231121	True
Sst_tdTpositive_cell_93	False	Not-Induced	0.0	ABA-Int. Sst-1	0.4198966079609072	True
Sst_tdTpositive_cell_107	False	Not-Induced	0.0	ABA-Int. Sst-1	0.7097118508984689	True
Chrna2_tdTpositive_cell_4	False	Not-Induced	0.0	ABA-Int. Sst-3	0.7052218237335685	True
Chrna2_tdTpositive_cell_31	False	Not-Induced	0.03460019019739113	ABA-Int. Sst-3	0.6693844469042401	True
Chrna2_tdTpositive_cell_77	False	Not-Induced	0.0	ABA-Int. Sst-3	0.6759945534074967	True
Nos1_tdTpositive_cell_4	False	Not-Induced	0.013763006253879316	ABA-Int. Sst-3	0.8188157515403706	True
Nos1_tdTpositive_cell_6	False	Not-Induced	0.0	ABA-Int. Sst-3	0.5983954325624055	True
Nos1_tdTpositive_cell_7	False	Not-Induced	0.02560220582581573	ABA-Int. Sst-3	0.683885990970526	True
Nos1_tdTpositive_cell_11	False	Not-Induced	0.03465764294532409	ABA-Int. Sst-3	0.6293804046873517	True
Nos1_tdTpositive_cell_12	False	Not-Induced	0.0	ABA-Int. Sst-3	0.6602368953903772	True
Nos1_tdTpositive_cell_14	False	Not-Induced	0.0023776736188489424	ABA-Int. Sst-3	0.5841554630285672	True
Nos1_tdTpositive_cell_15	False	Not-Induced	0.007883378915563535	ABA-Int. Sst-3	0.7257281478399338	True
Nos1_tdTpositive_cell_16	False	Not-Induced	0.020185809403903285	ABA-Int. Sst-3	0.860599381773336	True
Nos1_tdTpositive_cell_17	False	Not-Induced	0.018241027268557405	ABA-Int. Sst-3	0.8167733418865342	True
Nos1_tdTpositive_cell_18	False	Not-Induced	0.0034146900353355463	ABA-Int. Sst-3	0.8196233225709022	True
Nos1_tdTpositive_cell_20	False	Not-Induced	0.0	ABA-Int. Sst-3	0.7505727907354497	True
Nos1_tdTpositive_cell_21	False	Not-Induced	0.0	ABA-Int. Sst-3	0.6804718150597816	True
Nos1_tdTpositive_cell_22	False	Not-Induced	0.025684560291753384	ABA-Int. Sst-3	0.7490443540534251	True
Nos1_tdTpositive_cell_24	False	Not-Induced	0.0	ABA-Int. Sst-3	0.6836097814516302	True
Nos1_tdTpositive_cell_25	False	Not-Induced	0.005864575814018517	ABA-Int. Sst-3	0.6571873221047853	True
Nos1_tdTpositive_cell_29	False	Not-Induced	0.0	ABA-Int. Sst-3	0.552094087626587	True
Nos1_tdTpositive_cell_32	False	Not-Induced	0.0	ABA-Int. Sst-3	0.7083476603036645	True
Nos1_tdTpositive_cell_35	False	Not-Induced	0.0	ABA-Int. Sst-3	0.7181075307672475	True
Nos1_tdTpositive_cell_44	False	Not-Induced	0.0	ABA-Int. Sst-3	0.7393903988065209	True
Nos1_tdTpositive_cell_50	False	Not-Induced	0.0020303860383679784	ABA-Int. Sst-3	0.8423887834698898	True
Nos1_tdTpositive_cell_52	False	Not-Induced	0.0157943860541994	ABA-Int. Sst-3	0.6886059111678241	True
Nos1_tdTpositive_cell_53	False	Not-Induced	0.0	ABA-Int. Sst-3	0.8162106648592249	True
Nos1_tdTpositive_cell_56	False	Not-Induced	0.0	ABA-Int. Sst-3	0.6300033081696839	True
Nos1_tdTpositive_cell_57	False	Not-Induced	0.0	ABA-Int. Sst-3	0.6646694368746907	True
Nos1_tdTpositive_cell_58	False	Not-Induced	0.0	ABA-Int. Sst-3	0.769248586885174	True
Nos1_tdTpositive_cell_62	False	Not-Induced	0.0010905969704441724	ABA-Int. Sst-3	0.7506237359351191	True
Nos1_tdTpositive_cell_63	False	Not-Induced	0.0	ABA-Int. Sst-3	0.6989930189957262	True
Nos1_tdTpositive_cell_64	False	Not-Induced	0.02652575459670369	ABA-Int. Sst-3	0.7617867814597963	True
Nos1_tdTpositive_cell_67	False	Not-Induced	0.0	ABA-Int. Sst-3	0.7247259262553233	True
Nos1_tdTpositive_cell_68	False	Not-Induced	0.0	ABA-Int. Sst-3	0.6355814149601869	True
Nos1_tdTpositive_cell_70	False	Not-Induced	0.0	ABA-Int. Sst-3	0.7775250040696864	True
Sst_tdTpositive_cell_4	False	Not-Induced	0.003542101585742942	ABA-Int. Sst-3	0.7190045938055931	True
Sst_tdTpositive_cell_18	False	Not-Induced	0.0013706226881248847	ABA-Int. Sst-3	0.8556706704773549	True
Sst_tdTpositive_cell_33	False	Not-Induced	0.0	ABA-Int. Sst-3	0.7701546137320185	True
Sst_tdTpositive_cell_55	False	Not-Induced	0.027850238859608016	ABA-Int. Sst-3	0.7898945097090476	True
Sst_tdTpositive_cell_79	False	Not-Induced	0.0	ABA-Int. Sst-3	0.5638830110995604	True
Sst_tdTpositive_cell_80	False	Not-Induced	0.008197476087483451	ABA-Int. Sst-3	0.699468913165207	True
Sst_tdTpositive_cell_101	False	Not-Induced	0.008309078588513067	ABA-Int. Sst-3	0.6609759424464985	True
Chrna2_tdTpositive_cell_2	False	Not-Induced	0.0	ABA-Int. Sst-1	0.501950347355362	True
Chrna2_tdTpositive_cell_7	False	Not-Induced	0.0	ABA-Int. Sst-1	0.46290039918140535	True
Chrna2_tdTpositive_cell_15	False	Not-Induced	0.0	ABA-Int. Sst-1	0.3317391350250313	False
Chrna2_tdTpositive_cell_16	False	Not-Induced	0.0	ABA-Int. Sst-1	0.5707087350686219	True
Chrna2_tdTpositive_cell_17	False	Not-Induced	0.02352402521576846	ABA-Int. Sst-1	0.41616012693538906	True
Chrna2_tdTpositive_cell_20	False	Not-Induced	0.0	ABA-Int. Sst-1	0.5634784887283336	True
Chrna2_tdTpositive_cell_21	False	Not-Induced	0.013784096525732557	ABA-Int. Sst-1	0.7239152533523394	True
Chrna2_tdTpositive_cell_26	False	Not-Induced	0.0	ABA-Int. Sst-1	0.41941752447924935	True
Chrna2_tdTpositive_cell_28	False	Not-Induced	0.005941148202098344	ABA-Int. Sst-1	0.5525739067976745	True
Chrna2_tdTpositive_cell_30	False	Not-Induced	0.014606333172468393	ABA-Int. Sst-1	0.6169866343909085	True
Chrna2_tdTpositive_cell_32	False	Not-Induced	0.0	ABA-Int. Sst-1	0.7501690285966853	True
Chrna2_tdTpositive_cell_33	False	Not-Induced	0.010551438790518237	ABA-Int. Sst-1	0.7190361636172155	True
Chrna2_tdTpositive_cell_34	False	Not-Induced	0.0	ABA-Int. Sst-1	0.4224350936958752	True
Chrna2_tdTpositive_cell_35	False	Not-Induced	0.02982939724001866	ABA-Int. Sst-1	0.6176761402829308	True
Chrna2_tdTpositive_cell_36	False	Not-Induced	0.0	ABA-Int. Sst-1	0.6045388746727928	True
Chrna2_tdTpositive_cell_37	False	Not-Induced	0.051828311237111235	ABA-Int. Sst-1	0.6570373050749286	True
Chrna2_tdTpositive_cell_39	False	Not-Induced	0.0	ABA-Int. Sst-1	0.7680562865059878	True
Chrna2_tdTpositive_cell_46	False	Not-Induced	0.0	ABA-Int. Sst-1	0.48613333455349317	True
Chrna2_tdTpositive_cell_47	False	Not-Induced	0.0	ABA-Int. Sst-1	0.4404803877383572	True
Chrna2_tdTpositive_cell_48	False	Not-Induced	0.0	ABA-Int. Sst-1	0.3124540128666149	False
Chrna2_tdTpositive_cell_52	False	Not-Induced	0.0	ABA-Int. Sst-1	0.45432158146168056	True
Chrna2_tdTpositive_cell_55	False	Not-Induced	0.0	ABA-Int. Sst-1	0.4032634075215647	True
Chrna2_tdTpositive_cell_56	False	Not-Induced	0.0	ABA-Int. Sst-1	0.33413331862379436	False
Chrna2_tdTpositive_cell_57	False	Not-Induced	0.0	ABA-Int. Sst-1	0.6733784769797894	True
Chrna2_tdTpositive_cell_59	False	Not-Induced	0.04028510040843258	ABA-Int. Sst-1	0.3700403904942767	True
Chrna2_tdTpositive_cell_70	False	Not-Induced	0.0	ABA-Int. Sst-1	0.6128301413024332	True
Chrna2_tdTpositive_cell_78	False	Not-Induced	0.0	ABA-Int. Sst-1	0.48557192004336913	True
Gad2_tdTpositive_cell_72	False	Not-Induced	0.0	ABA-Int. Sst-1	0.5887343176186796	True
Rbp4_tdTpositive_cell_126	False	Not-Induced	0.014995589497195596	ABA-Int. Sst-1	0.6715387339071938	True
Sst_tdTpositive_cell_40	True	Induced	0.1293489278638621	ABA-Int. Sst-2	0.34606438073293666	False
Sst_tdTpositive_cell_45	False	Not-Induced	0.01408441507510201	ABA-Int. Sst-1	0.7017693856960172	True
Sst_tdTpositive_cell_62	False	Not-Induced	0.016284746547108826	ABA-Int. Sst-1	0.5732681076402215	True
Sst_tdTpositive_cell_64	False	Not-Induced	0.03120937947153613	ABA-Int. Sst-1	0.5175288922323317	True
Sst_tdTpositive_cell_67	False	Not-Induced	0.016383557016144815	ABA-Int. Sst-1	0.5329673202970328	True
Sst_tdTpositive_cell_73	False	Not-Induced	0.0	ABA-Int. Sst-1	0.554827475934627	True
Sst_tdTpositive_cell_77	False	Not-Induced	0.02416572911666356	ABA-Int. Sst-1	0.506386327869246	True
Sst_tdTpositive_cell_83	False	Not-Induced	0.0	ABA-Int. Sst-1	0.4776516473295097	True
Sst_tdTpositive_cell_88	False	Not-Induced	0.0184764903556225	ABA-Int. Sst-1	0.5686376812348582	True
Sst_tdTpositive_cell_89	False	Not-Induced	0.009220817980753098	ABA-Int. Sst-1	0.48266944207344376	True
Sst_tdTpositive_cell_95	False	Not-Induced	0.0	ABA-Int. Sst-1	0.5721639362567427	True
Sst_tdTpositive_cell_98	False	Not-Induced	0.0025429441423763938	ABA-Int. Sst-1	0.5347223383527815	True
Chrna2_tdTpositive_cell_9	False	Not-Induced	0.0	ABA-Int. Sst-1	0.5146331123035612	True
Chrna2_tdTpositive_cell_29	False	Not-Induced	0.0	ABA-Int. Sst-1	0.3972035746701334	True
Chrna2_tdTpositive_cell_40	False	Not-Induced	0.0	ABA-Int. Sst-1	0.28934233354508215	False
Chrna2_tdTpositive_cell_66	False	Not-Induced	0.0	ABA-Int. Sst-1	0.3874199422424775	True
Htr3a_tdTpositive_cell_82	False	Not-Induced	0.0	ABA-Int. Sst-1	0.3371546874459431	False
Htr3a_tdTpositive_cell_89	False	Not-Induced	0.0	ABA-Int. Sst-1	0.4381211137948564	True
Htr3a_tdTpositive_cell_94	False	Not-Induced	0.0	ABA-Int. Sst-1	0.3045528578947008	False
PvalbD-Slc32a1_tdTpositive_cell_8	False	Not-Induced	0.0	ABA-Int. Pv-1	0.32696396725641114	False
Sst_tdTpositive_cell_21	False	Not-Induced	0.0	ABA-Int. Sst-1	0.295309279212912	False
Sst_tdTpositive_cell_26	False	Not-Induced	0.0	ABA-Int. Sst-1	0.22610542062234215	False
Sst_tdTpositive_cell_31	False	Not-Induced	0.0	ABA-Int. Pv-1	0.23763003092353735	False
Sst_tdTpositive_cell_74	False	Not-Induced	0.0	ABA-Int. Sst-1	0.3777725320729058	True
Sst_tdTpositive_cell_82	False	Not-Induced	0.0	ABA-Int. Sst-1	0.2892234514195052	False
Sst_tdTpositive_cell_90	False	Not-Induced	0.0	ABA-Int. Sst-1	0.2865627440911065	False
Chrna2_tdTpositive_cell_6	False	Not-Induced	0.0	ABA-Int. Pv-2	0.2656155938556222	False
Chrna2_tdTpositive_cell_19	False	Not-Induced	0.003830628106297784	ABA-Int. Sst-1	0.5162739638434256	True
Chrna2_tdTpositive_cell_23	False	Not-Induced	0.0	ABA-Int. Sst-1	0.410241231925575	True
Chrna2_tdTpositive_cell_41	False	Not-Induced	0.0	ABA-Int. Pv-2	0.17937694193512563	False
Chrna2_tdTpositive_cell_49	False	Not-Induced	0.0	ABA-Int. Pv-2	0.2737041645005763	False
Chrna2_tdTpositive_cell_53	False	Not-Induced	0.0	ABA-Int. Sst-1	0.37709108148326254	True
Htr3a_tdTpositive_cell_83	False	Not-Induced	0.050679663242745386	ABA-Int. Sst-1	0.32678862401727327	False
Htr3a_tdTpositive_cell_91	False	Not-Induced	0.029116939587181437	ABA-Int. Sst-1	0.342156406133128	False
Ntsr1_tdTnegative_cell_54	False	Not-Induced	0.0	ABA-Int. Sst-1	0.40931495016092584	True
Sst_tdTpositive_cell_23	False	Not-Induced	0.0	ABA-Int. Sst-1	0.37858120074696594	True
Sst_tdTpositive_cell_63	False	Not-Induced	0.012664831689710073	ABA-Int. Sst-1	0.5763168216396586	True
Sst_tdTpositive_cell_65	False	Not-Induced	0.018261799470191662	ABA-Int. Sst-1	0.3806925080151777	True
Sst_tdTpositive_cell_71	False	Not-Induced	0.0	ABA-Int. Sst-1	0.19077401421890583	False
Sst_tdTpositive_cell_72	False	Not-Induced	0.0	ABA-Int. Sst-1	0.20934335948128496	False
Sst_tdTpositive_cell_75	False	Not-Induced	0.04136276315888916	ABA-Int. Sst-1	0.28089922959412217	False
Sst_tdTpositive_cell_100	False	Not-Induced	0.006728348470488889	ABA-Int. Pv-2	0.3594473711977519	True
Sst_tdTpositive_cell_105	False	Not-Induced	0.007271972177466639	ABA-Int. Sst-2	0.3135527986413177	False
Calb2_tdTpositive_cell_4	False	Not-Induced	0.0	ABA-Int. Vip/Chat	0.541234550708542	True
Calb2_tdTpositive_cell_13	False	Not-Induced	0.0	ABA-Int. Vip/Chat	0.7190469968666531	True
Calb2_tdTpositive_cell_18	False	Not-Induced	6.906561518420687e-05	ABA-Int. Vip/Chat	0.5455727705922113	True
Calb2_tdTpositive_cell_19	False	Not-Induced	0.0	ABA-Int. Vip/Chat	0.7344295914797581	True
Calb2_tdTpositive_cell_21	False	Not-Induced	0.0	ABA-Int. Vip/Chat	0.7059072196467816	True
Calb2_tdTpositive_cell_25	False	Not-Induced	0.0	ABA-Int. Vip/Chat	0.44536986604379614	True
Calb2_tdTpositive_cell_26	False	Not-Induced	0.0	ABA-Int. Vip/Chat	0.5408914731024801	True
Calb2_tdTpositive_cell_35	False	Not-Induced	0.0	ABA-Int. Vip/Chat	0.4586201192168282	True
Calb2_tdTpositive_cell_49	False	Not-Induced	0.010009208621076125	ABA-Int. Vip/Chat	0.5625195570013901	True
Calb2_tdTpositive_cell_63	False	Not-Induced	0.0	ABA-Int. Vip/Chat	0.4630818419133046	True
Chat_tdTpositive_cell_1	False	Not-Induced	0.010412489753946621	ABA-Int. Vip/Chat	0.8571814240784746	True
Chat_tdTpositive_cell_2	False	Not-Induced	0.011198767809377267	ABA-Int. Vip/Chat	0.4806482147685191	True
Chat_tdTpositive_cell_4	False	Not-Induced	0.0	ABA-Int. Vip/Chat	0.707867624036404	True
Chat_tdTpositive_cell_5	False	Not-Induced	0.0	ABA-Int. Vip/Chat	0.6334567406481236	True
Chat_tdTpositive_cell_6	False	Not-Induced	0.0	ABA-Int. Vip/Chat	0.6420046802387214	True
Cux2_tdTnegative_cell_1	False	Not-Induced	0.0	ABA-Int. Vip/Chat	0.5090260702812285	True
Gad2_tdTpositive_cell_14	False	Not-Induced	0.0	ABA-Int. Vip/Chat	0.5731838003213949	True
Gad2_tdTpositive_cell_19	False	Not-Induced	0.036734823886165925	ABA-Int. Vip/Chat	0.7175294857364715	True
Gad2_tdTpositive_cell_23	False	Not-Induced	0.07585173572076856	ABA-Int. Vip/Chat	0.4418382232677409	True
Gad2_tdTpositive_cell_29	False	Not-Induced	0.008432951447458913	ABA-Int. Vip/Chat	0.5808426419525532	True
Gad2_tdTpositive_cell_35	False	Not-Induced	0.0524786132321806	ABA-Int. Vip/Gpc3	0.310040265012289	False
Gad2_tdTpositive_cell_38	False	Not-Induced	0.026283190307015303	ABA-Int. Vip/Chat	0.3570093187024703	True
Htr3a_tdTpositive_cell_4	False	Not-Induced	0.0	ABA-Int. Vip/Chat	0.4405568669763183	True
Htr3a_tdTpositive_cell_7	False	Not-Induced	0.0	ABA-Int. Vip/Chat	0.592938726807647	True
Htr3a_tdTpositive_cell_19	False	Not-Induced	0.0	ABA-Int. Vip/Chat	0.6458556984729444	True
Htr3a_tdTpositive_cell_20	False	Not-Induced	0.0	ABA-Int. Vip/Chat	0.4264226087639289	True
Htr3a_tdTpositive_cell_31	False	Not-Induced	0.0	ABA-Int. Vip/Chat	0.3272365866807555	False
Htr3a_tdTpositive_cell_37	False	Not-Induced	0.0	ABA-Int. Vip/Chat	0.541347841639615	True
Htr3a_tdTpositive_cell_38	False	Not-Induced	0.0	ABA-Int. Vip/Chat	0.7759208814235294	True
Htr3a_tdTpositive_cell_40	False	Not-Induced	0.0	ABA-Int. Vip/Chat	0.6264304919578848	True
Htr3a_tdTpositive_cell_57	False	Not-Induced	0.0	ABA-Int. Vip/Chat	0.5986362480037299	True
Htr3a_tdTpositive_cell_88	False	Not-Induced	0.008200126248158838	ABA-Int. Vip/Chat	0.43992430133167254	True
Nos1_tdTpositive_cell_2	False	Not-Induced	0.0	ABA-Int. Vip/Chat	0.4294930533706145	True
Nos1_tdTpositive_cell_5	False	Not-Induced	0.0	ABA-Int. Vip/Chat	0.5355323589062991	True
Nos1_tdTpositive_cell_60	False	Not-Induced	0.012508570420908308	ABA-Int. Vip/Chat	0.4981670742718508	True
Nos1_tdTpositive_cell_69	False	Not-Induced	0.0	ABA-Int. Vip/Chat	0.37844753755772226	True
Vip_tdTpositive_cell_10	False	Not-Induced	0.0	ABA-Int. Vip/Chat	0.7649302607092133	True
Vip_tdTpositive_cell_14	False	Not-Induced	0.008295059706310818	ABA-Int. Vip/Chat	0.3800754300554747	True
Vip_tdTpositive_cell_41	False	Not-Induced	0.0	ABA-Int. Sncg	0.22434471851169852	False
Vip_tdTpositive_cell_54	False	Not-Induced	0.00010414084793531063	ABA-Int. Vip/Chat	0.6966618500260231	True
Vip_tdTpositive_cell_55	False	Not-Induced	0.0	ABA-Int. Vip/Chat	0.7707547282790257	True
Vip_tdTpositive_cell_56	False	Not-Induced	0.0	ABA-Int. Vip/Chat	0.8418681231941424	True
Vip_tdTpositive_cell_59	False	Not-Induced	0.0	ABA-Int. Vip/Chat	0.6808164557304065	True
Calb2_tdTpositive_cell_5	False	Not-Induced	0.01468465751284052	ABA-Int. Pv-2	0.32930834873963827	False
Calb2_tdTpositive_cell_34	False	Not-Induced	0.009479235118410766	ABA-Int. Sncg	0.2985710718385485	False
Calb2_tdTpositive_cell_38	False	Not-Induced	0.06009625507462063	ABA-Int. VIP/Parm1	0.4718522992513034	True
Calb2_tdTpositive_cell_52	False	Not-Induced	0.0	ABA-Int. Vip/Chat	0.3189372980933955	False
Calb2_tdTpositive_cell_55	False	Not-Induced	0.017610433969896356	ABA-Int. VIP/Parm1	0.4183756233670893	True
Calb2_tdTpositive_cell_56	False	Not-Induced	0.0	ABA-Int. Vip/Gpc3	0.3117690681335389	False
Calb2_tdTpositive_cell_57	False	Not-Induced	0.0	ABA-Int. Vip/Chat	0.29661014325411106	False
Calb2_tdTpositive_cell_60	False	Not-Induced	0.038386875782003615	ABA-Int. VIP/Parm1	0.5398345549828129	True
Gad2_tdTpositive_cell_21	False	Not-Induced	0.006664214414673956	ABA-Int. Vip/Chat	0.3674444903943115	True
Htr3a_tdTpositive_cell_6	False	Not-Induced	0.0031913353191601514	ABA-Int. VIP/Parm1	0.5177051117126478	True
Htr3a_tdTpositive_cell_14	False	Not-Induced	0.017486791892414914	ABA-Int. VIP/Parm1	0.5332402557127837	True
Htr3a_tdTpositive_cell_23	False	Not-Induced	0.0	ABA-Int. Sncg	0.2526665222614881	False
Htr3a_tdTpositive_cell_25	False	Not-Induced	0.0	ABA-Int. VIP/Parm1	0.593044806297425	True
Htr3a_tdTpositive_cell_39	False	Not-Induced	0.0	ABA-Int. Vip/Chat	0.6187081868992861	True
Htr3a_tdTpositive_cell_47	False	Not-Induced	0.0	ABA-Int. VIP/Parm1	0.5819447765005235	True
Htr3a_tdTpositive_cell_48	False	Not-Induced	0.0	ABA-Int. VIP/Parm1	0.4590147330167876	True
Htr3a_tdTpositive_cell_54	False	Not-Induced	0.0	ABA-Int. VIP/Parm1	0.7343021206831881	True
Htr3a_tdTpositive_cell_62	False	Not-Induced	0.0	ABA-Int. Vip/Chat	0.4533860041478805	True
Htr3a_tdTpositive_cell_63	False	Not-Induced	0.017085467040765374	ABA-Int. VIP/Parm1	0.4344449423095987	True
Htr3a_tdTpositive_cell_65	False	Not-Induced	0.0	ABA-Int. VIP/Parm1	0.3979810195002484	True
Htr3a_tdTpositive_cell_66	False	Not-Induced	0.0	ABA-Int. VIP/Parm1	0.4623683377799715	True
Htr3a_tdTpositive_cell_68	False	Not-Induced	0.0	ABA-Int. VIP/Parm1	0.2717190206679634	False
Htr3a_tdTpositive_cell_69	False	Not-Induced	0.019281171191572594	ABA-Int. VIP/Parm1	0.3234610787124848	False
Htr3a_tdTpositive_cell_74	False	Not-Induced	0.0	ABA-Int. Vip/Gpc3	0.41170543768570844	True
Vip_tdTpositive_cell_4	False	Not-Induced	0.0	ABA-Int. VIP/Parm1	0.39975594780244267	True
Vip_tdTpositive_cell_5	False	Not-Induced	0.0	ABA-Int. VIP/Parm1	0.3796297401068326	True
Vip_tdTpositive_cell_6	False	Not-Induced	0.009665037604698909	ABA-Int. Vip/Chat	0.3684548438191881	True
Vip_tdTpositive_cell_8	False	Not-Induced	0.0	ABA-Int. VIP/Parm1	0.43912687782611143	True
Vip_tdTpositive_cell_12	False	Not-Induced	0.06337622981540324	ABA-Int. Npy	0.1930113645027722	False
Vip_tdTpositive_cell_30	False	Not-Induced	0.06185606661526231	ABA-Int. Npy	0.26119082506251917	False
Vip_tdTpositive_cell_53	False	Not-Induced	0.0356683020324427	ABA-Int. Vip/Gpc3	0.38102017198511173	True
Vip_tdTpositive_cell_60	False	Not-Induced	0.0	ABA-Int. Vip/Chat	0.29959166600370607	False
Vip_tdTpositive_cell_62	False	Not-Induced	0.012019017111554465	ABA-Int. Vip/Chat	0.3875939619528296	True
Vip_tdTpositive_cell_63	False	Not-Induced	0.0	ABA-Int. Vip/Gpc3	0.19624832893973124	False
Vip_tdTpositive_cell_64	False	Not-Induced	0.008643523033177088	ABA-Int. VIP/Parm1	0.451686673954401	True
Vip_tdTpositive_cell_66	False	Not-Induced	0.01751107669255541	ABA-Int. Vip/Chat	0.4089039060478493	True
Vip_tdTpositive_cell_68	False	Not-Induced	0.0	ABA-Int. Vip/Gpc3	0.29693136381221746	False
Calb2_tdTpositive_cell_17	False	Not-Induced	0.017787165617599566	ABA-Int. Vip/Gpc3	0.3996588114593277	True
Calb2_tdTpositive_cell_20	False	Not-Induced	0.0	ABA-Int. Vip/Gpc3	0.5053600596131943	True
Calb2_tdTpositive_cell_29	False	Not-Induced	0.024172173297698468	ABA-Int. Vip/Chat	0.30151893670192464	False
Chrna2_tdTpositive_cell_1	False	Not-Induced	0.0	ABA-Int. Vip/Gpc3	0.3595579273885646	True
Chrna2_tdTpositive_cell_8	False	Not-Induced	0.0	ABA-Int. Vip/Gpc3	0.3683523830940426	True
Chrna2_tdTpositive_cell_71	False	Not-Induced	0.0	ABA-Int. Vip/Gpc3	0.4774970423405873	True
Chrna2_tdTpositive_cell_81	False	Not-Induced	0.0	ABA-Int. Vip/Gpc3	0.5488681889037216	True
Gad2_tdTpositive_cell_10	False	Not-Induced	0.016682087508114913	ABA-Int. Vip/Gpc3	0.41076414851107645	True
Gad2_tdTpositive_cell_33	False	Not-Induced	0.0	ABA-Int. Vip/Gpc3	0.30320715585067054	False
Gad2_tdTpositive_cell_52	False	Not-Induced	0.01256109396036034	ABA-Int. Vip/Gpc3	0.5469627740950834	True
Gad2_tdTpositive_cell_63	False	Not-Induced	0.023346319430538658	ABA-Int. Vip/Chat	0.4333180306665082	True
Htr3a_tdTpositive_cell_73	False	Not-Induced	0.0	ABA-Int. Vip/Gpc3	0.39263158563023703	True
Htr3a_tdTpositive_cell_75	False	Not-Induced	0.0	ABA-Int. Vip/Chat	0.34314220321517647	False
Htr3a_tdTpositive_cell_77	False	Not-Induced	0.0	ABA-Int. Vip/Chat	0.364584730756376	True
Htr3a_tdTpositive_cell_80	False	Not-Induced	0.0	ABA-Int. Vip/Gpc3	0.42621546244521863	True
Htr3a_tdTpositive_cell_92	False	Not-Induced	0.0	ABA-Int. Vip/Gpc3	0.3429362451149717	False
Htr3a_tdTpositive_cell_102	False	Not-Induced	0.0	ABA-Int. Vip/Gpc3	0.35100477855303797	True
Ntsr1_tdTnegative_cell_55	False	Not-Induced	0.0	ABA-Int. Vip/Gpc3	0.41271827451194765	True
Vip_tdTpositive_cell_18	False	Not-Induced	0.0	ABA-Int. Vip/Gpc3	0.9196316440293225	True
Vip_tdTpositive_cell_22	False	Not-Induced	0.009643849632416114	ABA-Int. Vip/Gpc3	0.49194843638024194	True
Vip_tdTpositive_cell_24	False	Not-Induced	0.0	ABA-Int. Vip/Chat	0.4103258577595504	True
Vip_tdTpositive_cell_25	False	Not-Induced	0.011027198706452232	ABA-Int. Vip/Gpc3	0.5202500561335642	True
Vip_tdTpositive_cell_26	False	Not-Induced	0.0	ABA-Int. Vip/Gpc3	0.8209050189153019	True
Vip_tdTpositive_cell_27	False	Not-Induced	0.0	ABA-Int. Vip/Gpc3	0.6867216748503691	True
Vip_tdTpositive_cell_28	False	Not-Induced	0.009063427463489145	ABA-Int. Vip/Gpc3	0.6556503194901223	True
Vip_tdTpositive_cell_31	False	Not-Induced	0.0172659155648425	ABA-Int. Vip/Gpc3	0.4714473979023494	True
Vip_tdTpositive_cell_32	False	Not-Induced	0.0	ABA-Int. Vip/Gpc3	0.7786970872933285	True
Vip_tdTpositive_cell_33	False	Not-Induced	0.0	ABA-Int. Vip/Gpc3	0.33488344025719186	False
Vip_tdTpositive_cell_34	False	Not-Induced	0.0	ABA-Int. Vip/Gpc3	0.4475261242175809	True
Vip_tdTpositive_cell_35	False	Not-Induced	0.040483764141860966	ABA-Int. Vip/Gpc3	0.38180813922382006	True
Vip_tdTpositive_cell_37	False	Not-Induced	0.0	ABA-Int. Vip/Gpc3	0.8646556203664362	True
Vip_tdTpositive_cell_38	False	Not-Induced	0.0	ABA-Int. Vip/Gpc3	0.444343114329628	True
Vip_tdTpositive_cell_39	False	Not-Induced	0.0	ABA-Int. Vip/Gpc3	0.4312281789527441	True
Vip_tdTpositive_cell_40	False	Not-Induced	0.0	ABA-Int. Vip/Chat	0.28191068355409793	False
Vip_tdTpositive_cell_42	False	Not-Induced	0.0	ABA-Int. Vip/Gpc3	0.3278834064771335	False
Vip_tdTpositive_cell_43	False	Not-Induced	0.04182612868493763	ABA-Int. Vip/Chat	0.3458083251456003	False
Vip_tdTpositive_cell_44	False	Not-Induced	0.0	ABA-Int. Vip/Chat	0.4648693592182707	True
Vip_tdTpositive_cell_45	False	Not-Induced	0.02525459933612221	ABA-Int. Vip/Gpc3	0.3503770431115124	True
Vip_tdTpositive_cell_46	False	Not-Induced	0.0	ABA-Int. Vip/Gpc3	0.5694956426274033	True
Vip_tdTpositive_cell_47	False	Not-Induced	0.0	ABA-Int. Vip/Gpc3	0.5116097082027934	True
Vip_tdTpositive_cell_48	False	Not-Induced	0.0	ABA-Int. Vip/Gpc3	0.5481457446987581	True
Vip_tdTpositive_cell_49	False	Not-Induced	0.0	ABA-Int. Vip/Gpc3	0.42772947790462057	True
Vip_tdTpositive_cell_50	False	Not-Induced	0.009129394765492403	ABA-Int. Vip/Chat	0.38942087243793594	True
Vip_tdTpositive_cell_51	False	Not-Induced	0.0	ABA-Int. Vip/Gpc3	0.43728594348512734	True
Vip_tdTpositive_cell_52	False	Not-Induced	0.0	ABA-Int. Vip/Gpc3	0.38082948905417335	True
Vip_tdTpositive_cell_67	False	Not-Induced	0.0	ABA-Int. Vip/Gpc3	0.3772324785055595	True
Calb2_tdTpositive_cell_1	False	Not-Induced	0.021311220681221092	ABA-Int. VIP/Parm1	0.5008626339566551	True
Calb2_tdTpositive_cell_24	False	Not-Induced	0.020980425181387395	ABA-Int. VIP/Parm1	0.7157302141799099	True
Calb2_tdTpositive_cell_37	False	Not-Induced	0.0	ABA-Int. VIP/Parm1	0.32922212776711945	False
Calb2_tdTpositive_cell_40	False	Not-Induced	0.03694924759858982	ABA-Int. VIP/Parm1	0.7860204089494985	True
Calb2_tdTpositive_cell_43	False	Not-Induced	0.021470806508776693	ABA-Int. VIP/Parm1	0.5042612427237374	True
Calb2_tdTpositive_cell_54	False	Not-Induced	0.02343201039930002	ABA-Int. VIP/Parm1	0.7177831134328398	True
Calb2_tdTpositive_cell_59	False	Not-Induced	0.004386098759413236	ABA-Int. VIP/Parm1	0.5582447543427609	True
Gad2_tdTpositive_cell_15	False	Not-Induced	0.04087534017750883	ABA-Int. VIP/Parm1	0.3853879724731271	True
Gad2_tdTpositive_cell_34	False	Not-Induced	0.041292762120830044	ABA-Int. VIP/Parm1	0.7529342034531294	True
Htr3a_tdTpositive_cell_21	False	Not-Induced	0.0	ABA-Int. VIP/Parm1	0.7837875101861019	True
Htr3a_tdTpositive_cell_34	False	Not-Induced	0.0	ABA-Int. VIP/Parm1	0.8118031952631819	True
Htr3a_tdTpositive_cell_41	False	Not-Induced	0.0	ABA-Int. VIP/Parm1	0.6079486280972184	True
Htr3a_tdTpositive_cell_42	False	Not-Induced	0.0	ABA-Int. VIP/Parm1	0.4474023320798723	True
Htr3a_tdTpositive_cell_45	False	Not-Induced	0.0	ABA-Int. VIP/Parm1	0.6650355953173133	True
Htr3a_tdTpositive_cell_50	False	Not-Induced	0.0	ABA-Int. VIP/Parm1	0.5123464251831338	True
Htr3a_tdTpositive_cell_52	False	Not-Induced	0.0	ABA-Int. VIP/Parm1	0.5474817833834152	True
Htr3a_tdTpositive_cell_56	False	Not-Induced	0.0	ABA-Int. VIP/Parm1	0.646232672544556	True
Htr3a_tdTpositive_cell_67	False	Not-Induced	0.0	ABA-Int. VIP/Parm1	0.5881032124187354	True
Htr3a_tdTpositive_cell_76	False	Not-Induced	0.01189753733661526	ABA-Int. VIP/Parm1	0.30728016738865804	False
PvalbD-Slc32a1_tdTpositive_cell_15	False	Not-Induced	0.0011313940529882193	ABA-Int. VIP/Parm1	0.5366931466952488	True
Vip_tdTpositive_cell_7	False	Not-Induced	0.022865330222784485	ABA-Int. VIP/Parm1	0.5522285445875789	True
Vip_tdTpositive_cell_13	False	Not-Induced	0.015041726967585172	ABA-Int. VIP/Parm1	0.35837072340710835	True
Vip_tdTpositive_cell_20	False	Not-Induced	0.0	ABA-Int. VIP/Parm1	0.7247045761311098	True
Vip_tdTpositive_cell_21	False	Not-Induced	0.0	ABA-Int. VIP/Parm1	0.5969409856276833	True
Vip_tdTpositive_cell_57	False	Not-Induced	0.0	ABA-Int. VIP/Parm1	0.4110553875762575	True
Vip_tdTpositive_cell_65	False	Not-Induced	0.0	ABA-Int. VIP/Parm1	0.3693734319724276	True
Calb2_tdTpositive_cell_22	False	Not-Induced	0.005968887166932344	ABA-Int. Sncg	0.7346305409862453	True
Chrna2_tdTpositive_cell_61	False	Not-Induced	0.0	ABA-Int. Sncg	0.7060490018608729	True
Gad2_tdTpositive_cell_1	False	Not-Induced	0.02786110359690179	ABA-Int. Sncg	0.6301181699331792	True
Gad2_tdTpositive_cell_22	False	Not-Induced	0.0	ABA-Int. Sncg	0.6891453291911823	True
Gad2_tdTpositive_cell_70	False	Not-Induced	0.0	ABA-Int. Sncg	0.8824306883984558	True
Htr3a_tdTpositive_cell_36	False	Not-Induced	0.0	ABA-Int. Sncg	0.4097310023737714	True
Htr3a_tdTpositive_cell_49	False	Not-Induced	0.0	ABA-Int. Sncg	0.9162272321262855	True
Htr3a_tdTpositive_cell_103	False	Not-Induced	0.0	ABA-Int. Sncg	0.7760475976859755	True
Vip_tdTpositive_cell_2	False	Not-Induced	0.024366060283250706	ABA-Int. Sncg	0.666767000683107	True
Vip_tdTpositive_cell_3	False	Not-Induced	0.0018413081491868452	ABA-Int. Sncg	0.7269270002062697	True
Vip_tdTpositive_cell_15	False	Not-Induced	0.0	ABA-Int. Sncg	0.5538811077201433	True
Vip_tdTpositive_cell_17	False	Not-Induced	0.0	ABA-Int. Sncg	0.6738341624434669	True
Vip_tdTpositive_cell_23	False	Not-Induced	0.013042447787733289	ABA-Int. Sncg	0.5292451193262543	True
