# Supplementary material for: Identifying gene expression programs of cell-type identity and cellular activity with single-cell RNA-Seq
Source: eLife. 2019 Jul 8;8:e43803. doi: 10.7554/eLife.43803 (PMC6639075; doi:10.7554/eLife.43803)
Supplement: Figure 4—source data 1. [file elife-43803-fig4-data1.zip › Figure4-SourceData/Figure4-FigureSupplement3a_GEPoverlapORs.csv]

	ABA-Exc. L2	ABA-Exc. L3	ABA-Exc. L4	ABA-Exc. L5-2	ABA-Exc. L5-3	ABA-Exc. L6-1	ABA-Exc. L6-2	ABA Sub	ABA-Int. VIP/Parm1	ABA-Int. Sncg	ABA-Int. Vip/Gpc3	ABA-Int. Vip/Chat	ABA-Int. Npy	ABA-Int. Pv-1	ABA-Int. Pv-2	ABA-Int. Sst-1	ABA-Int. Sst-2	ABA-Int. Sst-3	ABA-LRP	ABA-NS	ABA-OP1	ABA-OP2	ABA-OP3	ABA-OP4
Exc. L2	102.2056277056277	5.294092373791622	2.514081632653061	8.003887269193392	0.0	0.0	0.0	0.7191071428571428	2.0845762711864406	5.1307788421491045	1.8757251908396946	2.514081632653061	4.013714285714285	0.0	0.0	0.0	8.465659340659341	0.0	10.754897036664993	0.0	2.271493395997083	0.8891218872870249	0.0	0.802317880794702
Exc. L3	3.3021505376344087	175.60973370064278	19.32967032967033	3.060515873015873	5.232597623089983	0.0	0.0	0.5701058201058201	1.6526768899650255	1.9729036395703063	3.045657568238213	1.9931972789115646	0.0	3.5087068227233797	0.0	0.0	2.10121181088923	1.6814449917898193	4.427536231884058	2.10121181088923	4.267549870564946	0.0	0.0	0.6360769473352255
Exc. L4	0.0	30.49907120743034	198.4030330882353	0.0	10.24948024948025	4.991543555781966	0.0	2.2297990297990298	1.530533399800598	3.74687785561986	2.8172215843857633	0.0	2.93110447761194	3.245542200501915	0.0	0.0	1.945920303605313	4.898325358851674	0.96036489462095	3.993186242699546	1.5759614843178107	0.9905581550802139	0.0	0.0
Exc. L5-1	13.147435897435898	0.0	2.8583024118738405	4.388849431818182	3.644037780401417	3.730050159598723	14.16126255380201	0.0	2.3699922958397535	9.076583210603829	2.1325468424705067	0.0	7.084677419354839	0.0	0.0	3.7418181818181817	0.0	7.712406015037594	3.0600150037509377	31.016970458830922	2.011025951324459	1.0136974610625133	1.873136058100904	0.0
Exc. L5-2	0.0	0.0	0.0	287.93023255813955	7.7368421052631575	1.852914527333132	3.2600422832980973	4.669447018844609	2.425305478912101	12.841666666666667	2.1823184803834548	0.0	19.398198198198198	5.187947745469869	3.3363980530016226	3.8291472868217054	0.0	2.4675220529270248	3.1331285202252945	0.0	0.6775090129101126	3.468138924019846	0.0	2.9570731707317073
Exc. L5-3	2.3645973476840285	9.59782044628957	0.0	14.589299763965382	552.5	5.907573812580231	6.752599890530925	5.768643663539513	7.763666947014298	9.298717626351522	0.0	0.0	4.685333333333333	2.511219910240718	0.0	7.947232947232947	3.083520880220055	5.096894409937888	0.0	9.916644331278478	1.4660160334611363	1.037920489296636	4.055183946488294	1.9178927384907452
Exc. L6-1	0.0	0.0	1.587445104624128	5.0162800162800165	6.3963636363636365	236.440813362382	16.882030178326474	2.420883534136546	4.121809225257501	4.936805462578659	7.890604890604891	6.810526315789474	0.0	2.7853415021556613	1.8107153370621136	6.572673901441025	11.332923832923832	4.194805194805195	0.0	3.426978818283166	1.0302192740003686	0.2745398061853758	0.5065806018945427	0.5065806018945427
Exc. L6-2	2.421094057457694	3.0577876984126986	0.0	14.95524193548387	12.35	10.767543859649123	240.19433198380565	5.925042867641055	0.0	0.0	2.2344601962922575	2.9948979591836733	7.440120967741936	2.571219715956558	0.0	0.0	0.0	2.5264778325123154	0.0	0.0	0.9506251324433143	0.0	1.9648326715825297	0.0
Sub	2.6579252390611416	3.371698459280998	3.300915948275862	11.060446977651118	16.569077172153264	12.577953296703297	9.34984756097561	42.69718225419664	5.7495496906570605	1.0486218113336758	8.13259423503326	4.486590389016018	6.369270833333333	0.9095301813856675	3.7761699507389164	13.01642819289878	8.808908045977011	4.792058270676692	0.0	1.116821578275925	1.1383909635052551	0.9554444228652813	1.038706896551724	0.6842150097964051
Hip	9.664498324462842	5.678344317262111	0.0	13.758986775935929	3.4058171745152355	4.427898550724637	4.559005442850074	1.5548451677483937	1.0816560734463276	1.2912457912457913	5.239643957548784	4.080784574468085	3.1521105010295125	1.1199744152046784	0.0	3.498435277382646	2.8098398169336383	2.243661327231121	3.619624613922547	4.30675707271452	2.2781246647355435	0.9368898394027605	0.844203532086029	2.2018164575430403
Int. Cck/Vip	0.0	0.0	1.0415816326530611	1.5993489583333333	0.0	0.0	0.0	0.0	65.88342044134727	118.86414754835808	35.44292803970223	43.19045608108108	15.45864218328841	2.7773153753026634	7.900805152979066	5.828584995251662	8.652954224642064	5.751351351351351	0.5418894830659536	2.2387650712458895	0.4810970342643248	1.9813109198584058	0.0	1.7427968062948391
Int. Npy	1.0019638327469111	0.0	0.0	1.9031559405940595	0.0	3.301797540208136	2.822758620689655	0.3544908062234795	15.27601246105919	5.216836734693878	15.03266924747427	18.8183908045977	293.33153846153846	4.506343077771649	13.23673579315917	0.0	7.110506197150469	8.20976076555024	0.0	0.0	0.5772971854304636	4.146629877808435	0.0	2.539772727272727
Int. Pv	0.0	1.2406957928802589	0.0	1.8658980582524272	0.0	2.3863991662324127	0.0	0.34754969949144704	6.637709951237132	1.202804746494067	0.0	3.7957920792079207	7.363230240549828	108.08451308451309	31.480153649167733	3.2564917859035507	10.183552553620098	1.0251088048208905	0.0	0.0	0.18041804180418042	0.4252203633747077	0.38777084806789686	1.614046822742475
Int. Sst	0.0	0.0	1.3325010855405992	0.0	0.0	2.6217820366132725	1.4851305609284333	0.38111068895643363	7.314308441881277	4.12684894666069	7.794181818181818	4.170176630434782	6.826260562726344	0.0	6.508672050840725	152.62190547636908	146.63095238095238	22.55698529411765	0.0	0.0	0.40552175097629645	2.3021310625054032	0.4252148795265605	0.4252148795265605
ERP	2.112299000434594	9.198364265492293	5.605201081640872	0.9631470959595959	0.799685163321527	1.2201597744360901	0.6990932047750229	1.121237261869355	3.9573567708333335	0.6208550147944087	1.440436639772188	0.6272418058132344	1.4991359447004609	0.5384990253411306	4.677796967952409	0.0	1.3437431030677556	0.0	19.069233954451345	0.6612360160747257	2.0074370591034154	0.9115192959620783	0.20013044350792694	0.4036629171796212
LRP-S	3.214097288171362	1.5573843700159489	15.597861645256522	3.6110346184107	0.0	0.0	0.8360487404162102	1.112691506767812	8.822912270123606	0.0	5.639703612225996	3.1529867613819826	2.4296473639583023	0.0	0.8556318296441581	0.0	2.4544358080943445	1.2844268774703558	126.98063422900024	8.18644825018615	2.3188039480834606	0.6696164183864061	0.0	0.0
LRP-D	1.0121666666666667	3.358530125800044	12.626506024096386	1.936984126984127	3.3284193284193284	3.3996773967318887	19.42506768593725	1.6972387210918742	2.1345630215195435	0.611437760691492	0.9335384615384615	1.2545360824742269	0.97128	2.2122122122122123	0.0	0.8086898839137645	4.236317254174397	0.5211013896037056	19.45744637048627	4.236317254174397	3.585574005270788	0.7795061728395062	1.0193165945559228	0.3975083056478405
Syn	5.225847819891707	5.456610833927298	5.339640739448901	1.5224454365079365	6.887491578710981	2.6253163193883595	4.689048302247729	0.8697363337840448	2.5497080088987762	4.148035230352304	9.576802507836991	7.766576086956522	5.007854654736699	0.0	1.130952380952381	1.297989417989418	1.0452295613585936	1.701008695652174	1.5897122929380993	5.641923006078468	2.785877895461982	0.7065834194253545	0.9710483870967742	0.3163828445285399
NS	0.0	2.0680443548387095	8.785013380909902	3.110131048387097	21.714788732394368	8.658424584952314	18.785060975609756	3.134867054424595	13.719866071428571	4.117430578788893	8.334238392614717	4.160216325840798	3.220983606557377	3.5665167561294067	7.333928571428571	2.6516129032258067	11.92948469585432	9.461976600985222	9.878787878787879	53.800327332242226	2.1930116472545755	1.0901654411764705	3.5023721360796114	0.6463896603289895
Other	2.5541709489551216	3.2950191570881224	1.1891004106009706	1.8571483935976436	1.529231359018593	1.3393018018018017	2.430691056910569	0.679690390349	0.9806557714050776	0.5734933973589436	0.6533567354102676	1.8309708068347252	2.4439935231302137	0.753600909703504	0.661923875432526	0.0	0.3015800898581453	0.2413186012627489	1.2581278175550252	2.654159960037742	3.7173346452772944	0.7318981142875314	0.3713560568324676	0.4668962117115684
