# Supplementary material for: Identifying gene expression programs of cell-type identity and cellular activity with single-cell RNA-Seq
Source: eLife. 2019 Jul 8;8:e43803. doi: 10.7554/eLife.43803 (PMC6639075; doi:10.7554/eLife.43803)
Supplement: Figure 5—source data 1. [file elife-43803-fig5-data1.zip]

Archive with 8 entries (8 files):
- Figure5-FigureSupplement1a.csv
- Figure5-FigureSupplement1b.csv
- Figure5-FigureSupplement2.csv.gz
- hrvatin_visualcortex.csv
- organoid.csv
- pancreatic_islets.csv
- simulation.csv
- tasic_visualcortex.csv
