# Supplementary material for: Identifying gene expression programs of cell-type identity and cellular activity with single-cell RNA-Seq
Source: eLife. 2019 Jul 8;8:e43803. doi: 10.7554/eLife.43803 (PMC6639075; doi:10.7554/eLife.43803)
Supplement: Figure 5—source data 1. [file elife-43803-fig5-data1.zip › Figure5-FigureSupplement1a.csv]

sample_rename	Exc. L2	Exc. L3	Exc. L4	Exc. L5-1	Exc. L5-2	Exc. L5-3	Exc. L6-1	Exc. L6-2	Sub	Hip	Int. Cck/Vip	Int. Npy	Int. Pv	Int. Sst	ERP	LRP-S	LRP-D	Syn	NS	Other
B1_1_0h	101.24716449528613	109.92840176932101	74.2152676837424	87.47236185567367	39.11513160320825	78.22846755972104	34.15455581169552	158.81887109787877	30.285648505027844	11.295583886597719	13.061646555031631	16.7213904762814	42.80088156141651	42.94114385888308	6.444875377798869	8.683563280040985	24.66726665606764	92.5822221945499	52.04925638525653	116.28629938652132
B1_2_1h	38.08606855490488	46.75332142891134	43.89257049254843	31.64911532755341	14.133537007210188	26.360423499411326	13.165234635938223	30.48058481113977	15.330390297600324	5.670955670244182	5.984710484542701	6.2719915775587305	10.090487342379669	11.273737382014287	24.60555192311699	22.291973831475936	52.30129404441965	39.35780359028815	15.254812360710376	26.04543573803134
B1_3_4h	41.6615632412198	61.77347995170104	63.97979846208902	23.45869608684525	20.93677054107558	44.43897777039848	6.676224989380457	25.706753695927677	12.74456944107618	4.011030510438104	9.484083339151843	12.846683957798946	13.143431966569525	14.603425886630701	11.969418403192847	65.99454096445426	78.86910882831097	36.892161265345266	20.073135744832435	38.73614495356153
B2_4_1h	64.95941978641098	68.6694128738912	54.187503271828135	50.03999642493849	21.517512636579465	41.34120679452741	13.427763568722911	80.67956920276484	35.555504700408775	8.73331669658843	11.836811631570566	12.556650072694978	15.643439888351555	14.603119810169988	40.060927492967544	16.471711504278844	46.44847907464345	80.11424058282613	35.51797598834893	89.63543799748726
B3_10_4h	92.9818639926689	115.05375822286314	104.40110637028582	65.65475957971022	18.396862320752604	63.963408272969	9.940332730956536	65.34705623319398	26.598691945595313	7.23075043698914	9.30017557420336	6.236760369365859	14.663987504561407	19.672020704615576	37.85011647614481	71.15210531183803	92.39642818730859	62.38034618138718	37.134408015585635	81.6450615690047
B3_5_0h	45.56787087313633	85.86278479317004	112.06889752044593	75.51448185503887	27.175168863145725	58.99198256087875	16.149962365271932	118.05589192437476	23.889292034809827	7.300728256702044	8.483420068948007	6.505007274958482	13.448969671483537	8.144782009186594	25.21967434991373	4.603409387433173	7.656555003512987	44.63128346689728	41.24852151693629	76.48131620375537
B3_6_0h	7.497343471970599	20.969898754339148	22.251190527925907	15.112736461321921	5.5765965103445225	12.636772718393956	2.08921783383893	29.667019350345154	6.630980712767862	1.8566382738293994	3.611917210580638	5.698145391284349	2.796424641043617	5.112058336343597	1.7751955950387133	0.8715890398426349	2.264401058468454	17.23978836106119	9.038160606973088	23.303925144286293
B3_7_1h	42.089515136569084	46.608465045842934	48.652875886157624	34.58845906519826	13.613351627802478	43.5579156349249	8.294860976535416	59.88409779426114	27.181027853898357	6.939869543268397	12.377112166780883	11.789091250375835	13.339186082409775	21.204737829055528	48.28272594302477	14.036030409076082	38.314145820214634	46.012507427143845	30.217999180334473	66.01602532712549
B3_8_1h	36.007833159217455	45.63462234715376	43.934242973742066	46.181555346184965	14.510693113829138	46.05378365787393	11.120415301231283	72.12144293885146	42.86427807133009	7.040691320441707	11.20733491658269	15.411239021137911	17.25921518708046	27.6011917657926	58.304489535493076	22.312674411767155	50.75670730138468	63.877393083522854	32.74087082022283	103.05932572715979
B3_9_4h	42.732756646557526	70.41981411001312	71.03327668137972	58.67860772738136	14.498431128241862	42.504478980548136	13.538439898444663	70.13281611020501	16.495710211466225	4.709422816878116	6.747251992631113	10.304880739945899	14.512480826982545	14.991698752685716	27.00123737433457	51.137732413852596	75.25236392456623	41.763861940797625	38.63070907141934	47.91402865166882
B4_11_0h	69.79854398052359	68.77983221613476	67.55297669981155	72.51668719921064	13.27715787826846	44.03050494967719	18.67800832266468	107.99951857748755	24.924502999251796	6.944727050225403	11.519473400850588	9.022691285903944	8.60673336615137	11.34703054810192	1.937223852087485	5.594086121663629	7.327032812633972	56.479339768035054	33.70199370753718	83.96193526377931
B4_12_0h	31.431792403851563	33.44126231925477	35.88109917373743	30.189736334417574	5.345408444871012	22.869959292548348	3.6615526232252127	36.81808100810741	9.14904309102267	3.2342402764829714	4.237702253407918	3.8129696917496303	6.5950166894027555	6.9590967278918665	1.5449417926047964	2.3472353955776244	2.6206647889589	25.56050799683531	15.110521714487254	39.189167981565014
B5_13_0h	73.7633717529424	65.31754254469739	65.31448665234826	62.8215651358226	15.50095259984942	55.241030175629625	8.905100013190317	70.84702973012308	24.68253939591867	5.963721280009697	15.018287608441263	7.403940278396834	13.025317975088903	18.40594507292284	2.318922388040766	3.744792364104692	4.1260740896123025	45.73341940718911	29.637703542783886	59.228257992887926
B5_14_0h	57.47987663608884	43.21328752871311	41.70575539992769	49.269906943505156	14.832261057851166	33.76564881905431	4.347318964914755	47.78360620707446	23.142581420636425	7.670578801318405	7.407413367295115	3.7156349177732686	8.974233871700811	5.4983627723986634	2.5406580031129873	2.162306733201901	2.817573451256208	27.878872641180767	22.551843580088423	36.242278882907506
B5_15_0h	161.41417039405113	130.54352425260976	84.31482822165714	92.19276944105918	34.060052452077834	38.93029964788928	12.75106258670872	75.6173433374542	17.892211016927057	24.48396875488104	7.245287293633472	5.100354901588959	19.200970260218664	15.930706773490192	14.021396971449889	8.348106853928751	7.878681248747137	38.21743589634726	43.36474854575038	59.49208114952986
B5_16_0h	56.88551803407626	68.61804651547645	54.619211273425286	62.32854583164551	14.877030944262845	29.73546196104107	5.594837600845423	69.79484569778685	17.26096445017174	13.656717886622518	5.872123117323566	3.123485294076825	5.17162193412966	6.6345671398788895	1.4418085784260724	4.803259262438606	4.484575771774826	28.484088470114095	25.980281480235522	52.63300875624811
B6_17_A_1h	33.21578211525393	26.014106698559043	35.27628512800794	26.167606245421634	15.454718367341833	23.89161718438696	8.41833114808483	31.413150235466478	10.375419415017697	2.8112468886868176	1.778019124244269	3.6999114755054725	8.288288281020934	4.366475869273261	40.46886583351617	3.8936058812503314	7.569809558379034	21.63238808286842	14.4274543108663	18.836918156848643
B6_17_B_1h	41.47723298519196	30.181098231183345	26.593277132418304	25.476585747429567	16.848098702799575	19.50791488813837	5.512160948462116	32.300927851479436	9.984077771114631	5.485765141865515	5.722379280606295	5.046315212110577	7.174943628594749	10.648251059287777	27.92783919447078	3.5008028407335545	5.833306056343222	24.383905482057052	18.988315580624874	15.406802265088336
B6_18_1h	36.04757193488301	45.48737384099454	43.13380931772065	33.13634183863064	14.809593900953246	27.931777123176808	9.684135621870693	27.994546178667367	17.722497408480837	12.744508903456715	4.347841237367332	7.035509314389796	9.1444482961959	8.530513635504947	40.4443313507098	6.753098132774893	14.01400292219383	28.288253972151935	26.292150388143607	22.457694681733475
B6_19_A_4h	31.637539058147134	33.057726897644386	29.93500517942406	35.916203589657044	23.72388876616349	28.629826492750585	12.693665280433638	38.65706337797694	16.98281396121005	26.6569624858019	5.886255993061838	3.1098242183672746	7.76333696073877	9.162911411340746	2.711809525859311	23.490705935854365	26.86105236621784	36.68084729745314	30.738062394765304	25.704498807132136
B6_19_B_4h	32.87069307506289	38.07007499637354	25.387471492803893	31.10118941812606	18.976844561756987	23.86682944673751	13.163651259690885	40.518363845067334	16.075811541446285	24.66581512358447	5.597211763281072	2.9790243951263475	7.037676245085586	11.942970998533987	2.18104087448309	28.200145640546975	34.87819211425648	30.507107259855612	26.317177663868215	36.66270828431276
B6_20_A_4h	37.6807819814693	40.474537200020464	33.58323393761253	26.361414094902038	9.831797659613908	25.748181706411586	9.265082895460871	32.669712145052785	14.048878977260152	12.795209143475484	3.4233665803408684	3.865468859028928	11.729388118661468	8.619444106414281	7.81055795440471	25.5487274190711	25.998269640846388	26.199903383410685	21.23000618395681	42.11603801258571
B6_20_B_4h	34.384409378454656	42.52172260663806	36.89037259699944	25.491586387023478	10.387741066595616	19.800241853735056	4.915932168215696	30.45906986670611	11.933875607915798	13.859210958112952	3.422726056836773	2.1731842906189813	5.894393898130416	5.62656989201917	8.511048347825586	30.07829619914961	22.196786752157955	23.341392188844726	20.41072824210926	38.700711641910644
B7_21_1h	18.729909396522945	23.227733452851353	21.799590144313033	15.835004777237165	2.9016087278837035	12.460919941333621	5.131856306516876	25.782434803360587	11.817943938183747	3.025802415962577	4.7754507286143655	2.1673514731454486	3.731464657014753	3.8734362388797616	23.13008818572004	2.314502179130621	6.196378358991542	16.52157323126358	11.642677096694714	23.93427394637953
B7_22_A_4h	35.420815980963795	35.03483254232157	30.1559527959341	22.812925174436703	7.308087387948731	19.437825403284023	3.3839654843191456	22.236914498899715	15.984435750282174	3.5206557155483202	5.115066449453743	3.708482225608339	2.7300918840850654	6.336668587511174	1.4911634275584018	38.65852349473886	27.19472793302155	21.68491000447601	15.197640239643528	37.58631501996504
B7_22_B_4h	24.345031632807228	28.304457984816676	23.724421739324416	19.249073801342103	8.448338095343734	10.97748000576403	2.4487044556902364	15.076999818883799	12.011894986357674	2.944523747315216	3.021065042368145	4.298502776724612	6.198234099117377	4.335780229963601	1.0353416460193021	28.48233524582417	19.747847191299382	19.51151120567109	10.29493792731534	29.543518368051867
B7_23_A_4h	17.418618735854555	23.965669709330854	24.412585732083613	18.156778126974427	3.3692512665648238	13.167234132567295	3.334726984762737	19.30075741265407	12.401642009656229	2.562119101853942	4.455520945138609	3.2715601740491675	3.4287074477336144	4.7782181190433874	4.726339530442047	17.085259209889195	17.261965729788063	16.8513527231241	15.804688735675052	22.247004172814194
B7_23_B_4h	15.092774453233474	25.16276916110358	24.332412107387146	23.2382413384524	4.20626513576798	15.368334595710879	3.454329378762574	26.3810846516863	12.019406670341121	3.2162678150671953	4.04204123513432	2.9806261045450255	6.502327122138559	4.22839698263155	5.15432084125754	18.557894091549603	21.014124927433915	20.884432732304656	17.30163420456298	24.8623164509292
