# Supplementary material for: Identifying gene expression programs of cell-type identity and cellular activity with single-cell RNA-Seq
Source: eLife. 2019 Jul 8;8:e43803. doi: 10.7554/eLife.43803 (PMC6639075; doi:10.7554/eLife.43803)
Supplement: Figure 5—source data 1. [file elife-43803-fig5-data1.zip › Figure5-FigureSupplement1b.csv]

organoid_part	Musc-Im	Musc-T2	Musc-T1	Astro-1	Astro-2	Astro-3	Astro-4	Astro-5	Astro-6	Dop-1	Dop-2	FB-1	FB-2	FB-3	Stem-like	Ret-1	Ret-2	Ret-3	Ret-4	Ret-5	Ret-6	C6-1	C6-2	C7	C8	NE-1	NE-2	PP	Hypoxia	G1/S	G2/M
Part2Org22A	52.939079934308914	15.618175947426197	20.262899824434363	35.16048522939142	226.9284391450426	256.96214068427776	91.8154981752094	29.14521782792942	46.365661413919035	40.73638587021507	86.84447755659528	10.950693915837107	98.928246603287	12.474713273753286	21.012686074449377	23.098446499063986	78.00721459603646	122.3433756774927	105.59290390978495	109.76887339911221	31.523713110445943	64.96378063923127	31.90183831555135	20.396932605563773	15.67058365967711	380.9065572521277	28.380189531455184	153.01079521184678	81.86796892733123	34.77689672881721	28.645128460386648
Part2Org22B	260.84647059628776	202.24518030252264	36.03265985028385	68.02070049115139	168.5548994102089	103.98418278155182	28.11153502522082	34.06073913251679	27.824113207011166	18.0650825077782	126.07807169358954	16.84699399786291	56.34209705521225	21.97478369587887	20.51951029517988	21.60118470241893	25.322431849686755	112.89578943080218	26.532913923159914	36.4365104414055	24.496826009998834	13.600003918921724	9.019021484290104	17.644618562814927	8.97042269258542	520.4327648285517	63.28214645530678	694.1874185124169	95.12681351961892	53.24509125918018	42.69902236658265
Part2Org22C	57.640516926472145	31.34956443793795	26.61143561525759	335.9822526884577	386.63667408077	173.02517857763584	98.22195041162755	67.2177588283257	86.53575065740911	31.535979602109713	95.00762719814185	36.707643759973664	60.482457073497905	48.21518639806148	23.054665174985292	45.560617292449095	39.13425008069618	213.1632153782622	30.614934467982433	58.165327615395356	68.4597515827895	33.626336856196765	14.951599699595375	16.737130078916852	11.765358032729583	495.47076367036215	46.8580924694138	191.11171331633724	168.08441046504527	34.326593572427434	28.74526399073596
Part2Org22D	59.64322011279178	20.013560792225032	20.19056673985792	67.98836373868453	265.4821107466889	147.88701241971143	117.98836577166337	59.38961753943045	85.35103885672177	48.96592744472301	85.09119524184099	17.11785408165695	43.15764327263647	23.173362095071823	21.89924999493935	14.043365276382213	29.821840928187157	72.19633951090165	28.463775837559165	92.4459537567397	30.15271095563815	85.54376083114089	39.74067450633655	13.722652928672996	13.014190239319044	471.78078844477585	71.43675764190324	196.8633774088846	114.27820289956418	43.75095208359781	35.40556790175283
Part2Org27A	69.94683381932037	32.32231425115364	30.216157118981705	16.324552050309062	22.943544809184605	22.892026573104125	9.03684769104048	34.5037804929989	20.451348914270266	18.257697092598715	254.17364246014222	8.137550144435075	23.886647840933016	15.789382424099765	16.46863232456119	8.29985693246625	27.442486556329357	10.871485398364344	13.70048009788683	98.04159585648577	16.04704011864687	74.84715830927519	53.16349611507795	22.0272439064853	9.909566035786396	500.6834276297716	85.25754971936877	234.33838960360927	138.92453776072776	46.489844162715485	33.604883789870165
Part2Org27B	46.556282393130346	25.855540695091804	27.09544859522225	486.6723629090624	147.08056104970717	65.95572618861348	116.0274430586494	111.01466857037086	139.96582479354737	14.512001083750267	177.63755374437062	37.20997130757581	47.70387604961641	79.49950198710951	16.48474038623271	75.45012776252109	43.27153014169729	86.90755868385986	22.229804258855907	29.329506898030267	31.465759506695107	25.895959196483208	38.072231482409	45.79762961140499	14.138532223412591	425.5622346036324	104.3948490705502	182.45442266882065	148.33275948904333	41.93357949326182	26.492012097271502
Part2Org27C	11.492889611750487	3.5584782168884788	6.71277613564403	12.318425014262472	24.46184728671576	31.169670958238246	8.005981099657044	10.205933678096422	17.79574143147686	35.6994599514951	7.760406988742788	65.79193737262332	107.13077905239746	24.559404114450988	21.833890930946033	121.64211657663749	539.9832123566708	200.43095316219978	816.2564615342935	14.703715428345497	38.070969114383175	6.5655438097734455	5.91414858761855	8.115336650256161	1.6999777560577631	7.369067049386633	8.617495895313052	16.558897810490016	27.60865682335394	28.64044524533347	16.32538035650097
Part3Org321	94.9738950849455	47.79674577134282	25.550006073390303	61.98499694927238	168.4050134174641	113.62177312186083	45.40348371843207	82.61038081278961	38.80415320316278	25.96434366248785	60.1070552732476	61.68173498295744	179.9145066955193	75.49706722580476	21.313943019904034	34.9374698698664	55.885138742198066	134.764351450482	171.53367813588684	192.28121285711703	36.806928842249654	17.539520164805868	7.227300780522326	17.601425141920622	9.795482457684326	318.4080520615048	30.93920778859491	304.31286187184	98.95232689291718	37.477434304470805	25.908509625358533
Part3Org323A	2.0182737017024444	0.46248897323714516	0.4086195080605209	33.67151803061795	14.673082408739653	38.264845812564054	1.0384803054662257	1.3708512569237519	0.3776922497790557	7.099888847352811	2.8065620255012718	40.039347108286584	109.2120021408767	168.57527157025652	4.690961881565469	33.48225128304089	48.24398565164658	45.97922908109777	80.38021966686885	10.55283395579188	6.073609669565778	2.3494207006692833	0.7530351076555661	2.290211516386292	1.2178019119238703	6.337044158375169	0.5526503106833172	16.232399797747476	5.198079802269331	12.36792693844657	12.279414626901193
Part3Org323B	1.216475467270485	0.3693073298358682	0.3028629099828476	25.430381816784546	9.74783119728958	20.70190816990762	1.0927223935319461	1.389458637145996	0.9989128652408666	2.900480170621925	1.7631400272397486	36.13720219612961	54.166009112848236	122.94337530814794	2.6558965198184277	21.592605157071674	24.533602074215516	30.046865548228244	37.49631880200483	8.197220159311744	5.791047624681468	1.4858617550295226	0.48682200361168887	1.4562192953194741	0.8937306416575087	4.503754528263605	0.3852251056199655	8.106455661040687	3.2248997783947875	7.387679777612263	10.59572796614128
Part3Org324A	14.963014470671324	4.373539442844083	7.4420644815289885	26.24546263524895	34.29612300333135	25.689261274223664	11.756617735090481	12.610935752646416	15.507900480402121	10.753712547955704	21.084812579451523	121.15834677263427	567.6614212468044	147.92782207114536	31.3747977212175	21.64759164481479	25.351120751770257	28.69339772229587	10.528394865705563	15.0851113094273	15.151866054972839	5.238064798415837	3.849786131485884	4.786313313810911	3.059902485773868	35.140583923125654	7.538435549598302	92.60101697795568	39.60235764539194	41.32168063276623	30.558543977493354
Part3Org324B	15.33268456249902	4.8235380617926955	4.801718226354207	30.088140530934634	36.709605896327105	30.623788827499027	14.68960478155913	16.28399430245977	19.941822288361664	11.628213707957128	28.467551652739626	125.72344441483023	593.9721131951053	160.85635611027368	37.173420691430174	22.036973914512686	26.523948570826978	32.18755175454765	11.72879360345888	20.622127886770553	16.19936835232517	6.23926175921083	5.900513850002389	5.256461861261954	3.5644922566476067	50.11416843662574	9.204615894332955	100.62017121987171	49.40399383443672	45.00556984772789	37.2759897073166
Part3Org325A	21.7633980290785	17.157696015236116	19.332451297407694	60.659578446226035	19.12299627143477	5.9094168053232705	14.126388600154772	35.66742618730431	51.47667891954686	12.305225417734777	22.599449907119187	469.9165528683854	147.4552628097627	583.5159658408804	21.90151432661623	36.34784715409933	75.56324994730036	35.89602269393526	129.6631557022575	31.198118180225006	24.547366251713118	10.259296832706024	15.283336781503566	6.664215939855713	4.426606559396745	33.812016276888755	22.050432965977972	70.05015238220864	53.910135854162924	73.00236357966716	65.41568115588989
Part3Org325B	22.862057944422357	14.479278361403804	16.069130096485402	79.24242701270272	23.627722289074434	8.135116541336709	12.242085529227614	39.01685155282158	56.628917016315434	19.267985111408628	33.91818074528698	528.1660750402839	204.6907896971213	772.9414564245504	27.535401363188516	44.01364782461577	106.6037912741736	45.80022021386805	203.27251822535226	44.887849733393786	29.599602421091603	12.460600403279622	17.421838705098217	9.18175007770527	5.892783751273406	51.394762068043015	27.477699309395838	89.79159752526601	71.20065765124492	94.02865425125137	84.14855183931738
Part4Org1	93.27108243190763	24.802895223191946	11.161300888005524	52.0857726826814	28.6495594725017	31.436430496030457	6.471107267691094	26.89647946277626	8.995806488174651	18.38248349000861	56.48668298313041	15.843599967753866	33.540579198583785	21.66607573547214	9.177702831339518	35.38515090088477	22.3083485296927	37.48919102725564	12.799976666675871	15.70698757144117	12.54211404482768	3.8287496419503313	2.928862075773214	6.0132081171821765	70.99402114978372	325.8565084701471	99.73891409592632	314.69351330027814	57.368322682822125	46.72861833394667	23.749954772163125
Part4Org2	64.59791137440115	27.85257391171316	11.303186054993786	33.026749856037476	45.307109372955075	85.94158638192368	26.14177634454524	29.47470546003028	24.11080300334411	10.494117274296599	76.92823869261397	7.218890036564438	25.173813175952983	13.877273270754271	8.179763031629598	12.362740394191253	19.873866293193835	14.355786837556632	11.670932225028226	18.05271984881667	9.40025080405383	8.301574524788382	7.727333574481116	10.919419066561526	4.960291316312176	322.67168258745465	115.0609357188767	392.36594327875275	82.34960190952289	50.17418099335992	23.12424338529415
Part4Org3	68.00528526880494	26.489013151923885	12.847929255732074	34.1337694199673	19.099155218078	49.181873985902044	8.705285370449614	14.038545954409178	8.696787633808933	50.41096033289924	110.00933462543696	8.252830889488088	25.174174657988782	15.855225681640134	8.253441812962391	9.33217754265751	13.464304520754052	13.530949649446095	10.108491671720232	11.558577466369101	15.432003736539562	5.759629950535706	7.700400187648615	20.906076081383535	105.31569087134947	289.6226178534963	206.33882608689404	376.50825153612476	61.69747455776646	45.346531001871654	38.224384025950805
Part4Org4	75.88139726276962	22.93656826805012	9.141688984042133	49.92544155017988	59.405722662795185	88.577002949855	35.02035361766282	31.344548391144787	14.700049262949033	61.86035842169122	129.93369017984344	10.105039799322283	31.295813287171182	14.102390767160134	8.774625668514922	14.87474035469555	18.084362413267723	26.220424682055157	13.826237144863407	15.517988067606126	16.991959580293045	5.84296651968131	7.191550034106236	33.23955509120879	38.67387101505336	402.7477602946511	223.53466118070003	475.9668253602979	104.6964012305179	60.44171890537503	40.14428705247591
Part4Org5APLUS	55.86898178622486	41.14509902789577	13.590651478343368	116.92891450383068	42.05319998286266	38.52139502673956	18.31095980428731	42.227254995817106	18.077387496124608	44.10489865013276	59.79910775532743	20.012144985678663	22.25095535594273	44.635389099252905	11.39880707450748	30.57397348288694	18.332523637495406	30.140190378629256	11.9217746582135	11.793036738200119	14.300233439809258	12.42559487718115	11.233310626632013	8.147179660100253	4.430588038649506	270.581636106354	80.6164296012329	297.15567567413996	117.52117049491102	35.79322730420326	20.108308258394228
Part4Org5BPLUS	73.53599681127959	39.28601743977457	12.16615753312203	129.6700018097553	40.283374559792684	44.95785270376345	20.074105648165013	49.05648774168511	23.82811718635834	42.86174103844033	63.279390526208516	25.73637276352376	27.779690058567322	46.013304119889035	10.866065468131238	49.90055914449899	19.382066683840243	44.32413033584385	13.260953403080032	15.683174967499651	17.87095039945676	8.891426665772302	11.519391465592363	8.363180058275338	5.059967043321817	331.74596623448275	107.30822987732928	342.73849846423343	130.12070921610967	40.915680717350675	24.520439914856954
Part4Org6APLUS	205.8707147340736	124.07641334636627	27.098451286603943	29.383089234878597	20.594802358826428	35.97195183853185	11.143877221378172	40.34919097325395	31.259265507396897	28.591128233111498	226.42950868764063	19.00659781864927	25.015384140757764	26.02468031793578	20.97403213974772	14.691909666431096	26.47625998804946	26.550315576031643	18.280690048886644	17.318336281922647	25.50009857480739	12.117756668719649	12.994293058128537	53.987264634050476	10.44634219126841	666.7954842306282	422.5396991693935	1024.8290170056648	142.14354190757487	156.56457774386064	90.97532541543036
Part4Org6BPLUS	200.70481544965685	134.73689696108445	27.03923649024666	23.40275759236877	18.1338585644448	32.4333027310519	9.043054020559342	42.787961018017285	29.175715359363988	32.58944474617954	233.55721225148724	20.63737598451647	26.056776367112857	23.28938138203763	21.813664450768762	15.329269133760679	25.360708251067848	28.698838932342742	17.271630110837446	17.461617442773026	24.108066330793054	10.960744035426236	13.127375964706118	46.05494915165723	10.525229376719707	605.416423918618	420.3845870451959	945.17384229039	129.60604092261036	137.05412971222475	99.0650940119799
Part4Org7PLUS	118.81533009610096	51.687033497504835	20.199655543781567	33.849784271342315	27.453037345994943	46.46565725268341	14.3117434855736	26.664081991121964	18.02628236020315	84.44258892096546	227.88864478651664	14.453239521992478	33.34051332602758	17.76015046303108	14.495133215793377	15.11447482909948	22.63817509931902	23.06530694883053	14.289497571207544	16.419009937877853	27.8894340746192	12.585419826193318	19.259196728085694	44.29852042714506	8.745202690725977	470.09289794954174	512.8315910431506	695.0614731923986	125.97811115254287	81.21704723431637	60.66176521631312
Part4Org8PLUS	31.231255783005132	15.827759551896456	18.06470345618847	146.9546458045567	74.61037619216398	31.981318756527987	72.86342761674129	155.69260256738113	118.78298503089765	14.702838185819266	163.1129054316657	23.139307674693622	24.185615483086416	57.58001708417449	16.62444696671879	21.39373146116953	43.27344506010696	20.132407156694413	11.601447211634936	34.44182910269322	17.03764865575775	18.69345450326997	17.016204582907132	25.887191565595753	174.7997281778335	549.3931630365126	265.4982136403694	170.4586571350499	155.8032980567833	45.510061277999014	25.705313790104505
