# Supplementary material for: Identifying gene expression programs of cell-type identity and cellular activity with single-cell RNA-Seq
Source: eLife. 2019 Jul 8;8:e43803. doi: 10.7554/eLife.43803 (PMC6639075; doi:10.7554/eLife.43803)
Supplement: Figure 5—source data 1. [file elife-43803-fig5-data1.zip › hrvatin_visualcortex.csv]

	16	17	18	19	20	21	22	23	24
Exc. L2	0.9871395002689987	0.9880187020576017	0.9893781810046821	0.9978523641324314	1.0000000000000056	0.9999006827676271	0.9991621540089799	0.9953064873266111	0.9879896513653281
Exc. L3	0.9879852342529059	0.9887502847193197	0.9916042598727831	0.9964380606613812	1.000000000000005	0.9995470341704114	0.9901789761080382	0.9846354432672764	0.9691449297162491
Exc. L4	0.9679980753942681	0.9690149558553974	0.9710604782099482	0.9929178002176189	0.9999999999999978	0.9998568607011404	0.9983442247100872	0.9947186864465367	0.9915084128647029
Exc. L5-1	0.9589526646102468	0.9603431273266042	0.960266804019929	0.9844131708998466	1.0000000000000049	0.9993709326818647	0.9984455888154556	0.9926613411909887	0.9811448563641753
Exc. L5-2	0.6434056966710291	0.9975981987648765	0.9980548657834912	0.9994427912030407	0.9999999999999951	0.9999159749612513	0.9995980766489124	0.9979165902449652	0.9890048739672427
Exc. L5-3	0.9862673802683308	0.9868639190947689	0.9891981742646904	0.9964483452625492	1.000000000000004	0.999843695434959	0.999409584442346	0.996681924549567	0.9893380880242162
Exc. L6-1	0.9950346707201921	0.9954153063191385	0.9953282067153695	0.9964834380854978	1.0000000000000107	0.9978284935877372	0.9840259027948473	0.9824387599928561	0.9808533052927901
Exc. L6-2	0.9756184402662483	0.9762404039669705	0.9914446753466304	0.9954696461606849	1.0000000000000013	0.9959274706035832	0.9645469947923242	0.9546067749262658	0.9326083804263692
Sub	0.9960625274858117	0.9973540754255467	0.9974940922043984	0.9991507397927365	1.0000000000000033	0.9998548149007604	0.9994461283038575	0.9992765464341102	0.9985031125813293
Hip	0.9000288546294012	0.9994640594223009	0.9994901148876351	0.9999387050860421	0.9999999999999997	0.9997504672865285	0.9996825673538985	0.9994824416593732	0.9982632295590437
Int. Cck/Vip	0.999407883521306	0.99945815980001	0.9994787155203566	0.9997956309831845	1.0	0.9994692782912902	0.9994079794076096	0.9993230650219118	0.8781847486263376
Int. Npy	0.9997700301453507	0.999825205456536	0.9998296363135898	0.999988349903131	1.0000000000000004	0.9996529101720306	0.9996102905578024	0.9994368008786533	0.9989392947294021
Int. Pv	0.9992145570448158	0.9998085050702511	0.9998443324853932	0.9999259510305312	0.9999999999999989	0.9998189201229869	0.9997842482121991	0.9996900404098955	0.9993600421091586
Int. Sst	0.998932158423393	0.9990861174183592	0.9991339954564991	0.9998355561551591	0.9999999999999991	0.999932002990417	0.9998927931771381	0.9998304165939057	0.9992361125600555
ERP	0.9932439590341633	0.9934061534271058	0.9984745987724554	0.9990431396462576	1.000000000000005	0.9999458700648408	0.9998507086113808	0.99930451114399	0.9995873919265139
LRP-S	0.9275429903528096	0.9278943941777892	0.9813458778407512	0.9834473298747402	0.9999999999999905	0.999693553599685	0.9992099675734152	0.9985094850430244	0.9970944939918156
LRP-D	0.7182001581711474	0.7174873332765687	0.9951979069469562	0.9957652123369918	1.000000000000004	0.9996731013779258	0.9966032505853153	0.9929376008774325	0.9929065121107683
Syn	0.5491850970635093	0.5454192519134309	0.5372399706020027	0.9883084525055367	0.999999999999993	0.9993283837894639	0.9787840464274535	0.955962946644507	0.9745381471865611
NS	0.5330573595078688	0.5323292184308964	0.5345504854630151	0.5401746429486051	1.0000000000000087	0.969582914471437	0.8159279371524581	0.7968008204768682	0.7819754454357966
Other	0.9915068540877993	0.9981865146322364	0.9985364208341692	0.9994079808626701	1.000000000000003	0.999202802033685	0.9982334895590163	0.9324695982851191	0.9927777951086377
