# Supplementary material for: Identifying gene expression programs of cell-type identity and cellular activity with single-cell RNA-Seq
Source: eLife. 2019 Jul 8;8:e43803. doi: 10.7554/eLife.43803 (PMC6639075; doi:10.7554/eLife.43803)
Supplement: Figure 5—source data 1. [file elife-43803-fig5-data1.zip › organoid.csv]

	27	28	29	30	31	32	33	34	35
Musc-Im	0.996999198897042	0.9998618263439828	0.9998538365526272	0.9998865785247202	1.0000000000000357	0.999189166211712	0.9999967991179156	0.9999056531906326	0.9999009552399872
Musc-T2	0.9976749940699946	0.9999585846891543	0.9999657571787605	0.9999962234139176	0.9999999999999881	0.9999722176174871	0.9999951053750192	0.9999906981811697	0.9999847187937372
Musc-T1	0.9944569030163877	0.9999527815495227	0.9999649706779985	0.9999862057676138	1.0000000000000042	0.9990794442968545	0.9999712493835478	0.999945310725256	0.9999597676639371
Astro-1	0.9985074722876606	0.9986229013697402	0.9987231327231646	0.999378684712905	0.9999999999999787	0.999989678935409	0.9999262270381718	0.9996488472420141	0.9996190065807342
Astro-2	0.9780354956491526	0.9819134614780364	0.9851502265721541	0.9934963321524093	1.000000000000006	0.9997880721088998	0.999704601626453	0.9995053354603634	0.9994988473878688
Astro-3	0.6119610980247262	0.6169515576706913	0.6165764621030889	0.6225775985937052	1.000000000000023	0.999852941111343	0.9996258420721854	0.9990358351966776	0.9984559517483447
Astro-4	0.9491690767752234	0.9481285455998291	0.9483763477237299	0.9465787323704185	0.9999999999999912	0.9999565573933024	0.9998801576850893	0.9996151403906516	0.9995119229343814
Astro-5	0.4999524051807746	0.9917864536790286	0.9929709886506932	0.9984710065313057	0.9999999999999586	0.9996163891188675	0.9797301372978311	0.9793467026191657	0.9784466988706686
Astro-6	0.9454609152041314	0.9931196896000185	0.9944440505505915	0.9990925692684476	1.0000000000000338	0.9999321604286573	0.9996499995642187	0.999597290981733	0.9995542379229182
Dop-1	0.9979153319080715	0.9988488077041472	0.9996294722899243	0.9999712715503415	1.0000000000000064	0.999993195239383	0.9999914927444437	0.9998346733669153	0.9997251286807882
Dop-2	0.9990283466044433	0.9998242925394416	0.9998819390708961	0.9999568910150135	0.9999999999999821	0.9999811073597634	0.9770005907569779	0.9643734860975661	0.9511444777920278
FB-1	0.8537118751448206	0.8589916403444682	0.8550096007006319	0.9999687835232067	1.0000000000000115	0.9999895893277532	0.9999859776363835	0.9999796255545068	0.9999098803004646
FB-2	0.8521410145463516	0.8489152105170791	0.8518168098166664	0.999829426604753	0.9999999999999981	0.9999947508186378	0.9999916088014089	0.9999854567491875	0.9995532309382439
FB-3	0.9987949936152526	0.9992953740036058	0.9992882434655892	0.9999591554540896	0.9999999999999962	0.999994362870066	0.9999862575103224	0.9999826302936027	0.9999651991167874
Stem-like	0.9497764078758596	0.9950767402436991	0.9958748738342278	0.9996119896750109	0.9999999999999767	0.9999751834404487	0.9999516946972611	0.9999246064228724	0.9998510930900774
Ret-1	0.9278461259619419	0.7605279020774324	0.9461684915599922	0.9998696824416196	0.9999999999999892	0.9996958415441266	0.9996640915889952	0.9996079719894925	0.8905534456474005
Ret-2	0.9958676319165763	0.9959394668183154	0.9975988451449729	0.9998804153046755	1.0000000000000022	0.9995246137032249	0.9989809540724471	0.9928239654010468	0.9747293254283225
Ret-3	0.9888183944665847	0.8897521731737535	0.9925464941206426	0.9996668070809623	0.9999999999999957	0.9998751308560698	0.9998335121514002	0.999556241148404	0.9242188061885354
Ret-4	0.9999024397487968	0.9997977333979449	0.999907657185676	0.9999485500573552	1.0000000000000073	0.9999859277709657	0.9999650901029772	0.999974020645403	0.9993664768899679
Ret-5	0.9960399939134253	0.9971499077092587	0.9973937404879414	0.9972714238021669	1.0000000000000133	0.9999869596621047	0.9999542447227697	0.9999177860421602	0.9998811021756413
Ret-6	0.9849176355872489	0.9851996391845732	0.98454126230621	0.9999613530780642	1.000000000000011	0.9999152514997497	0.9999048519857366	0.9995675782174573	0.9969179582492725
C6-1	0.9958116371246687	0.999495124268458	0.9995125104807403	0.9999399051798769	0.999999999999971	0.9994184351791856	0.9993936340591096	0.9992951881698808	0.9992151503126537
C6-2	0.9998542484279695	0.999902803326957	0.9999031809115548	0.9999979002787731	0.9999999999999747	0.942773909938051	0.9407541475606135	0.9426367028041198	0.9414613849147511
C7	0.9990135108920899	0.9999695597276183	0.9999732819372537	0.999984976686994	0.9999999999999937	0.9999977710326554	0.9999870198184341	0.9999821516217484	0.9999628828147686
C8	0.999775547004807	0.9999513379970393	0.9999553096366468	0.9999861930612481	1.000000000000004	0.9999985862619793	0.999974496140791	0.9998949246886474	0.9998868679192077
NE-1	0.9973603548437449	0.9996951185679346	0.9997542622787315	0.9999120396483436	1.0000000000000007	0.9999940407195479	0.999320624341114	0.9992690173859468	0.9988268322708562
NE-2	0.9901621730063891	0.9995121078566427	0.9996247028700724	0.999966019575846	1.0000000000000377	0.9999866277721661	0.9998423744272802	0.9996494078210533	0.9993141854408955
PP	0.9967269557857814	0.9983888903734394	0.9986508795742853	0.9996175648480444	1.0000000000000304	0.9999614989105056	0.999957830620084	0.9998092522389753	0.9997128239458779
Hypoxia	0.3252510709542515	0.9992327896445086	0.9992536200984973	0.9998054773758438	0.9999999999999624	0.999968604480894	0.9999128833927236	0.9998590426209049	0.9993326692977337
G1/S	0.999740134435277	0.9998970588110188	0.9999019160128214	0.9999731093938354	0.9999999999999715	0.9999989197907967	0.9999954375939255	0.9999900578319763	0.9999817468629886
G2/M	0.9999536761681364	0.999980357404284	0.9999812590696934	0.999993214149698	1.0000000000000218	0.9999994932111504	0.9999989175000821	0.9999978131277054	0.9999964581987657
