# Supplementary material for: Identifying gene expression programs of cell-type identity and cellular activity with single-cell RNA-Seq
Source: eLife. 2019 Jul 8;8:e43803. doi: 10.7554/eLife.43803 (PMC6639075; doi:10.7554/eLife.43803)
Supplement: Figure 5—source data 1. [file elife-43803-fig5-data1.zip › pancreatic_islets.csv]

	12	13	14	15	16	17	18	19	20
acinar-donor1,3	0.9998655820145069	0.9999148851903076	0.9999681498209201	0.9999884315607072	0.9999999971641632	0.9999936406459715	0.9999895753109004	0.9999646829678878	0.9960999958686616
acinar-donor2,4	0.9972343931644527	0.998135452522407	0.9982805546673921	0.9998899714592536	0.999999958387702	0.9999802279558379	0.9999606690659508	0.9984286402853761	0.9941597559084299
alpha-donor1,3	0.998430166132899	0.9987492188302128	0.9988452983698932	0.998885852815044	0.9999998158334316	0.9999825342374431	0.9997738870185497	0.9979233418531485	0.996211780139564
alpha-donor2,4	0.9871677896527905	0.9904372253548083	0.9901299118139031	0.9905594694327378	0.9999999653742342	0.9999706608839782	0.9999132118201124	0.9997606128888828	0.9995099343764208
beta-donor1,2,3	0.8945631989261487	0.998148701179556	0.9982873071035276	0.998455342838805	0.9999999850604978	0.9999701899711906	0.9999620582638918	0.9942176909797653	0.9935471047766679
beta-donor4	0.7657687145898605	0.9577346377122448	0.9578894943570383	0.9593125662634604	0.9999999313279179	0.9999941642054788	0.9999453488252357	0.9998637365824448	0.9996311235916175
gamma/delta	0.5343878486181058	0.5791250335019021	0.5791307523300043	0.5754262743488106	0.9999995786744098	0.999815811536516	0.9991272554518	0.9947767012992683	0.9846990136956878
ductal-donor1,3	0.9878218039077568	0.9874222995010528	0.9879062156619296	0.9989492667389865	0.9999999372965587	0.9999892334000965	0.9999080253039179	0.9954568107594832	0.9918084044139738
ductal-donor2,4	0.996206345882284	0.9969950472263848	0.9976362703197514	0.99953252743078	0.9999999816996622	0.9999712942405102	0.9999717696894601	0.9969379523842972	0.9961781034908108
ductal-rare	0.3036866547535171	0.30621927606447336	0.32440075490697134	0.9962074324822159	0.9999999657315978	0.9999903233835098	0.9999308420933181	0.9998509109359747	0.9996547642621002
endothelial	0.9998698970708501	0.999869370515921	0.9999665473525259	0.9999671077195521	0.999999997993289	0.9745127832516242	0.9999859726328811	0.9999789230228027	0.9999256394505502
immune	0.9993246919449637	0.9993788028653913	0.9994374139078749	0.9997747224245109	0.9999999994935129	0.9999692761429244	0.9995571878043893	0.99984570752643	0.9862714103325251
macrophage	0.9993542335517512	0.9993026981643675	0.9999688192577441	0.9999822906223768	0.9999999950450136	0.9999911603229142	0.9477631648320967	0.9998850017162222	0.9968059668472538
stellate-donor1	0.9727971305175357	0.9766903447565717	0.999975443285723	0.9999840681794387	0.9999999932646194	0.9999929959118519	0.9999612731155909	0.9999258205997142	0.9999139246623834
stellate-donor2,4	0.9825694659976243	0.9811382345405063	0.9999451994266705	0.9999715765841789	0.999999986701192	0.999979621414351	0.9943423211766771	0.9939912614327941	0.9998563861748191
stellate-donor3	0.36560306298645956	0.364471969662153	0.9996886235054299	0.9999134374793917	0.9999996176007212	0.9998988352848472	0.9973323154782617	0.9893621304632065	0.9867973721736242
