# Supplementary material for: Identifying gene expression programs of cell-type identity and cellular activity with single-cell RNA-Seq
Source: eLife. 2019 Jul 8;8:e43803. doi: 10.7554/eLife.43803 (PMC6639075; doi:10.7554/eLife.43803)
Supplement: Figure 5—source data 1. [file elife-43803-fig5-data1.zip › simulation.csv]

	10	11	12	13	14	15	16	17	18
1	0.9643208179974168	0.9636102813037475	0.9626870341240209	0.9622567134497392	0.9612880217467977	0.9607168883547277	0.9593998404748463	0.9580237409939386	0.9574889087004169
2	0.633810446907378	0.6877716897158487	0.8053776871418795	0.9378963545455364	0.9396553862194654	0.9387740574384924	0.9370380094757645	0.9350886659717463	0.9339994055386153
3	0.6882459775767017	0.9492392345498626	0.94831354527057	0.9480549742086916	0.9497389018045443	0.949502096446485	0.9480951381152266	0.9464529992262662	0.9456638303925509
4	0.6869673986516935	0.7693265221549982	0.9461866149989225	0.9461076278869557	0.9476688947397085	0.9467569920128205	0.9449214962881526	0.9427811931974401	0.9418212197095067
5	0.9482253788133936	0.9462755329267771	0.9445318719064434	0.94319371355639	0.9406565790907951	0.9393053577553203	0.9371544976915406	0.9295095596704004	0.9276649633958499
6	0.9565676216828469	0.9551858559505666	0.9526926687632892	0.9505509542026679	0.9488254094046766	0.9476767771517577	0.9444954472837962	0.9425106144783882	0.9414116737459677
7	0.9589396846831488	0.9568553609822872	0.9547714690565219	0.954024324244281	0.9521928376522266	0.9512902504082212	0.9500208681858651	0.9425708835557409	0.9416367800671863
8	0.9598014214618251	0.9583742613360414	0.9563923608040951	0.9547931645745448	0.9529105540060387	0.9519412596683572	0.9499678291288666	0.9481835066335936	0.9472860239384707
9	0.9689956896129961	0.9680893849847059	0.9665459862945841	0.9654599256709124	0.9640323359904006	0.9633679974679756	0.961727605023527	0.9601881181878664	0.9594862199421427
10	0.958359259619981	0.957956698891028	0.9547935426626106	0.9533845259004047	0.9517281874195033	0.9509923796418728	0.9491104472468879	0.9471364901827277	0.9463298633153446
11	0.5518081600582466	0.6120082059105175	0.7544797018292543	0.9410057179138028	0.9386290482261977	0.9371459305886175	0.934090405548285	0.9321462913073341	0.9307056018117302
12	0.9665670732169189	0.9654623338273625	0.963552295744859	0.9622191714032924	0.9605207947096672	0.9597035783899872	0.9579749058357893	0.9563732031310359	0.9555047610408192
13	0.9729743301484319	0.9716980134105454	0.9696440813380659	0.9686998974443808	0.9671738640440115	0.9661900647039303	0.9588547499687073	0.9576284422854824	0.9569661587762991
14	0.5354389159233902	0.4616983518959893	0.361491318731792	0.3548552851395633	0.9455685478942325	0.9458358556970098	0.9432559103154972	0.9428285442757008	0.9430876932707599
