# Supplementary material for: Identifying gene expression programs of cell-type identity and cellular activity with single-cell RNA-Seq
Source: eLife. 2019 Jul 8;8:e43803. doi: 10.7554/eLife.43803 (PMC6639075; doi:10.7554/eLife.43803)
Supplement: Figure 5—source data 1. [file elife-43803-fig5-data1.zip › tasic_visualcortex.csv]

	20	21	22	23	24	25	26	27	28
ABA-Exc. L2	0.9943971031354735	0.9944233992532958	0.9946515498220206	0.9949562537397975	0.9999999999999978	0.9998019179613713	0.9994347215646266	0.9992291914735596	0.999044124340411
ABA-Exc. L3	0.9837397746837352	0.9837215970158744	0.9844809215555969	0.9869646003386595	0.9999999999999882	0.9980964142110206	0.9950837703610609	0.994096661604946	0.9931827532636104
ABA-Exc. L4	0.9985639099190915	0.9985165285254207	0.9987860380404368	0.9995516625827582	0.9999999999999986	0.9940831263656513	0.9833672097262252	0.9812098172982092	0.9805634403303743
ABA-Exc. L5-2	0.9979024541728402	0.997956634670833	0.9982082945731552	0.9997155922063091	1.0000000000000027	0.9997258379752373	0.999293446684433	0.9991312603660025	0.9989661336245677
ABA-Exc. L5-3	0.9961525549010071	0.9962423299255014	0.9962439964261487	0.9962736103028026	0.9999999999999972	0.9990322374998958	0.9980886447308659	0.9977128732628875	0.9974683946953338
ABA-Exc. L6-1	0.9985275690248352	0.9988137271818868	0.9988553780908382	0.9992323661509619	1.000000000000008	0.9998448811823457	0.9996656342822182	0.9995918825064001	0.999526754164626
ABA-Exc. L6-2	0.9981080180725602	0.9981641367760349	0.9982367937420935	0.998874206845125	1.000000000000012	0.9999197040385344	0.9996655654222869	0.999564121325051	0.9994990918229256
ABA Sub	0.3793588547900858	0.37867085709876686	0.3763282223914803	0.9992761678288727	1.0000000000000018	0.9999343261782869	0.9996880043638177	0.9995290264415302	0.9984853918030221
ABA-Int. VIP/Parm1	0.9995419525939625	0.999608068593106	0.9996621594330637	0.9999660432662967	0.9999999999999956	0.9999637737814944	0.9998121789017904	0.9993247202104835	0.9937228635048062
ABA-Int. Sncg	0.999483141503268	0.9998268749396239	0.99985416619056	0.9999206456242465	1.0000000000000084	0.9998163868831561	0.9990840540035302	0.9967294369438962	0.9794522006415156
ABA-Int. Vip/Gpc3	0.9994701605634934	0.9996196662553357	0.9996815253720072	0.999972351734421	1.0000000000000022	0.999797812624347	0.998011122537604	0.9099134045744455	0.853237247005712
ABA-Int. Vip/Chat	0.9994809995631542	0.9995536146738173	0.9996109432630934	0.9999635064580089	1.0000000000000089	0.9998303827480509	0.9978231211030819	0.9859805567623317	0.7207079208954307
ABA-Int. Npy	0.9960017159516047	0.9960097409431627	0.9998294735173687	0.9999194236972081	1.0000000000000102	0.9999380589536362	0.9997676665511599	0.9995914243612845	0.9921666592767758
ABA-Int. Pv-1	0.9999108033085782	0.9999608586633896	0.9999711574482179	0.999988681093105	0.9999999999999931	0.9998980966984043	0.99947427625717	0.9991903903580441	0.9991227645570184
ABA-Int. Pv-2	0.9989321153225418	0.9993407457986733	0.999478443116872	0.9999599671993251	0.9999999999999958	0.9997255178659339	0.9924066928452471	0.9827847300930759	0.9819337790515493
ABA-Int. Sst-1	0.8992268039325961	0.9996092399686209	0.9997017235402055	0.9999304304931654	0.9999999999999856	0.9996665877579783	0.9932817371225977	0.9885536287080419	0.9874006314048479
ABA-Int. Sst-2	0.8749777712650382	0.9997887231023935	0.9998316142483051	0.9999498943500502	0.9999999999999934	0.9995158567408048	0.9987543418133511	0.9983413002580095	0.9980977387624347
ABA-Int. Sst-3	0.9997545282383	0.9998698049834102	0.9999335958486373	0.9999772358843226	1.0000000000000133	0.999867791767455	0.999072250439883	0.9987733139793492	0.9986890724680766
ABA-LRP	0.9986022014094931	0.9990034975188009	0.9991577593839333	0.9993506862294066	0.9999999999999885	0.9998321852407926	0.9996099104002792	0.9994600877212391	0.999241916607801
ABA-NS	0.593024172357705	0.5925292288791698	0.5935510494101769	0.599170977877525	1.000000000000013	0.9988068893791002	0.9969289566343028	0.9963066838297683	0.9959426507066734
ABA-OP1	0.9988592060607234	0.9991855827317813	0.9993201990606838	0.9997199176289709	1.000000000000018	0.9851986165272062	0.9616895517455355	0.9586305217452169	0.9575955673227715
ABA-OP2	0.2724373274015566	0.27270240978362087	0.999195650916285	0.9992973921196714	0.9999999999999865	0.9999894760708619	0.9998964742929559	0.9998601604762439	0.9984517360681333
ABA-OP3	0.9958748127217444	0.9975704495676283	0.9978005400850909	0.998405670372547	0.9999999999999922	0.9995234292585251	0.9988262979547085	0.9985589713004056	0.9984898131471511
ABA-OP4	0.9986328356130885	0.998665091840114	0.9999427846231025	0.9999535712747025	0.9999999999999934	0.9999361395546625	0.9997312719727889	0.999666951859968	0.9992797863068121
