# Supplementary material for: Identifying gene expression programs of cell-type identity and cellular activity with single-cell RNA-Seq
Source: eLife. 2019 Jul 8;8:e43803. doi: 10.7554/eLife.43803 (PMC6639075; doi:10.7554/eLife.43803)
Supplement: Supplementary file 1. [file elife-43803-supp1.csv]

	Musc-Im	Musc-T2	Musc-T1	Astro-1	Astro-2	Astro-3	Astro-4	Astro-5	Astro-6	Dop-1	Dop-2	FB-1	FB-2	FB-3	Stem-like	Ret-1	Ret-2	Ret-3	Ret-4	Ret-5	Ret-6	C6-1	C6-2	C7	C8	NE-1	NE-2	PP	Hypoxia	G1/S	G2/M
A1BG	-2.91E-05	-3.22E-05	-1.80E-05	8.67E-05	9.13E-05	-6.71E-06	7.67E-07	-3.15E-05	-9.98E-06	-3.05E-05	-0.000119937	3.02E-05	0.000100823	-3.62E-05	-1.11E-05	3.98E-05	-2.67E-05	8.14E-05	-5.80E-06	-1.08E-05	2.22E-05	-3.66E-05	-5.40E-06	-3.41E-05	-8.76E-05	-7.65E-05	-9.49E-06	-8.24E-05	-3.82E-05	1.22E-05	2.91E-05
A1BG-AS1	-0.000108294	-5.87E-05	0.000192368	3.79E-05	3.97E-05	2.09E-05	2.35E-05	2.35E-05	-4.15E-07	3.59E-05	5.26E-05	4.11E-05	0.000173037	9.19E-05	-2.96E-05	2.90E-05	-4.05E-05	3.54E-05	9.70E-07	1.10E-05	-5.86E-06	-0.000109977	-1.56E-05	-5.77E-05	2.39E-05	-2.57E-05	8.04E-05	-0.000147728	9.33E-06	-0.000123839	-6.70E-05
A1CF	-5.14E-05	-6.14E-05	-1.98E-05	-5.23E-05	-3.21E-05	-3.83E-05	3.97E-07	-6.32E-05	-2.72E-05	-3.51E-05	-0.000167262	4.46E-05	-0.000114889	-9.31E-05	-4.03E-05	-1.44E-05	-8.58E-05	-5.90E-05	-3.77E-05	-2.03E-05	1.00E-05	0.003301929	0.001186586	1.28E-05	-0.000141988	-0.000128768	-2.59E-05	-0.000182695	0.000219791	-1.80E-05	2.50E-06
A2M	-0.000339314	0.000476554	0.000723037	0.000258148	-0.000317406	-9.70E-05	3.00E-07	-8.12E-05	-4.54E-06	-0.000314774	0.004987656	-0.00016108	-0.000396231	-0.000422276	-0.000114008	-2.41E-05	-0.000462113	-0.000201048	-0.000175391	-9.32E-05	3.32E-06	-0.000171335	-1.96E-05	0.001716676	2.84E-05	0.000943369	-0.001518594	-0.001324556	-0.000307079	-0.00027277	-2.19E-05
A2M-AS1	-0.0001138	-2.98E-05	-1.57E-05	7.82E-05	0.000327771	1.71E-05	-2.37E-05	0.000138085	4.90E-06	0.000194869	2.58E-05	-0.00010387	-6.77E-05	8.04E-05	-2.71E-05	9.91E-06	5.42E-05	-3.39E-05	-3.24E-05	9.00E-05	-2.78E-06	-6.02E-05	-6.99E-06	4.18E-05	-0.000163972	3.75E-05	-0.000130045	-9.31E-05	-8.20E-06	-0.000161018	-7.21E-05
A4GALT	-6.19E-05	0.000172415	0.000111136	9.89E-05	0.000487746	-0.000128067	3.02E-05	0.000126099	-6.13E-05	-0.000156686	-0.00020934	-8.03E-05	-0.000153226	-0.000402125	1.36E-05	-2.18E-05	-0.000210911	-7.20E-05	-9.48E-05	-2.55E-05	3.38E-05	-6.52E-05	-1.47E-05	-6.54E-05	-0.000223779	0.000307084	-0.000313036	-2.08E-05	0.000276174	-0.000255648	8.13E-05
AAAS	-7.96E-05	9.50E-05	-8.42E-06	-8.11E-05	7.79E-05	-7.05E-06	3.45E-05	6.11E-05	-7.21E-05	1.98E-05	-0.000198213	-0.000103831	-1.00E-05	0.000450534	-2.35E-06	-9.38E-06	2.44E-05	-2.46E-05	-3.63E-05	5.05E-05	-3.21E-06	-6.13E-05	-1.48E-05	-3.31E-05	-0.000108723	-0.000118183	-0.000123008	-0.000251259	0.00023714	0.000438355	0.000271408
AACS	0.00010314	-0.000109071	-4.14E-06	-0.000123391	-7.18E-05	7.41E-05	-5.90E-05	-2.18E-05	-5.38E-06	5.26E-05	-0.00022568	0.000229554	0.000638267	-6.32E-05	0.00028039	-5.09E-05	-1.03E-05	3.81E-05	0.000163633	-1.79E-06	-1.05E-05	0.00027903	3.83E-05	1.57E-05	0.000640834	-0.000129731	-1.26E-05	-0.000366992	-8.13E-05	-5.39E-05	-3.45E-05
AADAT	-0.000186884	-0.000153209	-1.97E-05	-1.38E-05	-4.97E-05	-6.98E-07	1.33E-06	-0.000112919	-7.21E-05	0.000173399	0.000302481	0.000109649	0.000125429	-0.000274788	-2.74E-05	5.95E-05	0.000406808	0.000235399	6.33E-05	6.11E-05	-2.27E-05	2.28E-05	-1.86E-05	-0.000118404	1.50E-05	-0.000128482	-6.12E-05	-4.58E-05	-0.000241852	0.000469092	-0.000114183
AAED1	-0.000155559	0.000137114	6.75E-05	0.000122466	-0.00015255	-0.000170383	3.95E-05	-9.49E-06	-4.80E-06	2.99E-05	0.000751944	-5.11E-05	-0.000435903	6.08E-07	-8.66E-05	-1.69E-06	-0.00030441	-0.000234748	-6.24E-05	-0.000120013	5.28E-06	-0.000213794	-1.08E-05	-0.000135855	-5.31E-05	-0.000267084	0.000252549	0.000505714	0.000567757	7.22E-06	-7.61E-05
AAGAB	-0.000145274	-6.65E-05	0.000110143	0.00012527	0.00042156	0.000227719	9.42E-05	7.68E-05	7.71E-05	8.16E-05	-3.48E-05	0.000265071	-0.000264733	-0.000144026	8.95E-05	4.26E-05	0.000187055	0.000207102	3.59E-05	0.000146981	-7.22E-06	-4.44E-06	-1.36E-05	-9.53E-05	-0.000129283	-0.00039844	0.000120458	-0.000453719	-0.000171534	0.000184058	6.66E-05
AAK1	-0.000169069	-0.000218725	-0.000137122	-0.000111303	-0.000101158	3.74E-05	-4.93E-05	-0.000118925	-8.29E-05	0.000148782	-2.13E-05	0.00064874	0.000997516	-0.000243418	-8.89E-05	0.000138757	-0.000242065	0.000650229	0.000565874	-5.21E-05	2.38E-05	-0.000134158	3.02E-06	-4.49E-05	0.000294081	-0.000373712	0.000218961	-0.000739428	-2.78E-05	-0.00014816	0.000130095
AAMDC	-0.000375478	0.000986665	7.88E-05	7.41E-05	-6.71E-05	-0.000103931	1.55E-05	8.70E-05	-3.31E-05	-0.000183621	7.79E-05	-0.00022361	-0.000331706	0.000573946	-6.53E-05	-5.07E-05	0.000200384	-0.000145269	-0.000116001	8.13E-05	2.42E-05	0.000120013	4.82E-05	7.02E-05	0.000321768	0.000215362	-0.000208028	-0.000348901	0.000198217	-0.000378111	0.000526438
AAMP	0.000229066	0.000253749	0.000103439	1.71E-05	0.000112934	-9.25E-05	-1.19E-05	1.49E-05	3.01E-05	-2.69E-05	-0.000105881	0.000279462	-0.000237663	0.000213616	0.000122812	1.06E-05	0.000235069	0.000107983	5.96E-05	-1.60E-05	-1.67E-05	2.98E-05	-1.20E-05	-0.000187373	-0.00020238	-0.000308633	-1.28E-05	-0.000171604	0.000268474	-0.000103495	-6.56E-05
AANAT	-0.00012615	-8.82E-05	-2.13E-05	-9.12E-05	-5.14E-05	0.000120597	-8.34E-05	-5.80E-05	-7.47E-05	6.76E-05	-0.000240919	-0.00017317	3.17E-05	-0.000262741	-1.89E-05	-7.58E-05	9.74E-05	0.000268846	0.001079899	0.000179809	3.24E-06	-2.75E-05	-1.67E-05	-3.93E-05	-0.000243383	-0.00031119	-7.40E-05	-0.000371517	-0.000237635	-0.000100125	-3.58E-05
AAR2	8.51E-06	-1.04E-05	-9.80E-06	2.10E-06	-3.14E-05	1.91E-05	2.23E-05	5.44E-05	7.37E-05	3.62E-05	-2.29E-05	2.99E-05	-2.28E-05	-0.0001168	-1.57E-05	2.43E-05	3.52E-05	-2.67E-05	2.01E-05	-3.41E-05	-6.45E-06	6.72E-05	-1.29E-05	0.000133601	-8.43E-05	-0.00011007	7.07E-05	3.05E-05	9.15E-05	-0.000185449	7.56E-05
AARD	-2.27E-05	-5.47E-05	4.55E-06	3.90E-05	8.84E-05	-7.24E-05	-4.41E-05	-3.46E-05	0.000266783	-2.40E-05	0.00018209	0.000214501	-0.000125228	-0.00011214	-2.20E-05	4.22E-05	-4.14E-05	6.35E-05	-2.12E-05	6.59E-05	-4.66E-06	-5.34E-05	-7.41E-06	-5.14E-05	-6.14E-05	-7.95E-05	-2.42E-05	-0.000194	0.00029027	-6.29E-05	7.21E-05
AARS	-0.000229033	3.31E-05	-0.000111749	-7.85E-05	3.67E-05	8.71E-05	-2.26E-05	-0.000127165	-3.51E-05	-0.000255916	1.30E-05	0.000350647	-0.000189986	0.000152907	0.000103652	-1.02E-05	-0.000163431	0.000127856	0.000105381	2.40E-05	3.17E-05	-0.000125819	-3.43E-05	-1.37E-05	-0.000288363	0.000214097	3.32E-05	-0.001028281	0.001206188	0.000250378	2.27E-06
AARS2	-0.000180585	-4.03E-05	-3.16E-06	-1.79E-05	-4.99E-05	6.02E-05	-4.22E-05	-2.85E-05	5.01E-05	0.000140916	-1.17E-05	-2.23E-05	0.000159656	-6.05E-06	4.55E-05	5.24E-06	1.08E-05	0.000120462	5.10E-05	9.17E-05	-1.13E-05	2.21E-05	-1.40E-06	-0.000121522	-0.000135169	9.07E-06	-0.000116443	-8.13E-05	-7.37E-05	-5.02E-05	3.03E-05
AARSD1	2.30E-05	1.55E-06	-8.73E-05	3.37E-06	-1.16E-05	-8.03E-07	-2.13E-05	-4.84E-05	-1.34E-05	0.000153928	-0.00014241	-6.79E-06	0.00026729	-0.000166961	1.87E-05	8.66E-05	0.000129769	0.000149349	4.83E-05	7.13E-06	-1.43E-05	-8.24E-05	-1.98E-06	-0.000109037	-8.33E-05	-7.88E-05	-0.000200746	3.42E-05	0.000123573	-0.000129315	-0.000101517
AASDH	-0.000140992	-0.00014093	8.28E-06	0.000175536	0.000192747	6.13E-05	-2.50E-05	-3.91E-06	-6.54E-05	-0.000178715	-0.000255461	-7.33E-05	0.000164528	0.000237765	-3.81E-05	-2.75E-06	-5.74E-05	0.000112486	0.000157834	6.85E-05	-9.24E-06	-5.54E-05	-5.55E-06	-3.41E-05	-0.000296203	-0.000202609	-0.000403789	-2.39E-05	0.000410078	-0.000192433	0.000177928
AASDHPPT	2.54E-05	-4.55E-05	8.79E-06	0.000144032	1.68E-05	-9.83E-05	0.000101412	3.16E-06	7.19E-05	0.000327397	-0.000387613	0.001823207	0.000217062	8.24E-05	-6.55E-06	0.000293381	0.0011631	0.000563771	0.000332326	-8.26E-05	2.21E-05	-0.000254661	-2.80E-05	-0.000230289	-0.000669964	-0.000852055	-0.000192965	-0.000796928	-0.000487511	-0.00021938	1.68E-05
AASS	-0.000154948	-0.000202488	-0.000128378	0.000127983	0.000304027	9.12E-05	-9.56E-05	-4.31E-05	-8.13E-05	-0.000310059	-7.69E-05	-0.000264531	0.000102481	0.001289744	0.001845564	-5.10E-05	0.000157367	-0.000244909	-0.000168272	0.000166941	-6.70E-06	-0.000197335	-2.85E-05	-1.99E-05	0.000213834	-0.000339849	-0.000306797	0.000295087	-0.000680713	-0.000180273	8.57E-05
AATF	0.00022539	-0.000170595	2.46E-05	-4.23E-05	-0.000173303	7.66E-05	-9.41E-06	-8.15E-05	-9.00E-06	-0.000203235	-9.07E-05	-0.000121923	7.75E-05	-0.000341127	3.55E-05	4.22E-05	9.24E-05	-0.000106794	0.000284167	1.07E-05	-2.81E-06	0.000115033	-1.00E-05	3.83E-05	-4.95E-06	-0.00028114	0.000209951	-3.16E-05	0.000362458	0.000470908	-1.87E-05
AATK	-0.000103209	-0.000126887	-7.04E-05	-0.000103551	0.000259168	0.000166722	-7.53E-05	-1.52E-06	-8.88E-05	0.000474359	-0.000215767	-3.77E-05	6.06E-05	-0.000360112	-2.60E-05	0.000186227	0.000149296	0.000407514	5.68E-05	0.000161248	-2.67E-05	0.000685136	7.13E-05	-8.34E-05	-0.000209983	-0.00038798	-0.000248721	0.000422158	4.53E-05	-0.000246999	-0.00015141
ABAT	-0.000250166	-0.000217638	-0.000101127	0.000811955	-1.00E-05	-0.000109154	0.000185657	1.91E-05	-3.96E-05	-3.92E-05	-0.000615928	0.000204224	0.000561562	0.002396895	-6.39E-05	0.000183172	0.000719688	0.000542801	-0.000199739	7.39E-05	-2.85E-05	5.69E-05	5.05E-05	-0.000209188	-0.000585008	-0.00063644	-0.000348661	-0.000706304	-0.000830185	-0.000334071	0.000197771
ABCA1	-0.000410153	-0.000245337	-7.84E-05	0.001127678	0.000128395	5.08E-05	-0.000116647	-0.000258759	-0.000163368	-0.000363577	0.000575759	-0.000315973	-0.00033226	-0.000330655	-8.97E-05	-9.97E-05	-0.000114109	-0.000143727	-7.99E-05	-1.47E-05	-9.68E-06	-0.000299922	-3.38E-05	-0.000225098	-0.000760419	0.000978299	0.000497202	-0.000581834	0.000805383	-0.00080663	-0.000248848
ABCA10	-9.15E-05	-8.03E-05	-3.73E-05	-4.57E-05	-2.48E-05	7.22E-06	2.58E-05	-0.000115325	-2.87E-05	-8.30E-05	0.000425431	-5.49E-05	-9.65E-05	-0.000258432	-2.87E-05	1.04E-05	-0.000160663	-3.98E-05	-5.55E-05	-4.98E-05	3.45E-06	-1.21E-05	-3.88E-06	-1.72E-05	-0.000141968	0.000978677	-0.00044486	-0.000288379	-0.000217376	-0.000163287	-7.59E-05
ABCA13	-6.54E-05	-3.25E-05	-2.54E-05	-1.56E-05	0.001301521	-0.000188294	0.000110025	-0.000157558	-8.33E-05	-4.98E-05	-0.00010722	-5.39E-05	-2.51E-05	-8.91E-05	-1.02E-05	1.33E-05	-0.000127949	-6.91E-06	-3.25E-05	-5.79E-05	-5.51E-07	3.16E-05	-1.65E-06	-1.99E-05	-0.000120778	-0.000131246	-3.50E-05	-0.000168594	-6.58E-05	-0.000106236	-1.44E-05
ABCA2	-0.000200049	-9.67E-05	-6.78E-05	0.000197119	0.000160161	0.000184054	-3.33E-05	-3.16E-05	-6.03E-05	0.000142329	-6.20E-05	1.92E-05	0.000385508	1.58E-05	-3.49E-05	1.56E-05	-0.000234246	0.000159776	-8.11E-05	9.64E-05	-1.41E-05	0.000154228	-3.56E-05	-5.14E-05	-0.000244589	-4.82E-05	-0.000344511	-3.96E-05	-0.000219026	-7.63E-05	-0.000127526
ABCA3	-6.09E-05	-0.000116355	3.52E-05	0.000377807	0.000258614	7.08E-05	-3.21E-05	-5.01E-05	2.52E-05	0.000413339	-0.000346309	0.000225227	0.000623291	0.000120159	-5.17E-05	0.000102745	-0.000129362	0.000531333	5.38E-05	0.00019088	4.64E-05	-0.000111892	-2.40E-05	-8.11E-05	-0.000352817	-0.000333308	-0.000153674	-0.000588863	-0.00023336	-0.0001551	8.87E-05
ABCA4	-8.79E-05	-0.000139623	2.48E-06	-0.000103989	-0.000223876	0.000282326	0.000379748	3.76E-05	0.00029508	-0.000182765	-0.000163427	-8.64E-05	-0.00019805	-0.000279345	-6.20E-05	-1.93E-05	-7.68E-05	-0.000131494	0.001696826	0.000433159	-2.31E-06	-7.27E-05	-2.05E-05	0.000183732	-0.000232213	-0.000334957	-0.000153054	-0.000459888	-0.000184303	-0.000161836	-4.28E-05
ABCA5	-0.000234828	-0.000148705	-0.000128135	0.000132116	0.000462856	0.000121379	6.13E-05	-8.23E-05	-8.21E-05	0.000143034	-0.000443679	-2.05E-05	0.00013897	-0.000474584	-8.89E-05	0.000201592	4.40E-07	0.000315546	0.000176126	1.29E-05	1.48E-05	0.000262338	0.000177312	0.000145486	0.000391872	-8.38E-05	-0.000195821	-0.00053444	0.000884077	-0.000138416	-0.000101413
ABCA6	-0.000119204	-7.58E-05	-5.93E-05	-9.29E-05	-7.63E-05	-1.36E-05	-1.01E-06	-0.000121448	-2.57E-05	-0.000121031	0.001352625	-6.22E-05	-9.85E-05	-0.000242543	-5.96E-05	-2.02E-06	-0.00022538	-7.71E-05	-7.55E-05	-6.93E-05	-2.05E-06	-7.50E-05	-1.01E-05	-7.66E-05	-0.000172021	0.000921312	-0.000333372	-0.000403113	-0.000326567	-0.000202882	-2.97E-05
ABCA7	-2.28E-05	-1.18E-05	1.21E-05	-7.99E-05	0.000334746	0.000304122	-0.000109985	-0.000102484	-0.000125749	2.36E-05	-0.00034715	-0.00015848	0.000200367	-0.000259429	-2.25E-05	-3.94E-05	-0.000101126	0.000309203	0.001068818	0.000263389	-1.12E-05	-4.94E-05	-1.02E-05	-7.31E-07	-9.72E-05	-0.000331728	-0.000200589	-0.000337891	-0.000274685	-9.85E-05	-5.18E-05
ABCA8	-0.000132532	-9.84E-05	-5.49E-05	0.000694339	0.001214982	-0.000280289	5.69E-05	-6.27E-05	-0.000108703	-8.41E-05	0.000819914	-9.71E-05	-0.000201885	-0.000427676	-6.18E-05	-2.55E-05	6.55E-05	-0.00013394	-0.000103608	-8.07E-05	-8.23E-08	-7.73E-05	-1.01E-05	-3.21E-05	3.38E-05	0.000104104	-0.000390658	-0.000265986	-0.000474825	-0.000278895	-4.80E-05
ABCA9	-9.26E-05	-4.23E-05	-3.56E-05	-4.98E-05	-5.90E-05	-2.81E-05	2.47E-07	-9.51E-07	-1.36E-05	-9.41E-05	0.001348274	-5.21E-05	-8.15E-05	-0.000187537	-3.04E-05	2.32E-05	-8.13E-05	-3.16E-05	-5.54E-05	-4.39E-05	-3.39E-06	-4.89E-05	-1.28E-06	5.70E-05	-6.84E-05	0.000585813	-0.000345474	-0.000291718	-0.000302396	-0.000168777	-4.75E-05
ABCB1	-8.05E-05	-9.07E-05	-3.88E-05	-8.65E-05	-5.81E-05	-1.46E-05	-3.39E-05	-7.49E-05	-3.78E-05	0.001327273	-0.000161183	-1.95E-05	-0.000111789	-9.25E-05	3.03E-05	-3.68E-05	1.19E-05	-3.68E-05	8.15E-06	2.19E-05	7.72E-06	0.002444704	0.000916465	6.43E-05	-0.000103302	-0.000148709	-0.000104401	-0.000304194	0.000419152	-2.43E-05	5.55E-05
ABCB10	-4.79E-05	-0.000116415	-2.85E-05	-7.68E-05	-2.51E-05	0.000115893	-5.33E-05	-2.71E-05	-1.64E-05	4.02E-05	-1.32E-05	-3.16E-05	0.000128948	-5.30E-05	4.36E-05	-2.56E-05	-0.000122457	8.43E-05	-3.10E-06	0.000101492	6.63E-06	0.000302045	2.44E-05	0.000171186	0.000292152	-1.53E-05	4.67E-06	-0.000117033	-0.000227362	0.000433085	-0.000126251
ABCB6	-2.09E-05	2.11E-05	-7.36E-05	-4.99E-05	-3.89E-06	-1.51E-05	-1.02E-05	9.69E-06	-1.02E-05	-2.92E-05	-0.000129714	-4.12E-05	7.91E-05	0.000284784	-3.25E-05	-2.27E-05	-0.000105699	3.18E-05	-1.58E-05	-2.88E-05	-6.49E-06	-6.64E-05	-1.03E-05	-2.87E-05	9.81E-06	-2.11E-05	-4.04E-05	-3.98E-05	0.000287754	6.19E-05	-3.47E-05
ABCB7	-0.000130208	-3.27E-05	-1.44E-05	2.91E-05	-9.94E-06	3.60E-05	-1.22E-05	1.39E-05	7.58E-05	0.000117443	-0.000162592	-6.16E-05	-0.000164461	0.000394488	9.29E-05	-1.17E-05	-3.52E-05	-4.82E-05	4.86E-05	-1.69E-05	3.36E-06	0.000244791	-2.86E-05	-1.49E-05	-2.86E-05	-0.000101961	-0.000174999	0.000207741	-9.45E-05	-0.00021414	0.000141764
ABCB8	-0.000130648	-9.58E-05	1.84E-06	6.46E-05	7.84E-05	2.90E-05	1.96E-05	-4.13E-05	-6.28E-06	2.34E-05	0.0001028	-4.94E-05	0.000452264	0.000154939	-1.44E-06	5.51E-05	-8.09E-05	9.90E-05	4.26E-05	-2.43E-06	1.53E-05	-4.67E-05	-1.94E-05	-1.73E-05	3.64E-05	-0.000105406	3.02E-05	-0.000149465	-0.000273577	-7.54E-05	-3.22E-05
ABCB9	2.47E-05	-9.73E-05	-4.61E-06	-8.35E-05	3.30E-05	-1.39E-05	4.12E-05	-2.94E-05	-4.80E-05	0.000128762	0.000116588	0.000131228	0.000354854	-0.000125295	1.36E-06	7.83E-05	0.000180802	0.000102596	-9.83E-06	3.02E-05	-1.95E-06	0.00010457	-2.29E-05	8.83E-05	-0.000181852	-7.94E-05	-0.000121621	-0.000225296	2.93E-05	-3.85E-05	-8.13E-05
ABCC1	-0.000136482	-0.000140101	-2.70E-06	-4.83E-06	0.000185821	0.000177926	-4.73E-05	-2.10E-06	-0.000112732	1.14E-05	-0.000167005	-0.000134183	8.36E-05	-0.000249374	0.000185862	-3.03E-05	6.37E-07	1.46E-06	4.77E-05	0.000372821	8.47E-06	-3.95E-05	-2.15E-05	-5.83E-05	2.21E-06	-4.71E-05	0.000285387	-0.000219818	0.000226874	-0.000146087	-0.000115545
ABCC10	-0.000118734	-5.26E-05	-2.43E-05	0.000134262	9.93E-05	1.75E-06	9.45E-06	-1.00E-05	-4.09E-05	6.79E-05	-5.28E-05	0.00015975	0.000336502	1.61E-06	1.01E-05	4.03E-05	-3.37E-05	9.87E-05	1.26E-05	2.48E-06	-6.30E-06	4.36E-06	7.11E-06	-1.45E-05	-5.23E-06	-5.90E-05	-7.71E-05	-0.000145788	-0.000285847	-0.000177236	-5.15E-05
ABCC2	-5.84E-05	-6.32E-05	4.68E-06	-5.05E-05	-5.92E-05	6.73E-05	-3.90E-05	-0.000113631	-2.54E-05	-8.44E-05	-0.000117856	-3.68E-05	-0.000101701	-0.000100912	-5.26E-06	-1.37E-05	-7.19E-05	-5.44E-05	-5.27E-05	-9.82E-06	1.40E-07	0.00169551	0.002552128	1.92E-05	-0.000147789	-0.000132838	-9.31E-05	-0.000235026	5.30E-05	8.55E-06	2.27E-05
ABCC3	-0.00010115	-7.73E-05	1.79E-05	-6.72E-05	-1.45E-05	-3.28E-05	-4.32E-05	4.83E-05	-2.15E-05	-8.11E-05	-0.000163315	-6.28E-05	-7.32E-05	-0.000137516	-2.86E-05	-2.50E-05	-8.27E-05	-3.37E-05	-6.59E-05	-1.83E-05	-2.39E-06	0.004038017	0.000151017	4.33E-06	-0.00012424	-8.71E-05	-1.26E-05	-0.000144768	0.000279171	1.36E-05	-4.64E-05
ABCC4	-0.000148905	-0.000108761	-5.59E-05	0.000677986	0.000826042	-3.08E-05	-6.64E-05	0.000105467	-3.42E-05	-0.000191957	-0.000313449	-9.31E-05	-6.52E-05	0.000905333	1.56E-05	-1.31E-05	-4.84E-05	-0.000131993	-0.000121167	0.000139265	1.69E-05	-4.15E-06	-1.37E-05	-9.19E-05	-5.72E-05	-0.000292488	-7.31E-05	-0.000304071	-0.000283476	-2.31E-05	8.37E-06
ABCC5	-0.000203651	-1.70E-05	3.34E-05	-0.000123131	-0.000136808	0.000357857	-9.17E-05	0.00013204	0.000263829	0.000427333	-0.000124822	0.00022317	0.000286584	-9.73E-05	5.29E-05	7.30E-05	3.85E-05	0.000178453	0.000730332	0.00053196	-2.03E-05	-0.000133113	-2.63E-05	-8.92E-05	-0.000396319	-0.000231674	-0.000220081	-0.000504316	-0.000429429	-0.000190233	-9.35E-05
ABCC6	-5.65E-05	-5.01E-05	-2.46E-05	6.46E-05	-1.76E-05	-3.64E-06	9.52E-05	8.42E-05	6.76E-05	-3.07E-05	-0.000114635	-5.11E-05	-0.00010553	-4.20E-05	-7.21E-06	-1.21E-05	-2.98E-05	-5.96E-05	3.57E-06	2.88E-05	1.98E-06	0.000879751	0.000251044	-4.31E-05	0.000201559	0.000191609	-0.000151292	-0.000199893	-0.000228945	-3.84E-05	-2.75E-05
ABCC8	-4.65E-05	-5.62E-05	-4.77E-05	-4.05E-05	0.000180935	0.000123802	-4.17E-05	-9.03E-05	-8.96E-05	0.000126307	-0.000135254	-1.77E-06	0.000265082	0.000271459	1.83E-05	-3.90E-05	-1.52E-05	0.000315491	9.72E-05	1.50E-05	2.00E-06	5.13E-05	-1.50E-05	-3.12E-05	-0.000162909	-0.000218484	-9.94E-05	-0.000210085	-0.000184919	3.79E-05	-7.53E-05
ABCC9	0.000643644	0.000904649	0.000269008	0.000999292	3.31E-05	-0.000130617	1.32E-05	-0.000201082	-3.27E-05	-0.000190042	0.002406478	-0.000154027	-0.000525353	0.000852106	-0.000120974	-3.78E-05	-0.000619829	-0.000247773	-0.000190113	-4.17E-05	1.03E-08	-0.000170425	-2.77E-05	-0.000109479	-0.000506298	-0.000279497	-0.000820778	0.000133686	-0.0004022	-0.00068603	-0.000144179
ABCD1	0.000260996	0.00010354	4.63E-05	3.53E-05	5.75E-05	4.40E-05	-3.25E-05	-2.32E-05	-2.26E-05	8.07E-06	4.44E-05	-2.45E-05	-4.28E-05	-0.0001335	-6.10E-06	-1.54E-05	-8.59E-05	-3.52E-06	-1.03E-05	2.41E-05	2.35E-06	2.15E-05	1.44E-05	2.60E-05	-7.02E-05	1.40E-05	-0.00016377	0.000113919	-0.000352765	-3.94E-05	-1.62E-05
ABCD2	-0.000132608	-8.52E-05	-3.28E-05	5.92E-05	0.000112628	-7.45E-05	5.72E-05	3.47E-05	3.48E-06	0.000170981	-0.000240225	0.000496962	0.001052656	0.000862984	-4.10E-05	4.21E-05	-0.000153364	-0.000113401	-8.39E-05	-8.10E-05	-1.73E-05	-7.10E-05	-1.24E-05	-8.49E-05	-0.000159271	-0.000320403	-8.74E-05	-0.000480601	-0.000359416	-0.000161593	3.35E-06
ABCD3	-0.000253465	-0.000164197	-1.51E-05	0.000446361	0.000275591	0.000126482	4.36E-05	-6.86E-05	2.97E-05	-0.000116745	-0.000155714	-3.95E-05	4.25E-05	0.002039649	-0.000115158	-1.42E-05	0.00014246	-9.54E-06	2.02E-05	0.000110083	2.83E-06	4.16E-05	1.54E-05	-2.15E-05	-5.64E-05	-0.000457526	-0.000109497	-0.000582724	-0.000658703	0.000391995	0.000115622
ABCD4	-6.36E-05	-0.000145091	-8.72E-05	7.21E-05	0.000313028	7.40E-05	-5.42E-05	-5.03E-05	-5.00E-05	-1.21E-05	-0.000228738	-0.000183937	0.000174659	0.000321012	-2.96E-06	1.84E-05	0.00051057	0.000270722	-3.05E-06	4.95E-05	-2.49E-05	5.59E-05	7.38E-05	0.000180224	-0.000286092	-0.000227882	-0.00029324	3.86E-05	-0.000349096	-0.000360541	-2.93E-05
ABCE1	4.88E-05	-8.78E-05	6.81E-05	-0.000147831	-0.000247301	-1.53E-05	-1.81E-05	-7.75E-05	1.58E-05	-0.000203636	-0.000139587	0.000209346	0.000286759	0.000101257	0.000228556	1.75E-05	-0.000102465	-0.000126164	1.53E-05	-5.77E-05	1.87E-06	-0.000193091	-4.29E-05	9.87E-05	5.43E-05	-0.000417198	0.000381876	0.000194678	0.000508992	0.000257211	-0.000222665
ABCF1	0.000208596	-0.000144963	-0.000130194	5.44E-05	4.23E-05	0.000231708	-0.000156257	-0.000201415	-0.000220016	5.39E-05	0.000296587	-0.000359405	-8.66E-05	-0.000707874	0.000175643	2.80E-05	-0.000261831	-0.000128397	-7.89E-05	6.63E-06	-3.83E-06	0.000142291	0.000109146	0.000293482	1.28E-05	9.25E-05	0.000326962	0.000504396	0.00029968	0.000394958	4.43E-05
ABCF2	2.76E-05	3.56E-05	0.000114676	-2.66E-05	-8.92E-06	5.18E-05	1.03E-05	1.56E-05	5.01E-05	-0.000136943	1.38E-06	0.000179286	0.000155177	0.000247559	8.22E-05	4.46E-06	0.00011236	-2.24E-05	0.000114957	4.10E-05	1.63E-05	-0.000135095	-2.24E-05	-7.17E-05	-0.000313487	-0.00041067	0.000259642	-0.00017818	-9.65E-05	2.04E-05	-2.57E-05
ABCF3	-0.000106492	9.63E-05	8.03E-07	4.04E-05	8.25E-05	6.77E-05	-2.45E-06	1.65E-05	2.65E-05	1.23E-05	3.53E-05	0.000188007	-5.10E-05	5.89E-05	-4.70E-06	5.95E-05	-0.000129495	9.21E-05	0.000130289	1.35E-05	5.33E-06	1.45E-06	-1.58E-05	7.75E-05	-0.000323879	-0.000113847	-0.000145717	-0.000147313	6.74E-05	9.60E-06	-0.000102893
ABCG1	4.78E-05	-7.86E-05	-0.000116916	7.81E-05	0.000200963	9.57E-05	-3.44E-05	6.76E-05	4.46E-05	0.000219514	-0.000226643	-4.60E-05	-0.000117238	-0.000504639	-6.72E-05	-2.16E-05	0.000777914	0.000192986	0.000664073	9.73E-05	-1.92E-05	-0.000126687	-1.99E-05	0.000916862	-0.000148692	-0.000351736	3.61E-05	-0.000434159	0.000364222	-0.000275712	-7.59E-05
ABCG4	-6.49E-05	-3.70E-05	-1.08E-05	-4.24E-05	-1.04E-05	-3.27E-05	-8.20E-06	-1.59E-05	-1.06E-05	-8.35E-06	-0.000107242	0.000354827	8.02E-06	-8.48E-05	-1.80E-05	4.22E-05	-0.000198632	8.61E-05	0.000755162	-1.02E-05	1.27E-05	-3.02E-05	-7.29E-06	-4.75E-05	-0.0001198	-0.000158182	-4.74E-05	-0.000225737	-0.000109944	-3.79E-05	-1.39E-05
ABHD10	-0.000180212	-6.21E-05	7.59E-06	0.000222041	0.000351498	-3.95E-05	2.93E-05	2.78E-06	-1.10E-05	-5.66E-05	-0.000216129	0.000295399	0.000113302	-2.42E-06	1.53E-05	-1.26E-06	5.39E-05	0.000218328	0.000276082	3.23E-05	-1.54E-05	-8.38E-05	-1.57E-05	-8.11E-05	-0.000241621	-0.000152313	-0.000210823	-0.000378023	-0.000176672	-0.000147127	4.95E-05
ABHD11	-0.000193452	8.86E-05	9.59E-05	0.000100723	0.000173844	0.000212269	0.000198221	0.000360017	0.000427404	-0.000119402	1.43E-05	9.93E-05	-0.000342074	0.000232184	-1.46E-05	1.25E-05	0.000181486	3.57E-05	1.50E-05	0.000128961	1.42E-05	0.000333733	6.44E-05	-8.18E-05	-0.000217032	-0.000454978	-2.94E-05	-0.000460049	-0.000199057	0.000443296	-0.000167734
ABHD12	-0.000244299	-0.000129862	-1.70E-05	0.000427301	2.50E-05	-6.40E-05	-1.20E-05	4.18E-06	2.79E-05	0.000177046	-4.52E-05	0.000144243	-1.40E-05	0.000370897	-2.26E-05	0.000113948	4.88E-05	0.000104246	0.000255187	3.93E-05	2.33E-05	0.000286036	0.00010424	-4.75E-05	-0.000148412	-0.000279262	0.000146083	-0.000664775	-0.000220239	0.000681683	-4.56E-05
ABHD13	4.45E-05	5.37E-06	2.49E-05	-5.04E-05	0.000201627	4.45E-05	-1.15E-05	7.29E-06	7.61E-05	6.32E-05	7.08E-05	1.09E-05	0.000151795	-5.35E-05	-3.48E-05	1.54E-05	8.39E-05	0.000111596	9.27E-05	5.05E-05	-8.39E-06	-5.65E-05	-8.33E-06	9.09E-05	-9.28E-05	-0.000101703	-1.85E-05	-0.000139098	-0.000213319	-0.000335961	-5.59E-05
ABHD14A	-0.000428119	-8.51E-05	2.83E-05	0.000156563	0.000526999	-0.000315212	0.000100848	0.000340903	0.000145767	0.000185561	-0.000246944	0.000460792	-0.000445373	-3.32E-05	-6.34E-05	0.000122392	0.000151932	0.00014722	0.001111599	9.07E-05	4.15E-05	-0.000174416	-2.97E-05	-0.000142738	-0.000102938	3.07E-05	-0.000223045	-0.000854691	-0.000503295	-1.01E-05	-0.000148788
ABHD14B	-0.000311015	-0.000169255	-3.48E-05	-9.82E-05	-1.72E-05	4.54E-05	-1.78E-05	8.45E-05	5.74E-05	-0.000234426	0.000298464	-0.000134352	-0.000339809	-0.000440035	-4.16E-05	-3.70E-05	-0.000141087	-0.000132097	-0.000103408	0.000168609	1.77E-06	0.000486279	1.06E-05	8.41E-05	0.000209483	0.000335767	-0.000255375	0.000364421	0.000269563	-0.000525319	-0.000174992
ABHD15	-9.21E-05	-7.09E-05	6.29E-05	0.000145021	0.000322063	0.000121457	-1.09E-06	-8.26E-05	-5.65E-05	-3.38E-05	-0.000104583	-6.99E-05	-7.06E-05	-6.11E-06	-3.76E-05	-2.33E-05	9.65E-05	-6.59E-05	7.68E-05	3.64E-05	4.08E-06	0.000310646	1.70E-05	-6.90E-05	-0.00011704	0.000163002	-0.000117761	-0.000265877	-8.15E-05	-4.11E-05	-3.43E-05
ABHD17A	-4.53E-05	-2.08E-05	4.43E-05	4.43E-05	3.34E-05	3.48E-05	-2.47E-05	-2.75E-05	-3.66E-05	-5.38E-05	0.000188404	-6.71E-06	0.000203124	-5.65E-05	2.10E-05	6.56E-05	-0.000129499	3.59E-05	-2.13E-05	1.71E-05	-6.53E-06	-9.37E-05	-2.45E-05	0.000293204	-3.06E-06	2.94E-05	-6.24E-05	-2.34E-05	-2.38E-05	-0.000163465	-1.72E-05
ABHD17B	3.43E-05	-0.0001257	-0.000206413	-4.52E-05	6.60E-05	9.74E-05	2.66E-05	-3.41E-05	-5.05E-05	0.000136478	-0.000194732	7.85E-05	0.000563155	0.00029939	0.000166734	4.08E-05	-2.39E-05	2.83E-05	8.13E-05	-4.77E-06	-1.58E-05	-1.10E-05	-2.32E-05	0.000235535	-0.000328908	-0.000295735	-0.000193742	6.53E-05	-0.000401325	-0.000286685	9.25E-05
ABHD17C	1.34E-05	-0.000112823	3.03E-05	0.000437272	-2.72E-05	0.000113844	1.17E-05	-5.54E-05	-5.83E-05	-0.000114769	-0.000260291	-4.88E-05	0.00084406	0.00059502	3.38E-05	3.04E-05	-0.000275268	2.01E-05	-4.89E-05	-8.70E-06	1.63E-05	0.0004702	3.41E-05	0.000647266	-7.13E-05	-0.000281566	-0.000100839	-0.000500795	-0.000340521	0.000113927	-1.47E-05
ABHD2	-0.000377808	-0.000314372	-0.000106615	4.07E-06	0.000249939	0.002780785	4.20E-05	0.000866108	0.001239869	-0.000270028	-0.000199375	-5.06E-05	-1.93E-05	-8.14E-05	-0.000107154	-3.85E-05	-0.000324486	-0.000123097	-0.000206219	0.000223431	2.06E-05	-4.25E-05	-3.90E-05	9.72E-05	-0.000475933	-0.000652227	-0.00019147	-0.000857314	-0.000850903	-0.000179646	-0.000102979
ABHD3	-0.000150392	-6.89E-05	-6.81E-05	-0.000415869	7.73E-07	-3.14E-05	9.29E-05	0.000134351	3.70E-05	-6.01E-05	-0.000157509	-4.77E-05	-0.000350003	0.003178828	-6.40E-06	-3.10E-05	-5.61E-05	-0.000146425	3.72E-05	3.71E-05	2.57E-06	0.000204009	9.93E-05	-3.85E-05	-0.000163717	-0.000329482	-9.67E-05	-0.000590439	2.77E-05	0.000863906	-0.000161744
ABHD4	-0.000203679	-0.000113784	2.88E-05	0.000373451	9.09E-06	2.75E-05	-1.11E-05	-6.47E-05	3.65E-05	-0.000141336	1.17E-05	-0.000108632	-0.000284327	0.000856903	-6.79E-06	-4.26E-05	-0.000192685	-7.04E-05	-7.46E-05	4.74E-05	2.63E-05	-6.22E-05	1.25E-05	-9.89E-05	0.000177666	0.000109388	0.000302866	-0.000443672	0.000112623	-0.00021687	-9.32E-05
ABHD5	-0.000125964	-5.44E-05	2.76E-05	0.00014404	4.87E-05	-5.09E-06	-1.39E-05	5.85E-05	-1.16E-06	0.000439557	-2.70E-05	1.97E-05	-8.66E-05	0.000219845	2.38E-05	7.24E-05	5.40E-05	2.39E-05	-2.37E-05	1.44E-05	-1.57E-05	4.15E-05	5.21E-05	9.96E-06	-9.51E-05	-0.000142633	0.00012796	-0.000302194	0.000414709	0.000315597	-7.49E-05
ABHD6	-0.000288438	-0.000123036	-1.43E-05	0.000689121	0.001667839	-0.000202959	2.70E-05	0.000286591	1.02E-05	-0.000161728	-0.000429007	0.000393972	0.000485603	-3.43E-05	-5.95E-05	1.28E-05	-0.000158518	2.69E-05	-4.98E-05	0.000309647	-1.32E-05	-0.00012467	6.80E-05	-0.000158518	-0.000397643	-0.000533822	-0.000161042	-0.000759566	-0.000337045	-0.000208376	-0.000111141
ABHD8	-0.000139704	-0.000117293	2.11E-05	4.13E-05	0.00014351	5.64E-05	-6.53E-06	7.90E-05	8.54E-06	-3.36E-06	-0.000255215	0.000194233	0.000276649	4.60E-05	-1.33E-05	6.46E-05	5.64E-05	9.34E-05	7.38E-05	0.000156239	2.58E-06	-0.000106969	-2.15E-05	9.02E-05	-0.000316709	-1.27E-05	-0.000162752	-0.000285394	-0.000122469	-7.70E-05	-3.61E-05
ABI1	-0.000178396	-0.00024738	-3.16E-05	0.000274684	0.000140046	-0.000130997	-3.39E-06	-3.05E-05	2.17E-05	-1.24E-05	0.000137794	0.000398247	-0.000299807	0.001375123	-2.76E-05	2.21E-05	0.000207485	3.58E-05	-5.96E-05	-6.01E-05	2.09E-06	1.20E-05	5.13E-06	4.44E-05	-0.000164834	-0.000317858	0.00014858	-0.000333716	0.000119283	-0.000439325	-4.80E-05
ABI2	-0.00050417	-0.000421235	-0.000100211	8.26E-05	0.000387583	0.000356501	-2.95E-05	-4.54E-05	-0.000137995	-4.99E-05	-0.000116827	0.000788357	0.002152029	0.000722042	-5.16E-05	-1.87E-05	-0.000242302	0.000188992	-0.000232042	8.14E-05	-4.09E-05	-0.000453516	-7.69E-05	-0.000348962	-0.000994409	-0.000656605	-0.000734517	-0.000100809	-0.000867881	0.000113937	0.00014216
ABI3BP	-0.000480772	-0.00025447	-6.69E-05	-0.00024911	-0.000275472	-0.000172153	-2.01E-05	-0.000115101	-6.00E-05	-0.000230247	-0.000212159	-0.000179114	-0.000502791	-0.000802568	-0.000113381	-4.08E-05	-0.000553441	-0.000227544	-0.000233735	-0.0001143	-6.70E-06	-0.000281124	-1.64E-05	-0.000251311	-0.000815581	0.001671055	3.78E-05	0.000494081	0.001049351	-0.000796753	-0.000253101
ABL1	-0.000170939	-0.000176192	-0.000110528	-1.59E-06	-2.77E-05	0.000132877	1.36E-06	-4.72E-05	-5.92E-05	-0.000124615	7.27E-05	-0.000238171	3.89E-05	-0.00019398	7.93E-06	-7.46E-05	-2.09E-06	1.96E-05	-0.000125003	8.25E-05	-1.13E-05	-3.53E-05	-1.72E-05	0.000164409	-0.000208997	0.000193073	7.98E-05	0.000375993	-0.000430016	-8.54E-05	-4.97E-05
ABL2	-4.48E-05	-0.000350666	-0.000211963	-0.000135093	-0.000113708	0.000117107	-7.23E-05	-0.000224326	-0.000167558	-9.08E-05	0.000676282	-7.89E-05	0.000429536	-0.000264129	1.18E-05	1.85E-05	-0.000230464	3.88E-05	0.000145989	-4.54E-05	-1.07E-05	-0.000161571	-3.63E-05	0.000444175	-0.00029093	-0.000476057	0.001218958	0.000465435	-5.77E-05	-0.00038154	-1.50E-05
ABLIM1	0.000176928	-0.000320572	4.96E-05	0.000493849	0.000307884	0.000905617	0.000728676	0.000422309	0.000166656	0.000235559	-0.000625288	0.000176847	-0.000164285	-0.000841467	-4.95E-06	0.000175399	0.000678172	0.000610438	-0.00014852	-2.45E-05	0.000149113	8.59E-05	-6.43E-06	0.00125389	-0.000673208	-8.86E-05	-0.000350378	-0.000820595	-0.00082478	-0.000451025	-0.000199681
ABLIM2	-3.03E-05	0.000240157	0.000196557	0.000141169	-5.61E-05	-1.09E-05	0.000111343	-2.20E-05	1.27E-05	0.000211536	-0.000144292	0.000323988	0.000166731	5.33E-05	-4.08E-05	8.66E-05	8.39E-05	0.000466551	7.64E-05	-8.07E-06	3.29E-05	-2.44E-05	-1.19E-05	-7.30E-05	-0.000171504	-0.00021771	-9.13E-05	-0.000296068	-9.99E-05	-8.01E-05	0.000112074
ABLIM3	0.003164303	-0.000482947	0.001046427	-5.03E-05	3.81E-05	-3.24E-05	-4.51E-05	-7.19E-05	-7.17E-05	0.000112073	-0.000142051	0.000156088	7.17E-05	-0.000376398	-4.69E-05	0.000142163	-7.92E-06	0.000453479	-8.75E-05	-2.90E-05	4.17E-05	-0.000131303	1.21E-05	0.000159184	-0.00011946	-0.000359876	-0.000143094	-0.000721272	2.57E-05	-0.000159773	3.15E-06
ABR	-0.000126864	-0.000273113	-2.30E-05	0.001000446	0.00050774	0.000160489	-0.000113645	-5.79E-05	-7.97E-05	-1.47E-05	-0.000290722	6.18E-05	0.000192834	-2.25E-05	-5.98E-06	5.76E-05	-1.30E-05	0.000482729	-3.57E-05	0.000527993	1.51E-05	0.000126036	-2.79E-05	-0.00010889	-0.000505298	-0.000422631	-0.000241809	-0.000349241	0.000133435	-0.000438505	-0.00019618
ABRACL	-8.15E-05	-0.000190346	5.90E-05	-0.000178854	-8.70E-05	-0.000192873	-4.22E-05	4.21E-05	0.000106784	-0.000241222	0.000332807	0.000248279	0.00166237	0.000184369	0.000233803	-8.08E-05	-0.000192673	-0.000206158	-0.000260109	4.00E-05	-2.28E-05	0.000839309	0.000143276	0.000323208	-0.000609555	-0.000619958	0.000505033	-0.000166247	-0.000591553	0.000118139	0.000107386
ABT1	-7.34E-05	9.96E-05	0.000106245	-0.000121534	-8.07E-05	-6.87E-05	-5.21E-06	-6.70E-06	3.68E-05	-3.43E-05	9.11E-05	-2.15E-05	-0.000163059	6.99E-05	7.20E-05	1.96E-05	0.000216479	-3.41E-06	0.000149917	-6.16E-05	1.12E-05	0.00010605	-8.82E-06	-9.39E-05	0.000157419	-4.20E-05	-3.12E-05	-0.000124872	0.000179856	0.000166226	4.72E-05
ABTB1	-2.24E-05	-1.65E-05	-2.74E-05	-0.000107048	0.00010896	2.19E-05	-3.97E-05	6.90E-05	2.43E-05	-1.17E-05	-3.95E-05	5.41E-05	-0.00011821	1.49E-05	-3.60E-07	-5.04E-05	-0.000153272	4.90E-05	3.45E-05	7.24E-05	-4.61E-06	-4.23E-05	-1.72E-05	0.00026693	-8.10E-05	2.68E-05	-0.000260648	0.00016067	-0.000187459	-0.000164619	-0.000137781
ABTB2	6.52E-05	4.36E-05	-4.62E-05	-3.20E-05	1.06E-05	0.000225561	3.98E-06	-5.32E-05	-8.04E-06	-5.38E-05	-9.93E-05	-9.29E-05	-7.06E-05	0.000270793	-6.01E-06	-2.37E-05	-1.06E-05	-2.23E-05	0.000376706	8.92E-06	-1.69E-06	-6.94E-05	-1.64E-05	-2.15E-05	0.000221425	0.000121984	-0.000128985	-0.000313835	-0.000151783	-0.000129504	6.04E-05
ACAA1	-0.000159756	-6.65E-05	9.01E-05	0.000499335	0.000285421	-6.76E-05	6.20E-05	1.96E-05	0.000104678	3.31E-05	-1.15E-05	0.000119522	-0.000132835	0.001035025	-5.72E-05	1.89E-05	0.000167	-1.91E-05	-4.44E-05	4.18E-08	-2.67E-06	0.00033631	0.000161828	-0.000101011	-0.000113517	-0.000224729	-0.000177078	-0.000388709	-0.000355006	-0.000322374	-3.28E-05
ACAA2	7.94E-05	9.74E-05	0.000265962	3.44E-06	-2.01E-05	-2.89E-05	2.88E-05	8.45E-05	0.00016309	-0.000222133	-2.26E-05	-0.000225702	-0.00053638	-1.90E-05	0.000288927	-6.65E-05	-0.000164511	-0.000318708	-0.000276637	-1.66E-05	1.03E-05	0.000434353	6.79E-05	-0.000125409	-6.60E-05	-0.00016022	0.000248838	0.000779153	-0.000144213	0.000391493	6.27E-05
ACACA	-0.000169402	-0.000132823	-9.60E-05	-1.80E-05	7.96E-05	9.60E-05	4.23E-05	-4.39E-05	-4.30E-06	6.50E-06	-0.00023491	4.08E-05	0.000748625	0.000275513	0.000277581	-2.00E-05	-0.0001365	0.000114929	-1.06E-05	6.13E-05	1.64E-05	8.13E-05	9.74E-07	0.000115487	-0.000188589	-0.000142221	-0.000125044	-0.000226175	-0.000507736	0.000254707	4.10E-05
ACACB	-0.000207063	-1.24E-05	3.40E-06	0.000218101	0.000314506	0.00028735	2.24E-05	0.000135675	-0.000122189	-8.91E-05	-5.51E-05	-0.000205057	-3.30E-05	0.000135521	1.77E-05	-3.97E-05	-0.000186154	-9.18E-05	-0.000106324	0.000184489	-1.35E-06	-6.83E-05	-1.71E-05	9.27E-05	-0.000147136	0.000241611	-0.000209353	-0.000412317	0.000114692	0.000126551	-6.42E-05
ACAD10	-6.12E-05	-8.97E-05	-8.78E-05	-3.16E-06	0.000118374	0.000173016	-1.10E-05	-4.51E-05	-4.46E-05	-8.45E-05	-0.000218142	-8.71E-05	0.00015675	0.000315478	9.06E-06	-3.94E-05	6.51E-05	9.34E-06	-4.31E-05	8.74E-05	-1.06E-05	6.04E-05	-2.20E-05	-6.89E-05	-0.000331418	-9.43E-05	-0.000332163	0.000196233	-0.00011347	-0.000194156	-7.18E-06
ACAD11	-3.55E-05	-4.13E-05	-2.81E-05	-2.68E-05	3.70E-05	-6.00E-06	1.61E-06	9.35E-06	3.05E-05	8.02E-05	-3.51E-05	-6.65E-05	5.76E-05	-1.69E-06	2.12E-05	-1.62E-05	9.55E-05	5.58E-05	4.10E-05	-1.05E-05	-1.18E-05	-3.65E-05	1.44E-06	-6.27E-05	0.000188074	-5.66E-05	-6.38E-05	-3.94E-05	0.000330826	1.14E-06	-4.07E-05
ACAD8	-6.01E-05	-3.20E-05	3.89E-05	0.000114013	0.000192981	2.73E-05	-5.53E-06	-1.09E-05	3.14E-05	-6.00E-05	-0.000103938	0.000183819	0.000221848	0.000841743	0.000109018	-2.28E-05	1.93E-05	6.00E-05	6.12E-05	3.77E-05	-1.65E-06	-6.17E-05	-1.68E-05	-2.42E-06	-0.00028695	-0.000271858	-9.14E-05	-0.000444898	-0.000301008	1.29E-05	-5.25E-05
ACAD9	-4.83E-05	6.37E-05	8.37E-05	2.40E-05	4.01E-05	5.40E-05	-4.37E-05	3.60E-05	4.67E-05	-6.29E-05	2.06E-05	9.11E-05	-1.26E-05	0.000238087	-3.45E-06	-4.74E-06	1.94E-05	-1.88E-05	2.04E-05	-1.07E-05	1.57E-05	-4.47E-05	-1.45E-05	-5.77E-06	-9.26E-05	-0.000112755	0.000204358	-0.000247188	-0.000219286	0.000682462	-4.96E-05
ACADL	-7.07E-05	0.000330487	0.000201223	0.000389449	0.000130391	3.92E-05	2.48E-05	2.75E-05	-4.14E-05	-0.00013936	-0.000325809	1.01E-05	-0.000149568	0.000388683	-2.93E-06	5.48E-06	4.88E-05	-7.53E-05	-6.52E-05	1.77E-05	2.97E-06	-6.38E-05	-1.15E-05	-6.74E-05	0.000130403	-0.000211708	-0.000112733	9.51E-05	0.000177861	-0.000103906	-6.46E-05
ACADM	-0.000167254	0.000185079	3.17E-05	0.000178999	0.000148474	-6.00E-05	3.80E-05	0.000113867	0.000254884	0.000107624	-7.13E-05	0.000111558	-0.000331919	0.000574404	3.25E-05	4.36E-05	0.000299872	6.54E-05	0.000112656	-5.42E-05	1.53E-05	-1.30E-05	6.08E-05	-0.000162455	-9.35E-05	-0.000250227	0.000191851	-0.000387371	-0.00073218	0.000984766	-0.000166705
ACADS	-5.34E-05	0.000463267	4.65E-05	-0.000121921	-5.52E-05	9.92E-06	-3.66E-06	-8.28E-05	3.04E-05	5.08E-05	-3.48E-05	-0.000124176	-0.000105751	0.000322854	3.82E-05	-4.06E-06	-1.43E-05	-9.94E-05	-6.76E-05	-3.76E-05	-9.16E-07	0.000852626	6.07E-05	0.000162572	-0.000180532	-3.58E-06	-0.000195742	9.29E-05	3.09E-05	-2.34E-05	-6.96E-05
ACADSB	-0.000241793	-4.94E-05	2.87E-05	9.68E-05	0.000196753	6.00E-05	-9.27E-06	0.000147925	8.13E-05	0.000155652	-0.000206507	0.000114177	8.79E-07	0.000266224	-2.09E-05	6.23E-05	0.000164879	0.000160249	0.000154355	9.32E-05	8.71E-06	1.74E-05	6.98E-06	-0.000167212	-0.000219111	-8.84E-05	-0.000193477	-0.000183905	-0.000216293	-0.000273053	-1.20E-05
ACADVL	-0.000272012	9.44E-05	0.000504504	0.000188277	0.000506403	0.00017724	0.000151256	0.000223623	8.50E-05	-0.000270381	8.96E-06	-0.000129016	-0.000455068	0.000355012	-9.11E-05	-2.06E-05	-0.000249995	-9.72E-05	-6.52E-05	0.000142799	-3.09E-06	0.000352041	0.000110668	-8.37E-05	-0.000194113	0.000151296	5.64E-05	-0.00057372	-0.000343916	-0.000538674	0.000100321
ACAN	-8.74E-05	-0.000134135	-4.11E-05	-0.000101419	-0.000144325	-7.74E-06	-1.05E-05	-0.000141477	-6.44E-05	-0.000101988	-8.78E-05	-7.11E-05	-0.000186699	-0.0002809	-7.50E-05	-1.51E-06	-0.000222583	-8.83E-05	-7.53E-05	-9.04E-05	2.41E-06	-0.000119829	-1.60E-05	-6.83E-05	0.019864834	-0.000172429	-0.000188742	-0.000439854	-0.000226718	-0.000143279	4.93E-05
ACAP1	-0.000144226	0.000233388	0.000221889	0.000138364	0.000377535	-6.99E-05	0.000267588	9.52E-05	-0.000107599	-0.00017524	-0.000282929	0.000108033	-7.26E-05	-0.000372794	-5.37E-05	5.28E-05	-0.000127775	6.59E-05	-7.27E-05	1.99E-05	-5.58E-07	-9.32E-05	-1.93E-05	-0.000134876	0.0002541	-0.000126707	-0.000174637	-0.000329336	0.001345979	-0.000116713	-7.10E-05
ACAP2	-0.000540293	-0.00040842	-0.00018608	-6.09E-05	0.000206849	0.000155843	-8.60E-05	-0.000134454	-0.000132927	-0.000109267	0.000438516	-0.000259142	-5.62E-05	9.72E-05	-5.87E-05	5.36E-05	-1.29E-06	0.000116428	0.000121334	0.00022423	-1.95E-05	-0.000166821	-1.78E-05	0.000249156	-0.000134654	0.000547774	-3.41E-05	-0.000458688	0.000539911	-0.000170617	-3.90E-05
ACAP2-IT1	-5.28E-05	-6.05E-05	-2.96E-05	-5.81E-05	-3.44E-05	2.30E-05	-1.65E-05	-2.66E-05	-3.78E-05	0.000240357	-0.000110258	-4.45E-05	0.000734746	-8.52E-05	-2.17E-05	-8.30E-06	2.40E-05	0.000228902	0.000190997	-1.65E-05	-2.06E-05	-5.18E-05	-9.19E-06	-5.60E-05	-0.000128101	-0.000109803	-7.48E-05	-0.000161951	-0.000110853	-0.000126981	-3.95E-06
ACAP3	6.73E-06	-0.000151056	-0.000158317	-4.19E-05	-6.33E-05	6.99E-05	-7.54E-05	-0.00015037	-0.000103664	0.000542595	-0.000192883	-0.000248238	0.001315045	-3.06E-05	4.38E-07	-6.53E-05	8.53E-05	0.000447329	0.000296337	-4.33E-06	-1.98E-05	2.32E-05	-2.48E-05	0.000132677	-0.000413683	-0.000152813	-0.000367271	-0.000433416	-0.000445208	0.000311018	-0.000153094
ACAT1	-7.68E-05	-6.84E-05	0.000162715	0.000178414	6.22E-05	3.65E-05	5.37E-05	0.000103453	0.000358837	0.000228374	-0.000268988	0.000412278	0.000130605	0.00042217	-4.62E-05	9.89E-05	0.000160691	-4.17E-05	0.000219534	-5.15E-06	7.57E-05	-0.000242588	-4.47E-05	-0.000243988	-0.000268321	-0.000304467	8.57E-05	-0.000475939	-0.000576422	0.000286833	2.05E-05
ACAT2	-0.00011785	-8.86E-05	2.74E-05	-0.000305257	-0.000172096	-0.000209817	1.50E-06	-8.92E-05	5.63E-05	0.000702963	-0.000439186	5.20E-05	0.000663066	0.003641567	0.000329779	5.38E-05	-0.000533473	-0.000173267	-7.15E-07	-7.72E-05	0.000147725	5.24E-05	5.54E-05	-0.000143659	-0.000352143	-0.000642298	0.000336436	-0.000743606	-0.000919324	0.001674669	-0.0001538
ACBD3	0.000515739	-0.000216394	-1.95E-05	-0.000208596	-0.000142425	8.96E-05	-7.50E-05	-0.000147556	-0.000181783	-0.000162276	0.000330749	-0.000282076	-0.000510731	-0.001210532	-0.000141613	3.84E-05	-0.000577134	-0.000135909	-0.000148303	-0.000109302	1.16E-06	-0.000218717	-5.75E-05	-4.64E-05	0.00126519	0.000845872	0.000875302	0.000340787	0.001372344	-0.001066505	-0.000229068
ACBD4	-0.00013639	-9.87E-05	-2.76E-05	9.44E-05	0.000289742	-1.51E-05	-7.77E-06	-2.08E-05	-2.65E-05	-9.13E-05	-0.000166451	0.000119336	-1.55E-05	0.000181552	-9.68E-06	-1.99E-05	2.15E-05	9.08E-05	5.64E-05	0.000127579	8.48E-06	-4.32E-05	-8.74E-06	-9.34E-05	4.97E-05	2.44E-06	-0.000161041	-0.000261919	0.000123975	-0.00016593	-5.64E-05
ACBD5	-0.000323379	5.84E-05	7.18E-05	0.000614468	0.000414795	6.74E-06	-1.10E-05	-1.27E-05	2.40E-05	0.000318376	-0.000401548	4.91E-05	-0.000271725	0.002103194	-6.59E-05	0.000151046	8.29E-05	0.000150422	0.000307867	2.17E-05	2.49E-05	0.000213705	4.95E-05	2.07E-05	-0.000392012	-0.000550877	-0.000300635	-0.000830375	7.62E-05	0.000157426	-8.42E-05
ACBD6	-2.99E-05	1.90E-05	6.53E-05	2.24E-05	-0.000101599	-4.52E-05	-7.11E-06	4.51E-05	6.52E-05	0.000345105	0.000243536	6.25E-05	-3.00E-06	-0.000317239	9.09E-06	0.00019132	0.000513702	0.000378083	0.000304364	-5.11E-05	1.04E-05	-0.000171809	-3.60E-05	-2.27E-05	-0.000299005	-0.000172843	0.000205538	-0.000333863	-0.000258059	1.30E-05	-8.01E-05
ACBD7	-6.63E-05	-8.16E-05	1.77E-05	0.000194644	-3.48E-05	-3.67E-05	0.000158086	2.50E-06	-1.92E-05	-5.98E-05	-0.000209401	-7.87E-05	-7.38E-05	0.000838617	-0.000143549	-1.72E-05	9.08E-05	-3.80E-05	-5.54E-05	-3.65E-05	-1.26E-06	-5.32E-05	-1.01E-05	-7.00E-05	-0.000172413	-0.00020369	-5.52E-05	-0.000254659	-0.000215517	-0.000209523	0.001329354
ACCS	-7.47E-05	-4.28E-05	-9.93E-06	-5.69E-06	4.03E-05	5.02E-05	1.12E-05	0.000121432	-2.56E-05	2.53E-05	0.000178807	-2.15E-05	-5.36E-05	-0.000127625	-2.69E-05	-2.29E-06	-0.000100629	-4.25E-05	-1.88E-05	3.10E-05	1.16E-06	8.22E-05	2.68E-05	0.000262514	1.03E-05	0.000176974	-2.68E-05	-7.87E-05	-2.54E-05	-0.000173277	-9.49E-06
ACD	-0.00019437	-0.00011858	-6.29E-05	-2.13E-05	-7.63E-06	-2.07E-05	-2.09E-05	-5.88E-06	4.88E-06	0.000159425	-0.00014447	0.000186811	0.000185455	-0.000157603	1.34E-05	8.41E-06	0.000132295	0.000315163	8.84E-05	3.53E-05	-1.37E-05	-2.97E-05	8.85E-07	-0.000143449	-0.00020803	-5.02E-05	-0.000194601	-0.00034379	2.63E-05	0.000425858	-0.000103567
ACE2	-5.86E-05	-5.51E-05	-2.28E-06	-2.86E-05	-2.70E-05	-3.00E-05	-7.36E-06	-0.000106348	-9.84E-06	-3.50E-05	1.31E-05	-3.80E-05	-7.96E-05	-6.42E-05	1.78E-05	-6.84E-06	-9.40E-05	-3.53E-05	-4.01E-05	-8.05E-06	5.08E-06	0.001432474	0.002421506	5.58E-05	-7.69E-05	-0.000128889	-8.23E-05	-0.000206706	-4.31E-05	-5.47E-05	1.62E-06
ACER3	-0.000245163	-0.000182317	-4.91E-05	4.27E-05	0.000287627	1.64E-05	-5.51E-05	-0.000128882	-7.80E-05	0.000167478	-0.00014315	-0.000188393	0.000342155	0.001988851	1.83E-05	1.49E-05	-0.000162526	0.000168887	-9.24E-05	8.21E-05	-1.17E-06	-5.25E-05	1.59E-05	9.80E-05	-0.000324806	-0.000217743	-0.000180878	-0.000377235	-0.00045869	0.000336197	-9.52E-05
ACHE	0.000299448	0.000215126	0.000203007	-7.42E-05	-3.84E-05	-3.88E-05	-3.40E-05	-6.64E-05	-5.68E-05	0.001219194	-0.000176085	0.000348469	8.22E-05	-0.000342953	-8.03E-06	0.000272664	-0.000159316	0.001141416	-5.70E-05	5.48E-05	0.00015984	-5.70E-05	2.43E-05	-7.80E-05	-0.000284318	-0.000236659	-0.00015979	-0.000474958	0.000257433	-0.00012584	-2.29E-05
ACIN1	-8.71E-05	-0.00041803	-0.000240026	-0.000110863	0.000132315	0.000289487	-4.78E-05	-0.000132759	-0.00017183	5.53E-05	-8.57E-05	-0.000386119	0.000529905	-4.17E-05	0.000202368	1.12E-05	0.000240847	0.000131109	0.000258192	0.000101424	-4.10E-05	7.85E-05	-1.83E-05	0.00016466	-0.000226697	-0.000160882	-3.66E-05	0.000344078	-0.001118435	0.000200563	0.000140683
ACKR3	-0.000171096	-9.63E-05	1.22E-05	2.00E-05	-0.000120548	-2.55E-05	-4.94E-05	8.20E-06	-4.38E-05	-0.000132739	-0.000278116	-9.34E-05	-0.000124126	-0.000158165	-2.12E-05	2.21E-05	0.000275385	-7.49E-05	-5.51E-05	5.02E-05	-6.50E-06	7.96E-05	0.000122315	0.008914128	-9.16E-05	-7.22E-05	-0.000179928	-0.000196592	8.25E-05	-0.000135359	-6.49E-05
ACLY	-2.72E-05	-0.00023628	6.32E-07	-9.82E-05	-7.66E-05	-7.92E-06	-1.64E-06	-0.000108633	-3.15E-05	0.000220539	-0.000196892	-1.01E-05	0.001646643	0.000995842	0.000251764	-6.97E-05	-0.000110149	0.00011097	0.000311189	-2.45E-05	4.42E-05	-5.25E-05	4.11E-06	0.000166368	-0.000129619	-0.000497294	-7.23E-05	-0.000696264	-0.000515362	0.000213624	2.43E-05
ACN9	-0.00013402	3.32E-05	0.000237926	0.000382568	0.000170959	7.09E-06	0.000149256	0.000179211	0.000241197	-2.09E-05	-8.96E-05	1.60E-05	-0.000227361	1.38E-05	3.10E-05	9.05E-06	0.000136375	-9.86E-05	5.45E-05	-8.21E-05	1.55E-05	8.16E-05	-2.03E-05	-0.000150579	-0.000348287	-0.000402016	-0.000115722	-0.000197691	0.000344802	0.000239914	2.41E-05
ACO1	-0.000230573	-0.000144973	-7.35E-06	5.04E-05	6.81E-05	6.14E-05	-1.60E-05	2.43E-05	1.64E-05	-0.000348484	0.000313193	-1.97E-05	-1.18E-05	0.000396574	-4.87E-05	-4.82E-05	-0.000265129	-0.000144427	-0.000189342	3.81E-05	4.64E-06	0.000397096	0.000125917	-0.000113999	-2.91E-05	0.000235674	0.000260203	-0.000216742	-0.000156976	-7.25E-05	-5.88E-05
ACO2	-8.18E-05	0.000736493	0.000290749	0.000893534	0.000147021	0.000245229	0.000155941	9.99E-05	0.000354726	-0.000212359	-0.000276755	0.000432784	-0.000240626	0.001174742	2.98E-06	3.16E-05	-7.11E-05	-9.31E-06	7.66E-05	5.64E-05	2.50E-05	0.000292003	7.45E-05	-7.42E-05	-0.000475295	-0.000753934	-0.000108692	-0.000925165	-0.000186929	-0.000151486	-4.02E-05
ACOT11	0.00027133	7.79E-05	-0.00034758	-6.89E-05	0.000268301	0.000934494	-7.66E-05	2.10E-05	-0.00010205	-1.99E-05	-0.000533533	-0.000205663	-0.000278031	-0.000452087	-4.93E-05	-4.99E-05	-4.21E-05	-8.18E-05	-0.000168725	0.00062818	-8.81E-06	0.000402173	-1.72E-05	-0.000120297	6.52E-05	0.000320405	-0.000560948	-1.95E-05	5.90E-05	-0.00018571	-0.000206109
ACOT13	-3.25E-05	0.000342583	0.000180439	0.000331265	0.000141598	-8.79E-05	9.57E-05	3.95E-05	0.000131087	-0.000203988	-8.91E-06	0.000108071	-0.000268748	4.36E-05	0.00023778	6.64E-05	0.000147507	5.82E-05	0.000123717	-2.49E-05	7.07E-05	0.000451237	-2.54E-05	-0.000128458	7.17E-05	-0.000362254	0.000132283	-0.000351268	0.000481878	-0.000255561	-1.73E-06
ACOT2	-1.98E-06	0.000102925	-9.76E-05	-7.49E-05	-5.92E-05	-0.000128252	2.63E-05	3.92E-05	9.86E-06	0.000197236	0.000340043	-2.33E-05	-0.000137684	-2.80E-05	-1.99E-05	-7.64E-06	-9.14E-05	-6.78E-05	-7.51E-05	-2.34E-05	1.45E-05	-3.56E-06	9.63E-06	-6.66E-05	-4.34E-05	0.000251004	0.000416884	-0.000152137	-0.000371839	3.25E-05	-0.000114291
ACOT7	-0.000231055	-0.000145213	6.49E-06	-0.000126821	-0.000152819	-0.000151403	-2.65E-06	-0.000113513	-5.14E-05	0.001130193	-0.000357721	0.001628744	0.000445874	-0.000224858	0.000186773	0.000400782	0.000193227	0.000948028	9.53E-05	-0.000111952	6.08E-05	0.000318177	-3.28E-05	6.07E-05	-0.000408129	-0.000805645	7.04E-05	-0.000712838	-0.000433566	0.001304018	6.34E-05
ACOT8	-2.81E-05	0.000234353	0.000132857	2.52E-05	2.21E-05	-1.21E-05	8.47E-05	1.38E-05	7.89E-05	5.59E-05	-0.000109234	0.000135497	7.40E-05	-6.92E-05	6.89E-05	-1.49E-06	7.10E-05	5.70E-05	0.000304005	-5.25E-05	2.83E-05	-2.11E-05	3.59E-05	8.87E-05	-0.000180217	-0.000166576	-8.99E-05	-0.000327039	-7.73E-05	-0.000129937	-4.90E-05
ACOT9	7.51E-05	0.000119499	0.000204703	-1.62E-05	5.85E-05	9.31E-06	-1.51E-05	-5.08E-05	2.58E-07	-0.000164531	0.000351058	-6.40E-05	-9.83E-05	0.00012253	0.00014088	3.10E-07	-0.000150018	-0.000148233	-0.000160231	0.000218105	2.73E-05	-3.52E-05	-3.44E-05	0.000513362	-6.19E-05	-0.000350911	0.000340192	0.000244264	-0.000242113	-4.62E-05	-1.78E-05
ACOX1	-0.000129053	-0.00010779	-4.21E-05	0.000270506	0.000533549	0.000153123	-1.44E-05	-5.96E-05	-2.91E-06	-5.25E-05	-0.000524084	-0.000109166	0.000183546	0.00128648	-8.66E-05	-5.89E-05	0.000467746	7.77E-07	0.000168747	0.000137839	-1.23E-05	0.000361597	5.05E-05	-3.35E-05	-0.000338239	-0.000404824	0.000557288	-0.000753014	-0.000404546	-0.000501068	-1.22E-05
ACOX2	-0.000202453	-0.000102082	1.44E-07	4.31E-06	-2.27E-05	-1.22E-05	-9.06E-06	0.000158315	9.69E-05	-0.000121466	0.000191084	-0.000106498	-0.000200832	-5.23E-05	-2.14E-05	-1.81E-05	-9.31E-05	-0.000115751	-9.68E-05	0.000101288	7.40E-06	0.000193779	6.30E-05	-7.84E-05	-0.0002259	0.000255204	-0.000268887	0.00036746	-0.000195272	-0.000448101	-0.000146324
ACOX3	6.82E-05	-1.95E-05	-5.25E-05	-2.64E-05	-5.57E-05	1.73E-05	2.24E-05	1.44E-05	-2.63E-06	-0.000111388	-3.90E-06	0.000258041	5.73E-05	0.000514035	-4.94E-05	-2.61E-05	3.39E-06	-1.55E-05	5.38E-06	-8.49E-06	4.99E-06	-6.05E-05	-8.00E-06	-4.00E-05	-0.000105974	-0.000151679	-6.86E-05	-0.000101286	-9.17E-05	-7.91E-05	-6.04E-05
ACP1	-0.000105789	-4.64E-05	0.000117659	-0.000192156	1.62E-05	-0.000121853	0.000103254	0.000210456	0.000256981	9.66E-05	-0.000374061	0.000364688	-0.000274698	7.43E-05	0.000125188	4.40E-05	0.00045987	3.73E-05	0.000236767	-0.000116655	7.88E-06	9.22E-05	1.70E-05	-0.000218503	-2.99E-06	-0.000435229	0.000411472	-0.000673977	0.000555067	0.000687186	1.02E-05
ACP2	-0.000270906	-0.000102372	3.32E-06	0.000213778	0.000127103	6.70E-05	4.50E-06	-1.97E-05	3.85E-05	7.25E-05	0.000189389	0.000250928	-0.00024871	0.000263333	-3.60E-05	4.11E-05	0.000140312	7.92E-05	0.00011069	9.51E-05	1.82E-05	0.000450135	0.000142153	0.000178947	-0.000151536	1.43E-05	-3.30E-05	-0.000278834	-0.000647324	-0.000293166	-9.67E-05
ACP5	-9.80E-05	-7.04E-05	-2.50E-05	-7.50E-05	-8.18E-05	-6.32E-06	-9.16E-05	1.75E-05	-0.000102222	-3.10E-05	0.000258674	-6.19E-05	-9.84E-05	-0.000189126	6.72E-06	-2.64E-05	0.000473227	-6.93E-05	8.50E-05	0.000572748	-2.18E-06	-7.38E-05	-6.90E-06	-5.06E-05	-0.000200585	0.000100739	-0.000145999	-0.000251732	0.000562027	-5.66E-05	-8.45E-05
ACP6	-0.000147315	5.42E-05	-1.01E-06	0.000150837	0.0003924	0.000127018	-5.22E-05	5.59E-05	-9.25E-07	-6.97E-05	-0.000112704	-8.86E-05	0.000141876	-1.27E-06	4.69E-05	-5.36E-05	-8.46E-05	-3.45E-05	-9.88E-05	0.000178124	-2.62E-06	5.90E-05	-1.88E-05	3.06E-05	2.91E-06	-3.88E-05	-0.000154244	-4.87E-05	2.31E-05	-0.000205674	-4.41E-05
ACPL2	-0.000311407	-0.000164322	-1.87E-05	0.000776562	0.000199413	-5.77E-05	3.04E-06	-2.82E-05	-9.52E-05	2.37E-05	0.000254321	0.000172776	-1.13E-05	0.001155869	-3.63E-06	-4.13E-07	-4.67E-06	0.000267317	-3.28E-06	7.91E-05	-1.27E-05	-8.02E-05	-1.29E-05	-0.000141746	0.000283338	-0.000285113	-0.000159702	-0.000691529	-0.000260927	0.000109734	-0.000125038
ACPP	-0.000155242	-9.19E-05	3.64E-06	-0.000111911	1.00E-06	4.70E-05	-6.45E-05	5.03E-05	-4.84E-06	-4.82E-05	0.000319858	-4.68E-05	-8.25E-05	-1.86E-05	4.17E-05	-1.25E-05	-0.000114131	-6.92E-05	-6.20E-05	5.79E-05	-6.75E-06	-5.72E-05	-1.40E-05	-7.89E-05	0.000543902	-0.000212633	0.000573346	0.000396138	-5.01E-05	-0.000216117	-9.90E-05
ACRBP	-9.00E-06	-5.87E-06	-6.20E-05	-5.53E-05	0.000105212	4.74E-05	-1.56E-05	-2.53E-05	-2.57E-05	2.69E-05	-6.06E-05	-6.38E-05	6.74E-05	-8.26E-05	5.84E-06	-1.71E-05	-1.37E-05	3.69E-05	3.90E-05	3.70E-05	-7.30E-06	-4.91E-05	-7.25E-06	-4.80E-05	-8.47E-05	-8.79E-05	-9.48E-05	5.96E-06	0.000149831	-8.96E-05	1.15E-05
ACRC	6.52E-06	2.75E-05	-9.36E-05	1.50E-05	2.45E-05	3.41E-05	-3.61E-05	5.15E-07	-3.33E-05	7.54E-05	4.51E-05	-5.66E-06	1.83E-05	5.26E-05	-3.01E-06	5.60E-05	6.60E-05	7.06E-05	6.00E-06	9.27E-06	1.52E-05	-3.30E-05	-1.02E-05	4.52E-05	-0.00011465	-0.000107617	-2.80E-05	-6.27E-05	0.000306416	-8.20E-05	-3.34E-05
ACSBG1	-2.16E-05	3.37E-05	7.22E-06	0.000152601	-0.000144847	1.34E-05	1.69E-05	-8.68E-05	-1.38E-05	-9.18E-05	-9.93E-05	2.54E-06	-0.00023313	0.0029163	-4.11E-05	1.62E-05	-0.000272816	-3.07E-05	-3.99E-05	3.95E-05	4.64E-05	1.38E-06	-1.76E-05	-5.20E-05	-0.000205315	-0.000190005	-9.02E-05	-0.000274347	-0.000370644	-0.000260606	-6.02E-05
ACSF2	0.000485032	0.000748748	0.000192386	0.00014443	0.000177437	6.67E-05	-3.41E-05	-1.10E-05	-1.41E-05	-0.00024678	-2.80E-07	-0.000136602	-0.000285136	-4.93E-05	-3.91E-05	-3.19E-05	-0.000270877	-0.000132108	-0.000141834	5.11E-05	-3.01E-07	0.000766447	4.38E-05	4.38E-06	0.000303079	0.000169038	-0.00024439	-0.00016644	-2.85E-05	-0.000362411	7.62E-05
ACSF3	-0.000138327	9.47E-06	0.000170839	1.99E-05	0.000100419	5.54E-05	-1.28E-05	-5.41E-05	-2.06E-05	-1.55E-05	-5.64E-05	-4.56E-05	-1.45E-06	0.000281176	2.21E-05	3.96E-05	7.29E-05	1.43E-05	9.81E-06	9.77E-05	-5.58E-06	3.26E-06	-1.13E-05	0.000107051	-5.10E-05	-6.00E-05	-2.94E-05	-4.28E-05	-0.000162394	-5.88E-05	-7.81E-05
ACSL1	0.000210806	0.000165622	0.000104666	-8.47E-05	-0.000134783	2.09E-05	-7.53E-05	0.000263432	0.000276033	9.02E-05	9.40E-05	0.000300351	0.000233911	-0.000365715	-1.79E-05	2.80E-05	-0.000125675	0.000187068	0.000261371	4.61E-05	2.82E-05	-0.000103857	1.16E-05	-0.000166	-0.000310804	-0.000225189	0.00076201	-0.000580994	-3.63E-05	-8.32E-05	-1.82E-05
ACSL3	-0.000108702	-0.000223511	2.89E-07	-0.000361307	-1.50E-05	-0.000173424	-1.85E-06	-0.000169564	-0.000105577	0.00017468	-0.000352487	0.000695838	0.000319877	0.001984531	9.54E-06	6.91E-05	4.27E-05	0.000259208	-2.68E-05	-0.000109916	2.54E-05	-0.000256945	5.17E-06	0.00010384	-0.000116442	-0.000540875	0.000159878	-1.81E-05	-0.000458794	-7.69E-05	0.000154171
ACSL4	0.000771458	0.000242617	-0.000290584	-9.28E-05	0.000309035	-0.000113166	-7.52E-05	-9.84E-05	-0.000109344	0.000658036	-0.000265443	0.001306581	0.000661398	-0.000677201	-3.09E-05	0.000364429	-0.000110774	0.000990502	-2.23E-05	-6.74E-05	7.84E-05	2.12E-05	5.71E-05	1.45E-05	-0.00039879	-0.000701272	0.000214478	-0.000414764	-0.00038006	-0.000388417	8.02E-06
ACSL5	-7.03E-05	-5.71E-05	-1.14E-05	-5.52E-05	-3.79E-05	-6.13E-05	8.29E-06	-8.96E-05	-1.15E-05	-9.05E-05	-5.70E-05	-1.44E-05	-0.000105095	-7.25E-05	1.89E-07	4.67E-06	-5.22E-05	-4.85E-05	-2.94E-05	3.27E-06	1.09E-05	0.002871309	0.001864339	0.000264002	-5.01E-05	-0.000118533	-1.86E-05	-0.000237203	5.98E-06	-8.31E-05	-3.40E-06
ACSL6	-0.000222095	-0.000128697	-5.10E-05	0.000610911	-5.58E-05	2.47E-05	-3.39E-05	-0.000112037	-4.98E-05	0.000220431	-0.000398069	0.000517276	-0.000138096	0.000280537	-3.51E-05	0.000306482	0.000788394	0.000566507	0.001230008	-7.47E-05	3.21E-05	-5.95E-05	-9.67E-06	-8.92E-05	-0.000334921	-0.00045597	-0.000161611	-0.000648325	-0.000357312	-0.000204817	-6.14E-05
ACSM3	-6.89E-05	-7.05E-05	-2.86E-05	-6.78E-05	-3.84E-05	1.09E-06	-6.20E-06	7.44E-06	-4.21E-05	-7.28E-05	-1.93E-05	-2.34E-05	-8.76E-05	-0.00011387	4.26E-05	-1.20E-05	-2.94E-05	-6.00E-05	-5.10E-05	-3.24E-07	-2.07E-06	0.00048772	-1.45E-05	-7.19E-05	0.000331283	0.000450208	-0.000135521	-0.000245558	0.00022094	-9.16E-05	0.000130345
ACSS1	-0.0001354	-0.00010644	5.49E-06	0.00012944	0.000210576	3.72E-05	7.86E-05	0.000211185	-2.01E-05	-9.15E-05	0.00011879	-0.000144607	-8.87E-05	0.000406182	-2.61E-05	-1.56E-05	0.00013794	-6.76E-05	-6.04E-05	0.000330843	-4.97E-06	0.000392822	3.61E-05	0.000660182	-0.000203044	2.71E-05	-0.00029624	-0.000367964	-0.000312206	-0.0001248	-9.17E-05
ACSS2	-0.000134825	0.000392643	0.000829138	-6.44E-05	-4.54E-05	-3.33E-05	-2.23E-05	-3.96E-05	-5.22E-06	0.000108772	-1.06E-05	-6.56E-05	0.000112071	0.000172371	-2.60E-05	-1.49E-05	-2.43E-05	-5.85E-05	2.33E-05	3.05E-05	2.71E-05	0.000428604	1.52E-05	-2.85E-05	0.000142799	-1.56E-05	-0.000145071	3.90E-05	-0.000153973	-0.000136643	-7.38E-05
ACSS3	-0.000279515	-0.000138282	-6.10E-05	0.000196734	0.000990359	0.000271117	2.23E-05	0.000199192	9.86E-05	-0.00025381	9.55E-05	-0.00011894	-0.00026406	-0.000414523	9.98E-06	-3.45E-05	7.29E-05	-0.000157971	-0.00013101	0.000344052	-1.68E-06	-3.51E-05	-2.19E-05	-0.000162382	-0.000122448	-1.34E-05	-0.000272743	-6.95E-05	2.37E-05	-0.000396353	-5.05E-05
ACTA1	0.001454407	0.007434785	0.002295745	-0.000141334	-0.000186738	-0.000191999	2.17E-05	-7.51E-05	-1.74E-05	-0.000260988	-0.000367966	-0.000125896	-0.000332017	-0.000479782	-7.91E-05	-2.36E-05	-0.000328331	-0.000161372	-0.000150423	-0.000105263	-2.47E-06	-0.000119863	-2.03E-05	-0.000124282	-0.000436481	-0.000470486	-0.000198151	-0.000867106	-0.000201151	-0.000155108	2.05E-05
ACTA2	0.000487218	-0.000241146	-3.65E-05	-0.000163879	-0.000173579	-0.000175618	-1.11E-05	-0.000104511	-3.69E-05	-0.00027796	0.003689547	-0.000144779	-0.000420069	-0.000569796	-2.26E-05	-1.74E-05	-0.000423734	-0.000219779	-0.000180923	-6.01E-05	1.96E-06	-0.000160448	-3.04E-05	-0.00021719	-0.000703527	-0.000563895	0.001826621	-0.000366254	-0.000571488	0.000435377	-7.67E-05
ACTB	-0.001005435	-0.000796592	-0.000199417	-0.000130631	-0.000453431	-0.000725742	0.000107256	0.000301041	0.000338346	0.000217879	0.001441284	0.001313727	0.000563867	0.002215279	0.00039007	0.000102058	0.00096464	-8.35E-05	-0.000269599	-0.000325379	-6.19E-06	-0.000220564	-6.20E-05	0.000204512	-0.00118562	-0.001101917	0.001892877	-0.00151599	-0.001482389	0.001591177	0.00063681
ACTC1	0.006899573	0.001672843	0.003523845	-0.000152179	-0.000283769	-0.000179816	7.99E-06	-4.10E-05	-3.27E-05	-0.000277097	-0.000498194	-0.00015374	-0.000379464	-0.000555898	-8.66E-05	-2.58E-05	-0.000424902	-0.000190873	-0.000184261	-0.000110461	-1.53E-06	-0.000186482	-2.22E-05	-0.000185368	-0.000442929	-0.000525081	-0.000252816	-0.001057081	-0.000404667	-0.000133821	2.11E-05
ACTG1	-0.00166989	-0.001039637	-3.01E-05	0.000304864	-0.000124893	-0.000484538	-7.13E-05	0.000145607	0.000124573	-0.000140832	0.00145838	0.000710908	2.07E-05	0.001631089	0.000106911	-1.67E-05	0.002264719	0.000821854	-7.90E-05	0.000208449	1.54E-05	0.000303084	-0.000120986	0.000461372	-0.001357243	-0.000615783	0.000468376	-0.001360168	-0.000830706	-0.000388043	0.00045601
ACTG2	0.000682976	0.000270726	0.000169282	-0.000118662	-8.16E-05	-0.000155831	1.32E-05	5.42E-05	-2.10E-05	-0.000153764	0.001032285	-4.99E-05	-0.000201121	-0.000195643	1.10E-05	3.08E-06	-0.000113266	-0.000115804	-8.70E-05	-3.56E-05	2.05E-06	-9.12E-05	-2.06E-05	-0.000122178	-0.000335155	-7.64E-05	0.000441183	-0.000305999	-0.000165664	6.30E-05	-2.07E-05
ACTL6A	-0.00016086	-0.000172656	-7.57E-05	-0.000127093	0.000220463	-0.000156646	1.66E-05	0.000206538	0.00022813	-8.87E-05	0.000305718	-0.000320152	-3.40E-05	-0.000160348	1.35E-05	-7.01E-05	0.000357383	-0.000100575	0.000107994	-4.93E-05	-1.21E-05	-9.42E-05	-2.46E-05	-5.08E-05	-0.00030495	-0.000380295	0.000301154	-0.000254955	1.23E-05	0.00133652	0.000446465
ACTL6B	-0.00019139	-0.000112294	-1.84E-05	-0.000141581	-0.000182912	-9.16E-05	-1.07E-05	-2.42E-05	-1.71E-05	0.000818184	-0.000329417	0.000998391	0.001322417	-0.000426631	-3.73E-05	0.00028644	0.000329195	0.000934877	0.000198734	-0.000102171	-2.98E-05	-0.000103274	-1.37E-05	-0.000116915	-0.000326457	-0.000443179	-0.000106999	-0.000666449	-0.000537763	-4.91E-06	-5.39E-05
ACTN1	0.000438126	-0.000402833	-0.000274263	0.000139808	0.000501988	5.75E-05	1.78E-05	-0.00012472	-0.000202155	-9.12E-05	0.001461576	-0.000148006	-0.00046819	1.75E-05	0.000233458	-4.64E-05	-0.00078535	-0.000200506	-0.000111162	-2.23E-05	1.71E-06	0.000403555	-6.08E-06	6.13E-05	1.88E-06	-0.000259208	0.002024639	-0.000989109	-0.000188251	0.000176213	0.000266807
ACTN2	0.006450622	0.002317562	0.001270835	-0.000126439	-0.000301393	-0.000109272	-1.95E-05	-0.000139176	-4.00E-05	-0.000317019	-0.000553942	-5.41E-05	-0.000390007	-0.000108125	-9.53E-05	-2.75E-05	-0.000460206	-0.000219426	-0.000203197	-0.000111134	-4.02E-06	-0.000203061	-2.97E-05	-0.000206223	-0.000524404	-0.000633617	-0.000283697	-0.000895373	-0.000404059	-0.000281902	-3.02E-05
ACTN4	0.000318869	-0.000455598	-0.000362379	-8.33E-05	0.000158862	0.000480009	0.000155968	-0.000103915	-0.00012173	-0.000258993	-0.000166105	-0.000272844	-0.000120906	2.82E-05	0.000193351	-2.26E-05	-6.50E-05	-0.000248385	-0.000173254	0.000223082	-1.11E-06	0.001784372	0.000188524	0.002281385	0.000403123	-0.000337511	-0.000173813	-5.26E-05	-0.000318117	0.000441816	0.000175438
ACTR10	-0.000196913	-1.30E-06	0.00019869	-7.21E-05	7.41E-05	-0.000134384	4.85E-05	9.73E-05	5.87E-05	0.000399425	2.21E-05	0.001026162	-0.000147327	0.000609326	-6.13E-05	4.24E-05	0.000104485	0.000285542	0.000112301	-1.88E-05	3.38E-05	-0.000146923	-2.12E-05	-7.73E-05	-0.000269339	-0.000408416	4.26E-05	-0.000599871	-0.000215186	-0.000178561	3.05E-05
ACTR1A	0.000134428	0.000153758	0.00013596	2.76E-05	-0.00011737	-6.72E-05	-4.13E-05	-0.000123916	-8.58E-06	0.000434522	7.23E-05	0.000702346	0.000759078	0.00041057	4.79E-06	-3.88E-05	0.000358357	0.000378315	0.000155792	-4.65E-05	3.89E-05	-0.000166561	-4.59E-06	-5.20E-05	-0.000465255	-0.000496748	0.000113299	-0.000815619	-0.000912171	8.14E-05	0.000288074
ACTR1B	-0.000184311	2.60E-05	0.000110644	2.60E-05	0.00022332	-3.71E-05	4.35E-05	-6.62E-05	1.06E-05	0.000242558	-0.000180106	9.60E-05	4.97E-05	0.000184697	1.27E-05	-2.53E-06	9.34E-05	8.66E-05	0.000264359	2.40E-05	1.76E-05	-3.43E-05	-2.12E-05	-0.000137451	-0.000213926	-0.000332158	-0.00010086	-0.000194677	-1.93E-05	0.000170987	-3.66E-05
ACTR2	-7.15E-05	-0.000302053	3.17E-06	0.000375612	0.000203518	0.000145775	3.81E-05	-9.57E-05	8.25E-06	0.000100999	0.001200178	0.000663741	0.000237417	0.000584611	1.55E-05	-3.26E-05	0.00023021	0.000117869	-0.000154647	-5.38E-05	2.66E-05	0.000369797	3.95E-05	0.001041086	-0.000403622	-0.000589667	0.000680764	-0.000944769	-0.000682408	-0.000115787	0.000201885
ACTR3	-1.19E-05	-0.000278574	-7.05E-05	0.000371075	0.001431272	-0.000103164	-4.21E-05	5.70E-05	8.88E-05	-0.00015904	0.000563231	0.000523817	0.000435202	0.000201329	5.90E-05	-9.92E-07	-9.81E-05	3.92E-05	1.05E-05	-8.77E-05	3.27E-06	-2.10E-05	1.22E-05	0.000488455	-0.000671438	-0.000788387	0.001062956	-0.001348525	-0.000646348	0.000280101	4.48E-05
ACTR3B	-0.000188482	-8.40E-05	-2.90E-05	-0.000272511	-0.000165273	6.28E-05	4.90E-05	-5.57E-05	5.91E-05	-0.000139398	-0.000270755	0.001668648	0.000425337	0.001406189	-2.21E-05	-9.04E-05	0.000123921	-0.000214386	-6.69E-05	-4.05E-05	-1.56E-05	-0.000152914	-2.67E-05	-0.000147866	-0.00023418	-0.000358824	-0.000202863	-0.000562215	-0.000251714	-4.45E-05	-7.87E-05
ACTR5	-7.25E-05	-3.64E-05	4.94E-06	-8.78E-05	9.79E-06	2.38E-05	-3.93E-05	-3.28E-05	-4.09E-05	-4.22E-05	-0.000153249	-6.86E-05	5.97E-05	0.000101599	2.27E-05	1.12E-05	2.73E-05	-1.08E-05	5.39E-05	-1.12E-05	-1.07E-05	-2.35E-05	-1.35E-05	-4.15E-05	-0.000134173	-0.000150622	-3.72E-05	0.000201903	0.000374173	-4.92E-05	-9.63E-06
ACTR6	-3.10E-05	-1.98E-05	-1.40E-05	0.000131007	0.000119487	-0.000221601	0.00014678	8.76E-05	-3.13E-06	4.47E-05	-0.000283637	0.000661783	0.000247533	0.000864209	4.65E-06	0.000154937	-2.38E-05	7.96E-05	0.000236523	-9.48E-05	2.92E-05	-0.000196372	6.33E-06	-0.000104793	-0.000283677	-0.000635904	-0.000162043	-0.000365898	-7.46E-05	0.000109311	0.000146506
ACTR8	-5.35E-05	-6.00E-05	5.90E-05	-4.09E-05	4.82E-05	0.000142572	-1.03E-05	2.68E-05	2.12E-05	4.79E-05	-5.64E-05	8.87E-05	0.000218041	0.000231263	1.30E-05	7.84E-05	0.000334761	0.000101337	0.000131892	1.60E-05	3.87E-06	-1.47E-05	-9.50E-06	-6.29E-05	-0.000159577	-0.000203043	-2.12E-05	-0.000236227	-0.000107037	-0.000173251	-2.66E-05
ACVR1	-0.000177841	-0.000158117	4.27E-05	-7.60E-05	3.44E-06	-4.44E-05	-2.32E-05	-4.54E-05	-4.84E-05	-0.000171625	0.000304414	-0.000131551	0.000169844	3.63E-05	2.95E-05	-1.51E-05	-0.000129021	-6.73E-05	-4.57E-05	0.000120285	3.49E-06	-6.57E-05	-1.75E-05	-4.62E-05	-5.55E-05	0.000221926	0.000451758	-8.82E-05	-0.000165023	-0.000391418	-9.63E-05
ACVR1B	-6.78E-05	-8.40E-05	2.96E-05	-8.49E-05	-6.96E-05	1.24E-05	-1.30E-05	-2.01E-05	-4.39E-05	0.000530373	-0.000229798	0.00078473	0.000678293	0.000280045	1.45E-05	2.02E-06	2.35E-05	0.000337051	0.000247536	-8.00E-06	2.47E-06	0.000136364	2.35E-05	-9.15E-05	-0.000433314	-0.00035553	-0.000188195	-0.000587986	-0.000212326	-0.000256846	-4.83E-05
ACVR1C	-3.46E-05	-3.89E-05	-3.95E-05	-4.92E-05	-1.75E-05	2.59E-05	3.58E-07	2.57E-05	-5.06E-06	-0.000100346	-0.000126557	0.000250768	0.000133472	-8.14E-05	-5.49E-06	-2.34E-05	-2.16E-05	-5.57E-05	-4.50E-05	7.80E-05	-8.39E-06	0.000865651	0.000264158	-4.14E-05	-7.14E-05	-0.000123896	-8.12E-05	-0.000188713	0.000263952	1.08E-05	-1.00E-05
ACVR2A	0.00052414	-2.93E-05	-0.000265767	-0.000233251	-0.000362722	-9.69E-05	-4.56E-05	-0.000228042	-0.000107635	-0.000286411	-0.000870368	0.000863391	0.001815303	-0.000706042	-8.34E-05	-5.47E-05	-0.000256869	0.000105604	-7.71E-05	-0.000167723	-2.98E-05	-0.000182844	-3.36E-05	-0.000183858	-0.000820731	-0.000687636	0.000240564	0.001247377	-0.000967533	-0.00036001	5.20E-05
ACVR2B	0.000104348	-6.12E-05	-1.09E-05	-4.89E-05	9.35E-05	9.44E-05	-5.80E-05	-4.08E-05	-0.000135837	0.000649307	-0.000353137	-0.000278425	0.000737879	-9.92E-06	0.000433413	-0.000104829	0.000259457	0.000593523	0.00013241	7.07E-05	-1.71E-05	-6.40E-05	-2.16E-05	3.77E-07	-0.000420595	-0.000442062	-0.000300677	-7.93E-05	-8.44E-05	0.000147212	8.22E-05
ACVR2B-AS1	-2.86E-05	0.000243167	0.000126543	-5.04E-05	9.02E-05	-1.90E-05	-9.35E-06	4.85E-05	-1.36E-05	9.58E-05	5.47E-05	6.76E-05	1.47E-05	-9.83E-05	1.82E-05	-1.27E-05	-3.00E-05	-6.01E-05	5.74E-06	2.17E-06	9.05E-06	-4.48E-05	8.55E-06	-4.40E-05	0.000147114	-9.53E-05	-0.000105115	9.09E-05	6.55E-05	-0.000156807	6.51E-05
ACVRL1	-9.29E-05	-0.000111985	-1.73E-05	-9.07E-05	-0.000123891	-5.66E-05	-1.71E-05	-6.08E-05	-2.69E-05	-0.000113908	0.001302257	-6.97E-05	-0.000146648	-0.000264463	-7.35E-05	-8.65E-06	-0.00023232	-8.63E-05	-7.02E-05	-5.25E-05	-4.91E-06	2.39E-07	-1.71E-05	0.005026174	-0.000220326	-3.46E-05	-0.000286933	-0.000124988	0.000242837	-0.000117783	0.000124436
ACY1	-2.40E-05	-1.43E-05	-1.97E-05	-2.84E-05	1.89E-05	4.70E-05	-2.52E-06	-1.65E-05	-1.72E-05	-6.90E-05	-1.60E-05	-2.97E-05	-2.61E-05	-4.30E-05	8.03E-06	-4.60E-06	-1.62E-05	-9.21E-06	0.000161219	-1.58E-05	-1.93E-06	0.000103048	4.67E-05	-3.96E-05	8.67E-05	2.48E-05	-6.06E-05	-1.21E-05	-4.05E-05	-3.00E-05	-5.77E-05
ACYP1	-0.000239907	-4.78E-05	0.000162484	-2.14E-05	8.08E-05	-0.000155858	0.000222169	5.49E-05	0.000170463	0.000495451	-0.000414904	0.000322596	0.000188982	-7.76E-05	-6.45E-05	0.000277881	0.000208675	0.000397998	0.000177643	-0.000100723	-3.87E-06	-0.00011104	-3.16E-05	-7.64E-05	-0.000304747	-0.000312143	-0.000232352	-0.000788785	-0.00029631	0.001748101	0.000342839
ACYP2	0.000134437	0.000520782	0.000295164	0.000652853	8.73E-05	-0.000238194	0.000152469	0.000148184	0.000218029	-2.99E-05	-0.000182738	0.000650066	-0.000354619	0.001479217	-8.31E-05	0.000101428	0.000230587	7.33E-05	0.000282327	-5.96E-05	4.08E-05	-6.42E-05	2.16E-06	-0.000113414	-0.000517465	-0.000565212	-0.000199193	-0.000794672	-0.000507829	-0.000238613	-6.28E-05
ADA	-0.000234059	-0.000145128	-1.34E-05	-6.67E-05	-5.22E-05	-4.37E-05	-6.16E-05	-2.09E-05	-3.46E-05	-0.000209261	0.000608684	-0.000114531	-0.000207999	0.000445393	2.05E-05	-2.85E-05	-7.46E-05	-0.000124576	-0.0001058	0.00023452	-4.39E-06	-1.41E-05	-1.16E-05	0.000850187	-0.000260968	0.000125137	1.77E-05	1.54E-05	0.000147615	-0.000228643	-5.22E-05
ADAL	0.000214408	-5.03E-05	-0.000110965	0.000234921	0.000380391	0.000202663	8.29E-05	4.59E-05	6.14E-05	-0.000196383	-0.000179375	-7.83E-06	0.000138052	-2.35E-05	-6.80E-06	9.59E-06	0.00010041	0.000192348	0.000131185	3.12E-05	3.46E-06	-3.18E-07	-1.77E-05	-2.63E-05	1.90E-05	-0.000386871	-0.000217961	-0.00028493	-0.00012579	3.81E-05	-6.26E-05
ADAM10	0.000296591	-0.000123103	-7.95E-05	-0.000190107	2.95E-05	4.19E-05	-6.21E-05	3.11E-05	2.15E-05	-1.23E-05	0.000159767	0.000135076	8.53E-05	0.00095897	8.45E-05	-7.42E-05	0.000838178	-2.92E-05	9.20E-05	7.79E-05	-2.26E-05	-3.33E-05	2.30E-05	0.000222487	-0.00050215	-0.00046632	-0.000295817	-0.000129966	5.37E-05	-0.000252097	6.24E-05
ADAM11	-0.000100043	-6.03E-05	-4.20E-05	4.20E-07	3.44E-07	-4.61E-06	-3.36E-05	-4.31E-05	-3.06E-05	0.000179834	-2.54E-05	0.000127103	0.000317453	-0.000113926	-1.27E-05	5.27E-05	6.33E-05	0.000315988	6.26E-05	4.35E-05	3.11E-05	-5.18E-05	7.33E-06	-4.35E-05	-0.000192622	-8.37E-05	-0.000149605	-6.08E-05	-0.000143734	-7.47E-05	-6.08E-05
ADAM12	-0.000118261	-0.000224007	-0.000151066	-0.000145856	-0.000188011	-4.07E-05	-6.01E-05	-8.35E-05	-0.000122338	-0.000219066	0.002394349	-0.000158014	-0.000324978	-0.000633363	-7.49E-05	-2.62E-05	-6.84E-05	-0.000161601	-0.000171785	-5.15E-05	1.15E-05	-0.000179099	-2.79E-05	-0.00026286	-0.000617054	0.00042934	0.002507276	-0.000732657	-0.000673351	-0.000486153	-3.84E-05
ADAM15	-0.000210615	-0.000120028	-5.01E-05	3.77E-05	7.98E-05	7.15E-05	-4.10E-05	-9.44E-06	-8.47E-05	6.65E-05	-5.53E-05	2.98E-05	9.31E-07	0.00044332	-2.03E-05	-6.13E-06	6.87E-05	6.47E-05	-2.41E-05	0.00016683	-9.86E-06	-3.74E-05	-2.31E-05	0.001570999	0.000204661	-0.000194333	-1.21E-05	-0.000253757	-0.000202485	0.000644197	-7.92E-05
ADAM17	-0.000244179	-0.000269891	-0.000148352	0.000222734	0.000319264	0.000117289	-8.93E-05	-0.000107537	-0.000154588	-0.00033022	0.000343193	-0.000243899	-0.000178125	0.000839976	-8.17E-05	-5.17E-05	-0.000213523	-4.47E-05	-0.000143874	4.20E-05	-2.58E-05	-0.00016283	-3.52E-05	0.000187941	-0.000762185	7.63E-06	0.000819295	-0.000406949	0.000740365	-0.000394356	-5.22E-05
ADAM19	0.000741153	-0.000168407	8.75E-06	-7.61E-05	-0.000126844	-6.00E-05	-1.78E-05	-8.97E-05	-2.73E-05	-8.57E-05	0.000549673	5.79E-05	-2.60E-05	-0.000390874	-1.27E-05	1.28E-05	-0.000154614	6.56E-05	9.45E-05	-6.72E-05	5.20E-06	-0.000129136	-1.89E-05	0.001010558	-0.000291925	-0.000219761	-5.69E-05	0.000409207	-0.000541363	-0.000150004	-8.63E-05
ADAM22	-0.000171556	-0.000117546	-5.54E-05	-7.45E-06	-0.00011504	-1.71E-05	-5.99E-06	-9.27E-05	-6.27E-05	0.000865773	-0.000172711	0.000547783	0.000477284	0.000493606	-1.53E-05	0.00017513	8.33E-05	0.000558617	-6.05E-05	-4.05E-05	0.000145036	-7.85E-05	-1.58E-05	-9.97E-05	-0.000188989	-3.39E-05	-0.000244124	-0.000612909	-0.000353766	0.000190939	-8.29E-06
ADAM23	-0.000185719	-0.000146564	-5.89E-05	-6.71E-06	4.86E-05	-3.53E-05	1.26E-05	1.55E-05	4.36E-05	-0.000134004	-7.19E-05	0.000607854	0.000621868	0.000816902	4.82E-05	0.000170973	0.00012825	0.000266612	-1.17E-05	-3.82E-05	2.54E-05	-0.000172106	-2.27E-05	-0.000125277	-0.000331857	-0.000533121	-8.69E-05	-0.000105121	-0.000534123	3.14E-05	-6.93E-06
ADAM28	-0.00015358	-0.000106372	-2.16E-06	-8.62E-05	-3.63E-05	-9.52E-05	8.06E-05	-5.39E-05	-1.62E-05	-0.000140047	-2.44E-05	-4.60E-05	-2.79E-05	-0.000241694	-1.76E-05	-2.39E-06	-0.000179483	-8.05E-05	-5.33E-05	1.54E-05	-5.53E-06	0.000344496	-9.83E-06	-3.16E-05	-0.000240764	8.83E-05	-0.00038034	0.000618098	0.000256329	-0.00027517	-0.000171142
ADAM32	-4.92E-05	-4.13E-05	-3.57E-05	0.000187779	4.49E-06	1.71E-05	4.07E-05	-5.67E-05	-5.24E-05	-4.28E-05	-7.61E-05	-1.00E-05	-4.75E-05	3.19E-05	-1.68E-05	-8.48E-06	-4.31E-05	-2.97E-05	-2.12E-05	-2.19E-05	6.29E-07	9.62E-05	1.37E-05	0.000515004	-1.27E-05	-7.72E-05	5.28E-05	6.26E-05	2.95E-05	-9.53E-05	-1.18E-05
ADAM33	-0.00013486	-0.000126271	-6.20E-05	-7.74E-05	-7.89E-05	-1.90E-05	-1.35E-05	-0.000144288	-5.06E-05	-0.00011435	0.000211335	-9.32E-05	-0.000205747	-0.000325081	-4.13E-05	-1.77E-05	-0.000247078	-0.000114686	-1.00E-04	-5.94E-05	-4.23E-07	-0.000101715	-1.34E-05	-0.000128366	-0.00038232	0.001336844	0.000145643	-0.000621074	-0.000163698	-0.000226547	-9.66E-05
ADAM8	-2.68E-05	-2.35E-05	-7.27E-05	5.59E-06	4.36E-05	1.25E-05	-1.56E-05	2.26E-06	-4.08E-05	1.21E-05	-5.55E-05	-5.79E-05	0.000295169	-4.89E-05	-6.02E-06	-2.14E-06	-8.23E-05	4.07E-05	1.18E-05	-1.30E-05	-1.10E-05	4.45E-05	-1.17E-05	-3.25E-05	-0.000133179	-6.06E-05	-8.41E-05	1.72E-05	4.72E-05	7.27E-06	-3.65E-05
ADAM9	-0.000346327	-0.000170354	-0.000124865	0.000640771	0.000311881	5.51E-05	2.72E-05	0.000188157	0.000138931	-0.000319496	2.40E-07	-0.000183797	-0.000332414	0.001581924	-8.05E-05	-2.82E-05	-0.000328903	-0.000239048	-1.04E-05	5.64E-05	5.20E-06	-1.76E-05	2.74E-05	0.000633182	-0.000413248	-9.89E-05	0.00021559	-0.000404163	-0.000326867	-0.000152287	0.000115439
ADAMTS1	-0.000246452	-0.000484035	-0.000127412	-0.00033728	0.000406336	0.00098189	-0.000115548	0.000713668	3.21E-05	-0.000399789	-9.80E-05	-0.000287997	-0.000719808	-0.001014423	-0.000192233	-7.63E-05	0.000173147	-0.000426289	-0.000373077	0.000224778	-6.69E-06	-0.000360273	-5.38E-05	-2.93E-05	-0.000600157	0.001709272	0.000812561	-0.001175012	0.001295489	-0.000318201	-0.000177625
ADAMTS10	-0.000232549	-0.000138802	-6.58E-05	-1.14E-06	8.42E-05	-2.21E-06	-4.70E-05	5.18E-05	-9.79E-05	4.03E-05	-7.19E-05	-2.49E-05	0.000585822	-0.000203062	-4.54E-07	1.30E-05	-3.32E-05	0.000109355	-9.90E-05	0.000169319	-1.86E-05	-0.000152456	-2.08E-05	9.68E-05	-0.000241054	0.000321941	-0.000264682	-0.000123219	-0.000408498	-8.71E-05	-0.000114717
ADAMTS12	-0.000258713	-0.000114847	-1.05E-05	0.000134147	0.000254157	-1.14E-05	4.26E-05	-1.17E-05	4.61E-05	-0.000215376	0.001598306	-0.000120462	-0.00030415	-0.000494294	-2.22E-05	-2.38E-05	-0.000228739	-0.000168439	-0.000138568	-6.93E-05	-1.98E-06	-0.000151602	-1.77E-05	-0.000172131	-8.30E-05	0.00057422	0.000118838	-0.000253392	-0.000813377	-0.000165055	1.59E-05
ADAMTS13	8.16E-05	4.24E-05	-7.47E-05	3.33E-05	4.04E-05	1.11E-05	-5.40E-06	1.85E-05	-3.30E-05	5.07E-05	-0.000108127	-7.27E-06	0.000200837	-9.75E-05	7.41E-06	5.73E-08	-1.97E-05	2.52E-05	-5.47E-05	3.05E-05	1.27E-07	-2.66E-06	-1.54E-05	-1.22E-05	-0.000133863	-4.10E-05	-0.00010679	8.71E-05	1.89E-05	-0.000134393	-2.40E-05
ADAMTS14	-8.08E-05	-9.76E-05	-4.70E-06	-5.96E-05	-9.40E-05	-4.36E-05	1.45E-06	-6.27E-05	-4.80E-06	-0.000116369	0.000257176	-4.07E-05	-0.000137036	-0.000223682	2.30E-05	-1.90E-06	-0.000159816	-8.10E-05	-6.97E-05	-4.99E-05	6.22E-07	-6.86E-05	-6.90E-06	1.84E-05	-0.000249318	9.46E-05	-0.000200857	0.000713113	-0.000284377	-0.0002974	-9.13E-05
ADAMTS15	-0.000106146	-9.44E-05	-5.75E-05	-4.69E-05	-6.62E-05	-3.85E-05	-6.64E-06	-5.51E-05	-1.02E-05	-0.000140358	0.000143202	-6.81E-05	-0.000109499	-0.000237636	1.57E-05	-3.55E-06	-0.000152449	-4.95E-05	-9.20E-05	-2.81E-05	-1.88E-06	-5.86E-05	1.68E-05	-7.61E-05	-0.000255516	-3.13E-05	-0.00029389	0.000977363	-0.000370019	-0.000258035	-0.000214896
ADAMTS16	8.83E-05	-9.11E-05	-6.50E-05	0.000878691	0.000577463	-0.000171225	6.83E-05	-0.000136385	-8.67E-05	-7.88E-05	3.65E-05	-5.78E-05	-0.000118053	-0.000425178	0.000199455	-2.37E-05	-4.58E-05	-3.52E-05	-5.79E-05	1.11E-06	-1.14E-06	-1.54E-05	-9.90E-06	-3.77E-05	-0.000124947	-0.00020081	9.11E-05	9.45E-05	-0.000414715	-0.000159859	-2.29E-05
ADAMTS17	-4.05E-05	-2.26E-05	-1.68E-05	-3.50E-05	-4.36E-05	-7.35E-06	-1.11E-06	0.000122606	3.33E-05	-6.88E-05	-0.000239975	-4.85E-05	-8.52E-05	-0.000123477	-2.14E-05	-9.62E-06	-9.34E-05	-5.39E-05	-5.20E-05	6.70E-05	2.18E-06	-5.55E-05	-1.10E-05	-3.74E-05	-0.000189167	0.000634242	-0.000191609	-0.00023119	-7.88E-05	-1.95E-05	2.06E-05
ADAMTS18	-9.94E-05	-5.49E-05	-1.66E-05	3.79E-05	0.000166574	-5.80E-05	-3.71E-05	-4.18E-05	-6.58E-05	-0.000124595	-0.000209121	-4.85E-05	-0.000155851	-0.000316086	-3.84E-05	2.51E-05	0.003785825	-0.000114681	-0.000113544	0.000144183	-8.86E-06	-3.99E-05	-1.04E-05	-9.02E-05	-0.000190647	-0.000187251	-9.18E-06	-0.000336355	-0.000157204	-4.00E-05	-2.37E-05
ADAMTS19	-0.000124471	-3.05E-05	-2.48E-05	-8.94E-05	0.000219379	0.000235779	-2.42E-05	1.19E-05	-5.57E-05	-5.43E-05	-0.000120773	-5.61E-05	6.97E-05	1.97E-05	0.000251711	0.000118833	0.00092616	1.82E-05	-8.37E-05	4.59E-05	-1.50E-05	-5.25E-05	-1.38E-05	-8.13E-05	3.05E-06	-2.00E-05	-0.000140093	-0.000221201	-0.000158986	-3.43E-06	-4.59E-05
ADAMTS2	0.00032414	-0.000158053	-0.00015539	-7.60E-05	-0.000118139	-5.53E-05	-9.06E-06	-0.000105373	-3.14E-05	-0.000118207	0.000912121	-6.12E-05	-0.000170323	-0.00034418	2.26E-05	-1.14E-05	-0.000234426	-1.95E-05	-8.85E-05	-5.47E-05	-8.84E-07	-0.000105013	-1.40E-05	-0.000115864	-0.000417986	0.000784937	0.000286439	-0.00042236	-0.000412023	-0.000323743	-4.57E-05
ADAMTS3	-0.000261512	-0.000158944	-5.58E-05	0.002877254	0.00071993	-0.00023932	5.47E-05	-6.93E-05	-0.000133074	-0.000291448	-0.000440357	-0.000361878	0.001006723	0.000254171	-5.91E-05	-6.96E-05	-0.000601737	-0.000228218	-0.000153897	-5.51E-05	-3.35E-06	-0.000173233	-2.09E-05	-0.000104321	0.000706601	-0.000251562	-0.000194855	-0.000906556	-0.000379017	-0.000250194	3.89E-06
ADAMTS4	-0.000154447	-0.000152446	-8.04E-05	-0.000136944	-6.86E-05	-2.37E-05	1.31E-05	-0.000127542	-8.16E-05	-0.000177899	0.002598059	-0.000153963	6.98E-05	-0.000433738	-5.14E-05	-3.36E-05	-0.000174043	-7.94E-05	-0.000107188	-4.00E-05	-1.07E-05	-0.000159113	-2.01E-05	0.000236407	-0.00028222	0.00024074	-0.000499011	-0.000255941	0.000474856	-0.000141698	-4.53E-05
ADAMTS5	0.000416021	-0.000287217	-0.00012141	-0.000232758	2.55E-05	0.000277297	-0.000123285	0.001442349	-0.000160679	-0.000272634	-0.000335614	-0.00021024	-0.000305871	-0.000621603	-9.97E-05	-7.43E-05	-0.000337351	0.00023319	-0.000184381	2.93E-05	-4.89E-06	-0.000226664	-4.21E-05	0.002514814	-0.000471164	0.001204773	-0.000563375	-0.000602808	-0.000156792	-0.000294336	-5.13E-05
ADAMTS6	-0.000191401	-0.00012523	-2.69E-05	0.00014875	-0.000134624	0.000139875	-9.89E-06	6.52E-05	9.74E-05	-0.000113598	-0.000321727	-0.000194994	-5.50E-05	0.001236519	-6.02E-05	-3.47E-05	0.000246462	-4.48E-05	-0.000104528	8.77E-05	-2.01E-06	-9.04E-05	-2.51E-05	-2.92E-05	0.000115904	-1.94E-05	0.000744004	-0.000451847	-0.000424973	-0.000196768	5.56E-05
ADAMTS7	0.00016029	-6.06E-05	-3.43E-05	-3.79E-05	-7.29E-06	-4.06E-05	-2.32E-05	-5.77E-06	-1.16E-05	2.29E-05	0.000364502	-0.000125216	0.000224215	0.000102787	3.19E-05	-2.72E-05	1.69E-05	-3.04E-05	-5.74E-05	1.65E-05	-4.38E-06	-7.90E-05	-1.05E-05	0.000491855	-0.000240626	6.04E-05	-0.000187596	-7.72E-05	-0.000152049	-0.000161569	-1.60E-05
ADAMTS8	-7.32E-05	-7.56E-05	3.89E-05	-5.81E-05	-7.95E-06	-8.98E-05	6.51E-05	-1.35E-05	-2.56E-05	-0.000130538	0.000463928	0.000262697	-0.000202434	-0.000219153	1.92E-06	1.57E-06	-0.00013954	-1.33E-05	-7.03E-05	-9.54E-06	7.53E-06	-7.35E-05	-1.18E-05	-5.03E-05	-0.000261635	-9.81E-05	-0.000105102	0.000531634	-0.000273542	2.25E-05	-0.000122017
ADAMTS9	0.000215706	-0.000197946	-0.000170414	2.49E-06	4.14E-05	1.24E-05	-6.79E-05	8.21E-05	-4.92E-05	-4.93E-05	0.001874821	-0.000150703	-0.00023521	-0.000373335	-3.66E-05	-1.79E-05	-0.000172819	-0.000191187	-0.00016282	0.000269807	-5.40E-06	-7.29E-05	-2.33E-05	0.001369075	-0.000357079	0.000474123	-0.000889308	0.000274348	-0.000607844	-0.000236878	-0.000132922
ADAMTS9-AS2	-0.000105747	-0.000127782	-5.65E-05	-7.04E-05	5.33E-06	7.44E-06	-2.96E-05	3.73E-05	-3.98E-05	-7.41E-06	4.16E-07	-2.14E-05	-0.00014448	-0.000169197	-2.38E-05	-2.00E-05	-0.000111787	-8.96E-05	-7.14E-05	3.90E-05	-9.86E-06	-0.000150941	-8.73E-06	-4.59E-05	5.92E-06	0.000273854	-0.000155247	-0.000131256	0.001223538	-0.00017127	-4.65E-05
ADAMTSL1	-0.000114594	-9.38E-05	-1.63E-05	7.38E-05	0.000151063	1.64E-05	-4.32E-05	1.75E-05	-7.21E-05	5.67E-06	0.000221887	-6.50E-05	-8.36E-05	-0.000205736	-2.89E-05	8.79E-06	-8.72E-06	-3.07E-05	-6.55E-05	2.42E-05	-1.67E-06	-5.37E-05	-1.32E-05	0.000367915	-0.00014722	0.000541126	-0.000394981	-0.000286404	-2.59E-05	-0.000157218	-5.14E-05
ADAMTSL3	-0.000155515	-9.12E-05	-2.48E-05	-3.50E-05	-0.000106319	5.93E-05	-3.01E-05	-9.00E-05	-2.19E-06	-0.000130077	0.000737879	-4.61E-05	-0.000173123	-0.000327013	-4.53E-05	-6.45E-06	-0.000186586	-8.51E-05	-7.80E-05	0.000151194	1.77E-06	-0.0001124	-1.41E-05	-7.38E-05	0.000185997	0.000643668	-0.000318788	-0.000197065	-2.10E-05	-7.60E-05	-1.68E-05
ADAMTSL4	-0.000121767	-0.000120019	-3.67E-05	-7.67E-05	0.000141337	-2.28E-05	-9.85E-06	-4.17E-05	-5.02E-05	-0.000174377	-0.000431597	-7.06E-05	-0.000163997	-0.000314907	-1.09E-05	-3.38E-06	-0.000152457	-8.56E-05	-7.72E-05	7.41E-06	6.57E-08	-6.06E-05	-1.04E-05	-5.29E-05	0.00019662	0.00112002	-0.000671313	-0.000303469	0.00033928	-0.000153474	-0.000109473
ADAMTSL5	0.000529894	0.000151844	0.000135363	-6.18E-05	-8.86E-05	-4.91E-05	-3.45E-06	-2.84E-05	-2.01E-05	-0.000117791	-4.37E-05	-1.07E-05	-0.00016219	-0.000173032	-3.77E-05	-1.72E-05	-0.000171343	-7.73E-05	-7.04E-05	1.38E-05	-2.53E-06	0.000293305	-1.04E-05	-7.65E-05	-0.000171558	0.000196665	-0.000124422	0.000104607	0.000372013	-0.000239827	-1.97E-05
ADAP1	-9.21E-05	-3.28E-05	1.50E-05	4.18E-06	-5.74E-05	9.56E-06	-1.86E-05	-2.01E-05	-1.08E-05	0.000224874	-0.000116921	0.000526146	0.000347756	-6.10E-05	-1.48E-05	0.000113434	4.76E-05	0.000173444	3.64E-06	-1.75E-05	3.73E-05	0.000691583	4.66E-05	-4.04E-05	-6.02E-05	-0.000185907	-7.20E-05	-0.000267777	-0.000262214	-6.44E-05	-3.22E-05
ADAP2	-3.69E-05	-7.61E-06	-3.25E-05	1.02E-06	8.68E-05	6.33E-05	6.36E-05	-1.93E-05	-8.70E-05	-3.16E-05	0.001135129	-3.89E-05	-2.80E-06	7.81E-05	2.79E-05	9.41E-06	0.000211329	4.30E-05	-3.79E-05	6.69E-06	8.20E-05	4.03E-05	-5.96E-06	-2.36E-05	-7.89E-05	-0.000176756	-0.00020072	-0.000192928	9.98E-05	-8.43E-05	-7.79E-05
ADAR	-0.000535948	-0.000374865	-8.43E-05	0.000143659	0.000253345	0.000221784	-4.34E-05	-5.62E-05	-0.000134604	0.000365142	0.000203252	2.43E-05	0.000153871	0.000698859	0.000122949	1.76E-05	0.000369203	0.000493845	0.000243455	7.72E-05	-1.79E-05	5.00E-05	1.37E-05	1.77E-05	-0.000344142	0.000126209	-0.00024012	-0.001076628	-0.000129261	-5.02E-05	-5.19E-07
ADARB1	0.000455485	-0.000158991	-0.000160246	-6.45E-05	-2.75E-05	0.000272509	0.000130702	-3.06E-05	5.59E-06	-0.000188207	-4.99E-05	-1.73E-05	0.000692883	-0.000536702	1.94E-05	3.33E-05	0.001276601	0.000250124	0.000122349	-2.03E-05	4.87E-06	-0.000125988	-1.83E-05	0.00024581	-0.000100392	-0.00044787	-0.000241814	-6.46E-05	-0.000437177	-0.000276987	-9.94E-05
ADAT1	-4.87E-05	-7.32E-05	-5.51E-05	-9.61E-05	-7.80E-05	0.000107474	-1.63E-05	-7.35E-05	-6.96E-05	2.03E-06	7.89E-05	4.43E-05	0.000303919	5.82E-05	7.38E-05	2.64E-05	3.94E-05	6.41E-05	4.36E-05	-9.63E-06	2.44E-05	-5.78E-05	3.80E-06	0.000130312	8.78E-05	-4.80E-05	1.97E-05	-0.000384873	-0.000152151	0.000595214	3.91E-05
ADAT2	3.76E-05	-4.87E-05	-7.75E-05	-8.80E-05	-1.15E-05	0.000128917	-5.11E-05	-1.45E-05	-1.22E-05	-0.000184318	-3.38E-05	1.82E-05	0.000135035	-7.19E-05	-7.87E-06	-1.27E-05	-6.11E-05	-8.16E-05	-4.26E-05	4.72E-05	-8.88E-06	5.90E-05	-1.20E-05	0.000152044	-7.51E-05	-0.000144378	-0.000108178	0.000370353	-0.000146047	-8.09E-05	-0.000113889
ADAT3	4.04E-05	-2.32E-05	-2.34E-05	-3.24E-05	-6.41E-05	-2.70E-05	4.89E-06	1.92E-05	6.32E-06	-4.57E-05	-8.33E-05	-8.11E-05	8.58E-05	-1.02E-06	4.45E-05	-1.84E-05	-7.92E-05	1.22E-05	3.04E-05	2.93E-05	-2.24E-06	2.46E-05	-9.35E-06	6.43E-05	-0.000140381	-9.06E-05	3.22E-05	9.44E-05	-4.13E-05	3.14E-05	5.79E-05
ADC	1.40E-05	-2.82E-05	7.08E-06	-5.02E-05	-1.18E-05	-4.84E-05	-4.10E-06	-6.09E-05	2.74E-05	-0.000140433	0.000397274	0.000235929	1.18E-05	0.000432716	-5.55E-05	-5.00E-05	-0.000185312	-2.72E-05	2.96E-05	-4.50E-05	2.00E-06	-6.80E-05	-1.84E-05	-0.000123208	-7.97E-05	-0.000154595	0.000724499	-0.000165255	-0.000569675	-0.000375377	-6.19E-05
ADCK1	-9.05E-05	-6.59E-05	5.84E-05	-7.43E-06	0.000105334	0.000122754	-2.14E-05	-8.13E-05	4.15E-05	2.24E-05	-1.80E-05	1.06E-05	0.000149508	0.000391898	-2.06E-05	-3.75E-06	1.39E-05	0.000111464	3.58E-05	7.51E-05	2.93E-07	-4.44E-05	-7.17E-06	-3.50E-05	-0.000154091	-0.000122397	-5.84E-06	-0.00014361	-0.000211632	-0.00014142	-3.13E-05
ADCK2	-0.000151732	-2.64E-05	-8.62E-06	-5.80E-05	-0.000120627	-3.09E-05	4.21E-06	-3.61E-05	-5.65E-05	-1.90E-05	-0.000216892	0.000152375	0.000160613	4.73E-06	-6.88E-06	2.51E-05	-0.000244295	0.000100437	-7.42E-05	-4.04E-06	4.61E-05	6.30E-05	-2.54E-05	7.37E-06	-2.00E-05	0.00035731	-7.74E-05	-0.000268366	9.68E-05	0.000155562	-0.000126979
ADCK3	0.000124975	0.000784134	0.000425367	-6.54E-05	-3.39E-05	5.32E-05	2.19E-05	-9.21E-07	-5.01E-05	5.99E-05	-0.000317097	-5.95E-06	-6.09E-05	-0.000387379	5.45E-05	-7.40E-05	-7.94E-05	7.13E-05	-8.59E-05	1.37E-05	-1.69E-05	0.000155571	-8.34E-06	-5.28E-05	-0.000369411	0.000293103	-0.000401849	-0.000188652	0.000390929	-0.000169347	-0.000131799
ADCK4	-0.000112654	1.42E-05	0.00014827	3.20E-05	0.000123631	8.41E-05	-1.66E-05	9.02E-05	-2.17E-05	-2.21E-05	-0.00011577	-0.000110431	2.88E-05	0.000299668	-3.15E-05	-9.98E-06	0.000153847	-6.98E-06	6.21E-05	6.01E-05	5.88E-06	1.30E-05	-1.62E-05	-9.55E-05	3.81E-05	2.60E-05	-0.000221585	-0.000117724	-0.000115468	-5.49E-05	-4.41E-05
ADCK5	1.95E-05	-3.44E-06	4.37E-05	-2.78E-05	-5.31E-05	7.56E-05	8.40E-06	-9.91E-05	-6.43E-05	-1.70E-05	-3.85E-05	5.99E-05	0.000214054	1.51E-05	5.47E-05	-9.40E-06	-2.94E-05	-3.46E-05	4.79E-05	3.51E-05	-1.26E-06	0.000212228	6.21E-05	0.00014457	-0.00011992	-4.32E-05	-8.84E-06	-0.00018079	-0.000176292	3.04E-05	-4.35E-05
ADCY1	-0.000211044	-0.000114872	-7.83E-05	2.90E-05	-0.000109857	0.000109542	-6.93E-05	-0.000152259	-7.50E-05	0.000552212	-9.01E-06	0.000377847	0.001757826	-0.000420582	1.42E-05	0.000515825	-6.05E-05	0.000423405	0.000666488	3.46E-05	-1.48E-05	-9.78E-05	-2.73E-05	-0.00014855	-0.000437221	-0.000358889	-0.000157443	-0.000826462	-0.000694932	-3.44E-06	-8.51E-05
ADCY2	-7.59E-05	8.87E-05	-0.000139125	0.000738665	0.00016414	-6.73E-05	4.05E-05	-3.25E-05	-0.000152147	-9.08E-05	-0.000368394	0.000360836	-3.07E-05	0.000576504	-1.83E-05	9.22E-05	2.26E-06	0.000138049	0.00016888	-2.83E-05	-1.37E-05	-0.000135905	-1.95E-05	-9.89E-05	0.000959796	-0.000251612	-0.000130872	-0.000560455	6.14E-05	-0.000138679	-4.67E-06
ADCY3	-0.000190437	-0.00015342	-2.96E-05	-0.000138844	-6.62E-05	-1.14E-05	-3.31E-05	-5.08E-05	-5.66E-05	-2.47E-05	0.000494981	4.84E-05	0.000302936	-0.000109495	2.94E-05	-1.39E-05	-0.000329702	-6.67E-05	-0.000137351	1.28E-05	2.13E-05	-0.000123973	-2.27E-05	-1.39E-05	-0.000104779	0.000298202	-0.000154446	-9.01E-05	-0.000192579	0.000586527	-0.000143428
ADCY5	-0.000138712	-9.17E-05	-2.16E-06	-4.24E-05	0.000171648	-4.48E-05	-3.46E-05	-7.16E-05	-8.00E-05	2.36E-05	-3.76E-05	0.000206362	0.000828873	0.000191658	3.39E-05	0.000113376	-0.000138049	0.000299268	9.16E-05	2.91E-05	1.64E-05	9.38E-06	-2.42E-05	-4.78E-05	-0.000157263	3.10E-05	-0.000328943	-0.000471165	-1.25E-05	-0.000163577	-3.69E-05
ADCY6	-8.85E-05	-0.000156655	-8.75E-05	3.40E-06	0.000245524	3.88E-05	-3.17E-05	2.51E-05	-9.93E-05	4.34E-05	0.000206023	-9.49E-05	0.000266162	0.000181333	-4.14E-05	-2.41E-06	-2.73E-05	8.95E-05	-0.000117493	8.11E-05	-3.64E-06	3.33E-05	-1.15E-05	0.000167814	-0.000134888	-2.76E-05	-0.000398003	7.41E-05	-0.00011138	-4.25E-05	-0.000122653
ADCY7	-0.000189746	-4.73E-05	2.29E-05	-9.76E-06	-0.000101503	-3.92E-05	-1.28E-05	-4.28E-05	-3.05E-05	0.000182329	-0.000140113	2.37E-05	-0.00014438	-0.000158728	1.32E-05	1.99E-06	4.17E-05	-2.23E-05	-2.00E-05	-4.68E-05	2.12E-05	-8.57E-05	-4.94E-06	7.29E-05	-5.65E-05	-0.000111829	-5.95E-05	0.000661473	6.33E-05	-9.76E-05	2.56E-05
ADCY8	-4.17E-05	-4.43E-05	-2.93E-05	0.001557416	-0.000251953	5.00E-05	-5.25E-05	-6.13E-05	5.85E-05	-1.54E-05	-0.000173414	6.65E-05	-0.00013748	-0.000334998	4.27E-06	3.59E-05	-0.000144742	0.000206048	-4.64E-05	1.45E-05	4.78E-06	-2.72E-05	-6.14E-06	-5.27E-05	-0.000142705	-0.000145846	-4.75E-05	-0.000253536	-0.000273714	-1.40E-05	-7.91E-06
ADCY9	2.79E-05	1.47E-05	0.000114808	-1.41E-05	-2.77E-05	0.000119907	3.13E-05	-7.56E-06	-5.86E-05	-4.79E-05	-5.10E-05	-7.15E-05	0.000231611	-0.000151087	-6.59E-06	-9.58E-06	-0.000181803	-1.77E-06	-1.76E-05	7.50E-05	-3.76E-06	-1.77E-05	-1.11E-05	0.000206715	9.24E-06	0.00016394	-0.000228368	-4.00E-05	3.88E-05	-0.000108994	-3.22E-05
ADCYAP1	-0.000117325	-5.90E-05	2.42E-06	-0.000135118	0.000162118	0.000148767	-1.52E-05	0.000358704	-2.34E-05	0.000412271	-0.000216927	-0.000226195	-6.80E-05	-0.000216979	-3.77E-05	-0.000497941	-0.000424127	0.002318053	-7.68E-05	6.62E-05	-6.80E-05	-2.07E-05	-1.26E-05	-3.39E-05	-0.000145306	-0.000236848	-3.60E-05	-0.000352994	-0.000241521	-5.72E-05	1.88E-05
ADCYAP1R1	-3.50E-05	-0.000125841	-0.000134904	0.001762788	-0.000155091	-3.93E-05	-4.26E-05	-9.60E-05	-2.87E-05	0.000114019	-0.000287674	-2.06E-05	0.000832563	0.000672969	-2.58E-05	-2.66E-05	-0.00050974	0.000147475	-0.000134079	-5.28E-05	-1.89E-05	-0.000116444	-1.74E-05	-0.000111383	-0.000361441	-0.000467988	-0.000214867	-0.000361229	-0.000400568	-8.54E-05	-9.09E-06
ADD1	-0.000139064	-0.0002345	-8.37E-05	5.09E-05	6.06E-05	1.48E-05	-3.74E-05	-0.000149019	-0.000170681	0.000180455	6.21E-05	6.66E-06	0.000622599	0.002320489	-0.000106499	-5.96E-05	-7.94E-05	8.37E-05	0.000246999	6.34E-05	-1.35E-06	-0.000135739	-4.30E-05	0.000288795	-0.000499072	-0.000227877	-0.000426738	-0.000600233	-0.000834576	-0.000304367	0.000158347
ADD2	-0.000321327	-0.000203702	-6.88E-05	0.000277087	0.000368742	4.78E-05	4.24E-05	-0.000159629	-0.000174104	0.00032758	-0.00057822	0.000789908	0.002765815	-3.12E-05	0.00019801	-7.47E-05	3.59E-05	0.000709671	-0.000124474	-0.000105502	2.90E-05	-0.000217987	-3.03E-05	-0.000207437	-0.000595048	-0.000560524	-0.000233537	-0.001184333	-0.000610226	-3.67E-05	0.00026271
ADD3	-0.000783733	-0.000387	-0.000146952	0.001341148	0.001059476	-8.25E-05	2.96E-05	0.00033485	-0.000242489	3.05E-05	0.000973411	-0.000430926	-0.000747524	0.001455843	-0.000244453	-9.97E-05	-0.00074119	-0.000239046	-0.000325694	0.000357946	4.93E-05	0.000581393	0.000144062	0.000488634	-0.00068802	0.001020233	-0.000538996	-0.000945176	-0.001057623	-0.000785155	0.000288132
ADGB	-8.23E-05	-5.08E-05	6.44E-06	9.87E-06	-9.54E-05	0.000182675	0.001560696	0.000309653	-0.000251463	-8.59E-05	-0.000136487	-5.52E-05	-6.49E-05	-0.000206644	-5.23E-05	-9.45E-06	-4.66E-05	-4.93E-05	-4.50E-05	-0.000277628	8.83E-07	-3.85E-05	-1.50E-05	-5.06E-05	5.96E-05	-0.000153958	-0.000126905	-0.000241666	-3.15E-05	2.43E-05	2.90E-05
ADH1B	-8.98E-05	-5.26E-05	-3.27E-05	-5.08E-05	-8.78E-05	-6.09E-05	7.43E-06	-5.31E-05	8.44E-06	-0.000108386	-4.19E-06	-4.78E-05	-0.000147064	-0.00023121	-3.64E-05	-1.40E-05	-0.000179274	-5.54E-05	-6.08E-05	-5.83E-05	5.04E-06	-3.08E-05	-3.85E-06	-9.45E-06	-0.000265965	0.001020485	-0.00020129	-0.000371607	-0.000230417	-0.000137805	-6.36E-05
ADH5	-0.000307441	-7.82E-05	0.000111822	5.52E-05	0.000592412	-0.000109469	2.06E-06	0.000142275	0.000192018	-0.000253741	6.80E-05	-1.32E-05	-6.74E-05	0.002081564	0.000258015	-9.89E-05	0.000184234	-0.000196858	-1.00E-05	5.89E-05	2.17E-05	5.52E-05	-6.39E-06	-0.000263861	-0.000438686	-0.000391887	-7.02E-05	-0.000713046	-0.00050246	4.87E-05	7.35E-05
ADHFE1	-0.00014885	5.46E-05	1.52E-05	0.000190287	0.000389214	6.96E-05	-1.25E-05	9.19E-05	9.73E-06	-0.000108393	-0.000108126	-8.12E-05	-0.000234276	0.001545459	-4.82E-05	-2.22E-05	1.31E-05	-7.84E-05	3.41E-05	7.38E-05	8.51E-07	-4.11E-05	7.57E-06	-7.14E-05	-0.000147196	-0.000200332	-0.00015647	-0.000370617	-6.10E-05	-0.000282007	-1.87E-05
ADI1	0.000453972	0.001749641	0.00043292	0.000109268	2.11E-05	-0.00012582	-7.18E-05	0.000200985	0.000131979	-0.000187242	1.02E-05	-4.47E-05	-0.00027454	0.000154334	6.22E-05	2.24E-05	-6.81E-05	-0.000221546	-0.000225372	5.89E-05	1.51E-05	3.13E-05	0.000189968	-4.16E-05	-0.000103152	-0.000656536	-1.93E-05	0.000557718	-0.000641233	0.000217097	2.61E-05
ADIPOR1	4.71E-05	-2.69E-05	0.000152634	-2.57E-05	5.75E-05	-0.000119125	0.000187827	8.00E-05	0.000191338	4.43E-05	-0.000205827	0.000321727	-0.000399271	0.000106163	-1.51E-05	2.48E-05	0.000148218	-1.28E-05	0.000619657	-1.98E-05	3.34E-05	-2.31E-05	7.25E-06	0.000225762	0.000182017	-0.000452412	-7.21E-05	-0.000629576	0.000850975	0.000236227	-2.91E-05
ADIPOR2	-3.96E-05	-8.25E-05	2.56E-05	-0.000104882	4.78E-05	-7.29E-05	-1.41E-05	5.88E-05	3.90E-05	-9.60E-05	-7.11E-05	0.000176033	0.000202284	0.000939943	4.84E-05	-5.60E-06	-0.000254109	-5.43E-05	-0.000103605	5.01E-05	-7.18E-06	0.000473524	0.000188424	-5.72E-05	2.45E-05	-0.000196534	9.36E-05	-0.000538851	-9.53E-06	0.000421255	-5.58E-05
ADIRF-AS1	-4.75E-05	-1.93E-05	-3.36E-06	-3.86E-05	-1.47E-07	-3.19E-05	-1.04E-05	2.50E-05	-5.54E-05	-9.18E-05	1.87E-05	-4.68E-05	-9.61E-05	-0.000201324	-3.58E-05	-1.37E-05	-3.14E-05	-3.31E-05	-2.84E-05	6.29E-05	-2.01E-06	-4.67E-05	-8.31E-06	-6.22E-05	0.000255159	0.000221692	-8.85E-05	-9.56E-05	0.000468945	-2.61E-05	2.15E-05
ADK	0.000745751	7.79E-05	-0.000252597	0.000230112	4.67E-05	-0.000169264	3.65E-05	6.83E-07	7.07E-06	0.000156067	-0.000421	4.57E-05	-0.000296203	0.002144203	7.03E-05	9.82E-05	-0.000193314	-1.45E-05	1.76E-05	-5.02E-05	4.83E-05	0.000241629	-1.07E-05	-0.000194084	-4.82E-05	-0.000658563	-0.000169665	-0.000361777	-0.00024719	0.000487217	-9.63E-05
ADM	-0.000258107	-0.000408382	-8.68E-05	4.91E-05	6.17E-05	-3.61E-05	-6.56E-05	-4.43E-05	-0.000173335	0.000641018	-0.000454258	-0.000193792	-0.000334589	-0.000393898	-0.000164763	-0.000102925	-0.000320227	-0.000180732	-0.00019631	-2.36E-05	-5.73E-05	6.15E-05	-4.36E-05	0.0046392	-0.000430124	-0.000377623	-0.000510044	-0.001022443	0.00732592	-6.32E-05	-5.08E-05
ADM2	-9.64E-05	-9.02E-05	-1.88E-05	-6.39E-05	-0.000102366	8.65E-06	-4.48E-05	-0.000131055	-2.98E-05	-9.75E-05	0.000516811	-0.000134714	-5.62E-05	-0.000321511	8.84E-06	-1.11E-05	-0.000224147	-9.01E-05	-3.89E-05	-3.58E-05	1.62E-05	-9.38E-05	3.91E-05	-1.37E-06	0.00048474	0.000581445	0.000419001	-0.000529141	0.000281966	-8.37E-05	-5.35E-05
ADM5	6.07E-05	2.56E-05	-9.65E-05	-9.52E-05	2.89E-06	1.51E-05	-2.65E-05	-1.04E-05	-5.76E-05	-7.24E-06	-0.000175493	-0.000127899	0.000142972	-0.000127951	8.80E-05	-4.66E-05	3.97E-05	6.99E-05	6.46E-05	8.34E-05	-1.30E-05	8.46E-06	-1.91E-05	2.79E-05	-0.00026371	-9.11E-05	-0.000195305	0.000170799	7.06E-05	-8.70E-06	-1.99E-05
ADNP	-0.000282282	-0.000272603	-0.000161808	-7.53E-05	7.82E-05	0.000212064	-8.82E-05	-6.13E-05	-0.000160983	0.000271732	-0.000170863	-0.000400291	0.001407989	9.40E-06	5.81E-05	-7.15E-05	-0.000197239	0.000287913	1.93E-06	0.000128258	-3.10E-05	-3.56E-05	-2.82E-05	0.000152213	-0.000228847	-6.42E-05	-0.000484439	0.000129897	-0.000586957	0.000114854	1.07E-05
ADNP2	-0.00023593	-0.000253539	-0.000159063	-3.76E-05	0.000105003	6.91E-05	-5.28E-05	-2.40E-05	-7.92E-05	0.000115051	0.000199126	-0.000254271	0.000126551	-0.000245237	3.89E-05	1.99E-05	-7.35E-05	7.32E-07	-4.34E-05	-1.88E-05	-4.78E-06	6.80E-06	-1.93E-05	7.02E-05	-0.000175407	-4.51E-06	8.79E-05	0.000152803	0.000313478	0.000656086	4.11E-07
ADO	3.32E-05	-5.21E-05	-6.76E-05	-1.39E-05	2.47E-05	-5.64E-06	-3.33E-05	-0.000104873	-6.03E-05	4.06E-05	4.61E-05	0.000430557	8.47E-05	0.000156367	-9.31E-06	4.71E-05	5.26E-05	8.01E-05	8.91E-05	-6.93E-07	-4.13E-06	2.00E-05	-1.16E-05	-0.00012635	-0.000234587	-5.89E-05	4.85E-06	-0.000360873	-0.000289437	-2.76E-05	-1.55E-05
ADORA1	0.000337869	2.78E-05	0.000110036	0.000346789	-1.66E-05	-2.94E-05	-2.47E-05	-5.24E-05	-2.57E-05	-0.00017122	-6.31E-05	0.00034903	0.000388683	-0.000210973	3.14E-05	3.39E-05	-9.39E-05	0.000164931	-6.75E-05	1.77E-05	2.13E-05	-3.87E-05	-1.11E-05	-4.07E-05	-0.000161408	-0.000150691	-7.87E-05	-0.000256156	-0.000204898	4.46E-05	1.05E-05
ADORA2B	-0.000220334	-0.000125844	-1.06E-05	0.000375786	0.000561887	-0.000188967	-2.03E-05	0.00013695	5.37E-05	-0.00018933	0.000445499	-5.51E-05	-0.000313765	0.000553108	-3.02E-05	-3.53E-05	0.001034499	-0.000192621	-0.000132127	-4.50E-05	-1.68E-07	-2.15E-05	-2.43E-05	-0.000154658	-0.000277807	-0.000372574	-3.20E-05	-0.000270167	0.000772695	-2.55E-05	-0.000133299
ADPGK	-0.000243806	-0.000181176	8.70E-08	-8.62E-05	-5.20E-05	0.000121829	-1.49E-05	4.46E-05	5.36E-05	-2.93E-05	5.37E-05	-0.000129967	4.22E-05	-0.000255864	5.94E-05	-3.54E-05	9.05E-05	9.17E-06	-3.65E-05	0.000215688	-1.36E-05	-8.28E-05	1.15E-06	9.08E-05	-4.66E-05	7.69E-05	5.25E-05	-7.72E-05	3.86E-05	0.000124651	-7.14E-06
ADPRHL1	-8.36E-05	0.003394781	0.002681005	-7.99E-05	-9.79E-05	-5.21E-05	1.22E-05	9.67E-06	-2.10E-05	-8.53E-05	-0.000130764	-6.13E-05	-0.000131295	-9.77E-05	-1.41E-05	-7.13E-06	-0.000122362	-4.63E-05	-7.05E-05	-4.16E-05	-4.22E-06	-6.68E-05	-1.23E-06	-3.22E-05	-0.000104345	-0.000213875	-6.62E-05	-0.000331507	-0.000179196	5.51E-06	-1.72E-05
ADPRHL2	-6.39E-05	4.69E-05	4.96E-06	2.68E-05	0.000112841	-8.63E-05	0.000142947	7.05E-05	5.23E-05	-0.000109682	-0.000243632	2.93E-05	6.69E-05	0.000158094	3.38E-05	1.12E-05	-3.38E-05	3.83E-05	-3.42E-05	-4.59E-05	-5.00E-07	-8.16E-05	3.89E-06	-7.79E-05	-0.000289472	-0.000202323	0.000168085	-0.000383528	0.000534113	0.000172684	-2.89E-05
ADPRM	0.000211231	-4.49E-05	-4.54E-05	-6.20E-05	-3.67E-05	-7.30E-05	1.66E-05	-1.43E-05	-1.89E-05	-1.96E-05	-9.98E-05	7.50E-05	5.30E-05	5.15E-05	-1.97E-05	-1.69E-06	0.000155658	-1.87E-05	0.000110274	-4.50E-05	-3.72E-06	-3.52E-05	-3.08E-06	-0.000142857	-3.80E-05	-0.000156871	-0.000151384	0.00011095	0.000196684	-0.000276372	-9.19E-05
ADRA2A	-0.000105582	-8.66E-05	-2.44E-05	-0.000111862	-3.15E-05	-2.28E-05	4.37E-05	0.000178447	0.000164643	-4.67E-05	9.74E-05	-0.000115665	0.001541227	-0.000141889	-1.63E-05	-4.87E-05	-0.000280524	-0.000111102	-9.68E-05	4.35E-05	-8.47E-06	-2.34E-05	-1.58E-05	-6.94E-05	-8.22E-06	3.77E-05	-0.000322376	-0.000390373	-0.000245686	-0.000145904	-3.83E-05
ADRA2C	-5.31E-05	9.29E-05	0.000130586	-4.21E-05	-1.96E-05	-1.71E-05	-7.03E-06	-5.16E-06	-1.28E-05	4.28E-05	5.67E-06	-8.24E-05	7.17E-05	-0.000176568	-8.29E-06	-2.10E-05	1.80E-05	8.73E-05	7.92E-05	0.000137264	1.17E-05	-5.62E-05	-9.29E-06	-5.71E-05	-9.21E-05	-0.000143145	-0.000187946	0.000321418	-9.83E-05	-7.05E-05	-0.000108373
ADRB2	-3.18E-05	-4.23E-05	3.08E-05	-1.64E-05	0.00039319	-0.000102446	-1.80E-05	5.26E-05	-7.72E-05	0.000106751	-0.000153285	-1.85E-05	-9.31E-05	-8.38E-05	-2.01E-05	-3.20E-06	-2.32E-05	-5.29E-05	-5.54E-05	0.000290719	-6.43E-06	-7.63E-05	-5.93E-06	3.50E-06	4.16E-05	-8.06E-05	-0.000106815	-4.65E-05	0.000258557	0.000126138	9.44E-05
ADRBK1	4.55E-05	-8.63E-05	-7.68E-05	-9.78E-05	0.000137654	0.000177651	-4.32E-05	-6.58E-05	-0.000160665	0.000177362	-0.000179387	-3.00E-05	0.000569362	-1.41E-05	-2.37E-05	-1.10E-05	-0.000224067	0.00025062	-6.12E-05	0.000112482	-1.50E-05	0.000270876	1.67E-05	0.000482752	-0.000128436	-0.000114273	-0.000272454	-0.000247179	-5.93E-05	0.000102184	2.66E-05
ADRBK2	-0.000224174	0.000205168	-0.000172908	-0.000150763	-0.000148881	-6.91E-05	-4.14E-05	-0.000100728	-7.87E-05	0.001588016	-0.000132718	0.0008804	0.001094927	-0.000613691	4.16E-05	7.14E-05	-0.000209037	0.000106022	2.26E-05	-3.17E-05	-3.29E-05	-0.000202852	-1.79E-05	-0.000198536	-0.000565472	-0.000168298	-0.000444534	0.000413567	-0.000179384	-0.000317994	-3.07E-05
ADRM1	0.000157015	0.000322976	0.000226012	-8.42E-05	-0.000127739	-0.000186769	1.89E-05	3.80E-06	9.07E-05	8.26E-05	0.000131514	0.000464132	-0.000118699	0.00044887	0.000209728	-1.22E-05	8.03E-05	-3.91E-05	1.77E-05	-7.18E-05	-4.17E-06	-9.81E-05	1.15E-05	8.30E-05	-0.00050734	-0.000468265	0.000696244	-0.000552143	9.44E-06	0.000484748	4.23E-06
ADSL	0.000492108	0.000388888	0.000342257	-8.43E-06	-0.000111136	3.33E-05	-8.41E-06	3.83E-05	8.67E-05	-2.90E-05	-0.000151034	-6.51E-05	-0.000264956	-0.000121231	0.000209027	3.33E-06	4.40E-05	-7.64E-05	-1.79E-05	-5.26E-05	2.51E-05	7.29E-05	-8.50E-06	9.43E-05	-9.49E-05	-0.000259642	0.000186331	0.000213746	-0.000308939	3.68E-05	4.85E-06
ADSS	-0.000425575	-0.00033755	-0.000114662	-1.02E-05	0.000412514	9.19E-05	6.28E-05	6.64E-05	0.000133082	9.77E-05	1.87E-05	0.000243594	7.22E-06	-0.000191361	0.000206359	0.000227318	0.00051833	0.000197001	-0.000128976	-3.86E-05	-9.56E-06	0.00011896	6.85E-06	0.000111915	0.000155415	-0.00037949	0.000573396	-0.000359714	-7.98E-05	0.000625714	6.25E-05
ADSSL1	-0.000367262	0.001330576	0.00026441	-1.96E-06	0.000179374	-2.37E-05	9.25E-06	6.21E-06	1.17E-05	0.000242393	7.16E-06	-5.48E-05	-0.000298518	-0.000109064	-1.58E-05	-1.40E-05	0.000131224	7.86E-05	1.72E-05	-1.11E-05	5.09E-06	-0.000143282	-1.70E-05	-9.75E-05	1.18E-05	0.000165316	-0.000263838	-0.000322469	0.000341744	0.000157031	-9.57E-05
AEBP1	-0.000452523	-0.000354298	-7.96E-05	-1.96E-05	0.000499993	-0.000135235	-7.49E-06	5.86E-05	-0.000150387	-0.000277771	0.000510078	-0.0002379	-0.000507594	0.000181472	-5.06E-05	-5.83E-05	-0.000531857	-0.000254141	-0.000260801	0.000101417	-2.07E-06	-0.000320288	-4.56E-05	-4.93E-05	0.000620544	0.001084627	-0.000610082	-0.000234443	0.000568768	-0.000376949	-0.000261805
AEBP2	-0.000417887	-0.000255029	-0.000141844	-0.0001646	-2.49E-06	2.90E-05	3.11E-05	1.40E-05	3.56E-05	-0.000227419	-0.00039763	-0.000314453	4.31E-05	-3.40E-05	0.000128994	-1.77E-05	-0.000338946	-0.000141395	-0.000221498	-7.80E-06	-9.70E-06	-0.000133568	-4.46E-05	-5.58E-05	-9.04E-05	-0.000194015	-0.00027122	0.002149321	-0.000524911	-0.000304672	-0.000196361
AEN	0.000218701	3.18E-05	2.93E-05	-5.28E-06	0.000152511	0.000250109	-9.44E-05	-8.87E-05	3.71E-05	-0.000158597	3.50E-05	-0.000178263	0.000204094	-5.00E-05	0.000404104	-2.42E-05	-8.19E-05	-6.71E-05	-4.58E-05	5.13E-05	-2.86E-06	4.54E-05	-3.81E-05	-0.000110455	-0.00018239	-0.000229341	-1.86E-05	-0.000375402	0.000753224	0.000245317	-0.000110515
AES	1.40E-06	-4.73E-06	2.49E-06	-0.000342251	5.43E-05	0.000142539	-8.64E-05	-0.000314489	-0.000124384	0.000267661	0.000319844	-7.93E-06	0.001368965	-0.000199438	6.40E-05	-7.67E-06	-0.000338328	0.000420383	-0.000122016	0.000164455	1.43E-05	0.000231887	-6.09E-05	0.000396412	-0.000271442	-2.82E-05	-0.000690378	-0.000524905	-0.000764106	-6.86E-05	2.22E-05
AFAP1	-7.18E-05	-0.000211803	-0.000148797	-0.000212764	-0.000325459	-0.000143042	-3.81E-05	-0.000216931	-9.19E-05	0.000188135	0.000542746	2.58E-05	0.000971835	-0.000446218	-7.20E-05	1.34E-06	-7.86E-06	9.77E-05	-3.25E-05	-0.000100663	-1.14E-05	-0.000155741	-3.37E-05	-0.000178651	-0.000554647	9.77E-05	0.000280221	0.000363166	-0.000481052	-0.000436891	-2.59E-05
AFAP1L1	0.003768841	0.001490734	0.000374199	-0.00013019	-0.000238218	-5.75E-05	-2.72E-05	-7.57E-05	-6.27E-05	-0.000192518	-0.000106634	-0.000127857	-0.0002717	-0.000424664	-6.49E-05	-1.18E-05	-0.000251603	-0.000138764	-9.61E-05	-7.19E-05	-2.70E-06	-0.000146062	-2.04E-05	0.006943186	-0.000286224	-0.000457583	-0.00025455	-0.000863949	-0.000104928	-6.90E-05	-1.52E-05
AFAP1L2	-1.13E-05	-0.00022598	-0.000164438	-8.45E-06	0.000124554	-9.14E-05	-1.31E-05	0.000115032	-8.17E-05	-0.000175577	0.002818876	-2.13E-05	-0.000360497	-0.000591169	-5.29E-05	5.08E-05	5.90E-05	-7.30E-05	-0.000176472	-9.57E-05	7.00E-06	-0.000156485	-2.59E-05	-0.000190464	-0.00028942	-0.000113212	0.000180187	0.000474078	-0.000811982	-0.00030326	-0.000206573
AFF1	-0.000306777	4.50E-06	4.34E-05	8.26E-05	0.000794931	0.000542967	-0.000147338	0.000256288	5.15E-05	0.00017815	-7.42E-05	-0.000210496	-0.000204203	-0.000375851	7.55E-05	-6.68E-05	0.000457489	0.000110225	0.000555891	0.000432269	4.98E-06	0.000188958	0.000113626	0.000143915	-0.000343779	9.03E-06	-0.000182969	-0.000815844	-0.000216637	-0.00011554	-2.18E-07
AFF2	-0.000222754	-0.000154665	-1.48E-05	2.60E-05	9.96E-05	6.17E-05	-1.82E-05	2.69E-05	3.46E-05	-0.000235103	-0.000231317	-0.000127744	0.00086472	-0.000127204	-3.05E-05	0.000174039	-0.000176133	0.000314339	0.000474829	3.62E-05	-1.69E-05	-0.000133132	-2.42E-05	-8.35E-05	0.000387022	0.000101815	0.000295418	-0.000816455	-0.000391948	2.53E-05	-3.91E-05
AFF3	-0.00033238	-0.000244663	-5.85E-05	0.000596133	0.000124789	-0.000157025	-1.43E-05	-0.000190854	-8.71E-05	-1.96E-05	-0.00019429	0.000463237	0.0011909	-0.000356474	-9.16E-05	0.000158805	8.18E-06	0.00028359	-0.000212767	-0.000182488	-1.29E-05	-0.000252222	-3.33E-05	-0.000229844	-0.000451454	0.000676095	0.000370646	-0.00115927	-0.000555988	-0.000153024	-1.19E-05
AFF4	0.000160315	-0.000419015	-0.000310255	4.86E-05	0.000115027	0.000138041	-0.000120667	-0.000127267	-0.000157616	0.00036115	-8.09E-05	-0.000184406	0.000517722	-0.000303244	-0.000114063	5.76E-05	0.00021165	7.47E-05	6.78E-05	2.00E-05	-2.97E-05	-0.00031313	-2.59E-05	0.000391268	9.59E-05	-0.000105931	0.000198763	0.000534078	0.000415772	-0.000715291	-0.000145472
AFG3L2	0.00034214	0.000298294	1.55E-05	8.51E-05	0.000111392	0.000442666	2.38E-05	-2.57E-05	0.000133643	-2.12E-05	-2.25E-05	3.70E-05	-0.000233565	-0.000434733	0.000161166	9.72E-05	-0.000306115	-6.43E-05	2.39E-05	6.66E-05	2.16E-05	0.000142613	3.46E-05	-0.000184474	2.62E-05	-0.000473448	0.000160705	0.000167996	0.000189891	0.000435384	-0.00012958
AFMID	0.000148616	0.000161927	4.33E-05	-0.000138865	-0.000109928	-0.000103514	-4.31E-05	8.87E-06	-5.35E-06	3.45E-06	-0.000184188	0.000558722	1.18E-05	-0.000286844	6.00E-05	-5.07E-05	9.94E-05	-8.53E-05	0.000107104	-6.93E-06	-1.40E-05	0.000245526	1.97E-05	0.000131308	-0.000314696	7.19E-05	-0.000279096	-7.67E-05	0.000128139	-0.000103227	-0.000135523
AFP	-3.55E-05	-2.11E-05	7.50E-06	-1.22E-05	-1.89E-05	-5.19E-05	1.17E-05	-3.48E-05	1.05E-05	-8.11E-06	8.64E-05	-7.23E-06	-5.82E-05	-3.10E-05	-4.37E-06	-3.28E-07	-5.17E-05	-2.43E-05	-1.97E-05	-1.22E-05	-1.93E-07	-8.21E-05	0.001832304	1.97E-06	-3.17E-05	-7.48E-05	-5.90E-05	-0.000115107	-0.000130816	-5.52E-06	-8.73E-06
AFTPH	-0.000280634	-0.000188329	-0.000112696	3.40E-06	0.000285115	0.000174782	-1.35E-05	-8.98E-06	-7.92E-05	7.40E-05	-0.000194125	4.72E-05	0.000455129	-3.46E-05	-6.54E-05	-6.44E-06	0.000275255	0.000394239	0.000237977	7.66E-05	-1.22E-05	0.000260768	5.41E-06	-2.45E-05	-0.000434115	-0.000156653	-0.000225927	-0.000349213	0.000287534	-0.00041155	-5.57E-05
AGA	-0.000207492	-0.00014449	2.23E-05	7.66E-05	0.000965954	4.85E-06	-5.32E-05	0.000175012	7.68E-05	-0.000149571	-5.92E-05	-3.29E-05	-0.00016369	0.000364971	-1.22E-05	-3.31E-05	0.000155134	-0.000129589	-6.24E-05	0.000197795	-2.42E-06	2.19E-05	2.26E-05	1.66E-05	-0.000167454	-7.13E-05	0.000337195	-0.000649117	-0.000233582	5.08E-05	-1.70E-05
AGAP1	6.33E-05	-0.000127499	-0.000162687	-8.02E-05	-1.31E-05	0.000161219	-5.16E-05	-0.000149009	-0.000108335	0.000688644	-8.04E-05	-5.76E-05	0.001410452	-0.000463251	-2.28E-05	0.000130284	0.000217287	0.000846922	0.000719564	-2.89E-05	-4.53E-06	-8.66E-05	-2.35E-05	0.000649966	-0.00025313	-0.000679894	-0.000179057	-0.000500192	1.33E-05	-1.37E-05	4.39E-05
AGAP2	0.000120411	-0.000157043	0.000139768	-8.51E-05	-0.000167706	-5.95E-05	-1.36E-05	-6.96E-05	-2.26E-05	-4.13E-05	0.000728152	0.001033721	0.000844851	-7.13E-05	-2.53E-05	0.000187737	-0.000264668	0.000493836	-0.000131254	-7.64E-05	-4.15E-05	-0.000104268	-1.49E-05	-0.000116903	-0.000252716	-0.00036561	-0.000167812	-0.000370716	-0.000398092	-6.83E-05	-5.67E-05
AGAP2-AS1	-2.35E-05	-6.77E-05	-4.36E-05	-6.69E-05	-8.21E-05	-5.72E-05	-3.90E-06	-4.17E-05	-2.35E-05	0.000241836	-1.21E-05	-8.26E-05	-7.56E-05	5.36E-05	-3.03E-05	-1.44E-05	-8.84E-05	-3.26E-05	-8.27E-06	-2.61E-05	-6.89E-06	-6.20E-05	-2.65E-06	3.44E-05	-0.000168547	-9.51E-05	-2.34E-05	0.000336618	0.000302333	-0.000134837	-1.08E-05
AGAP3	0.000274934	-9.80E-05	-0.000107446	-4.24E-05	8.20E-05	0.000144555	-7.24E-05	-0.000155397	-0.000113645	-5.27E-05	-0.000165311	7.62E-05	0.000825904	-0.00026398	3.38E-05	-6.18E-06	-0.000266724	0.000294752	-7.01E-05	0.000141148	-2.51E-06	-0.000122368	-1.86E-05	0.000217583	-0.000233348	-0.000190459	-0.00036255	2.55E-05	-0.000374224	-0.000104094	-0.00014705
AGAP4	-6.56E-05	-2.86E-05	-5.07E-05	-1.04E-05	7.95E-05	0.000103122	-4.13E-05	-1.00E-05	-6.90E-05	-8.31E-05	-0.000121466	-0.00011835	0.000428479	0.000159934	5.57E-06	3.92E-05	5.99E-05	4.17E-05	-1.63E-05	6.69E-05	-1.45E-05	-6.63E-05	-1.24E-05	-9.20E-05	-0.000147444	-9.14E-05	-0.000122679	2.73E-05	2.12E-05	-3.87E-05	-5.49E-05
AGAP6	-4.62E-05	-2.06E-05	-6.54E-05	-1.48E-05	0.000175748	0.000252956	-5.37E-05	-6.88E-05	-0.000143115	-0.00010083	-0.000131728	-0.000131708	0.000786528	-2.49E-05	2.26E-05	3.14E-05	-0.000131863	0.000106198	-1.54E-05	7.96E-05	-2.52E-05	-4.69E-05	-1.72E-05	3.12E-05	-0.000126701	-0.000141037	-0.000197556	-0.000186219	0.000130917	-9.76E-05	-3.33E-05
AGBL2	-0.000110281	-5.25E-05	-1.93E-05	1.84E-05	0.000117017	0.00028882	0.000416811	3.06E-05	-6.87E-05	-8.01E-05	-0.000175577	-4.44E-05	-9.51E-05	-0.000137931	-1.19E-05	-1.46E-05	-0.000108678	-6.06E-05	-4.08E-05	-6.08E-05	1.34E-06	0.00024133	-1.80E-05	-3.57E-05	8.21E-05	-2.08E-05	-9.99E-05	-4.15E-05	-0.000133776	-0.000149373	-3.81E-05
AGBL3	-6.76E-05	-2.75E-05	7.53E-05	0.000148413	0.000122281	-1.52E-05	4.38E-05	-3.49E-05	2.32E-05	-2.66E-05	0.000225338	5.31E-05	-4.57E-05	-0.000110085	-3.15E-05	0.000152839	0.000153813	0.000136387	-2.35E-05	-7.32E-06	-1.13E-05	-8.16E-05	-6.64E-06	0.000401017	-0.00024339	-7.74E-05	-5.10E-05	-0.000178044	-5.22E-05	0.000214275	-4.08E-05
AGBL4	-7.64E-05	-3.20E-05	-5.38E-06	0.000168268	-5.56E-05	0.000134228	0.000189792	2.80E-05	9.68E-05	0.000363439	-0.000130581	0.000254427	-6.64E-05	-0.000178433	5.73E-05	-2.73E-05	-9.55E-05	0.000202261	3.13E-05	-2.08E-05	-2.71E-06	-9.46E-06	-7.37E-06	-2.79E-06	-8.95E-05	-0.000130494	-5.66E-05	-0.00019814	-0.000171007	-2.27E-06	1.53E-05
AGBL5	-0.000194066	2.31E-05	3.67E-05	0.000145738	0.000167166	3.12E-05	8.26E-05	9.65E-05	6.48E-05	2.99E-05	-2.52E-05	6.20E-06	-1.25E-05	-6.46E-05	1.46E-05	-2.41E-07	0.000175175	0.000125073	9.21E-05	-3.00E-05	-3.35E-06	-9.56E-05	-1.97E-05	-6.58E-05	-6.10E-05	-0.000234973	-0.000122078	-3.94E-05	-0.000316042	-6.21E-05	0.00020133
AGER	1.47E-05	-5.72E-05	-0.000112589	7.95E-06	0.000115527	2.89E-05	-1.54E-05	-3.73E-05	-6.58E-05	9.51E-05	1.26E-05	-0.000166683	0.000124852	-0.000113002	5.10E-05	-3.65E-05	6.17E-05	-1.60E-05	8.62E-05	5.88E-05	-3.14E-06	-2.98E-05	-2.60E-06	0.000204478	-0.000235986	5.43E-06	-0.000230973	7.14E-05	-0.000291138	-0.000122958	-6.62E-05
AGFG1	-6.67E-05	-0.000141144	-7.76E-05	0.000111693	0.000170398	0.000122459	-2.76E-05	-0.000105835	-0.000111083	0.000221729	-0.000171304	3.28E-05	0.000592224	-3.35E-05	0.000125446	-3.27E-05	0.000110903	9.31E-05	-6.81E-05	2.98E-05	1.88E-05	0.000272968	5.57E-05	0.000445111	-0.000205998	-0.000156886	-6.11E-05	-0.000172949	-1.02E-05	-0.000141804	3.70E-05
AGFG2	-0.000119256	-1.50E-05	-6.59E-06	0.000239159	0.000225812	1.61E-05	4.04E-06	-8.57E-05	-3.03E-06	-3.08E-05	0.000167975	-5.49E-05	-0.000107718	0.000167663	2.58E-05	-3.38E-05	-0.000111916	4.71E-05	-2.66E-05	-2.34E-06	7.24E-07	0.00020443	-1.28E-07	0.001571582	-8.50E-05	-0.000100169	-4.00E-05	-0.000237112	-2.68E-05	2.39E-05	-1.08E-05
AGGF1	-0.000212175	-0.000191323	-0.000116361	0.000462662	0.000236046	0.000256371	-1.38E-05	-4.69E-05	-8.57E-05	-4.00E-05	-8.57E-05	1.74E-05	0.000156301	0.000442582	-7.87E-05	-1.25E-05	0.000318727	0.000293714	0.000285949	0.000133237	-1.27E-05	-7.05E-05	-1.59E-05	-5.01E-05	-8.47E-05	-0.000286448	-0.000183927	-0.000423178	-0.000151138	-6.74E-05	-0.000211809
AGK	-7.92E-05	6.70E-06	-4.67E-06	2.59E-05	-4.05E-05	-3.66E-05	5.58E-05	-1.26E-06	6.72E-05	7.27E-05	4.25E-06	0.000568468	0.000111432	-2.08E-05	8.54E-05	3.32E-05	9.63E-05	-1.79E-07	8.01E-05	-4.47E-05	7.88E-06	-7.77E-05	-1.82E-05	-6.32E-05	-0.000235826	-0.000237959	-1.86E-05	-0.000214231	-9.45E-05	0.000107384	-2.67E-05
AGL	0.001226054	0.00215902	0.000831163	0.00020741	0.000149724	0.000207192	-9.60E-06	-0.000112016	-4.44E-05	-0.000126695	-0.000505293	-8.22E-06	-6.19E-05	-4.41E-05	8.73E-07	4.50E-05	0.000298991	9.52E-06	0.000280034	2.59E-05	-1.47E-05	-8.16E-05	-4.84E-06	-8.39E-05	-0.000516309	-0.000337196	0.000155875	-0.000581349	-0.00074183	-0.000307687	5.75E-05
AGMAT	-8.07E-05	-2.20E-05	-3.81E-06	-4.62E-05	-7.80E-05	-3.24E-05	-1.71E-05	2.64E-05	-2.48E-06	5.78E-05	-4.39E-05	-1.12E-05	-0.000101918	2.96E-05	3.48E-05	1.92E-05	-4.74E-05	-2.82E-05	-2.75E-05	-3.32E-05	4.78E-06	0.00321431	0.000981413	-5.06E-05	-0.000142749	-0.000143102	-3.51E-05	-0.000220658	-0.00026093	1.65E-05	3.90E-05
AGO1	-0.000169657	-0.000221486	-6.36E-05	-6.78E-05	6.63E-05	0.000201754	-3.36E-05	-3.12E-05	-2.15E-05	5.52E-06	-0.000205989	-0.000174237	0.000897856	0.000123283	0.000119416	-4.59E-05	0.000435372	0.000102044	8.94E-05	6.08E-05	-2.93E-05	-4.72E-05	-2.06E-05	-0.000171447	-0.000398796	-0.000192656	-0.000204316	-7.58E-05	-0.000495962	-3.76E-05	5.54E-05
AGO2	0.000229508	-2.40E-05	-3.46E-05	4.32E-05	-2.61E-05	0.000133221	-4.62E-05	-0.000104877	-0.000120735	-6.75E-05	1.51E-05	-0.000217109	0.000112552	-7.12E-05	0.000114768	-8.78E-06	8.95E-05	4.73E-05	1.64E-05	8.51E-05	-7.57E-06	-9.78E-05	-2.50E-05	0.000210062	-5.45E-05	-9.00E-05	-0.000255293	2.42E-05	0.00029087	0.000405658	5.53E-06
AGO3	-0.00014961	-0.000295214	-0.000290638	2.95E-05	0.000137905	0.000294458	-0.000133177	-0.000252367	-0.000244726	0.000218617	-5.90E-05	-0.000456009	0.000982909	0.000193343	-1.62E-05	-3.90E-05	-0.000266627	0.00019882	-0.000160738	0.000110122	-2.72E-05	-0.000114722	-4.41E-05	-3.16E-05	-0.000405343	0.00054512	-0.000656594	-5.32E-05	8.97E-05	-0.000306125	-0.000132661
AGO4	-4.14E-05	-4.53E-05	-1.63E-05	1.13E-06	8.21E-05	0.00010185	-8.36E-07	-0.000117886	-8.85E-05	-7.36E-06	-0.000173313	2.83E-05	0.001028753	1.59E-06	-5.46E-05	5.67E-08	0.000111522	0.000301503	0.000178707	2.00E-05	-3.28E-05	-0.000105648	-1.56E-05	0.000101479	-0.000245072	-0.000152773	-0.000282082	-0.000246043	-0.000566027	-0.000183355	6.83E-05
AGPAT1	-0.000150898	-4.74E-06	9.57E-05	0.000121911	0.000319868	4.33E-05	1.84E-05	3.67E-05	-3.97E-05	8.16E-05	-1.81E-05	0.000301921	0.000232803	-6.03E-06	6.96E-05	6.16E-05	0.000323328	0.000235169	6.18E-06	5.90E-05	1.87E-06	6.79E-05	3.67E-05	4.21E-05	-8.25E-05	-0.00016397	-0.000259381	-0.000584145	-0.00017128	-0.000187827	-1.91E-05
AGPAT2	-0.000253243	-6.11E-05	5.39E-05	9.18E-06	0.000371731	-6.12E-05	5.08E-05	-4.05E-07	-2.07E-05	-3.03E-05	0.000300736	-0.000152187	-0.000283694	-0.000264703	1.93E-05	-2.12E-05	-0.000210821	-0.00015798	-0.000112278	0.000175905	4.11E-06	0.001911834	0.000253152	-3.55E-05	5.63E-05	-2.38E-05	7.58E-05	-0.000303041	0.000298328	-4.78E-06	-5.91E-05
AGPAT3	-0.000101219	-0.000143048	-0.00013543	0.000495172	0.000238592	0.000112896	2.35E-05	-7.53E-06	-9.70E-05	-0.000167135	-7.51E-05	-0.000137241	0.000213583	0.000547845	-7.72E-05	2.22E-05	-0.000205942	0.0001342	0.0003856	7.02E-05	-2.57E-06	0.00013236	0.000109778	3.90E-05	-0.000357113	-0.000191641	-4.30E-05	-0.000369294	-0.000284511	-0.000383422	9.37E-05
AGPAT4	-0.00014524	-0.000233234	-5.73E-05	0.000160375	0.000207134	7.46E-05	9.43E-05	-1.73E-06	-0.000140243	0.000540523	-0.00017823	0.000360203	0.001301208	0.000174918	2.03E-05	-4.02E-05	6.53E-05	0.000445086	-0.000125922	-2.28E-06	-7.40E-06	-0.000173392	-3.38E-05	-5.00E-05	-2.37E-05	-0.000370634	-7.28E-05	-0.000634183	-0.000522961	-0.000227754	5.92E-05
AGPAT5	0.001098126	0.000452731	-0.000391779	0.000577116	0.000104079	2.90E-06	3.67E-05	-0.000125637	-8.62E-05	7.82E-05	-0.000212106	-0.000120068	0.000263558	0.001337088	4.56E-05	9.48E-05	-0.000121015	0.000187512	-0.000226095	-0.000113339	-1.10E-05	-0.000170982	-3.87E-05	0.000287673	8.07E-05	-0.000694199	-0.000294068	-0.000675187	0.000530735	0.00060457	5.75E-06
AGPAT6	-0.000175518	-8.22E-05	-6.16E-05	-0.000122045	-3.67E-05	6.82E-05	-6.09E-05	-5.03E-05	-7.69E-05	0.000219628	6.53E-05	-2.16E-05	0.00054408	0.000285223	2.61E-05	-1.09E-05	-1.60E-05	0.000210447	-8.94E-05	9.92E-06	4.99E-06	-5.14E-05	-2.19E-05	0.000311702	-0.00016748	-0.000152531	-0.000139232	-0.000200788	8.25E-05	5.73E-05	-7.08E-06
AGPAT9	0.000716453	0.001253555	0.000611811	-6.97E-05	-5.39E-05	-5.21E-05	0.000117859	-4.43E-05	0.00022103	-0.000127751	-0.000158775	-3.65E-05	-0.000133139	-0.000167077	-7.33E-06	-1.47E-05	-0.000141491	2.42E-06	-6.60E-05	-2.47E-05	-9.03E-07	0.000448114	0.000100125	-7.67E-05	-0.000156051	-0.000177628	-5.34E-05	-0.000404231	0.000140338	-8.44E-06	2.76E-06
AGPS	-6.49E-05	-0.000119315	-1.54E-05	4.18E-05	-6.06E-05	2.92E-05	3.27E-05	4.63E-05	2.21E-05	0.000287365	0.000148745	0.000337794	-8.46E-05	0.000466333	0.000118338	3.23E-05	-8.28E-07	6.83E-06	2.12E-05	1.58E-05	3.25E-05	8.30E-05	1.80E-05	0.000152615	3.29E-05	-0.000155966	0.00013386	-0.000271991	-0.000552943	0.0002782	-1.83E-05
AGR2	-0.000103519	-5.91E-05	-2.85E-05	-5.21E-05	-5.18E-05	-0.000151054	-1.73E-05	-0.000201519	2.78E-07	2.52E-05	-0.000160572	-4.75E-05	-0.000137019	-0.000177544	-3.29E-05	-7.38E-06	-0.00015911	-7.65E-05	-7.82E-05	-2.47E-05	5.40E-06	0.010281766	-7.45E-05	-4.57E-05	-0.000158484	-0.000191705	-7.24E-05	-0.000362756	-0.000423552	6.97E-05	4.49E-06
AGR3	-8.69E-05	-6.07E-05	7.07E-06	-5.34E-05	-5.31E-05	-0.000122229	0.000411116	9.90E-06	-3.23E-05	-6.44E-05	-0.000158308	-3.42E-05	-0.000118201	-0.000165042	-4.14E-05	2.77E-06	-0.000132929	-6.61E-05	-5.91E-05	-8.13E-05	7.45E-06	0.005220066	0.000206954	-4.01E-05	-0.000152223	-0.000175407	-8.41E-05	-0.000296857	-5.31E-05	-9.23E-06	7.10E-05
AGRN	1.99E-05	-3.54E-05	-3.72E-05	-1.04E-05	1.87E-06	1.83E-05	-2.14E-05	1.17E-05	3.95E-06	2.26E-05	0.000223641	-6.92E-05	0.000309947	0.00015294	-3.56E-05	8.21E-06	1.71E-05	2.59E-06	-4.01E-06	3.16E-06	4.27E-06	1.26E-05	-1.26E-05	-1.33E-05	-9.35E-05	-9.75E-05	-8.76E-05	1.82E-05	-6.60E-05	-0.000136781	4.35E-05
AGT	-0.000289312	-8.30E-05	-7.61E-06	0.005643509	-0.000579707	-0.000196138	0.000188958	-0.000273154	-4.58E-05	-0.00024492	-0.000330681	-0.000154601	-0.000450868	-0.000446962	-0.000128331	-4.46E-05	-0.000645764	-0.000214146	-0.000174674	-0.000169047	2.41E-05	1.08E-05	0.000101953	-0.000166123	-0.000593665	3.13E-05	-0.000100154	-0.00096955	-0.000988832	-0.000191344	-4.30E-05
AGTPBP1	-0.000165845	-0.00022208	-7.13E-05	9.96E-06	-0.000111182	-3.50E-05	7.70E-06	-3.51E-05	-6.79E-05	0.000891709	-0.000423799	0.001348342	0.00136523	-0.000498699	8.39E-05	0.000248229	0.000271104	0.000355761	0.000452634	-4.44E-05	3.93E-05	-0.000191297	-2.96E-05	-0.000114908	-0.000523628	-0.000755896	-0.000187046	-0.000693868	0.000279157	0.000191713	6.35E-05
AGTR1	-5.17E-05	-3.43E-05	-1.93E-05	-4.94E-05	4.67E-05	-2.98E-05	1.64E-06	-6.64E-05	-2.92E-05	-4.43E-05	0.000655285	-4.08E-05	-8.27E-05	-0.000171601	-6.89E-06	1.42E-05	-0.00013105	-1.67E-05	-3.55E-05	-3.06E-05	3.88E-06	-1.82E-05	-3.69E-06	4.91E-07	-0.000162125	0.000363707	-9.56E-05	-0.000223618	-8.89E-05	1.62E-05	-7.06E-05
AGTR2	-0.000236016	-0.00014563	-6.34E-05	-0.000137283	-0.000195557	-0.000112102	-3.80E-06	-0.000114783	-9.14E-06	-0.000222768	-9.57E-06	-0.000104998	-0.000295236	-0.000474864	-6.98E-05	-1.41E-05	-0.000348174	-0.000155612	-0.000135874	-0.000118389	4.26E-06	-0.000140807	-2.00E-05	-0.000130142	-8.45E-05	0.00067063	0.000362682	0.000693873	-0.000625205	-0.000266658	-3.79E-05
AGTRAP	-0.000251049	-6.81E-05	3.01E-05	0.000401826	0.000210116	3.09E-06	0.000258551	0.000251758	0.000195311	-0.000308281	0.000116456	-0.000156996	-0.00043319	4.64E-05	0.000134667	-3.22E-05	-0.00017659	-0.000197381	-6.28E-05	0.00013576	1.04E-05	1.22E-05	-4.41E-06	-1.42E-05	-0.000290977	3.75E-05	0.000744198	-0.000548466	-0.000316643	0.000127217	-7.60E-05
AHCTF1	-0.000153891	-0.000276237	-0.000190881	9.11E-06	2.25E-05	0.000259396	7.60E-05	-0.000137171	-0.000142616	-0.000179573	-0.000213699	-0.000205694	0.000256925	-0.000332623	-9.19E-06	-8.66E-06	-0.000340677	-3.92E-05	-9.60E-05	3.93E-06	-9.12E-06	-6.49E-05	-2.04E-05	0.000418531	0.000252713	8.68E-05	-0.000170476	0.000245247	0.000540933	0.000544381	0.000258255
AHCY	0.000348653	0.000290689	0.000421489	-6.04E-05	-4.98E-05	-6.25E-05	-5.75E-05	0.000140906	0.00015658	-0.000157	-0.000113026	-0.000160649	-0.000327292	-0.000235822	0.00032919	-1.57E-05	9.28E-06	-0.000231269	-2.36E-05	0.000121154	2.09E-05	4.85E-05	-2.27E-06	-0.000259651	-0.000137177	0.000139807	-3.75E-05	0.000168109	-0.000449169	0.000551089	-0.000205076
AHCYL1	-0.0002707	-2.46E-05	-0.000130831	0.000350963	0.000524058	0.000455349	0.000117696	-6.00E-05	4.95E-06	-0.000411383	9.53E-05	-0.000385831	4.05E-05	0.000603786	1.03E-05	-7.77E-05	-0.000283715	0.000126557	-1.27E-05	0.000235408	-1.73E-05	0.000148671	1.23E-06	-0.000167781	-0.000188377	-0.000104488	9.82E-05	-0.000921387	0.000205964	-8.18E-05	-6.19E-05
AHCYL2	-0.000102294	0.000177902	7.65E-05	0.000271934	0.000749884	0.000446521	0.000125703	2.47E-05	0.000254175	-0.000124764	-0.000341892	-7.92E-06	-7.13E-05	0.001023795	4.69E-05	-2.76E-05	0.00060761	-2.95E-05	7.29E-05	0.000152486	3.26E-07	-1.30E-05	-2.99E-05	-0.000104411	-0.000293846	-0.000415245	-0.000253311	-0.00068425	-0.000336456	-0.000307849	-9.09E-05
AHDC1	9.10E-05	9.38E-05	-0.000120964	4.06E-05	0.000183009	0.000141571	-7.28E-05	-8.22E-05	-0.000155321	-0.000126486	-0.000144967	-0.000219918	0.000492253	-0.000259982	-6.03E-05	-8.91E-05	-0.000313711	0.000389128	-9.83E-05	0.000116559	-1.88E-05	-0.000119467	-3.70E-05	-4.17E-05	-0.000140431	0.000210839	-0.000285189	1.69E-05	-0.000842385	-0.000220382	-4.30E-05
AHI1	-5.99E-05	-0.000507185	-0.000331405	-4.26E-05	0.00029804	0.00060008	4.60E-05	-0.000281217	-0.000389395	0.00044179	-0.000694148	-0.000186088	-0.000520928	-0.000638305	-0.00011865	0.000127314	-0.000417555	0.000634997	0.000463295	0.00025076	1.14E-05	-0.000199319	-6.19E-05	-0.000223651	-0.000374268	0.0008671	-0.000597228	-0.000481366	-9.62E-05	0.000728099	-3.72E-05
AHNAK	-0.000308709	-0.000183442	-0.0002919	0.000315551	0.000215095	-2.73E-05	-7.68E-05	-3.44E-05	-0.00025279	-0.000576868	0.000249722	-0.000373568	-0.000717267	-0.001211919	-0.000184257	-4.85E-05	-0.000836697	-0.000407365	-0.00039131	7.25E-06	-5.40E-06	-0.000314206	-5.56E-05	0.001343362	0.000201542	0.001682426	-0.001143838	0.001257971	9.73E-05	-0.001230056	-1.80E-05
AHNAK2	0.001082975	5.20E-05	-0.000730683	-0.000106575	-0.00015687	5.70E-05	-5.37E-05	-0.000133201	-0.000100981	0.000135364	-0.00058197	0.000280459	-4.69E-05	-0.000622784	-6.00E-05	9.08E-05	-0.000333292	-6.62E-05	-0.000111768	-8.97E-05	0.00014348	-0.000236488	-3.71E-05	-0.000167451	-0.00010443	0.000123381	-0.00026546	0.000476275	0.001741696	-0.000690078	-0.000210584
AHR	8.38E-05	-0.000241387	4.31E-05	-4.59E-05	-7.29E-05	-5.89E-05	-6.03E-05	0.000304842	-7.52E-05	-0.000221192	0.001028008	-6.41E-05	-0.000172748	-0.000466831	-7.05E-05	-3.27E-05	3.61E-05	-0.000168867	-7.06E-05	-1.33E-05	1.03E-05	0.000258662	-1.24E-05	0.00019324	-3.79E-05	0.000472647	0.000591158	-0.000447743	0.000190774	-0.000412547	-5.53E-05
AHRR	5.78E-05	-7.60E-05	9.30E-05	-5.72E-05	-4.71E-05	1.25E-05	-2.29E-05	-6.49E-06	-1.39E-05	-4.88E-05	0.000251884	1.88E-05	-3.90E-05	-6.57E-05	-2.45E-05	-2.88E-05	-4.78E-05	-6.58E-05	-6.64E-05	1.09E-05	3.98E-06	-5.09E-05	-4.26E-06	-9.27E-05	-0.000153313	0.000461685	-0.000379468	-0.000190355	0.000102214	-8.59E-05	-8.67E-06
AHSA1	0.000151777	0.000157355	9.37E-05	7.01E-05	0.000137091	-7.23E-05	0.000216571	5.59E-05	0.000177442	0.000246404	-0.000225868	0.000455104	-1.08E-05	0.000127408	5.88E-05	0.000132706	0.000221095	9.93E-05	0.000117157	-3.34E-05	1.73E-05	-6.60E-05	-2.51E-05	-0.000253222	-0.000576931	-0.000572181	0.00032024	-0.000542368	-7.30E-06	0.000121081	5.54E-05
AHSA2	3.73E-05	-0.000155652	-0.000289905	0.000130376	0.000573758	0.000167863	1.99E-06	-9.67E-05	-0.000171552	-8.80E-05	-0.000215919	-0.00030185	-1.69E-05	-1.73E-05	-6.91E-05	-7.53E-05	3.87E-05	-5.43E-06	-7.53E-06	0.000170132	-1.58E-05	-3.34E-05	-3.79E-05	-1.86E-05	-0.000391717	0.000251269	-0.0006308	7.99E-05	-9.89E-05	-0.000136662	-0.000124373
AIDA	-0.000144932	-0.000102472	-3.32E-05	0.000115347	9.78E-05	-9.00E-06	1.87E-06	-5.36E-05	-3.93E-05	9.08E-05	0.000201715	-3.27E-05	-1.81E-06	0.000221831	-1.67E-05	-3.65E-05	-4.25E-05	3.16E-05	-0.000115404	-1.96E-05	8.15E-06	-3.84E-06	-1.02E-05	-8.06E-05	-0.00029484	-1.20E-05	0.000140074	-6.59E-05	-1.09E-05	7.03E-05	0.000111748
AIF1	-6.45E-05	-0.000177849	-2.37E-05	-0.000100292	-8.51E-05	-5.57E-05	-2.14E-05	-6.84E-05	-5.86E-05	-0.000214883	-0.000134514	-5.43E-05	-0.000152292	-0.000299218	0.000113513	-2.84E-05	-0.000170525	-3.80E-05	-7.64E-05	-5.07E-05	-1.12E-05	-0.000133383	-9.99E-06	-4.49E-05	9.91E-06	0.000582859	-0.000529979	-0.000486345	0.002394967	-0.000104675	0.000106275
AIF1L	0.002630002	-0.00044628	0.000165089	0.000634377	-0.000156098	0.000103293	-0.000109154	-8.53E-05	-4.52E-05	-0.000193673	0.000103052	-0.000182935	-0.000208943	0.000931184	0.000162537	-7.33E-05	0.001501118	-0.000248745	-0.000170961	2.96E-05	4.73E-07	-6.70E-05	-2.75E-05	-0.000128686	0.000487934	-0.00056254	-0.000275055	-0.000692077	-0.00079178	0.000436778	-6.93E-05
AIFM1	0.000104199	0.000214731	0.0002266	-1.35E-05	9.27E-05	0.000318114	3.27E-06	7.59E-06	0.000350843	-0.0001841	0.000161963	0.00013981	-0.000167832	3.27E-05	0.000154633	4.71E-06	-6.99E-06	1.29E-05	0.00010618	2.78E-06	9.83E-06	0.000259532	9.38E-05	-6.59E-05	-0.000391387	-0.000269213	0.000145635	-0.000206449	-0.000626692	-8.68E-05	-8.07E-05
AIFM2	-0.000115003	-8.59E-05	5.84E-05	5.49E-05	0.000231199	9.24E-05	2.28E-05	-3.99E-05	8.79E-06	-0.0001172	-6.38E-05	-1.28E-05	-0.000108082	0.000328312	-4.08E-05	3.43E-05	1.06E-05	-3.13E-05	-7.26E-05	2.29E-05	3.04E-06	0.000157061	1.95E-05	-0.000104232	-0.000177588	-0.000215825	0.000290103	-0.000261313	0.000458102	-5.68E-05	-6.02E-05
AIFM3	-9.73E-05	-5.46E-05	-1.65E-06	0.000300563	0.00019361	-0.000199818	0.000130899	0.000691274	0.000601786	-9.79E-05	-0.000165394	-6.64E-05	-4.42E-05	-0.000204323	-1.93E-05	-2.69E-05	0.00016923	2.02E-05	3.20E-05	4.29E-05	-1.22E-07	-1.76E-05	-1.14E-05	-3.56E-05	-3.68E-05	-0.000199434	-7.30E-05	-0.000284225	-0.000347831	-3.78E-05	-4.23E-05
AIG1	-0.000384314	0.000545236	0.000171427	0.000457451	0.000639355	-0.000128747	4.83E-05	0.000191921	0.000139758	0.000151029	-0.000510749	0.000309558	-0.00021723	0.001150498	4.52E-05	1.00E-04	-0.000151955	0.000229603	0.000284812	6.60E-05	2.43E-05	0.000508613	0.000400238	-4.50E-05	0.000114858	-0.000428666	-0.000402313	-0.0009042	-5.13E-05	1.99E-05	-9.13E-05
AIM1	-6.23E-05	-2.48E-05	-3.01E-05	6.78E-06	-3.35E-05	1.56E-05	-4.10E-05	-2.94E-05	-6.49E-06	2.22E-05	-3.50E-05	-3.22E-05	-6.29E-05	-7.35E-05	0.000130878	3.29E-05	-0.000125533	1.09E-05	0.000128517	7.84E-05	1.59E-05	0.001279883	0.00013848	0.002203927	-6.15E-05	-3.90E-05	-8.47E-05	-0.000181515	-0.000193417	6.70E-05	2.55E-05
AIM2	-0.000132552	-7.56E-05	1.31E-05	0.000271159	0.001073329	0.000168898	0.000292489	0.000247784	7.91E-05	-8.31E-05	-0.000248656	-7.80E-06	1.26E-05	-0.000183966	-5.10E-05	-4.97E-06	-0.000197325	3.28E-05	-1.92E-05	-9.29E-05	-7.66E-06	-7.08E-05	-1.26E-05	-5.27E-05	-0.000102419	-0.000238305	-0.000125038	-0.000384382	-0.000369486	-0.000158847	-1.38E-05
AIMP1	0.000111336	-7.71E-05	-3.35E-05	-7.32E-05	0.000168603	0.000145043	-4.70E-05	2.44E-05	-5.54E-05	-0.000188051	-0.00015898	-0.000255665	-4.38E-05	-8.81E-06	9.54E-05	-3.17E-05	-0.000321099	-6.37E-05	-4.59E-05	4.76E-05	-1.24E-05	9.36E-05	-1.02E-05	-8.43E-06	0.000173194	-0.000172798	0.000223423	-0.00026732	0.001458428	-0.000401343	-8.98E-05
AIMP2	0.00017466	0.000879486	0.00043501	8.31E-05	0.000171454	-5.97E-06	-5.32E-05	3.37E-05	0.000207744	-0.000135282	9.02E-05	0.000264371	-0.000223632	-3.37E-05	0.000120726	3.02E-05	-3.08E-05	-3.65E-05	-1.92E-05	-3.92E-05	1.66E-05	-0.000115369	-1.19E-05	-0.000145679	-0.000414927	-0.000422022	0.000597265	-0.000369593	-0.00031651	-9.62E-05	0.000294423
AIP	-0.000211383	2.27E-05	0.000144746	-0.000104571	-1.87E-05	-0.000184708	-4.38E-05	3.91E-05	3.67E-05	0.000121174	8.07E-06	1.90E-05	-0.000135814	-2.37E-05	-6.03E-05	1.61E-05	9.57E-05	6.78E-05	8.61E-05	1.85E-05	1.87E-05	-0.00010452	-1.23E-05	-1.95E-06	1.42E-05	-6.28E-05	-1.15E-05	-9.64E-05	0.000465082	6.48E-05	0.000108841
AIPL1	-0.000178726	-0.000105487	-4.91E-05	-0.000124259	-0.000129882	-0.000156124	2.66E-05	-5.35E-05	-1.31E-05	-0.000167623	-0.000288076	-6.53E-05	-0.000334716	-0.000322398	-4.88E-05	-3.71E-05	-0.000530971	-0.000203257	0.004455017	-0.000134673	7.67E-07	-7.68E-05	-1.52E-05	-9.27E-05	-0.000303139	-0.000409213	-0.000102916	-0.000637898	-0.000398694	-0.000101861	2.32E-05
AJAP1	-0.000104183	-6.86E-05	-5.44E-05	-9.75E-05	4.34E-05	9.29E-05	-3.25E-05	0.000199397	7.72E-05	0.000113914	0.000107458	0.000640912	9.85E-05	-5.66E-05	-5.81E-06	7.36E-05	-0.000106138	0.000387861	-6.81E-05	0.000140246	-1.21E-05	-5.63E-05	-1.54E-05	-7.93E-07	-0.000121111	-0.000227154	-0.000130815	-0.000247718	-0.000115381	-0.000128093	-6.87E-05
AJUBA	0.001331833	-0.000153698	-0.000403799	4.74E-05	0.000246384	9.00E-05	2.33E-05	0.000156735	1.22E-05	-0.000220599	-0.00011849	-0.000148974	-0.000251735	-0.00031681	-1.34E-05	-3.36E-05	-3.42E-05	-0.000181617	-0.000147596	9.17E-05	-1.57E-06	2.97E-06	-2.69E-06	8.05E-06	0.000241691	-0.000178162	-0.00017723	0.000159473	-0.000118478	-0.000223772	-6.58E-05
AK1	0.001013526	0.002432777	0.000475521	0.00040399	6.27E-05	-8.04E-05	0.000477153	0.000160354	3.55E-05	-6.00E-05	-0.000349683	7.96E-05	-5.30E-05	-0.000218442	-8.62E-05	3.77E-05	-0.000118885	-7.81E-08	-6.37E-05	-0.000199967	-2.81E-06	-0.00014229	-3.25E-05	5.13E-05	3.57E-05	-0.000249085	-0.000244101	-0.000760947	-0.000459077	-0.000354214	-5.72E-05
AK2	0.000160501	0.000105031	0.000183052	-0.000200257	-0.000179425	-0.000114733	-9.07E-06	2.65E-05	6.89E-05	-0.000171431	0.000317677	-0.000129283	-0.00031641	0.000280059	0.000120101	-2.33E-05	-0.000120334	-0.000178664	0.000359809	-4.73E-05	9.96E-07	0.000135491	8.03E-05	-0.000141901	-5.73E-05	-0.000430882	0.000673468	-0.000335992	0.001049116	0.000585331	-0.000148556
AK3	-9.37E-05	-1.82E-05	0.000175404	7.02E-05	0.000320824	0.000160021	-7.24E-07	-5.04E-05	8.61E-05	-4.13E-05	-0.000108805	-0.000293564	1.21E-05	0.000800059	5.57E-05	-5.66E-05	2.42E-05	1.04E-05	-0.000188703	8.27E-05	1.01E-05	0.000562612	-7.28E-06	0.000210545	-0.000264363	-7.58E-05	1.82E-05	-0.000529813	-0.000477324	0.000414613	-0.000132625
AK4	-0.000280847	-0.000148328	1.28E-05	0.000143051	0.000192142	8.08E-05	-7.60E-07	8.70E-05	-3.72E-05	-3.84E-05	-0.000331226	3.69E-05	-0.00015387	0.001428284	-2.32E-05	-2.17E-05	-0.000326698	-0.000102622	-0.000147709	-4.99E-05	3.24E-05	0.000657351	-5.57E-05	-0.000211035	9.04E-05	-0.000325847	-0.000371665	-0.000694919	0.002573761	0.000135404	-0.000151787
AK5	0.000161164	-0.000169936	-0.000103278	-0.000103652	-8.28E-05	-3.51E-05	5.09E-05	-2.56E-05	3.25E-06	-7.31E-05	-0.000326112	0.00164085	0.000334207	-0.000316654	-1.19E-05	0.000328325	0.000240482	0.000135162	-0.000157742	-4.58E-05	-6.79E-06	-6.59E-05	-1.16E-05	-0.000114632	-0.000330104	-0.000418141	-0.000126766	-4.62E-05	-0.000390179	-8.81E-05	-4.12E-06
AK7	-0.000171204	-9.13E-05	-1.73E-05	0.000709337	0.000109638	0.000438784	0.001886266	0.000330549	-0.000124773	-5.17E-05	-0.00031804	-5.88E-05	-0.000234923	-0.00059591	-9.87E-05	-2.66E-05	-0.000192612	-8.73E-05	2.78E-05	-0.000359106	1.31E-05	-4.11E-05	-2.28E-05	-2.86E-05	-0.00021468	-0.000365403	-0.000147523	-0.000583389	-0.000469419	-7.36E-05	5.85E-05
AK8	-6.73E-05	-2.13E-05	-6.67E-07	0.000138254	0.000104396	-6.79E-05	0.000491756	0.000155555	-6.55E-05	-6.49E-05	-2.14E-05	5.26E-05	-0.000120488	7.51E-05	-3.52E-05	-7.46E-06	-0.000102232	-1.55E-05	2.95E-05	-6.90E-05	3.23E-06	0.000119534	7.35E-05	-2.06E-05	-9.79E-06	-8.84E-05	-3.17E-05	-0.000213286	-1.75E-05	-4.18E-05	7.29E-06
AK9	-6.40E-05	-1.63E-05	0.000126731	0.000116896	0.000145145	0.000476174	0.000693385	-7.06E-05	-0.000279983	7.35E-05	-0.000266387	6.85E-05	-6.07E-05	-0.000295364	-0.00014841	-9.31E-06	0.000169243	0.000319848	0.000165224	-9.41E-05	-2.35E-06	7.32E-06	-1.16E-05	-5.00E-05	-0.000132062	-0.000278326	-0.000217461	-0.000514233	-0.000121179	-0.000243804	0.00057109
AKAP1	0.000768442	0.000933289	0.000101981	0.0001203	-4.14E-05	2.35E-06	-7.41E-05	-7.84E-05	-3.72E-05	2.78E-05	-0.000415085	0.000175481	0.000412536	-0.000164962	9.06E-05	3.87E-05	-0.000283991	0.000263859	7.03E-05	4.06E-05	-2.19E-05	0.000914876	3.73E-05	-4.02E-05	-0.000414553	-0.00030736	-0.000294287	-0.000405973	0.000204809	-0.00015275	-0.000148448
AKAP10	-0.000112065	-8.85E-05	-0.000105803	5.89E-05	8.30E-06	4.03E-05	2.36E-05	-8.44E-05	-2.22E-05	-4.05E-06	3.76E-05	-2.10E-05	-2.57E-05	-0.000132796	1.68E-07	2.67E-05	1.29E-05	2.10E-05	5.83E-05	-1.13E-05	8.62E-06	-4.89E-05	-8.44E-06	-8.26E-05	-8.06E-05	-2.85E-05	-2.53E-05	0.000228611	2.78E-05	-7.06E-05	-8.73E-05
AKAP11	-0.000220576	-1.77E-05	0.000170401	0.000260005	0.000239215	0.000116373	-1.42E-05	-5.23E-05	-6.24E-05	0.000280539	-0.000253466	0.000396636	0.000887748	0.000120248	-2.93E-05	0.000156413	0.000804412	0.000302731	0.000109654	-2.23E-05	-5.18E-06	-0.000277249	-3.07E-05	4.71E-05	-0.000610455	-0.000372965	-0.000284054	-0.000636835	0.000353543	-0.000209353	-9.03E-05
AKAP12	-0.00051438	-0.00051789	-0.000229602	-0.000342137	-0.000142568	4.25E-05	-0.000119576	-0.000337078	-0.000225637	0.001823838	0.000783925	-0.000477206	-7.42E-09	1.11E-05	3.28E-06	8.98E-05	-0.000347427	0.000186669	-0.000446437	-0.000195035	0.000346947	-0.000471915	-6.90E-05	-0.00021879	-0.001145301	0.001590595	0.000189784	-0.000287494	0.000492622	-0.000290056	-8.74E-05
AKAP13	0.000288016	-0.000450146	-0.00021017	6.18E-05	-9.53E-05	0.000382331	9.37E-05	-0.000207151	-1.00E-04	-0.000330744	0.00070405	-0.000318362	0.000105909	-0.001058581	-0.000138542	-0.000103666	-0.000532266	0.00015155	0.000236383	-3.90E-05	1.14E-06	-2.65E-05	-2.75E-05	0.002221162	-0.000794651	0.000201409	-0.000237169	0.000880697	-0.000674444	-0.00085603	0.000228573
AKAP14	-0.000125228	-9.14E-05	5.34E-06	0.000315726	-8.77E-05	-0.000123155	0.001560525	0.000442257	0.000558241	-9.79E-05	-0.000231312	-7.11E-05	0.000157765	-0.000425432	-6.55E-05	8.20E-06	-0.000210966	-3.58E-05	-8.98E-05	-0.000325106	-5.67E-06	-3.30E-05	-1.61E-05	-8.96E-05	-0.000130416	-0.000276482	-0.000129454	-0.000460723	-0.000451406	-1.20E-05	1.76E-05
AKAP17A	-0.000105446	-0.000260962	-0.000124127	-0.000199632	-2.08E-05	-2.26E-06	-6.57E-05	2.46E-05	-8.58E-05	-0.000141269	1.71E-05	-0.00020386	-0.000111011	-0.00035856	-2.99E-05	-3.82E-05	-0.000199235	-6.31E-05	-5.59E-05	-4.47E-05	-2.97E-05	7.38E-05	-2.60E-05	0.000118823	0.000447418	0.000275457	-1.29E-05	0.000137472	0.001107167	-0.000349223	-0.000175301
AKAP2	-2.22E-05	-7.10E-05	-3.65E-05	-2.89E-05	-4.78E-05	-4.59E-06	-1.66E-05	-4.44E-05	-5.64E-06	2.05E-05	0.000587404	-2.66E-05	-7.54E-05	-0.000158181	-2.56E-05	-3.26E-05	5.86E-05	1.66E-05	0.000184736	-1.77E-05	-6.56E-06	2.81E-05	-1.04E-05	0.000468206	-0.000132665	-0.000155413	0.000166477	9.27E-05	-9.08E-05	-5.23E-05	1.55E-05
AKAP5	-0.000156139	-9.95E-05	5.68E-06	-0.000100133	-0.000106084	1.59E-06	-1.33E-05	-4.03E-05	-1.29E-05	7.46E-05	-0.000163332	0.000541435	0.00031569	-0.000112212	4.68E-05	0.000129923	-7.32E-05	3.19E-05	0.000502324	-1.51E-05	1.43E-05	7.14E-05	-1.31E-05	-1.38E-05	-7.85E-05	-0.000196871	9.82E-05	-0.000363307	-0.000303184	0.00044181	-0.000110227
AKAP6	0.000432538	0.000114981	-4.94E-05	0.000553497	-5.63E-05	3.93E-05	5.27E-05	-0.000130718	-7.91E-05	0.000825249	-0.000399326	0.00036581	0.000818314	0.000396641	-6.26E-05	0.000133701	-7.21E-05	0.00076483	-9.50E-05	-4.57E-05	1.72E-06	-0.000187265	-2.22E-05	-0.000148469	-0.000321851	-0.000554954	-7.99E-05	-0.000539159	-0.000289632	-0.00023163	-5.23E-05
AKAP7	-8.21E-05	-4.82E-05	6.32E-05	-8.59E-06	2.59E-05	4.98E-05	-2.59E-05	4.24E-05	-3.00E-05	8.48E-05	-6.96E-05	0.00202661	-0.000612412	-5.10E-05	-5.69E-05	-7.37E-05	0.000265857	-0.000257154	1.17E-05	-4.89E-05	-1.90E-05	0.000198683	-1.53E-07	6.48E-05	0.000213085	-1.94E-05	-0.000307105	-0.000402189	-0.000133135	-3.91E-05	-4.86E-05
AKAP8	-0.00011175	-0.000105508	-0.000137257	-4.36E-05	5.06E-06	8.70E-05	-2.46E-05	-3.51E-05	-4.23E-05	0.00017822	-8.58E-05	-0.000236288	-3.74E-05	-0.000223456	3.74E-05	-1.37E-05	1.50E-05	1.11E-05	1.86E-05	2.95E-05	-1.16E-05	0.000108937	-3.04E-05	0.000151014	-1.94E-05	3.91E-06	-9.48E-05	0.000215817	0.000244419	0.000188326	2.42E-08
AKAP8L	-1.33E-05	0.000142648	-7.52E-05	-8.88E-06	0.000272751	0.000190117	6.37E-05	3.33E-05	-0.000124772	8.52E-05	-0.000338813	7.78E-07	0.000674728	0.000559172	-1.67E-06	-3.72E-05	6.96E-05	0.000294258	0.000145783	9.70E-05	-4.02E-05	-0.00010777	-3.07E-05	-0.000175799	-0.000455283	-0.000454935	-0.000648699	-0.000281744	-1.86E-06	-0.000669516	-0.000134184
AKAP9	0.00186872	-0.000290644	-0.00097654	-0.000266564	0.000519848	0.001864583	0.000181886	-0.000210519	-0.000496071	0.000154714	-0.00124879	-0.000586088	0.00169913	-0.001378358	-0.000113676	-6.25E-05	-0.000737964	0.000778754	0.001274228	0.000245865	-5.25E-05	0.000132562	-2.42E-05	-2.26E-05	-0.000485086	-0.000595908	-0.001169467	-0.000295168	-0.00041785	-0.001189408	-0.000311992
AKIP1	0.000546216	8.29E-05	0.000404032	6.84E-05	7.10E-06	-0.00012584	7.12E-05	7.77E-05	4.17E-05	-3.90E-05	0.000336188	0.000251357	-0.000165761	0.000185298	-8.58E-05	9.36E-05	0.000271922	0.000170003	9.19E-05	-4.57E-05	1.40E-05	-0.000159651	-1.83E-05	-0.000135486	-0.000317393	-0.000423897	0.000156699	-0.000648338	-0.000150622	0.000348074	0.000237711
AKIRIN1	-0.000214638	-0.000265046	-4.71E-05	0.000133371	0.000291081	9.01E-05	3.86E-05	0.000116269	-4.31E-06	5.73E-05	0.000135574	0.000244404	-6.03E-06	0.000479995	0.000713413	-5.60E-06	-9.88E-05	7.04E-05	-8.02E-06	6.38E-05	-9.45E-08	-0.000177068	-8.30E-06	-0.000119475	-0.000282474	-0.00029127	0.000202327	-0.000201546	-0.000239871	-0.000288459	-3.49E-05
AKIRIN2	-9.14E-05	-0.000188486	8.62E-05	-0.000182199	0.000388024	-0.000161283	-8.17E-05	0.000534235	0.000195384	5.01E-05	-0.00028275	0.000267791	-8.15E-05	0.000376615	-4.27E-05	4.93E-05	0.000204718	-1.49E-05	-4.61E-05	3.83E-05	-1.14E-05	-0.000212289	3.71E-06	-0.000216857	-0.000384538	-0.000512865	0.000674152	-8.22E-05	-0.000108734	-0.000372479	0.000239776
AKNA	-0.000244361	-0.00017001	-4.55E-05	2.95E-06	4.64E-05	0.000252239	4.64E-05	-0.000179312	-9.04E-05	-0.000211399	0.000381311	-0.000154711	-0.000113018	-0.000491135	-1.91E-05	-4.44E-05	-0.000220599	-7.43E-05	0.000126127	5.80E-05	-6.64E-07	-5.86E-05	-3.06E-05	-3.37E-05	-2.42E-05	0.000733108	7.83E-05	-0.000720278	-9.59E-06	-9.63E-05	-1.84E-05
AKNAD1	0.001184146	0.000238911	0.000475457	-7.54E-05	-0.000131723	-4.39E-05	-1.14E-05	-1.15E-05	-3.10E-05	-0.000128688	3.32E-05	-2.37E-05	-0.000159179	-0.00021685	-6.02E-05	-2.05E-05	-0.000177603	-8.96E-05	-9.52E-05	-5.02E-05	-1.29E-06	-0.000107653	-1.22E-05	-4.57E-05	-2.08E-05	9.18E-05	-0.000181076	0.000108215	5.84E-06	-3.87E-05	-1.21E-05
AKR1A1	-0.000288739	-0.000155222	-5.26E-05	-0.000168089	-8.69E-05	0.000131062	0.000107864	6.86E-05	0.000157704	-0.000317499	-5.16E-05	-0.00011082	0.000284428	-0.000164093	0.000137151	-5.72E-05	-0.00019445	-0.000117265	-5.10E-05	-6.55E-05	-8.02E-07	0.000302438	7.60E-05	-0.000163997	-0.000334689	0.000153284	0.000423378	-0.000245294	-0.000277225	-0.000113371	3.05E-05
AKR1B1	-0.000127586	0.000387314	0.000159321	-0.000120813	-4.04E-05	-0.000179005	-2.07E-05	1.36E-05	0.000136261	0.000167192	-0.000351109	0.00053164	-0.000403832	-3.27E-05	0.00010285	5.04E-05	7.14E-05	4.84E-05	6.12E-05	-7.97E-05	1.69E-05	-0.000323135	-4.47E-05	-0.00020709	-0.000701088	-0.000372416	0.000586234	0.000308095	-0.000858315	-8.25E-05	-0.000112274
AKR1B10	-0.000126485	-5.70E-05	2.86E-05	-6.20E-05	-8.87E-05	-4.65E-05	-3.23E-05	-5.45E-05	-2.09E-05	-0.000120635	-0.00038306	-3.57E-05	-0.000134385	-0.000196976	-1.46E-05	-7.28E-06	-0.000159501	-6.62E-05	-5.87E-05	-5.00E-05	1.21E-05	0.002700116	0.000199328	-4.40E-05	-0.000304709	-4.53E-05	0.001168984	-0.000404098	-0.000265923	9.31E-06	0.000207839
AKR1C1	-0.000196908	-8.64E-06	0.000355478	-0.000106397	-0.000188343	-0.000161192	-1.05E-05	-4.64E-05	1.83E-07	0.000275174	-0.000117228	0.00037061	0.000151322	-0.00045178	-7.04E-05	0.000157612	4.87E-06	0.000165477	-0.000139966	-9.90E-05	6.52E-05	0.002477897	-4.40E-05	-0.000152499	-0.000445068	-0.000380612	3.50E-05	0.0006581	-0.000514686	-0.000550519	0.000266792
AKR1C2	-0.000122189	6.28E-05	0.000368167	-0.00010435	-0.000149957	-0.00014022	1.67E-06	-8.40E-05	-2.44E-07	0.000273095	3.81E-05	0.000575682	5.99E-05	-0.000244404	-7.95E-05	0.000246051	4.15E-05	5.20E-05	-0.000118458	-8.12E-05	0.000109029	0.002500737	-0.000165944	-0.000129191	-0.000319424	-0.000262542	-7.18E-05	0.000113185	-0.000542076	-0.000319905	0.000325555
AKR1C3	-8.50E-05	-1.94E-05	0.00021291	-0.000260106	-5.47E-05	-7.81E-05	1.05E-05	-3.92E-06	-9.76E-06	-4.53E-05	0.00017497	-3.52E-05	-0.000164082	0.001535313	-2.49E-05	2.86E-06	-0.000157595	-6.58E-05	-5.14E-05	-3.19E-05	3.56E-07	0.000184865	-9.07E-06	-6.28E-05	-0.000187465	-0.000166194	2.80E-05	-4.85E-05	-3.08E-05	-0.000247433	-3.74E-05
AKR7A2	-0.000135475	-2.27E-05	0.000137098	0.000131702	0.000219982	-0.000115515	0.000288253	0.000212771	9.26E-05	-0.000180288	8.98E-05	-0.000105269	-0.00043833	0.000323924	-7.44E-06	-5.99E-05	0.000109144	-0.000130075	8.05E-06	8.94E-05	1.78E-05	0.000294405	5.26E-06	-9.17E-05	-0.000226176	-0.000203895	-0.000174231	-0.000247908	-7.93E-05	0.000603016	1.67E-05
AKR7A3	-5.19E-05	-6.06E-05	-1.97E-05	0.00010513	9.52E-05	3.86E-05	-3.05E-05	-1.97E-05	-4.36E-05	8.70E-05	-7.09E-05	-3.56E-05	-5.92E-06	-0.000180039	6.57E-05	-1.71E-05	6.09E-05	7.00E-06	-2.79E-05	6.64E-05	-6.56E-06	1.12E-05	-9.87E-06	0.000126108	2.90E-05	5.91E-05	-0.000122117	-2.98E-05	-1.59E-05	0.000229709	-5.40E-05
AKT1	0.000295387	-8.29E-05	-0.000138406	-6.48E-05	0.000110073	0.000146199	-5.85E-05	-5.83E-05	-8.03E-05	-2.79E-05	9.46E-05	-0.000162463	0.00032595	0.000142778	5.26E-05	-2.14E-05	-0.000336662	5.06E-05	-0.000130415	7.73E-05	-9.89E-06	5.03E-05	-3.85E-05	0.000164677	4.70E-05	-0.000200068	-0.000201983	0.000184349	-0.000351172	0.000229311	-8.86E-05
AKT1S1	8.46E-05	-9.26E-05	-5.20E-05	-2.12E-06	2.82E-05	4.65E-05	-2.45E-05	-2.31E-06	-5.92E-05	-7.95E-06	6.76E-05	-6.41E-05	-2.27E-05	0.000110888	5.51E-05	-7.47E-06	4.12E-05	-6.89E-05	-5.10E-07	4.92E-05	-1.26E-05	1.25E-05	2.43E-05	2.37E-05	-0.000153078	-5.71E-05	5.22E-06	6.98E-05	0.000149753	-0.000290571	-3.95E-05
AKT2	0.000183231	-2.71E-05	-0.000150701	-1.18E-05	0.000220066	0.000274264	-4.81E-05	-9.09E-05	-8.42E-05	-4.00E-05	-0.000172039	-0.00017786	0.000122752	-0.000252261	2.32E-05	-2.36E-05	-5.71E-05	-4.37E-05	-7.97E-05	0.000229215	-1.19E-05	-4.34E-05	-2.04E-05	0.000120195	-0.000205338	0.000363225	-0.000482442	-0.000194055	-0.000287314	-0.000235211	5.41E-05
AKT3	-0.000365402	-0.000317482	-0.000109495	-1.41E-05	0.000220863	7.49E-05	-2.62E-05	-0.000152516	-0.000137298	0.000596868	0.000155354	0.000112627	0.002198179	-0.00025206	-0.000118108	-4.33E-05	0.000269726	0.000283455	0.000356724	-3.62E-05	1.65E-05	-0.000356575	-4.76E-05	0.000322123	-0.000401622	-0.000498825	1.81E-06	-0.000952392	0.000104097	0.000239449	3.45E-06
AKTIP	-0.000198653	-3.68E-05	3.29E-05	0.00020144	0.000332726	-9.14E-05	5.45E-05	0.000104733	0.000176157	5.20E-07	-0.000290013	0.000304214	-0.000143019	0.001119864	-3.59E-05	2.66E-05	-5.03E-05	0.000191744	0.000105675	3.17E-05	2.81E-06	-0.000125413	-1.08E-05	4.69E-05	-0.000186685	-0.000321591	4.05E-06	-0.000601988	9.32E-05	-9.87E-05	-0.000139668
ALAD	4.50E-05	0.000193152	0.001092908	0.000240794	0.000177925	-2.66E-05	-9.52E-06	1.59E-05	-3.60E-05	-5.27E-05	-0.000301686	8.44E-05	6.05E-05	0.000220036	-4.46E-05	5.86E-05	0.000110927	9.59E-05	0.000199203	0.000124766	1.06E-05	1.22E-05	4.89E-06	8.05E-05	0.000137673	-0.000257877	-0.000254514	-9.60E-05	-0.000222002	-0.000169589	-0.00010254
ALAS1	-1.44E-06	0.000189587	0.000354339	-8.75E-06	1.65E-05	-0.000112875	4.37E-05	8.85E-05	0.000214157	-0.000118296	-7.89E-05	0.000526375	1.10E-05	0.000197336	-2.18E-05	5.83E-05	5.78E-05	0.000172114	4.35E-05	-3.09E-05	-6.32E-06	0.000147352	0.000109624	-0.00012455	-0.000145669	-0.000171608	-7.08E-05	-0.000616602	0.000296702	-3.42E-05	-9.66E-05
ALCAM	-0.000486696	-0.000374775	-0.000121966	0.000529884	0.000455087	-3.03E-05	1.15E-06	-0.000185173	-0.000245289	0.005810068	0.000223065	-0.000204939	-0.000590862	-0.000500184	-0.000131361	-2.15E-05	-0.00058068	0.000476285	-0.000293726	-7.31E-05	0.000321114	-0.000192685	-3.57E-05	-0.000252265	0.001690373	0.000565765	-0.000346328	-0.000736865	4.47E-05	-0.00041558	-4.05E-05
ALDH16A1	-0.000102887	-9.50E-05	1.50E-05	-4.03E-05	4.32E-05	-2.97E-05	-3.36E-05	4.10E-05	-6.38E-06	-0.000129296	0.000377829	-0.000100546	6.12E-05	-0.00018155	2.59E-05	-1.31E-05	-0.000138366	-7.67E-05	1.34E-05	4.58E-05	-5.20E-08	8.73E-05	3.81E-05	0.000192711	-0.000209207	-2.07E-06	-6.28E-05	0.000112001	-0.000428175	0.00039935	0.000154323
ALDH18A1	-0.000321336	-0.000255774	-4.04E-05	-0.000124686	1.74E-05	8.68E-05	1.00E-05	-4.59E-05	-1.71E-05	-0.000140131	8.06E-05	-0.000178248	-5.57E-05	9.89E-05	6.47E-05	-1.15E-05	2.43E-05	-0.000107925	-0.000148663	4.67E-05	-4.33E-06	0.001723322	3.95E-05	-0.000149205	0.000299913	0.000370595	4.52E-05	-0.000547363	0.000200235	8.13E-05	-0.000142716
ALDH1A1	-8.84E-05	-0.00015619	0.000128305	-0.000176817	0.000692215	-0.00025739	-0.000107901	0.000601833	-0.000207952	-0.000116279	7.81E-05	-0.000124776	-0.00032047	-0.000530022	-9.14E-05	-4.72E-05	0.000287833	-0.000158918	-0.000162365	0.000623092	5.28E-06	0.004577755	-8.41E-05	-0.000100834	-0.00035598	0.000451282	3.97E-05	-0.000771154	-0.000707064	-0.000140985	2.44E-05
ALDH1A2	-6.72E-06	-4.94E-05	1.51E-05	-5.49E-05	-5.46E-05	-6.35E-05	-4.61E-06	0.000125396	-2.61E-05	-7.20E-05	0.000781795	5.22E-06	-0.000140418	-0.000109062	-2.92E-05	-7.22E-07	-5.26E-05	-3.54E-05	-6.49E-05	-1.55E-05	9.90E-07	-4.73E-05	-1.21E-05	-0.000113828	-0.00022369	0.000472225	-0.000368268	-0.000119482	-2.85E-05	-0.000141375	4.02E-05
ALDH1A3	-0.00017514	-9.53E-05	-4.10E-05	-8.67E-05	-0.000117573	-8.69E-05	-3.84E-05	5.70E-06	-5.02E-05	-0.000103775	0.000446769	-6.24E-05	-0.000235321	-0.000432946	-1.71E-05	-8.42E-05	0.002360178	-0.000198707	-0.000105901	0.000325809	1.17E-05	-9.95E-05	-1.49E-05	-0.000133297	-0.000230837	0.000361735	-0.000509215	-0.000184389	4.10E-05	-0.000222129	-8.54E-05
ALDH1B1	0.000717351	0.000628634	-0.000247813	-2.28E-05	-0.00010038	-1.98E-05	-4.39E-05	-4.34E-05	5.34E-05	-6.00E-05	-7.27E-05	6.74E-05	-0.000123167	-0.000104098	4.78E-05	-2.05E-05	-0.000184306	-0.000112505	-8.07E-05	-2.19E-05	3.12E-05	0.001909071	0.000106554	-8.88E-05	-0.000131557	-0.000318899	-5.38E-05	0.000169045	-0.000640451	-0.000128518	8.27E-05
ALDH1L1	-7.69E-05	-4.69E-05	-2.81E-05	0.000552115	0.000190545	-2.92E-05	-1.04E-05	-5.66E-05	9.08E-06	-8.74E-05	-0.000168176	-5.07E-05	-0.000149468	0.00079214	-2.74E-05	-7.56E-06	-0.000128082	-6.82E-05	-2.36E-05	-2.58E-05	-4.22E-07	0.00045562	8.56E-05	4.37E-05	0.000194502	-0.000176524	-7.92E-05	-0.000283211	0.00025423	-0.000111079	2.67E-06
ALDH1L2	-0.0001251	-0.000169516	-6.54E-05	-0.000129373	-0.000133839	-7.28E-05	-3.30E-05	-0.00013745	-6.69E-05	8.06E-05	0.001014266	-7.04E-05	0.000111143	-0.000170686	-3.13E-05	4.40E-06	-0.000438026	-3.66E-05	-0.000164962	-0.000117921	3.86E-05	-0.000173309	-2.78E-05	-0.000197634	0.000876172	0.001006916	0.000892611	-0.001100356	-0.000132467	2.07E-05	-0.000130566
ALDH2	-0.000506015	-0.000262106	-6.28E-05	0.000303047	0.000222087	-0.000150661	-2.73E-05	-1.49E-05	9.45E-05	4.55E-05	-0.000149409	0.000126081	-0.00046332	0.002146934	-3.03E-05	2.86E-05	-0.000244532	-3.85E-05	9.70E-05	-5.72E-05	4.15E-05	0.000661855	2.11E-05	-0.000272804	0.000501254	0.000529062	-7.07E-05	-0.000735046	-0.001015954	-0.000382287	-0.000154723
ALDH3A2	-0.000373305	-0.000198724	-0.000135233	0.000193758	0.000192619	2.99E-05	0.000292315	0.000249012	0.000162362	0.000625414	-0.000671093	-1.71E-05	-0.000235013	0.001349886	-4.93E-05	-7.42E-05	-0.000121611	-4.59E-05	-0.000128176	-2.13E-05	1.50E-05	3.05E-05	6.28E-07	-0.000196802	-0.000266397	-0.00024494	-0.0003589	0.000293948	-0.000389484	-0.000214877	-0.000151356
ALDH3B1	-7.17E-05	0.000215607	4.54E-05	-4.60E-05	0.000129375	0.000138192	8.79E-05	0.000238985	0.000112956	-0.00015388	-0.000232718	-8.77E-05	-0.000188001	-4.50E-05	-4.92E-05	-1.80E-05	-0.000142844	-7.89E-05	-9.45E-05	0.000219398	-1.01E-06	0.000473261	0.000111442	-5.89E-05	0.000339377	-0.000373169	-0.000139892	0.000400467	8.00E-05	1.71E-05	-7.54E-05
ALDH4A1	2.41E-05	0.000126201	5.87E-05	0.000106765	0.000198746	5.26E-05	-2.25E-05	0.000112903	6.23E-05	-5.33E-05	-0.000103981	-3.63E-05	-0.000112169	0.000563421	3.95E-05	-1.43E-05	-6.73E-05	-2.52E-05	2.15E-05	0.000134312	1.40E-05	-7.60E-05	-1.55E-05	1.90E-05	-0.000199155	-0.000228865	-0.000151054	-4.02E-05	-0.000289334	-0.000161424	8.52E-05
ALDH5A1	-0.000208602	-0.000126859	3.26E-05	0.000631822	0.000244782	0.000125448	8.65E-05	2.83E-05	-7.45E-06	-0.000310849	-0.000349029	0.00059669	-0.000196405	0.000987331	-2.91E-05	0.000165841	0.00013067	0.000403327	-7.34E-05	3.86E-05	-8.43E-06	4.48E-05	1.36E-05	-0.000147817	-0.000181319	-0.00028176	-0.000297353	-0.000461737	-0.000341539	-0.000217634	-0.000155729
ALDH6A1	-0.000269149	-7.16E-05	-6.98E-05	0.001138764	0.000516609	1.84E-05	-0.000148539	2.63E-05	6.06E-05	-0.000326785	-0.00051066	-8.17E-05	-0.000513568	0.002912637	2.22E-06	2.64E-06	3.19E-05	-0.000132358	-0.000133033	3.98E-05	-6.00E-07	0.000105778	3.14E-06	-0.000203462	0.000418445	-0.00061912	-0.000339074	-0.000523491	-3.48E-05	7.05E-05	0.000125361
ALDH7A1	-0.000371925	-0.000205106	0.000118065	0.002144859	0.000217379	7.82E-05	-4.20E-05	0.000162898	8.47E-05	-0.000123276	-0.000376884	-0.000300262	-0.000197105	0.000611009	8.77E-05	-9.73E-05	0.000236936	-7.51E-05	0.000117605	0.000115335	2.65E-06	-3.49E-05	-2.68E-05	-0.000205841	-0.000493888	-0.000434882	-0.000371549	-0.000498469	-0.001020803	0.000803321	0.000286693
ALDH8A1	-2.63E-05	-1.61E-05	-4.25E-05	-3.66E-05	-1.85E-05	6.61E-06	-7.93E-06	-5.64E-05	-3.13E-05	2.77E-05	-9.19E-05	-3.66E-05	9.56E-05	-7.35E-05	-9.97E-06	-2.41E-06	-2.82E-06	0.000102587	4.90E-05	-1.86E-05	-7.56E-06	0.000121226	-1.08E-05	8.09E-05	-7.17E-05	-1.14E-05	-7.97E-05	4.88E-05	0.000112707	-3.92E-05	-5.01E-05
ALDH9A1	-0.000370913	-0.000119059	-5.72E-05	0.001173372	0.001306889	0.000171838	0.000253913	0.000276365	0.000271473	-0.000410311	-4.13E-05	-0.000189022	-0.000386694	0.001094461	-6.43E-05	-3.20E-05	-0.000321872	-0.000250192	-0.000169841	2.60E-05	-1.86E-06	-7.08E-05	-8.24E-06	-3.94E-05	-0.000455887	-0.000195508	-0.000182639	-0.001247724	-0.000449605	-4.66E-05	-3.63E-05
ALDOA	-0.000718604	0.004932634	0.000939875	-0.000452297	-0.000484671	-0.000357261	6.32E-05	0.000110116	0.000290657	-0.0002956	-0.000488737	0.000162536	-0.000691847	0.00011284	-2.22E-05	5.18E-05	-0.000565819	-0.0004034	0.000255465	-2.51E-07	5.67E-05	8.13E-05	-0.000104298	-0.00036534	-0.000854784	-0.001513783	-0.000169832	-0.000964889	0.008059271	-0.000363629	-0.000263457
ALDOB	-2.70E-05	-1.80E-05	-4.75E-06	-1.11E-05	-2.69E-05	-3.05E-05	1.25E-05	-2.30E-05	-1.23E-05	-2.57E-05	-7.20E-05	-1.70E-05	-5.41E-05	-7.53E-05	-1.35E-05	1.27E-06	-5.88E-05	-1.40E-05	-2.16E-05	-1.57E-05	-1.15E-06	0.00049715	0.001391042	4.24E-05	-5.83E-05	-5.35E-05	-2.09E-05	-7.62E-05	3.22E-05	-2.32E-05	-9.81E-06
ALDOC	-0.000293702	-0.000300418	-5.03E-05	-0.000637686	-5.95E-05	-0.000181733	-1.82E-05	-0.000153527	-9.46E-05	0.000394356	-0.000424793	2.20E-05	-0.000192086	0.005399213	-7.87E-05	0.000571508	-0.000834017	-0.000285424	0.000151403	-0.000108894	0.000105924	-0.000160697	-1.37E-05	-0.000161867	-0.000136737	-0.000648909	-0.000454209	-0.001026456	0.003176509	-0.000498369	-0.000173737
ALG1	-0.000128555	-7.05E-05	-1.43E-05	2.62E-05	4.12E-05	3.61E-05	-1.89E-05	3.11E-05	7.36E-05	-6.71E-05	0.000243769	3.57E-05	-3.33E-05	0.000366221	6.26E-05	-1.58E-05	3.97E-05	-5.23E-05	4.86E-06	6.14E-06	-1.27E-07	0.00010522	1.34E-05	5.64E-05	-9.40E-05	-5.64E-06	0.00014815	-0.000281433	-0.000270614	-6.66E-05	-7.73E-05
ALG10	-5.36E-05	-2.43E-05	1.51E-05	-4.63E-05	-3.75E-05	-5.54E-05	-7.71E-06	5.67E-05	4.98E-05	-3.06E-05	-9.38E-05	-2.50E-05	4.60E-05	5.23E-05	-1.55E-05	2.09E-05	0.000178294	-7.32E-06	5.59E-05	-1.87E-05	-6.39E-07	-5.06E-05	-3.60E-06	-8.07E-05	7.93E-06	-6.96E-06	-9.49E-05	-0.000136295	3.50E-05	0.000208904	0.000192752
ALG11	-8.20E-05	-0.000185304	-4.70E-05	-4.85E-05	2.47E-05	6.61E-05	-5.91E-05	-2.37E-05	-4.28E-05	8.21E-05	-6.68E-05	-2.89E-05	0.000175375	0.000296438	-4.97E-05	1.73E-05	1.95E-05	2.72E-06	2.10E-06	3.90E-06	1.84E-06	-0.000114976	-2.72E-06	-4.52E-05	0.000331	-2.38E-05	6.71E-05	0.000103405	-5.89E-05	-0.000172183	-7.06E-06
ALG12	-7.53E-05	-0.000110672	-1.74E-05	4.11E-05	0.000102784	0.000100572	-5.03E-05	1.74E-06	1.93E-05	-3.83E-05	0.000112397	-5.05E-05	-6.07E-05	-0.000206489	3.28E-05	-2.12E-05	-6.43E-05	-5.71E-05	4.81E-06	9.58E-05	-2.83E-06	0.000114564	1.75E-05	8.76E-05	0.000225728	0.000122693	5.63E-05	-0.000128157	-0.00019361	-1.70E-05	2.56E-05
ALG13	6.11E-06	-0.000152957	-0.000108687	2.67E-05	8.58E-05	-1.68E-05	3.43E-05	1.13E-05	9.27E-05	-0.000102901	-0.000115401	5.84E-05	-1.10E-05	0.0008587	-6.62E-06	-4.42E-06	-3.69E-05	-9.20E-05	-3.77E-05	7.99E-06	-3.24E-06	3.77E-06	-4.43E-06	-4.96E-06	0.000170228	-5.44E-05	0.000102033	-0.000261059	-0.000137633	-0.000102619	-0.00012864
ALG14	8.85E-06	-4.94E-05	5.91E-05	0.000471966	3.06E-05	-0.000103152	2.28E-05	1.72E-05	0.000140681	6.86E-05	0.000124483	-1.65E-05	-0.000211175	0.000419652	-2.31E-05	-1.38E-05	2.99E-05	-4.69E-05	-1.01E-05	1.31E-05	1.28E-05	3.26E-05	9.87E-06	-7.51E-05	-0.000317347	-0.000133144	0.000108483	-0.000219006	-0.000294288	-2.02E-05	-5.94E-05
ALG1L	-2.36E-05	-2.05E-05	-2.08E-05	0.000177371	5.42E-05	3.33E-05	7.39E-06	2.62E-05	-5.10E-06	7.52E-05	-7.13E-05	-2.01E-05	-5.50E-05	4.07E-05	-6.59E-06	-1.28E-05	2.57E-05	2.68E-05	5.79E-05	2.33E-05	-8.25E-06	-4.64E-05	-7.00E-06	-1.78E-05	0.00012447	-9.71E-07	-9.68E-05	-0.000130185	-0.00011369	2.47E-05	-2.89E-05
ALG2	-0.000175885	-0.000144291	-7.04E-05	2.04E-05	6.22E-05	-4.15E-05	3.55E-05	0.000114328	0.000123961	-0.000109952	8.58E-05	-4.60E-05	-0.000227502	-0.000392778	5.50E-05	1.65E-05	-3.52E-05	-0.000116014	2.00E-05	-2.39E-05	-5.63E-06	4.39E-05	1.64E-05	-5.74E-06	0.000196222	0.000242515	0.000684826	-0.000408657	0.000407332	-0.000326343	-7.54E-05
ALG3	-0.000143221	-1.98E-05	0.000115052	-3.84E-05	-3.65E-05	6.49E-06	-3.72E-05	7.22E-05	0.000116066	8.08E-05	5.62E-05	-3.15E-06	-0.000245323	-0.00024831	0.000117064	-2.01E-05	-2.32E-05	-5.43E-05	0.000147568	-4.30E-05	-1.72E-06	0.000248121	6.21E-05	-8.09E-05	-9.97E-05	-0.000189678	0.000468655	-0.000151643	0.000584026	4.45E-05	-7.48E-05
ALG5	-0.000200914	-0.000157509	1.37E-05	-0.000105407	0.00013034	-6.66E-05	1.08E-05	0.000177561	0.000128264	8.99E-05	1.20E-06	8.02E-05	-0.000246016	0.000226914	-7.35E-05	-1.63E-06	6.37E-05	-2.63E-05	9.16E-05	1.06E-05	-2.49E-07	2.70E-05	9.66E-06	-9.63E-05	0.000115174	-3.38E-05	0.00039084	-0.000545089	0.000151492	0.000343529	-2.10E-05
ALG6	0.000101484	-3.07E-05	-7.48E-05	-8.14E-05	0.000127687	2.05E-05	1.44E-05	-5.50E-05	6.34E-05	-2.55E-05	9.13E-06	7.55E-05	0.000104302	-3.88E-05	0.000117412	2.05E-05	0.000109209	8.53E-06	4.20E-05	2.22E-05	-8.80E-06	-1.54E-05	-3.25E-06	-8.38E-05	-8.54E-05	7.96E-06	-4.77E-05	-0.000198416	-0.000159385	0.000133685	5.14E-05
ALG8	-9.93E-05	-5.84E-05	-1.11E-05	-8.29E-06	2.45E-05	3.17E-05	-2.82E-05	9.47E-06	5.10E-05	7.18E-05	-5.28E-06	1.16E-05	-6.48E-05	0.00030788	0.000147855	-2.08E-05	8.15E-05	-8.23E-05	8.72E-05	2.29E-05	-1.54E-06	8.32E-05	-1.87E-05	-2.84E-05	1.28E-05	-0.000138635	4.92E-05	-0.000111102	-0.000166179	8.59E-05	4.74E-05
ALK	-6.41E-05	-5.11E-05	-3.08E-05	0.000164278	-5.08E-05	-2.58E-05	8.01E-06	-5.36E-05	-2.76E-05	0.001343682	-2.66E-05	-7.40E-05	-6.68E-06	-3.20E-05	-3.11E-05	0.000217394	-3.50E-05	0.00029489	0.000102015	-1.34E-05	-7.59E-06	-5.49E-05	-5.88E-06	-3.50E-05	-0.000142404	-0.000165681	-8.86E-05	-1.14E-05	-0.000315136	0.000130962	5.31E-05
ALKBH1	7.89E-06	8.13E-06	-1.58E-05	-3.96E-05	4.00E-05	-1.31E-05	3.52E-06	3.90E-05	2.31E-05	-0.000112944	-7.86E-05	1.44E-05	4.83E-05	0.000147371	5.20E-05	-3.32E-05	0.000283333	3.42E-05	3.20E-05	-5.66E-06	-1.10E-05	-7.95E-05	-3.04E-06	-0.0001069	-0.000230844	-0.000214236	-3.86E-05	-6.59E-05	3.54E-05	7.28E-06	0.000116275
ALKBH2	-0.000176704	-9.95E-05	-2.95E-05	-5.47E-05	-0.000127895	-8.49E-05	1.57E-07	-6.16E-05	2.25E-05	-2.97E-05	-9.92E-05	-4.44E-05	9.64E-05	0.000274464	1.40E-05	5.99E-06	-3.24E-05	-0.000136204	-0.000143626	-7.83E-05	-1.98E-06	-0.000149027	-2.22E-05	-0.000214531	-0.000232927	-0.000191923	0.000142319	0.000395148	0.000383718	0.000205846	-0.000320529
ALKBH3	-7.98E-05	5.12E-05	-1.57E-05	-8.80E-06	2.63E-05	6.96E-05	5.99E-06	-8.35E-06	8.96E-07	4.97E-05	-3.98E-05	2.05E-05	-6.43E-07	-0.000126548	-5.97E-05	7.67E-07	6.91E-05	3.13E-05	7.79E-05	-1.58E-06	3.09E-05	-2.81E-05	-8.86E-06	-1.99E-05	8.48E-06	-5.03E-05	6.47E-05	-0.000251151	0.000364184	-0.000143606	2.66E-05
ALKBH4	-0.000102832	5.58E-05	-3.57E-05	2.04E-05	1.57E-05	3.10E-05	-1.41E-05	-8.47E-06	-1.36E-05	8.08E-05	-0.000116473	0.000138678	0.00017264	0.000119314	4.19E-05	5.81E-05	0.000187628	3.51E-05	0.000131079	2.82E-05	-1.65E-05	-0.000104397	-1.76E-05	-3.71E-05	-6.71E-05	-0.000150277	-5.90E-05	-0.000176656	-0.000307982	9.11E-05	1.52E-05
ALKBH5	-6.08E-05	0.00017986	6.44E-05	-8.20E-05	0.000179926	0.000103055	3.73E-05	-1.12E-05	-8.74E-05	1.29E-06	-0.00039133	-0.000101572	-0.000111885	-0.000253073	-2.81E-05	-2.91E-05	-2.25E-05	8.35E-05	0.000111422	3.31E-05	-1.33E-05	-0.000150212	-2.93E-05	-7.80E-05	-4.86E-05	-2.01E-05	-0.000121796	-0.000696143	0.002311252	-0.000404349	-0.000131527
ALKBH6	-1.89E-05	7.00E-05	-3.00E-06	4.43E-05	3.61E-05	-2.85E-05	1.83E-05	0.000187882	3.97E-05	0.000118116	-1.97E-05	0.000360174	-9.80E-05	8.79E-05	-2.48E-05	0.000100845	8.48E-05	0.000115486	0.00011787	2.71E-05	1.86E-05	4.58E-05	1.01E-05	-0.000109583	-0.000213706	-0.000125961	-0.000129439	-0.000331224	-2.13E-05	-5.27E-05	1.88E-05
ALKBH7	-0.000106421	0.000435151	0.000239243	4.33E-05	9.72E-05	-5.75E-05	-4.25E-05	0.000130904	0.000127403	-0.000154072	0.000315965	-2.39E-05	-0.000307447	-0.000230083	5.62E-05	2.71E-05	-2.38E-05	7.25E-06	0.000476022	0.000137126	1.57E-05	0.00037738	-3.00E-06	-0.000253599	4.11E-05	-0.000244313	-0.000421668	-0.000245373	0.000626212	-0.000752743	-0.000141427
ALKBH8	-9.29E-05	-6.56E-05	-8.17E-05	-5.74E-05	-5.95E-06	4.12E-05	-4.92E-05	-2.37E-05	-2.76E-05	0.000108715	-1.36E-05	0.000138204	0.000248659	-7.17E-06	4.39E-05	6.99E-05	0.000174895	9.48E-05	2.35E-05	3.09E-05	-5.86E-06	-2.21E-05	3.76E-07	-2.26E-05	-0.000149057	-3.82E-05	-1.05E-05	-0.00017191	-8.36E-05	-4.51E-05	-5.98E-05
ALMS1	-7.79E-05	-0.000202445	-8.89E-05	6.00E-05	8.74E-05	0.000201793	8.28E-05	-6.59E-05	-0.000174837	9.32E-06	-0.000151972	-0.000202983	0.000395455	0.000107449	6.46E-05	-2.40E-06	3.11E-05	0.000130236	5.65E-05	9.03E-05	-1.33E-05	-8.13E-05	-2.19E-05	0.000205289	-0.000236657	-5.11E-05	-0.000257357	-0.000141138	-0.000310345	0.000840728	8.27E-05
ALMS1-IT1	-1.95E-05	-9.32E-05	-7.87E-05	-7.11E-05	-3.46E-05	0.000105751	1.70E-05	-6.56E-05	-0.000114378	-3.87E-05	-0.000147579	-0.000128456	0.000132745	-0.000147481	0.00018327	-1.46E-05	-6.64E-05	1.64E-05	3.64E-05	7.53E-05	-1.40E-05	-4.72E-05	-3.64E-06	-1.68E-05	-8.47E-05	-2.19E-05	-0.000158837	2.36E-05	0.000821206	0.000290776	-3.19E-05
ALOX15	-6.19E-05	-4.92E-05	8.34E-05	0.000132011	0.000628345	-0.000165498	3.86E-05	0.000317882	-1.94E-05	-3.36E-05	-9.54E-05	-3.77E-05	-5.81E-05	-6.93E-05	-9.07E-06	1.95E-05	-9.29E-05	-3.80E-05	-3.78E-05	6.03E-05	-4.07E-06	-5.37E-05	-5.70E-06	-3.01E-05	9.18E-05	-0.000124577	-8.44E-05	-9.84E-05	-2.49E-05	-8.97E-05	0.000160723
ALPK1	-9.31E-05	-0.000109195	-0.000115085	-0.000106842	9.21E-05	-1.52E-05	-1.57E-05	-7.93E-05	-4.19E-05	-0.000265751	4.69E-06	-0.000216227	0.000310667	-0.000163103	-8.47E-05	-3.84E-05	-0.000296695	-0.00016998	-0.000138402	-1.54E-05	-4.21E-06	0.000344178	0.000112717	-4.47E-06	-0.000128551	0.000297333	-0.00014182	0.000176857	0.000549006	-0.000400992	0.00010937
ALPK2	0.002863311	0.000124355	-0.00069089	-0.000112724	-0.000179696	-3.58E-05	-4.01E-05	-8.23E-05	-2.02E-05	-0.000177	-0.000453241	-0.000107645	-0.000189464	-0.000386355	-8.11E-06	-2.18E-06	-0.000206024	-0.00014021	-2.66E-05	-5.92E-05	-2.10E-06	-0.000114272	-1.45E-05	-8.49E-05	-0.000341757	-0.000494255	-2.14E-05	0.001151739	-0.000354294	-0.00031331	-0.000132398
ALPK3	0.000668453	0.000152853	-4.20E-06	8.28E-05	2.66E-05	-4.96E-06	1.64E-05	-6.92E-05	-3.91E-05	-8.73E-05	-9.83E-05	-7.39E-05	-3.42E-05	-8.10E-05	5.12E-06	-6.11E-06	-8.35E-05	-1.05E-05	-6.40E-05	-3.21E-05	-3.09E-06	0.000312314	-1.57E-05	-4.26E-05	-0.000187993	-4.84E-05	-6.52E-05	-0.000106988	0.000153623	-5.13E-05	-2.69E-05
ALPL	-6.06E-05	-4.01E-05	0.000117958	0.000163551	-4.32E-05	1.11E-05	-4.47E-05	-2.40E-05	-5.02E-05	-7.17E-05	-0.000118818	-6.96E-05	7.68E-05	0.000288271	0.001332477	-8.90E-06	-0.000111517	-2.95E-05	-4.51E-05	0.000177507	-4.94E-06	-7.38E-05	-8.87E-06	-4.66E-05	-4.36E-05	-8.26E-05	-9.33E-06	-0.000151241	0.000307551	4.79E-05	-5.86E-05
ALS2	0.000212544	-0.000186237	-1.68E-05	5.09E-05	0.000139186	6.91E-05	3.64E-05	-3.80E-05	7.46E-06	7.55E-06	-0.000189792	0.00015379	0.00057413	5.70E-05	-2.47E-06	1.59E-06	0.000112223	0.000188394	0.00010226	3.88E-05	-6.51E-06	8.59E-05	2.94E-05	1.24E-05	-0.000300154	-0.000320389	-0.000121831	-0.000251887	-0.000267988	4.35E-05	-5.62E-05
ALS2CL	-6.18E-05	-2.03E-06	3.90E-05	-1.71E-05	0.0002044	-1.04E-05	-4.34E-06	-1.06E-05	-2.16E-06	0.000257065	-3.11E-05	-5.24E-05	-8.66E-05	-0.000207324	3.82E-05	-1.07E-05	-9.70E-05	-5.13E-05	-5.03E-05	-4.09E-06	-4.10E-06	0.00010894	8.04E-05	0.000109598	0.000370922	1.55E-05	-0.000150657	0.000208409	-9.46E-05	-0.000225304	-7.77E-05
ALS2CR12	-6.66E-05	-3.14E-05	0.000141054	0.000196913	-4.69E-05	0.00023429	0.000402396	-8.22E-05	-6.84E-05	2.59E-05	4.20E-05	-1.89E-05	-3.93E-05	-0.000211572	-1.76E-05	3.32E-06	5.01E-05	-4.83E-05	0.00056746	-0.000104337	1.35E-05	-6.59E-05	-1.21E-05	-6.88E-05	-4.22E-06	-0.000159271	-2.78E-05	-0.000151987	-0.000278775	3.86E-05	-1.49E-05
ALX1	-0.000209211	-0.000101539	5.29E-05	-0.000129175	-0.000158213	-0.000112156	-1.08E-05	-5.01E-05	-2.67E-06	-0.000182713	-7.92E-05	-0.000109988	-0.000254324	-0.000430645	-5.69E-05	-9.90E-06	-0.000294905	-0.000125571	-0.000131459	-5.06E-05	2.94E-07	-0.000140665	-7.72E-06	-0.000138009	0.000736584	0.000385212	-0.000635535	0.001173219	-0.00015057	-0.000470074	1.05E-05
ALX4	-0.000162483	-9.72E-05	0.000150996	-0.00019921	0.000337273	0.000108987	-2.33E-05	-0.000152479	-0.000141575	-0.000203118	-0.00037225	-0.000137551	-0.000216596	-0.00043532	-2.01E-05	-3.07E-05	-0.000290929	-8.31E-05	-0.000125674	6.83E-05	-4.45E-06	-0.000111765	-2.03E-05	-5.03E-05	-0.000167467	9.13E-05	-0.0005144	0.001298836	-0.000358566	-0.000130266	-6.48E-05
ALYREF	-5.03E-05	-0.000126037	-6.48E-05	-4.36E-05	6.11E-05	0.000188438	-1.17E-07	-0.000109675	-0.000193375	-0.000151523	0.000137351	-0.00024474	0.000121571	-0.000106287	0.000213407	-2.27E-05	-8.27E-05	-1.59E-05	-6.97E-05	6.62E-05	-7.66E-06	0.000117527	-3.86E-05	0.000148096	-0.000142707	-7.03E-05	-6.18E-05	-0.000401899	0.000101266	0.001697161	1.36E-06
AMACR	-7.10E-05	-8.89E-06	2.69E-05	-6.40E-06	0.000169454	-2.98E-06	-7.47E-06	1.37E-05	-3.49E-06	3.32E-05	-7.94E-05	7.93E-05	7.34E-05	0.000149013	-5.91E-06	-6.19E-06	9.18E-05	-8.00E-06	-2.23E-05	9.36E-07	1.40E-05	0.000518678	0.000157431	-6.38E-05	9.57E-06	2.10E-05	-5.29E-05	-0.000176653	-0.000103122	-6.19E-05	-3.78E-05
AMBRA1	-8.93E-05	-8.82E-05	3.07E-05	-4.22E-05	0.000181307	9.12E-05	-1.26E-05	-1.81E-05	2.14E-06	3.90E-05	-5.26E-05	2.40E-05	0.000189767	-9.33E-05	5.49E-05	-2.84E-06	5.77E-05	0.000173233	0.000136222	0.000154247	4.05E-06	2.31E-05	1.93E-05	1.91E-05	-6.21E-05	-4.96E-06	-8.92E-05	-0.000179883	-0.000290793	-2.23E-05	-3.98E-05
AMD1	-0.00010493	-0.000122661	-0.000328394	-9.25E-05	-0.000143961	-4.22E-05	-5.77E-05	8.98E-05	-4.88E-05	5.54E-05	-0.000190129	-0.000169185	-0.000212751	-0.000904882	0.000107293	7.91E-05	-0.000153414	-7.65E-05	-0.000352099	1.79E-05	6.28E-06	0.000300671	2.19E-05	-0.000101492	-2.02E-05	0.000615962	0.000458212	0.000353993	0.001272293	0.000257259	-3.15E-05
AMDHD2	-3.44E-05	-0.000107498	-9.71E-05	4.57E-05	0.00010083	9.15E-05	-1.25E-06	8.40E-05	3.85E-05	-5.57E-05	9.65E-05	-3.11E-05	-4.83E-05	0.000222184	-4.19E-05	-1.86E-05	-9.07E-05	3.24E-05	-1.19E-05	2.19E-05	5.63E-06	0.00029181	0.000154769	0.000159378	-6.10E-05	-4.49E-05	0.000216111	-0.000354689	-6.93E-05	4.09E-05	-9.66E-06
AMER1	-2.54E-05	-8.76E-05	9.37E-05	-0.000117905	6.63E-05	-9.64E-06	-3.04E-05	-4.62E-05	-4.01E-05	0.000198629	-7.14E-05	5.16E-05	0.000261182	-1.25E-05	2.60E-05	2.43E-05	-3.22E-05	3.56E-05	-2.52E-05	-3.24E-06	-1.54E-05	-7.94E-05	-1.61E-05	-4.57E-05	-1.94E-05	-0.000121206	-0.000102151	0.000260946	-0.000203396	-4.33E-05	-5.50E-05
AMER2	-0.000304568	-0.000191525	-5.09E-05	-4.70E-05	0.000144999	-3.03E-06	-1.14E-05	-0.00016865	-0.000133496	-6.69E-05	-0.000550795	-0.000282848	0.001423892	0.000905812	-5.39E-05	-0.000161745	0.000138821	0.000802442	0.001875382	0.000127159	-3.05E-05	-0.000151859	-3.32E-05	-0.000158445	-0.000472375	-0.000708147	-0.000219979	-0.000980872	-0.000811704	-0.000175642	-2.02E-05
AMER2-AS1	-7.31E-05	-4.30E-05	5.88E-05	-4.62E-05	0.000145754	-3.41E-05	-1.13E-05	-5.65E-05	-3.31E-05	-3.10E-05	-8.31E-05	-6.83E-05	6.06E-05	0.000111684	2.45E-06	-7.64E-05	9.83E-05	0.000199963	0.000524988	3.82E-05	3.44E-05	-1.80E-05	-4.62E-06	1.31E-07	-0.000109968	-0.000136732	-4.17E-05	-0.000138068	-0.000262001	-7.56E-05	-1.87E-05
AMER3	-9.44E-05	-5.04E-05	-2.89E-05	-7.49E-05	-8.21E-05	-1.77E-05	-1.47E-05	-3.28E-05	-2.29E-05	0.000652748	-0.000162273	0.000363249	0.000838115	-0.000219637	-4.62E-05	3.01E-06	5.35E-06	0.00056805	7.11E-05	-3.08E-05	2.28E-05	-3.31E-05	-7.99E-06	-5.75E-05	-0.000112501	-0.000208189	-5.46E-05	-0.000294628	-0.000263066	-0.000106379	7.30E-06
AMFR	-0.00022313	-0.000147357	-0.000108112	0.000482289	0.000916237	0.000324035	-1.54E-05	-8.52E-05	-0.000118901	-1.63E-05	-0.000238824	-9.33E-05	-7.45E-05	0.000382865	-7.59E-05	-3.70E-05	-0.000163957	7.67E-05	3.72E-05	0.000161556	6.17E-06	3.63E-05	4.21E-06	0.000284412	-3.60E-05	-0.000262899	-0.000224562	-0.000702535	-9.02E-05	-5.01E-05	-4.24E-05
AMH	-0.000174724	-0.000158588	-9.40E-05	-7.38E-05	0.000167259	4.73E-05	-4.00E-05	-7.42E-05	-0.000122524	0.000516569	-4.09E-05	-0.000330719	0.000547857	-0.00025624	-4.18E-05	-3.68E-05	2.93E-05	0.000273863	-3.00E-05	5.90E-05	-2.73E-05	-5.41E-05	-2.41E-05	-5.18E-05	-0.000233226	6.28E-05	-0.000306303	-8.00E-05	-0.000308939	0.0005079	7.03E-05
AMIGO1	-0.000108557	9.03E-06	-7.24E-05	0.000138859	0.000263264	6.39E-05	-3.58E-05	1.70E-05	3.34E-05	0.000120307	-0.000168786	0.000154579	-4.14E-05	7.44E-05	-1.88E-05	-1.43E-05	-0.000150363	0.000262919	0.000157312	4.50E-06	2.50E-05	-1.80E-06	-1.78E-05	-9.26E-05	-0.000102171	-0.000212807	-0.000180525	9.12E-05	-0.000227886	5.79E-06	-9.37E-05
AMIGO2	-0.000181263	-0.000132209	-5.35E-05	0.000781415	0.000345562	-0.000208686	6.45E-05	-2.36E-05	-6.65E-05	0.000356183	-0.000211806	0.000393537	-0.000362266	-0.00055183	-7.16E-05	-0.000625093	-0.00048004	0.002789645	-0.000166226	-6.90E-05	-0.000143424	0.00028808	2.02E-05	-9.60E-05	-0.00031444	-0.000236669	8.65E-06	-0.000556604	0.000164065	-7.58E-05	1.71E-05
AMMECR1	5.83E-06	-0.000125141	-4.18E-05	-0.000102236	-4.21E-05	0.000326185	0.000137054	-9.36E-05	6.12E-05	-2.09E-05	0.000279487	-4.87E-05	-0.000200843	0.000152024	3.86E-05	-2.57E-05	-6.33E-05	-7.98E-05	-3.59E-05	-5.96E-05	-3.75E-06	0.000149785	2.05E-05	3.80E-05	-0.000294715	3.93E-05	0.000101961	-7.25E-05	-0.000407476	-2.51E-05	7.84E-05
AMMECR1L	-9.13E-05	-0.000206675	-9.77E-05	3.18E-06	-8.68E-06	5.62E-05	-3.41E-05	-0.000118029	-8.58E-05	0.000110849	0.000207425	-0.000121265	-1.35E-05	-0.000212235	-4.96E-05	1.54E-05	-7.77E-05	1.40E-05	-7.16E-05	-1.60E-05	-1.01E-05	-3.49E-06	-2.31E-05	0.000159594	-0.000216868	-3.65E-05	0.000236808	0.000447625	-0.00012011	0.000105268	-3.88E-05
AMN	-5.56E-05	-6.95E-05	-4.13E-05	-2.22E-05	-3.27E-05	-3.72E-05	-4.32E-06	-8.86E-05	-3.16E-05	-4.24E-05	-8.27E-05	-5.21E-05	-0.000100981	-0.000116674	2.53E-06	1.62E-05	-0.000102735	-1.41E-05	-5.21E-05	-3.07E-05	-8.19E-07	0.003352877	0.001753973	1.48E-05	-0.000102079	-0.000151232	-0.000100198	-0.000217496	0.000150637	-6.76E-05	7.60E-06
AMN1	-0.000244576	-9.42E-05	7.76E-05	-4.22E-05	-1.15E-05	-0.000150998	5.15E-05	-4.70E-05	-2.07E-05	0.000206081	-0.000420247	0.001824876	0.000537903	0.000591578	-7.58E-05	1.91E-05	3.53E-05	8.20E-05	0.000316007	-0.000107396	8.87E-06	-0.000175392	-1.01E-05	-0.000123355	-0.000168112	-0.000522232	-0.000127089	-0.000805704	7.79E-06	5.60E-05	4.74E-06
AMOT	-0.00025626	0.000117327	-5.68E-06	0.000279327	0.00014336	-7.34E-06	2.77E-05	2.28E-05	-6.36E-05	-2.05E-05	-2.67E-05	-0.000150258	-2.91E-08	0.000644108	-4.39E-05	-4.42E-05	-0.000103136	-1.10E-06	-0.000108875	2.30E-05	-4.37E-06	0.000121437	-2.30E-05	-5.08E-05	0.000293003	0.000315569	-0.000297521	-0.000222773	-0.000598102	-7.35E-05	2.05E-05
AMOTL1	-0.000104477	-8.08E-05	-0.000136723	-0.000234605	1.46E-05	-1.18E-05	2.31E-06	-2.47E-05	-0.000107222	2.87E-05	0.001132526	2.83E-05	0.000139483	-0.000402522	-5.61E-05	-5.64E-05	-3.11E-05	-2.01E-05	-0.000210346	2.18E-05	-8.77E-06	-0.000178383	-2.87E-05	0.000309567	0.000151867	0.000405517	-0.000259586	-9.73E-05	-0.000427493	0.000802652	-0.000194464
AMOTL2	0.000863609	-0.000316039	-0.000157129	-0.000222739	-0.000210184	0.000279323	-1.81E-05	4.99E-05	-2.81E-05	-0.000331945	-0.000165232	-6.95E-05	1.88E-05	-0.00049492	-1.37E-05	-3.16E-05	0.000167029	-0.000102063	0.000324659	0.000111495	-1.38E-05	1.95E-05	7.57E-06	0.000116718	0.001736249	-0.000403833	0.000634229	0.000292524	-0.000834148	-2.19E-05	3.73E-05
AMPD2	-0.000228381	-0.000202372	-8.57E-05	-5.52E-05	7.37E-05	5.39E-05	-2.16E-05	-1.63E-06	6.44E-06	-4.41E-05	-0.000288749	0.000289995	7.39E-05	-0.000112676	-3.74E-06	-1.04E-05	-0.000157997	0.000288614	-7.61E-06	0.000178591	-1.37E-05	-5.68E-05	-3.34E-05	-0.000116205	3.19E-05	0.000257376	-0.000412268	-0.000123676	0.000201335	-0.000441282	-0.000142922
AMPD3	-6.80E-05	-6.80E-05	7.25E-05	-7.28E-05	-6.02E-05	6.30E-05	0.000125244	9.11E-06	-5.28E-05	0.000159165	-0.000163069	-3.09E-05	-0.000116712	-4.41E-05	-6.59E-07	-2.79E-05	2.69E-05	1.53E-06	0.000440614	-1.75E-05	3.22E-06	-1.87E-05	-1.58E-05	0.000252781	-0.000182279	-0.000259766	-8.36E-05	-7.23E-05	0.000893431	-0.000183617	-5.91E-05
AMPH	-0.000254691	-0.000138176	-1.93E-05	-3.43E-05	0.000127321	-9.40E-05	1.32E-05	-9.70E-05	-0.000100962	-0.000139202	-0.000193489	0.000599918	2.93E-05	-3.05E-05	-4.03E-05	0.000544237	0.000730553	0.001115354	0.000806622	4.09E-05	-1.54E-05	-0.000136966	-1.88E-05	-0.000142638	-0.000334628	-0.000382611	-0.000102533	-0.000767511	-0.000622103	0.000192799	-4.25E-07
AMT	-0.00017965	-9.21E-05	3.45E-05	0.000139793	0.000139302	0.000125252	3.39E-05	9.80E-05	2.93E-05	0.000119406	-0.000136333	-8.24E-05	8.46E-05	-0.000156058	9.94E-05	2.31E-05	0.000135245	2.67E-05	0.000166668	7.90E-05	2.53E-06	0.000367122	-1.59E-05	-0.000106829	0.000126336	-2.07E-05	-0.000347949	-0.000209087	4.20E-05	-0.000293147	-2.73E-05
AMY2B	-8.56E-06	6.63E-05	-0.000103148	4.74E-05	0.000127873	4.74E-05	-3.58E-05	-6.60E-05	-7.39E-05	-3.75E-05	-0.000111327	-4.46E-05	0.00026545	-7.90E-05	-2.40E-05	6.60E-05	-2.06E-05	0.000209397	3.16E-05	6.33E-05	-5.09E-06	2.11E-05	-7.08E-06	-6.33E-05	-0.000240274	6.26E-06	-0.000161059	-0.000259309	0.000310565	-0.000143845	-2.32E-05
AMZ2	0.000144788	0.000351803	0.00015424	0.000163056	0.000157367	-9.18E-05	8.95E-05	9.08E-05	0.000100169	-6.99E-05	-0.000366811	0.000549843	-0.00013826	0.000437853	1.23E-05	7.86E-05	0.000377038	3.73E-05	1.78E-05	-5.34E-05	1.40E-05	-0.000190098	-3.53E-05	-0.000201358	0.000116116	-0.000424702	-0.000156123	-0.000588342	0.000754315	-0.000211965	1.09E-05
ANAPC1	-3.80E-05	4.92E-06	-4.31E-05	-4.70E-05	5.50E-06	2.66E-05	-3.94E-05	-1.12E-05	4.89E-05	5.94E-08	-0.000124741	-2.80E-05	0.000239607	-3.83E-05	0.000152318	-1.51E-05	-4.25E-05	5.28E-05	-2.77E-05	2.00E-05	3.23E-06	1.80E-05	-1.38E-05	-5.49E-05	-0.000109545	-8.44E-05	-0.000108446	0.000109009	5.21E-05	4.07E-05	8.55E-05
ANAPC10	-8.43E-05	0.000132722	6.92E-05	3.10E-05	-1.86E-05	-0.000157618	6.92E-05	7.74E-05	6.71E-05	-3.88E-05	-3.02E-05	6.81E-05	-0.000189069	0.000250294	1.55E-05	1.13E-05	0.000110877	-0.000109876	3.49E-05	-4.46E-05	5.85E-06	-4.46E-06	-1.48E-05	-3.09E-05	-0.000186453	-6.12E-05	3.72E-05	-0.00015339	-1.26E-05	-9.56E-06	3.68E-05
ANAPC11	-0.000100901	0.000826366	0.000485527	1.97E-05	-0.00011267	-0.000410278	0.000122908	0.000211471	0.000247452	-0.000189625	0.00027248	0.000517929	-0.000307047	0.001540248	8.18E-05	-2.29E-05	-3.48E-05	-9.32E-05	-7.55E-05	-0.000105437	2.14E-05	-0.000255513	-2.37E-05	-0.000194125	-0.000318522	-0.000870442	0.00043804	-0.001334256	-0.000386579	0.002315937	0.000455483
ANAPC13	-2.15E-05	-8.61E-06	0.000215865	-8.07E-05	6.05E-06	7.36E-06	9.37E-05	0.000143272	0.000321699	2.91E-05	-8.61E-05	0.000363404	-0.000243481	0.000420721	-5.56E-05	6.68E-05	0.000325743	4.54E-05	0.00013768	4.77E-06	1.60E-05	-0.000217225	1.63E-06	-0.000175804	-0.000363935	-0.000243868	-0.000242567	-0.000350215	3.05E-05	-2.25E-05	-0.000108939
ANAPC15	0.000120676	-5.29E-05	0.000159547	-4.40E-05	-4.19E-05	-9.81E-05	6.69E-05	4.96E-05	5.08E-05	-8.92E-06	2.00E-06	0.000144046	6.15E-05	0.00012032	7.95E-05	3.51E-05	0.000271312	-5.07E-05	0.000381894	1.75E-06	-1.95E-06	7.81E-05	3.51E-06	-0.000154851	-0.000316539	-0.00050839	0.000100948	-0.000123266	-0.000635452	0.000398241	0.000488665
ANAPC16	-9.57E-05	0.000393533	0.000271267	-0.000100795	6.49E-05	-8.15E-05	0.000160717	0.00035498	0.000254028	0.000131017	-0.000205388	-0.000208293	-0.000213289	-2.41E-05	6.60E-05	-8.23E-05	0.000283632	-0.000160151	0.000300771	-2.88E-05	-3.70E-06	3.15E-05	-1.32E-05	-0.000108329	0.000420956	-0.000416136	8.57E-06	-0.000378098	0.000652738	-0.000280371	7.37E-05
ANAPC2	-2.90E-05	-8.00E-05	-3.60E-05	-3.61E-05	1.18E-05	5.74E-05	-5.86E-06	1.11E-05	-4.18E-05	-4.97E-05	-0.000140446	-2.67E-05	0.000177654	9.50E-05	-2.45E-05	5.41E-06	-1.88E-05	9.00E-05	2.48E-06	4.06E-05	-7.79E-06	-1.69E-05	-1.02E-05	1.63E-05	-0.000167644	-3.56E-05	-0.000137557	-3.19E-05	8.41E-06	-0.000132646	-2.02E-05
ANAPC4	-0.000170357	-7.84E-05	-5.72E-06	0.000113151	4.13E-05	2.55E-05	-2.07E-05	-5.13E-05	-7.48E-06	0.000127508	6.21E-05	-2.71E-05	7.24E-05	0.000251225	3.28E-05	-1.28E-05	0.000358225	8.26E-05	5.74E-05	1.91E-06	8.23E-06	1.83E-05	-2.54E-05	-9.22E-05	-0.000241665	-3.67E-05	-0.000184134	5.35E-05	-0.000418124	1.74E-05	-7.03E-06
ANAPC5	-0.0003285	-9.83E-06	3.41E-05	-0.000293863	-0.000113897	4.37E-05	4.57E-05	-2.61E-05	-6.85E-05	-2.32E-05	-8.59E-06	0.000194457	0.00052922	-0.000165733	0.000142711	6.13E-05	-5.90E-05	-5.99E-05	-0.000163655	-3.84E-05	-1.09E-05	0.000115475	-2.90E-05	-4.18E-05	-7.58E-05	0.000204074	-0.00011921	-0.000252181	-0.000476677	0.000487437	-0.000160984
ANAPC7	0.000184947	0.000127598	9.41E-06	5.21E-05	-3.51E-05	6.45E-05	-9.53E-06	1.52E-05	3.89E-05	9.07E-05	-0.000165912	0.000126789	0.000444276	0.000373501	0.000107774	8.79E-05	-5.12E-05	-2.07E-06	1.12E-05	3.71E-05	6.03E-06	-0.000143158	-2.94E-05	-7.23E-05	-0.000409457	-0.000204278	6.43E-05	-0.000175084	-0.000640754	0.000186634	0.000214456
ANG	-0.000170628	-0.00019368	-2.26E-05	6.75E-06	0.000129484	-4.09E-05	-1.07E-05	4.39E-05	-1.94E-05	-0.00021733	-0.000117846	-8.19E-05	-0.000252027	-0.000218069	-9.53E-05	-1.94E-05	-0.000182999	-5.45E-05	-0.00011433	5.99E-05	-8.87E-06	0.000434093	0.000106617	-0.000111417	0.000185244	0.000250019	-0.00021809	-0.000388896	0.001558166	-1.26E-05	0.000121672
ANGEL1	-1.50E-05	-8.19E-06	-1.35E-05	9.35E-06	0.000149873	4.73E-05	-5.33E-06	-1.59E-05	-4.02E-06	-3.77E-05	-0.000149123	-2.34E-05	2.19E-05	0.000127199	5.15E-05	4.67E-06	0.000196156	7.26E-05	-3.24E-05	5.84E-05	-7.88E-06	-3.03E-05	-1.05E-05	5.86E-05	-0.000180169	-7.11E-05	-0.000164845	-8.13E-05	-7.78E-07	-0.000130164	-3.75E-05
ANGEL2	4.81E-05	9.93E-05	-6.34E-05	-8.44E-05	1.51E-05	-4.86E-05	-2.03E-05	9.34E-06	-2.70E-05	0.000145288	-0.000357835	-7.65E-05	0.000374325	0.00056045	1.39E-05	3.50E-05	0.000238284	7.37E-05	7.64E-05	9.99E-06	-2.03E-05	-0.000131947	-2.73E-05	-7.31E-05	-0.000259323	-0.000198296	-0.000296297	-0.000159555	0.000465683	-0.000137373	-3.33E-06
ANGPT1	-0.000182968	-0.000149533	-6.96E-05	0.001529709	-0.000193968	-6.33E-05	4.31E-05	-8.85E-05	-8.79E-05	-0.0001574	0.000165849	-0.00013157	-0.000286214	-0.00026218	-5.40E-05	1.91E-05	-0.000336055	-0.000151132	-0.000133445	-0.000107216	7.60E-06	-0.000137737	-1.88E-05	-0.00013244	0.000940553	0.001188075	-0.000745477	-0.00072097	-7.45E-05	-0.000266622	-7.10E-05
ANGPT2	-9.96E-05	-6.85E-05	-2.12E-05	-7.78E-05	-0.000105228	-4.88E-06	-1.24E-05	-8.34E-05	-4.69E-05	-4.44E-05	0.000629281	-6.20E-05	-0.000112485	-0.000165613	-2.81E-05	1.14E-05	-0.000186886	-2.85E-05	-5.57E-05	-3.70E-05	-5.40E-06	-8.05E-05	-1.79E-05	0.007575261	-0.000192209	9.66E-05	-0.000442513	-0.000304339	0.000238286	1.15E-05	-4.39E-05
ANGPTL1	-0.000218399	-0.000170824	-0.000102425	5.29E-05	-0.000197522	-0.000176805	1.79E-06	-2.39E-05	-2.76E-05	-0.000259647	0.000309092	-0.000145899	-0.000405955	0.000665963	-7.79E-05	-6.72E-05	0.002119825	-0.000305968	-0.00020776	-0.000160515	1.08E-06	-0.000178785	-2.08E-05	-0.000156801	-7.85E-05	0.00040966	0.000186318	8.66E-05	-0.000859094	-3.05E-05	-0.000171691
ANGPTL2	-8.85E-05	-5.80E-05	-3.31E-05	-9.37E-05	-0.00016803	-4.47E-05	-4.04E-05	-9.62E-05	-4.19E-05	-0.000206168	0.00032403	-0.000153561	-0.000252642	-0.000280606	-4.38E-05	-4.66E-05	-0.00027312	-7.61E-05	-0.000151783	-4.91E-05	-7.80E-07	-0.000182544	-2.11E-05	0.000189434	-0.000286972	0.000864742	0.000467118	-0.000219227	-2.10E-05	-0.000367116	-4.39E-05
ANGPTL4	-0.000176826	-0.000431926	-6.40E-05	8.67E-06	-8.16E-05	3.23E-05	-9.08E-05	-6.44E-06	-0.00012561	-0.00048442	-0.000234791	-0.000100707	-0.000211255	-0.000182457	-0.000157407	-2.56E-05	-0.000276022	-0.000112019	-0.000133439	-4.87E-05	-2.73E-05	-8.35E-05	-4.13E-06	0.000616881	-0.000356576	-0.000442239	-0.000352514	-0.000634705	0.007271214	-0.000202425	-4.57E-05
ANGPTL6	-0.000139909	-0.000118693	-2.11E-06	-9.74E-05	-9.78E-05	-6.64E-05	2.08E-05	-0.000151248	-1.07E-05	-0.000189162	-0.000531681	-9.00E-05	-0.00020831	-0.00037573	-3.68E-05	-5.63E-07	-0.000248266	-0.000108377	-0.000103917	-9.15E-05	8.78E-06	-9.65E-05	-7.15E-06	-5.16E-05	-0.00035244	0.002152331	-0.000914235	-0.000743611	-0.000167092	-9.02E-05	-6.88E-06
ANK1	-0.000105283	0.002658771	0.000605694	-0.000111138	-0.000132697	-4.47E-05	-2.64E-05	-9.62E-05	-3.57E-05	7.36E-05	-0.000374552	-8.58E-05	-7.04E-05	-0.000352234	5.17E-05	-1.83E-05	-0.000167369	0.000230837	9.00E-05	1.16E-05	1.31E-05	-0.000111198	-1.48E-05	-5.38E-05	-0.000324318	-0.000392333	-0.000114348	0.000548173	-0.000289763	8.84E-06	-0.000129295
ANK2	-4.43E-05	-0.000194434	-9.48E-06	0.000111048	-0.000333434	-3.65E-05	1.82E-05	-0.000211442	-0.000163936	0.002256456	-0.000843435	0.001972854	0.002593121	0.000335549	-0.000133904	0.000121314	-0.000172315	0.001045318	0.000211232	-0.000141705	9.49E-05	-0.00031552	-4.46E-05	-0.000314078	-0.001063511	-0.000519326	-0.000333194	-0.001160045	-0.00112828	-0.000412846	-5.26E-05
ANK3	2.80E-05	1.09E-05	-0.000205971	-0.000187576	-0.000186214	0.0001503	-3.04E-05	-0.000116644	-9.44E-05	0.000903506	-0.000459372	0.00128422	0.002673331	-0.000862228	-1.25E-05	0.000244014	0.000617941	0.001808991	5.36E-05	0.000222591	-2.75E-05	4.10E-05	3.23E-05	-0.000256861	-0.000673379	-0.00059192	-0.000212421	-0.001368115	-0.000939439	-0.000438111	1.63E-05
ANKAR	-1.33E-06	-6.84E-05	-4.87E-05	2.94E-05	0.000130803	5.55E-05	-2.10E-06	1.48E-05	-5.92E-05	8.11E-05	-2.26E-05	-8.99E-05	9.96E-05	-0.000179924	-3.61E-07	6.52E-06	-4.15E-05	1.67E-05	-1.06E-05	1.56E-05	-8.68E-06	6.40E-05	-2.56E-05	-2.29E-05	0.000300066	0.000134839	-0.000210929	-0.000160853	-4.34E-05	3.64E-06	8.46E-06
ANKDD1A	-0.00017288	-0.000161183	-8.42E-05	-9.73E-05	6.41E-05	2.83E-05	-4.74E-05	-1.02E-06	-9.23E-05	0.000336791	-8.44E-05	1.33E-06	0.000443607	0.000523516	-4.13E-05	3.72E-05	-6.58E-06	2.24E-06	-4.23E-05	4.44E-05	-1.01E-05	-6.92E-06	-2.09E-05	0.000110159	0.000717378	5.49E-05	-0.000350477	-0.000274643	0.000130605	-0.000171067	-5.80E-05
ANKDD1B	1.27E-06	-2.12E-05	-5.00E-05	7.48E-05	-3.67E-05	0.00039114	0.000484531	-2.29E-05	-6.99E-05	0.000107355	-3.31E-05	-4.32E-05	-7.47E-05	-0.000113377	-2.74E-05	-8.60E-07	-9.04E-05	-5.06E-05	-4.14E-05	-0.000117624	3.45E-07	0.000510827	-7.22E-06	-2.22E-05	-7.69E-05	-0.000100004	-8.52E-05	-0.00013896	-0.000130129	-3.73E-05	-3.76E-05
ANKEF1	-9.77E-05	-4.64E-05	-3.24E-05	0.000194482	0.000120318	2.27E-05	0.000125262	0.000134294	0.000139998	-3.02E-05	-0.000208389	5.80E-05	0.000129621	-6.11E-05	1.58E-05	-3.96E-07	0.000198188	8.95E-05	0.000244051	4.85E-05	-8.98E-07	0.000151666	-8.43E-06	-3.38E-05	-3.73E-05	-0.000169627	-8.42E-05	-0.000365008	-2.14E-06	2.18E-05	-5.63E-06
ANKFN1	-0.000378899	-0.000365417	0.005242866	0.000335979	0.000108154	-8.92E-05	7.01E-05	5.41E-05	-4.83E-05	0.000201194	-0.00011783	-8.17E-05	-9.87E-05	0.000297981	-4.15E-05	-2.03E-05	-0.000156894	-3.41E-05	-6.13E-05	-4.01E-05	-1.86E-06	-7.56E-05	-7.24E-06	-5.59E-05	-0.000123438	-0.000104881	-0.000113559	-0.000287503	-0.000150476	-6.87E-06	1.17E-05
ANKFY1	-0.000265521	-0.00018432	-0.000107066	0.000334213	0.000151308	7.60E-05	3.04E-05	-3.05E-05	-8.55E-05	4.68E-05	1.68E-05	-0.000204127	0.000426827	0.000618496	-2.73E-05	-7.94E-07	-6.20E-05	0.000121351	-6.22E-05	6.22E-05	7.96E-07	-1.27E-05	-1.13E-05	7.01E-05	-0.000189796	3.09E-05	-0.000250825	-0.00010959	-0.000553015	-0.000122529	-3.48E-05
ANKH	-0.000156513	0.000179208	-0.000153652	-3.24E-05	-0.000130722	-3.24E-05	-4.05E-05	-5.67E-05	-2.24E-05	0.000234298	0.000104506	0.000464027	0.000633703	0.000177951	-5.52E-05	2.62E-05	-7.08E-05	-3.23E-08	0.000477019	-3.91E-06	1.44E-05	0.000223999	7.62E-06	-6.35E-05	1.47E-05	-0.000328264	0.000336304	-0.000766754	0.0001264	0.000138309	-9.35E-05
ANKHD1	-5.08E-05	-8.42E-05	-8.61E-05	-3.36E-05	-1.31E-05	8.99E-05	-4.17E-05	2.05E-05	-0.000117677	5.93E-05	-0.000184714	-0.000136312	4.12E-05	-0.00010964	2.83E-05	-1.43E-05	-0.00017314	3.70E-05	-7.64E-05	5.56E-05	-1.85E-05	-4.85E-05	2.39E-05	5.65E-05	-1.58E-05	6.73E-06	-9.26E-05	-6.70E-05	0.000979387	0.000307443	4.17E-05
ANKHD1-EIF4EBP3	-1.13E-05	-5.74E-05	-3.75E-05	3.85E-05	3.58E-06	0.000102836	-2.25E-05	-9.73E-06	-6.35E-05	0.000109837	-6.87E-05	-6.23E-05	8.18E-05	-4.12E-05	-1.50E-05	-2.73E-05	-1.18E-05	2.35E-05	1.01E-05	2.74E-05	-5.66E-06	-2.91E-05	-4.61E-06	0.000143754	3.09E-05	1.52E-05	5.69E-06	2.26E-05	-7.77E-05	-1.82E-05	-3.20E-05
ANKIB1	-0.0004938	-0.000379823	-0.000213718	0.000574925	0.0005144	0.000184165	-7.41E-05	-0.000205155	-0.000151903	2.28E-05	-6.04E-05	-0.000134805	0.000733394	0.000237901	2.28E-05	6.93E-05	-0.000251711	0.000576629	-0.000198791	3.73E-05	-2.01E-05	-0.000162739	-3.97E-05	-5.41E-05	-0.000252776	-1.18E-05	-0.000120682	-0.000224319	-0.000110011	-0.00043693	-3.42E-05
ANKLE1	-7.31E-05	-3.13E-05	-6.57E-05	-7.30E-06	-8.10E-06	3.06E-05	-3.66E-05	-4.51E-05	-4.47E-05	0.000337551	-0.000182557	5.16E-06	0.000162902	-9.26E-05	1.36E-05	3.81E-05	2.73E-05	6.05E-05	-7.06E-06	7.05E-05	-1.73E-05	-4.05E-05	-1.13E-06	0.000107089	-0.00012831	-2.75E-05	-7.88E-05	3.39E-05	6.88E-05	1.48E-05	-5.32E-07
ANKLE2	-0.000139896	-0.00014633	-0.000240525	-0.000162092	7.33E-07	9.41E-05	-7.72E-05	-2.56E-05	-0.00010546	0.000314132	-0.000121446	1.63E-06	0.000417283	0.00020789	4.02E-05	2.92E-05	-9.71E-05	-3.81E-05	-4.62E-05	-2.39E-05	-1.75E-05	-6.94E-05	-3.21E-05	0.000238052	-0.000136237	-0.000188928	1.80E-05	-6.06E-05	0.000168125	0.000816006	4.57E-05
ANKMY1	-9.03E-05	-4.38E-05	3.49E-05	2.78E-05	7.67E-06	0.000154605	0.000332337	-4.66E-05	-5.40E-05	-4.71E-05	-3.72E-05	-7.34E-05	9.57E-05	7.89E-05	-9.76E-06	2.32E-05	6.39E-05	-7.37E-05	-5.43E-05	-5.76E-05	-4.94E-06	7.40E-05	2.09E-05	0.000284093	0.000117346	-7.12E-05	-0.000145346	-7.31E-05	-2.75E-05	1.23E-05	-6.14E-06
ANKMY2	-0.000335373	7.14E-05	2.69E-05	0.000137949	0.00019045	-0.000108886	5.00E-05	6.98E-05	0.000144211	-8.95E-05	0.000119978	0.000500588	0.000171418	5.02E-06	-0.000106454	4.83E-05	-4.98E-05	0.000495485	0.000267684	3.78E-05	-2.31E-05	-8.02E-05	1.37E-05	-0.000141893	0.000191408	-7.72E-05	-0.000368388	-0.000580408	0.000216327	-0.000156368	-9.42E-05
ANKRA2	1.04E-05	-0.00019603	-0.000158167	-4.87E-05	0.000340283	0.000193011	-8.08E-05	-8.59E-05	-0.000107178	2.37E-05	-0.000256832	0.00012495	0.000208249	8.69E-05	-5.15E-05	1.43E-05	-0.000170459	0.000190615	-1.41E-05	8.71E-05	1.11E-06	-0.000184976	-1.23E-05	-0.000150281	1.83E-05	-8.03E-05	-0.000419035	-0.000213103	0.000674268	-0.000398046	-0.000136858
ANKRD1	0.002615003	0.001409187	0.000475812	-7.98E-05	-0.000103965	-8.08E-05	2.09E-05	-1.70E-05	-2.56E-05	-0.000127645	-0.000180183	-6.46E-05	-0.00018352	-0.000255605	-5.48E-05	-1.20E-05	-0.000202939	-8.60E-05	-8.00E-05	-5.65E-05	-3.09E-06	-9.89E-05	-7.72E-06	-6.42E-05	-0.000196007	-0.00028454	2.58E-05	-0.000521402	0.000203811	-7.91E-06	4.22E-06
ANKRD10	0.001094589	0.000181552	-0.000595592	-0.00018754	-0.000164947	5.02E-05	-0.000101317	-9.23E-05	-0.000117301	-0.000185443	-0.000218282	-0.000303218	-0.000197332	-0.000820178	-4.08E-05	-2.97E-05	-8.70E-05	-5.51E-05	-0.000151825	8.85E-05	-1.85E-05	-0.000168348	-4.01E-05	-8.25E-05	-0.000725762	-0.000243101	-0.000526829	0.001749813	0.000359903	-0.000329471	-0.000277851
ANKRD10-IT1	0.000458742	-0.000132125	-0.000384581	-9.13E-05	-8.84E-05	4.72E-05	-5.33E-05	-5.00E-05	-8.85E-05	-1.49E-05	-3.01E-06	-0.000261985	0.000258234	-0.000310571	3.72E-05	-3.34E-05	-2.26E-05	1.60E-06	-5.05E-05	0.000124747	-7.23E-06	-0.000117328	-1.84E-05	-9.46E-05	-0.000424846	3.43E-05	-0.000481995	0.000752593	-0.000139522	-0.000163918	-0.000214353
ANKRD11	-6.26E-05	-0.00054488	-0.000404134	-6.12E-05	0.000342893	0.001167462	-0.000290768	-0.000517964	-0.000606677	5.85E-06	0.000463612	-0.000672701	0.001193499	-0.000339174	0.000190994	-9.55E-05	-0.000287317	0.000161292	9.95E-07	0.000367638	-1.59E-06	0.000239491	-6.52E-05	0.001844408	-0.000539409	0.000223144	-0.00094548	-0.000440368	-1.33E-05	-0.000177984	3.87E-05
ANKRD12	-0.000264849	-0.000484895	-0.000335172	-5.19E-06	0.000438133	0.000444439	-0.000215642	-0.000288807	-0.000479949	0.000399049	-0.000698181	0.00019963	0.002326812	0.000619179	-7.63E-05	0.00023261	0.000264626	0.001072703	0.000576776	0.000227677	-6.19E-05	-0.000160903	-5.89E-05	6.29E-05	-0.000723941	-0.000831391	-0.001130325	-0.001057367	0.000875937	-0.000715842	9.97E-06
ANKRD13A	0.000397526	-0.000188001	-0.000233938	3.20E-05	-0.000128185	4.46E-05	1.55E-05	-4.32E-05	-2.80E-05	4.31E-05	-0.000466103	-0.000230127	-2.58E-05	-0.000336821	-2.14E-05	1.58E-06	-0.000118437	7.06E-05	0.000106242	-1.46E-05	2.04E-05	4.63E-05	3.16E-05	0.000126833	-0.000327451	-0.000455356	-0.000225368	0.001465677	-0.000425939	-0.000419395	-0.000225447
ANKRD13B	-0.000172281	-0.000133564	-5.15E-05	-2.40E-05	-0.000126643	1.57E-05	-5.43E-05	-8.90E-05	-6.40E-05	0.000123475	-0.000144646	-0.000108668	0.001659985	7.62E-05	3.55E-06	-3.84E-05	-5.04E-05	0.000187206	-3.27E-05	5.06E-05	-1.02E-05	-8.96E-05	-2.21E-05	-3.52E-05	-9.25E-05	-0.000195634	-0.000134086	-0.000188271	-0.00034621	-7.87E-06	-6.86E-05
ANKRD13C	-0.000193728	-0.000140138	-0.000144754	7.08E-05	9.68E-07	3.36E-05	1.92E-07	5.12E-05	-2.31E-05	7.94E-05	-0.000207245	0.000438314	0.000361047	0.000342053	-2.06E-05	8.97E-06	0.000449786	0.000165977	0.000249246	-2.45E-05	-6.87E-06	-0.000119811	-1.50E-05	-8.89E-05	-0.000121547	-0.000218821	-9.04E-06	-0.000381058	-0.000268702	-0.000159142	4.81E-05
ANKRD13D	-0.000131834	-0.000128371	-5.52E-05	-1.37E-06	0.000119801	4.61E-06	8.31E-05	-6.17E-05	-2.85E-05	0.000275999	5.93E-05	0.000164266	0.000391812	-4.28E-05	-5.61E-05	2.18E-05	-3.25E-05	0.0002688	-3.05E-05	2.13E-05	-1.54E-05	-7.12E-05	-1.73E-05	0.00018607	-0.000285481	-1.51E-05	-0.000249369	-0.000308751	-0.000242356	-0.000180574	6.64E-05
ANKRD16	-0.000191778	-3.62E-05	-1.76E-05	-3.88E-05	0.000120607	5.52E-05	-1.27E-05	2.30E-05	-6.41E-05	-4.09E-05	-7.55E-05	-3.87E-05	0.000154409	3.77E-05	6.16E-06	-2.09E-05	-3.97E-05	2.68E-05	-5.20E-05	7.47E-05	1.81E-06	-0.000116659	-1.95E-05	-5.91E-05	-0.000101039	5.39E-05	-0.000176608	-5.98E-05	0.000274708	-0.000271683	1.08E-05
ANKRD17	-0.000122275	-0.000194489	-0.000183301	0.000134128	0.000380323	0.000402871	-6.69E-05	-0.000238153	-0.00016637	6.93E-05	-0.000208532	-0.000181488	0.000555161	6.46E-05	7.88E-05	3.78E-05	-0.000141485	0.000484125	0.00038641	0.000130412	-4.07E-06	0.000135994	-1.59E-05	0.000481244	-0.000363681	-0.000102161	-0.000324859	-0.000139302	-0.000510752	-0.000271487	-0.000221973
ANKRD18B	0.000330163	0.000238	-0.000178905	-9.09E-05	-9.69E-05	2.68E-05	-4.43E-05	-5.28E-05	-5.40E-05	-4.90E-05	-0.000335414	-7.21E-05	-0.000157139	-0.000318269	8.63E-05	0.00021236	-0.000157436	0.000125846	-8.65E-05	4.55E-05	-8.60E-06	0.00021889	-2.19E-05	-7.11E-05	1.42E-05	-0.000329155	-9.93E-05	0.000810746	-0.000127004	0.000241436	-6.35E-05
ANKRD23	-2.86E-05	-2.95E-06	-4.20E-05	1.91E-05	3.16E-05	8.52E-05	-2.45E-05	-6.64E-06	-4.27E-05	6.59E-07	1.50E-05	-1.96E-05	0.000128899	-3.77E-05	-1.41E-05	-1.32E-05	2.55E-06	6.50E-05	-1.13E-05	6.61E-06	-1.64E-06	1.10E-05	-7.80E-06	-3.35E-05	-0.000145747	7.48E-05	-0.00014168	-2.81E-05	-0.00014855	-0.000135263	1.04E-05
ANKRD24	-6.33E-05	-1.01E-05	2.27E-05	-4.41E-06	6.06E-05	-2.84E-05	-2.03E-05	-1.16E-05	-3.78E-06	-7.74E-05	-0.000140461	0.000342252	0.00042739	-2.76E-05	0.000107188	7.41E-05	-0.000138358	2.96E-05	8.01E-05	-1.60E-05	3.30E-05	-5.46E-05	-9.77E-06	-3.57E-05	-0.0001421	-0.000110484	-8.49E-05	-0.000209069	0.000204698	-7.11E-05	-3.97E-05
ANKRD26	-0.000292666	-0.000282287	-0.000217039	0.000197022	0.000504785	0.001355711	5.22E-05	-0.000431699	-0.000557622	-9.23E-05	-0.000507462	-0.000403898	0.000507183	-0.000536141	-2.33E-05	1.74E-05	4.03E-05	0.000384553	0.000142585	0.000312991	-3.40E-05	-2.20E-05	-6.03E-05	0.000126006	-4.93E-05	-5.50E-05	-0.000869845	-0.000207375	0.000226642	7.66E-05	-0.000200858
ANKRD27	-0.000181788	-0.000101481	3.06E-05	-1.58E-05	0.000173588	0.000277834	-2.89E-05	2.39E-05	-3.19E-05	0.000141637	-9.46E-05	0.000116971	0.000303262	0.000131924	5.27E-05	-1.73E-05	-4.26E-05	-6.39E-05	2.88E-07	0.000213932	-1.44E-05	0.000151297	-1.23E-06	1.66E-05	-0.000162105	-0.000163002	-4.60E-05	-0.000345146	4.44E-05	-7.69E-05	6.26E-05
ANKRD28	-0.000257702	-0.000264551	-0.00010284	-7.38E-05	0.000100068	7.69E-05	-6.42E-06	-5.59E-05	-0.000106317	-6.06E-05	0.000140282	-0.000203643	0.000547128	-5.11E-05	6.36E-06	4.83E-05	0.000194915	9.57E-05	0.000240027	6.08E-06	-1.12E-05	-0.000109692	-3.17E-05	3.81E-05	-2.48E-05	-4.03E-06	-3.53E-05	-7.68E-05	4.44E-05	-0.000217066	0.000113875
ANKRD29	-0.000153327	-9.30E-05	6.58E-06	0.000237258	0.000331095	-2.53E-05	0.000129543	-7.64E-05	1.52E-06	0.000159948	-2.88E-06	0.000104374	-0.000153195	0.000553857	4.01E-05	5.49E-05	-0.000160654	0.000300608	-7.60E-05	-7.28E-05	5.08E-05	-4.14E-05	-1.44E-05	-0.000103487	-0.000224819	-7.89E-05	-0.000136683	-0.000292799	-0.000238272	-0.000212269	-4.17E-05
ANKRD32	-3.60E-06	3.51E-05	5.72E-05	0.000199973	4.71E-05	9.69E-05	0.000164687	-1.21E-05	-0.000172499	-0.000100961	0.000356122	-0.000251838	0.000212754	-3.45E-05	8.34E-05	8.55E-05	-4.68E-06	0.000424485	0.000174151	-8.25E-05	-4.21E-05	-0.00012583	-1.69E-05	5.16E-05	-0.000281196	-0.000258792	-0.000453457	-0.000461848	-0.000238051	0.001908282	0.000119137
ANKRD33	-7.92E-05	-5.64E-05	-2.00E-05	-4.91E-05	1.53E-05	-5.93E-05	2.31E-07	-1.12E-05	-3.04E-05	-0.000100901	-0.000138145	-4.29E-05	-0.000101626	-0.00013541	-4.34E-05	-1.64E-05	-0.000214012	-5.89E-05	0.001163467	-8.41E-06	-2.11E-06	-4.81E-05	-7.15E-06	-2.03E-05	-6.85E-05	-0.000118348	-7.73E-05	-0.000245098	0.000193171	-4.56E-05	-5.70E-06
ANKRD34A	1.15E-06	-2.00E-05	0.0001258	-5.56E-05	6.16E-06	-2.17E-05	4.12E-06	0.000116071	-1.19E-05	9.58E-05	-6.35E-05	6.58E-05	-8.96E-05	2.36E-05	-5.29E-06	8.85E-05	-6.08E-05	0.000118797	4.83E-05	7.35E-05	9.10E-06	-2.15E-05	-7.24E-06	-3.73E-05	0.000137201	9.27E-06	-4.83E-05	-0.000112181	-6.72E-05	-5.18E-06	2.55E-05
ANKRD35	-9.25E-05	-6.31E-05	2.33E-05	-2.54E-06	8.68E-05	-5.29E-05	2.79E-05	-9.65E-06	-3.92E-05	2.39E-05	1.92E-05	1.97E-05	-0.000130852	-0.000135536	9.77E-05	6.10E-06	0.000295938	4.30E-05	-3.62E-05	4.32E-05	2.11E-05	-5.15E-05	-5.46E-06	-8.97E-05	-0.000129517	0.000457942	-0.000183979	-0.000336607	-9.23E-05	-0.000157132	1.53E-05
ANKRD36	-0.000245499	-0.000126908	-0.000189562	-7.29E-05	0.000174621	0.000369875	-0.000159862	-0.000192504	-0.000275783	0.00041127	-0.000164117	-0.000244802	0.000955417	-0.000452664	-0.000126151	2.43E-05	0.000318602	0.000342546	0.000319119	8.61E-05	-2.89E-05	-0.000122144	-4.66E-05	0.000274853	-3.23E-05	-8.49E-05	-0.000519153	8.19E-05	-0.000457893	0.000258274	0.000180752
ANKRD36C	-0.000117422	0.00234103	-0.000948553	-5.99E-05	1.65E-05	0.000432078	-0.000192538	-0.000380948	-0.000370165	0.000572227	-0.00021865	-0.00038484	0.001003768	-0.000398356	-0.000223332	8.76E-06	-4.82E-05	0.000503788	0.000127901	5.04E-05	-3.78E-05	-0.000112589	-5.31E-05	0.000739013	6.95E-05	-3.18E-05	-0.000782187	-6.78E-06	-0.001045292	0.000808256	0.000241842
ANKRD37	-0.000164195	-2.11E-05	0.000126791	-0.000200992	-0.000126599	0.000333374	0.000256241	0.000112692	0.000165963	-0.000216624	-0.000291596	1.41E-05	-0.000136183	-0.000316344	-8.30E-05	-3.19E-05	-0.000215144	-0.000144763	6.84E-06	-8.37E-05	-1.35E-05	9.90E-05	-2.91E-05	-0.000152038	-0.000318993	-0.000336484	-0.000379654	-0.000493659	0.003780214	-0.000240482	-6.42E-05
ANKRD39	-0.000170318	-3.14E-06	8.58E-05	-2.46E-06	4.88E-06	-6.49E-05	3.86E-05	2.49E-05	-2.08E-05	0.000336601	-0.000159973	0.000435172	-1.69E-05	-5.72E-05	-1.09E-05	7.61E-05	0.000226907	0.000226586	0.000319201	-2.11E-05	4.18E-06	-8.84E-05	-1.27E-05	-0.000124164	-0.000259854	-0.000128287	-0.000219215	-0.000157083	-0.00014499	-8.68E-05	-6.01E-05
ANKRD40	-6.95E-05	9.58E-06	-0.000125157	2.72E-05	5.63E-05	-2.49E-05	-3.79E-06	1.05E-05	-1.79E-05	0.00012566	0.000151219	-7.95E-05	-1.71E-05	0.000358821	1.11E-05	-3.05E-05	-2.84E-05	-3.20E-05	3.99E-08	-3.70E-05	1.31E-05	-0.000141833	-7.04E-06	0.000298815	0.000110769	-0.0001417	-0.000120018	5.73E-05	9.00E-05	3.76E-05	3.23E-05
ANKRD42	-0.000247171	-0.000137686	-7.49E-05	0.000185182	0.000198498	0.000216644	0.000292458	4.52E-05	7.68E-05	-0.000216281	-0.000127934	-5.26E-05	-0.000154189	-0.000397178	-4.16E-05	5.04E-05	2.37E-05	-7.35E-05	6.89E-05	-6.85E-05	-4.18E-06	-8.91E-05	-1.09E-06	7.12E-05	0.000158361	0.000134466	-0.00014636	-3.94E-05	0.000185104	-0.000256091	-0.0001253
ANKRD44	0.00029684	0.00034715	-0.000109844	-5.86E-05	-2.87E-05	-2.70E-05	-1.77E-05	-8.21E-05	-8.08E-05	5.89E-05	7.10E-05	0.000364134	0.000541516	-0.000120298	-7.92E-05	3.51E-05	-0.000185912	-2.88E-05	-0.0001207	-7.01E-05	-1.50E-05	-0.000105367	-2.07E-05	7.38E-05	-0.000196761	0.000413006	0.000267557	-0.000658081	-0.000485934	0.000166394	-4.44E-05
ANKRD45	-0.000126932	-5.83E-05	-9.43E-06	0.000321334	5.88E-05	0.000135791	0.000365435	0.000314444	0.000145536	-0.000176131	-0.000200517	0.000146333	0.000573453	-0.000126295	-3.63E-05	-2.38E-05	-4.83E-05	2.10E-06	3.26E-06	-3.03E-05	-1.22E-05	-8.43E-05	-1.51E-05	-8.44E-05	-0.00012418	-0.000254547	-0.000110576	-0.000381096	-0.000200062	-8.60E-06	-2.26E-06
ANKRD46	-0.000191284	3.37E-06	6.77E-05	-4.04E-05	7.00E-05	-8.14E-05	1.36E-05	3.01E-06	1.38E-05	5.22E-05	-0.00038822	0.001733517	1.54E-05	3.23E-05	-1.75E-05	0.000248116	0.000290918	0.000359292	0.000162989	-3.53E-05	-1.64E-05	-7.25E-05	6.13E-06	-0.000161586	-0.000211808	-0.000415009	-0.000224027	-0.00063478	-7.64E-05	-0.000224089	2.26E-06
ANKRD49	5.77E-07	-0.000159892	-0.000174411	-3.87E-05	5.54E-05	-2.08E-05	-2.20E-05	-5.42E-05	-8.03E-05	-6.34E-05	-2.35E-05	-5.78E-05	0.000162633	-0.000151565	-6.78E-05	-3.15E-05	-2.82E-05	-0.000107188	3.11E-06	-5.37E-05	-8.95E-06	-0.000131772	-1.19E-05	-0.000151459	-4.53E-05	-1.92E-05	1.61E-05	0.000342175	8.99E-05	0.000210896	-0.000135513
ANKRD50	-0.000193083	-0.000279402	-0.000125925	-0.000197578	-0.000172361	-3.51E-05	-3.00E-05	-6.42E-05	-7.30E-05	-0.000253196	0.000156375	-0.000175308	0.000313136	-0.000540655	-8.27E-05	3.71E-05	-0.000194279	3.25E-05	-0.000171226	-0.00010527	4.06E-05	-0.000259577	-3.72E-05	9.73E-05	-0.000135612	0.00026981	-0.00032719	0.001331327	-0.000834406	-0.000652597	3.05E-05
ANKRD52	-0.000155402	-0.000138095	-0.000141862	6.92E-05	0.0001639	0.00020189	-8.13E-05	-9.04E-05	-7.91E-05	9.03E-05	-4.64E-05	-5.44E-05	0.000428118	-9.54E-05	1.01E-05	7.23E-05	-0.000235344	0.000225939	-6.51E-05	0.000145323	-5.77E-06	-2.84E-05	1.91E-05	8.74E-05	-0.00039276	-9.72E-05	-0.000239411	3.19E-05	-0.000190945	0.000191154	-1.78E-06
ANKRD54	-0.000174539	-9.38E-05	3.47E-06	0.00022693	0.0003792	3.19E-05	0.000340859	6.14E-05	7.25E-05	6.56E-05	-0.000122889	0.000123725	-1.08E-05	-7.97E-05	-7.75E-06	7.20E-05	0.000125474	0.00032688	2.37E-05	-5.32E-05	-5.90E-06	6.45E-05	-2.77E-05	-0.000133477	-0.000170057	-0.000255878	-0.00014973	-0.000542468	1.24E-05	0.000114383	0.000186187
ANKRD6	-0.000261752	-0.000120068	-2.17E-05	0.000811069	0.000600327	-4.40E-05	5.35E-05	0.000100603	-5.54E-05	-0.000147793	-7.61E-05	4.15E-05	-0.000190868	0.000904592	-7.80E-05	9.78E-05	0.000151187	0.000353161	-8.90E-05	0.000203295	5.56E-05	-0.000139903	-5.40E-06	1.13E-05	-0.000222037	-0.000177028	-8.20E-05	-0.000721432	-0.000128362	-0.000158634	-6.47E-05
ANKRD65	0.000376636	-1.20E-06	-0.00016771	-5.91E-05	-9.58E-06	1.49E-05	-3.00E-05	8.13E-07	-1.77E-05	2.69E-05	-0.000154111	-7.88E-05	-1.56E-06	-5.57E-05	-5.11E-06	-2.50E-05	0.000474041	1.12E-05	-1.93E-05	7.57E-05	5.32E-05	-3.28E-05	-9.14E-06	-6.23E-05	-0.000167045	-0.000138815	-0.000104752	0.000110406	-0.000149012	-0.000143373	-6.45E-05
ANKRD66	-9.87E-05	-6.50E-05	-4.18E-06	0.00034664	-0.000228358	2.52E-05	0.001768465	0.000260861	-1.79E-05	-7.99E-05	-0.000157902	-5.23E-05	-0.000123951	-0.000385504	-6.13E-05	-1.04E-05	-0.000120738	-7.14E-05	-6.35E-05	-0.000466884	4.74E-06	-6.39E-07	-1.25E-05	-4.37E-05	-9.99E-05	-0.000180723	-0.000125754	-0.000310729	-0.00033015	-6.60E-06	-5.36E-05
ANKRD9	1.19E-05	0.000448413	3.87E-05	0.000210379	9.43E-05	6.63E-05	-3.24E-05	-1.67E-05	8.23E-05	-0.000115483	-0.000232592	-5.17E-05	-0.000183188	0.000654067	9.62E-06	4.13E-05	-0.000315453	-4.54E-05	-0.000113496	5.73E-05	2.26E-05	0.000473131	3.91E-06	8.33E-05	-0.000182738	-0.000303895	-0.000101167	-0.000227719	5.09E-05	0.001052719	-5.17E-05
ANKS1A	0.001121283	-0.000121308	-0.000223184	2.46E-05	-5.55E-05	0.000233987	2.24E-05	3.44E-05	-1.80E-05	0.000247894	-0.000270934	-9.85E-06	0.000184041	-0.000188135	3.82E-05	9.30E-05	0.000166794	0.000128673	0.000134065	-5.41E-05	2.31E-05	8.64E-05	5.74E-06	-1.20E-05	-0.000405873	-0.000316705	-0.000246892	9.47E-05	-0.000289139	-0.000335867	-7.01E-05
ANKS1B	-0.000294076	-0.00018538	-6.67E-05	0.000278815	0.000173788	-0.000151961	4.22E-05	-6.24E-05	-0.000158838	-0.00025956	-0.000249794	0.001942388	0.001545122	0.000307799	-6.99E-05	0.000146496	-0.000330552	0.000741087	2.09E-05	-9.69E-05	9.44E-05	-0.000166501	-2.22E-05	-0.000170415	-0.000471063	-0.000606479	-0.000291755	-0.000748845	-0.000564088	-0.000189501	-6.31E-05
ANKS3	-0.000127261	-0.000125203	-6.55E-05	8.57E-05	0.000175498	7.83E-05	-1.02E-05	-8.86E-05	-8.01E-05	0.000173353	-0.00025516	2.35E-05	0.000389116	0.000135684	-1.84E-05	7.50E-05	0.000188331	0.000126968	6.89E-05	4.82E-05	-1.46E-05	-2.56E-05	-3.02E-05	-0.000121041	-0.000165426	-0.000183564	-0.000114562	-0.000120864	-3.38E-05	-0.000229056	-4.33E-05
ANKS6	7.73E-05	-0.000181452	-0.00011312	9.37E-07	8.73E-05	0.000135815	-4.55E-05	1.98E-05	-6.05E-05	-0.000203787	-7.64E-05	-0.000145175	0.000103953	-5.29E-05	0.000129229	-3.90E-06	-1.42E-05	-3.67E-05	-2.22E-06	0.000109521	-1.26E-05	0.000253451	-4.81E-06	-6.69E-05	-6.63E-05	-0.000176357	-4.27E-05	0.000146884	0.000257582	2.58E-06	-4.80E-05
ANKUB1	-4.76E-05	-4.80E-05	5.47E-05	0.000266812	2.55E-05	-0.000117367	0.000504679	6.94E-05	0.000113312	-4.93E-05	-9.77E-05	-5.14E-05	-2.25E-05	-0.000188739	-3.05E-05	-1.35E-05	-6.78E-05	1.26E-05	-9.69E-06	-8.16E-05	-2.81E-07	-1.75E-05	2.03E-05	-3.11E-05	-7.73E-05	-5.73E-05	-2.04E-05	-0.000157116	-0.000122072	-7.30E-05	9.32E-06
ANKZF1	-0.000150094	0.00010434	-4.51E-05	1.29E-05	9.01E-05	0.00016315	8.24E-05	-2.34E-06	-1.36E-05	0.000266012	-0.000152002	-7.80E-05	0.000406708	3.79E-05	2.12E-05	-1.30E-05	6.01E-05	0.000165286	5.17E-05	2.44E-05	-2.90E-05	-1.52E-06	-2.77E-05	-1.22E-05	-9.88E-05	-0.000251647	-0.00025763	-0.000284574	0.000428235	-0.000198393	-8.01E-05
ANLN	-0.000176332	-9.01E-05	-8.37E-05	-0.000179845	-0.000185427	-0.000162231	-1.44E-05	-0.000183907	-0.000137448	-0.000272843	-0.000250733	8.63E-05	-3.59E-05	-0.000215966	-0.00073593	-3.51E-05	-0.000461062	-0.000194627	-0.000148396	-0.000235902	6.68E-06	-0.000102506	-1.32E-05	0.000175229	-0.000257993	-0.000383107	-0.000269562	-0.000714206	-0.000442383	0.005122266	0.005903518
ANO1	-0.000211276	-0.000141371	-2.01E-05	-0.000133135	-0.000173209	-4.41E-05	-1.17E-05	-0.000135434	-7.72E-05	-0.000197883	0.001383111	-0.000116559	-0.000262617	-0.000460877	-5.72E-05	-1.39E-05	-0.00029062	-0.000131642	-0.000127506	-7.67E-05	-1.54E-06	-0.000127876	-1.77E-05	-0.000164423	-0.000623093	0.001133043	0.001199596	-0.000927939	-0.000477024	-0.000125299	-9.83E-05
ANO10	-0.000336098	-4.46E-05	0.000205073	9.03E-05	0.000548226	4.94E-05	-9.57E-05	0.000239218	4.44E-06	0.00034665	0.000325014	0.000135266	0.000115479	0.000175362	8.06E-06	4.40E-05	-8.26E-05	-6.17E-05	-0.000137347	3.61E-05	-7.37E-07	-3.74E-06	-1.36E-05	0.000217957	-2.28E-05	-0.000206726	9.17E-05	-0.000108172	-0.000392312	-0.000228879	3.78E-05
ANO2	0.000158846	-8.07E-05	-0.000105194	-3.90E-05	-6.67E-05	-2.31E-05	-1.52E-05	-2.28E-05	-1.13E-05	-0.000104122	-0.000193639	-9.77E-05	-0.000180565	-0.000211017	-3.68E-05	-0.000110821	-0.000320557	0.000212398	0.002160009	1.44E-05	-1.04E-05	-7.74E-05	-1.03E-05	-8.00E-05	-0.000159663	-0.000295362	-8.09E-05	-0.000275874	-0.000305792	-0.000112323	-3.71E-06
ANO3	-6.01E-05	-4.74E-05	-2.55E-05	-2.81E-05	-2.15E-05	-2.13E-05	2.47E-05	-3.84E-05	-3.38E-05	-5.42E-05	0.000238866	-7.59E-05	7.07E-05	-0.000131828	-2.17E-05	-2.88E-05	2.44E-05	0.000545921	-1.22E-05	1.57E-05	0.00044489	-9.15E-06	-1.92E-06	-2.71E-05	0.000160403	-0.0001382	-8.23E-05	-8.19E-06	-0.000113733	-0.000155988	-3.15E-06
ANO4	-0.000124397	-9.09E-05	-1.32E-05	-0.000127413	2.81E-05	6.52E-05	5.12E-05	1.27E-05	-1.95E-05	-4.14E-05	-6.22E-05	0.000759264	0.000352486	-3.53E-05	-3.47E-05	9.51E-05	-0.000152334	0.000433839	-8.92E-05	0.000156072	8.55E-05	-6.02E-05	-1.19E-05	-8.22E-05	-0.000196575	-4.62E-05	-0.000198473	-0.000435885	-0.000235549	-0.000109035	-3.20E-05
ANO5	-0.000170987	8.07E-05	2.98E-05	6.23E-05	7.34E-05	0.00018214	-2.30E-05	6.89E-06	6.43E-05	0.00070625	-0.000322034	0.00033092	0.000183895	0.000728942	0.000122951	0.000202676	-0.00022601	0.000358183	-9.42E-05	0.000309373	0.000232305	-5.02E-05	1.39E-05	-1.47E-05	-0.000284594	-0.000354761	-0.000161167	-0.000566656	9.10E-05	-8.41E-05	1.96E-05
ANO6	-0.000369773	-2.40E-05	-3.92E-05	3.14E-05	-0.000100443	2.72E-05	0.00011705	7.35E-05	4.99E-05	0.001431581	0.000415096	-0.00024901	-0.0004812	-0.000134507	-5.14E-05	-6.05E-05	-0.000450836	-0.000293427	-0.000313262	-6.74E-05	2.74E-06	-0.000104107	0.00013447	8.78E-05	-0.000236341	0.000597045	0.000523488	-0.000112535	8.24E-05	0.000239694	-2.88E-05
ANO7	2.92E-05	-8.12E-05	-5.48E-05	-3.97E-05	-3.87E-05	1.78E-06	-3.27E-05	-3.33E-05	-1.96E-05	-8.25E-05	8.68E-05	8.64E-06	-9.99E-05	-0.000133901	4.73E-06	5.49E-06	1.93E-05	-6.18E-05	-3.72E-05	3.36E-05	-3.48E-06	0.000113936	-1.98E-05	-3.40E-05	8.25E-05	1.77E-05	-5.78E-05	-2.86E-05	0.00068067	-5.56E-05	-7.05E-05
ANO8	-0.000147898	-5.02E-05	-1.22E-05	2.60E-05	-6.27E-05	-3.64E-05	-4.42E-06	-4.36E-06	-4.39E-05	3.10E-05	-0.000148775	0.000173752	0.001051766	0.000397196	-1.42E-05	6.49E-05	-5.39E-05	0.000174782	-7.27E-05	-8.64E-06	-1.95E-05	-0.000128666	1.31E-05	-7.78E-05	-0.000170682	-0.000177054	-0.000217531	-0.000359747	-0.000157584	2.49E-05	3.55E-06
ANP32A	1.33E-05	-3.62E-05	1.83E-05	-0.000232161	6.21E-05	-4.53E-05	-0.000119913	-3.67E-05	-0.000107257	3.71E-05	-6.48E-05	-0.000400977	0.001495996	0.000143391	0.000163686	-5.87E-05	0.000752603	0.000129455	0.000692794	-7.21E-05	-3.53E-05	0.000173611	7.85E-06	-7.20E-05	-0.000834659	-0.001003433	-0.000398172	-0.000143377	-0.000753298	0.000687447	0.000622394
ANP32B	-1.54E-05	-0.000600668	-0.000191244	-0.000511082	-0.000280673	0.000414478	-0.00019914	-0.000216152	-0.000256097	-0.000100923	-0.000572214	-0.000686284	-0.000578766	-0.001289152	-1.80E-05	-0.000143041	-0.00086291	-0.000346851	-0.000357875	2.01E-05	-1.24E-05	0.000651062	-6.37E-05	0.000452848	0.001889374	0.000609266	0.000655305	0.000192641	-0.000328842	0.003043973	0.000839192
ANP32D	2.92E-05	-3.59E-05	-1.56E-05	-6.98E-05	2.54E-05	-2.33E-05	-1.04E-05	-3.44E-05	5.67E-06	4.40E-05	7.19E-05	-1.07E-05	0.000154428	5.98E-05	2.02E-05	-1.93E-05	0.000215459	2.85E-07	4.13E-05	-3.72E-05	-1.21E-05	-7.23E-05	6.10E-06	-6.12E-05	3.71E-05	-8.98E-05	-2.81E-05	-1.45E-05	3.24E-05	3.19E-05	0.000103071
ANP32E	-0.000468197	-0.000249433	-4.57E-06	-0.000282134	0.000370356	0.000336814	-8.99E-05	3.75E-05	-9.21E-05	-0.000419801	-0.000620262	-0.000447997	-0.000399634	0.002237635	-0.000173547	-7.84E-05	0.000675831	6.69E-05	0.000196114	4.34E-05	-2.52E-05	-2.00E-05	-6.69E-05	1.83E-05	-0.000383435	-0.000674771	-0.000331898	-0.001578048	0.000401394	0.002800424	0.002920357
ANPEP	-6.71E-05	-7.07E-05	-2.34E-05	-5.18E-05	-4.55E-05	-2.98E-05	-1.46E-05	-0.000101425	-2.40E-05	-0.0001114	-4.85E-06	-2.35E-05	-0.000120103	-0.000112715	-5.23E-06	-1.22E-05	-0.000139825	-5.27E-05	-5.74E-05	-2.09E-05	6.92E-06	0.002687948	0.001638931	6.23E-05	-0.000130133	1.00E-05	-0.000163335	-0.00028962	1.03E-05	-5.77E-05	3.44E-06
ANTXR1	-9.49E-05	-0.000142541	0.000254141	0.000297437	0.000138111	1.97E-05	1.09E-06	-1.52E-05	3.24E-05	-0.000423876	0.001319063	-0.000323841	-0.000372993	-8.80E-05	-8.41E-05	-4.89E-05	-0.000315278	-0.00032293	-0.000305442	9.33E-05	1.08E-06	-0.00031663	-4.50E-05	-0.000125719	-0.000146349	0.000641281	-0.000136986	0.000288077	-0.000904578	-0.000521312	7.43E-05
ANTXR2	0.000950192	-0.000148752	-6.48E-05	0.000146886	-0.000116379	-0.00013198	-2.22E-05	-5.66E-05	-6.26E-05	-0.000261004	0.001667527	-0.000237465	-0.000220444	-0.000661176	-8.84E-05	-5.96E-05	-0.000179468	-0.000133567	-0.000132024	-7.64E-05	1.58E-05	-0.000103985	-1.46E-06	0.00018741	-0.000247502	0.000607263	0.000226216	-0.000554478	-0.000413457	-0.00034797	-7.07E-05
ANXA1	-0.000852682	-0.000515133	-0.000175666	0.000170723	-0.000236372	-0.000161526	0.000361715	-8.93E-05	-0.000229466	-0.000673912	0.001558775	-0.00031123	-0.000918154	-0.00104908	-0.00028145	-7.22E-05	-0.000945039	-0.000452971	-0.000415194	-0.000293148	-5.51E-07	-0.000481804	-6.39E-05	0.000742835	5.59E-05	0.000444667	0.004508566	-0.000449604	0.000573797	-0.000828391	0.000183517
ANXA11	0.000237463	0.000302735	0.000555739	6.40E-05	2.99E-05	-2.17E-05	0.000137967	9.03E-05	6.18E-05	-0.000366729	0.000391247	-5.91E-05	-0.000496343	-0.000322716	-3.04E-05	-6.03E-05	-0.000455495	-0.000254526	-0.000229502	6.65E-05	6.81E-05	0.000735492	1.02E-05	0.000308232	0.000397214	0.000555325	-0.00012855	-0.00023656	2.89E-05	-0.000274811	-0.000152665
ANXA13	-6.04E-05	-5.29E-05	-1.10E-05	-5.83E-05	-3.17E-05	-5.20E-05	-4.45E-06	-3.64E-05	-1.08E-05	-8.92E-05	-7.15E-05	-1.97E-05	-8.75E-05	2.15E-06	3.07E-05	-1.27E-05	-0.000111748	-4.32E-05	-4.62E-05	-1.44E-05	1.02E-05	0.001799509	0.002399058	3.38E-05	-7.34E-05	-0.000120929	-5.17E-05	-0.000236807	-0.000157329	-1.39E-05	-3.09E-06
ANXA2	0.000277731	-0.000447763	0.000460021	-0.000468958	-7.21E-05	-0.000552829	0.000183132	9.28E-05	-0.000158671	-0.000422861	0.000189811	-0.000387886	-0.001122477	-0.001753906	-0.000133757	-7.76E-05	-0.00097399	-0.000599511	-0.000528149	-0.000362161	0.000234941	0.000518121	6.47E-05	0.000559714	9.29E-05	-0.000763412	0.004758402	0.002145717	-6.15E-05	-0.000312833	0.00015932
ANXA2R	-8.66E-05	-1.08E-05	-1.60E-05	2.57E-05	-1.65E-05	-4.35E-05	2.90E-05	2.09E-05	-2.61E-05	-4.59E-05	-3.96E-05	-3.19E-05	-9.73E-05	-7.18E-05	-2.35E-05	-9.79E-06	-0.000110972	-2.09E-05	-4.38E-05	-4.78E-05	-1.66E-06	-6.65E-05	-6.69E-06	0.000545937	-0.000174337	0.000132308	6.51E-05	-4.32E-05	7.75E-05	9.13E-05	7.85E-06
ANXA3	-0.000102124	-7.77E-05	-1.23E-05	-0.000129837	0.000373039	-1.12E-05	-6.09E-05	0.000677298	0.000388387	-9.84E-05	-0.000190188	-5.12E-05	-0.000118949	-0.000150332	0.000115356	8.86E-06	-0.000151289	-7.32E-05	-6.53E-05	1.73E-05	2.07E-05	0.001143084	0.000645569	4.74E-05	-8.78E-05	-0.000323342	0.000357289	-0.000315067	2.78E-05	5.50E-05	4.59E-06
ANXA4	-9.19E-05	5.12E-05	-9.10E-05	-8.85E-06	-9.29E-05	0.000214879	0.000272758	-1.95E-05	0.000320599	-0.000216039	-7.44E-05	-0.000160736	-0.000378619	-0.000435765	-6.44E-05	-2.36E-05	-0.000360939	-0.000201235	-8.94E-05	3.94E-06	6.92E-06	0.003422832	0.001193788	7.87E-05	-1.04E-05	-1.78E-05	0.000379246	-0.000324313	1.96E-05	-0.000470501	-7.77E-05
ANXA5	-0.000951154	-0.00075123	-0.000162522	0.000233467	-0.000146396	-0.000352808	0.000100636	1.14E-05	-2.62E-05	-0.000757477	0.000715492	-0.000490658	-0.001482898	-0.000405967	-0.000126646	-0.000124923	-0.000988239	-0.000711457	-0.000622611	-0.000187106	8.56E-05	-0.000307555	-4.66E-06	5.66E-05	0.000308631	-0.000184265	0.004618973	0.000833823	-6.16E-05	0.000351057	-0.000137177
ANXA6	0.000714058	9.62E-05	0.000652798	-4.86E-05	0.00016823	6.34E-05	8.32E-05	-2.86E-05	0.000106225	-0.000367366	0.00082941	-0.000265246	-0.00074206	0.000299595	-0.00010116	-2.53E-05	-0.000885442	-0.000335333	-0.00038254	3.24E-05	9.27E-05	-0.000304526	-4.25E-05	0.000193267	-0.000254714	-0.000233561	-0.000459007	0.001466127	-0.001159574	-0.00017239	2.36E-05
ANXA7	-0.000225616	0.000259053	0.000117552	5.23E-05	-9.72E-06	-2.21E-05	-2.22E-06	0.000124707	0.000235159	2.13E-06	-0.000158357	0.000208669	-0.000413025	0.000570468	-1.41E-05	-2.68E-05	-0.000145415	-0.000211722	-8.69E-05	5.69E-05	5.34E-05	0.000169523	-2.50E-05	-0.000118953	0.000104962	-8.80E-05	0.000846191	-0.000545789	0.000355616	-0.000332914	0.000161212
AOC2	-2.78E-05	-4.66E-05	-3.00E-05	-1.94E-05	-4.72E-06	-3.07E-05	-1.38E-05	0.000121764	-2.43E-05	-7.50E-05	-0.000150717	6.56E-06	0.000155441	-0.000155978	2.14E-05	8.57E-05	0.000472512	0.000102177	-3.09E-05	8.13E-05	1.44E-05	-3.89E-05	-8.29E-06	-4.73E-05	0.000152093	-9.14E-05	-7.91E-05	-0.000105494	0.000244099	-5.00E-05	-5.64E-05
AOC3	0.000152504	-6.45E-05	-6.82E-05	-3.82E-05	-2.59E-06	7.64E-05	-2.37E-05	-4.65E-05	-6.38E-05	-9.71E-05	0.000400596	5.82E-06	-8.97E-05	-0.000191452	-5.87E-06	1.75E-05	-4.47E-06	1.63E-05	-4.04E-06	8.92E-05	5.09E-06	-2.70E-05	2.74E-06	0.000217681	5.66E-05	-7.19E-05	-8.96E-05	-7.64E-05	0.000458103	-5.33E-06	-4.30E-05
AP1AR	-0.000175821	-0.000241897	-5.71E-05	-8.06E-05	0.00010991	-4.05E-05	-6.99E-05	-2.34E-05	-2.01E-06	3.01E-05	-0.00012515	0.000711843	0.00094829	0.000131377	3.67E-05	4.93E-05	0.000180327	0.000229825	4.52E-05	-2.56E-05	-1.79E-05	6.75E-05	8.12E-05	5.49E-05	-0.000359493	-0.000573571	-3.70E-05	-0.000509578	0.000193992	3.16E-05	-4.35E-05
AP1B1	-5.54E-05	-6.52E-05	-0.000113182	0.000134626	0.000213873	9.48E-05	-6.30E-07	-6.17E-05	2.95E-05	0.000100393	-0.000246527	9.32E-05	0.000120534	0.000827819	5.41E-05	-4.45E-06	0.000213724	0.000293986	0.000315201	-2.57E-05	-4.16E-06	0.000144946	3.78E-05	0.000439583	-0.000280805	-0.000311434	-0.00013881	-0.000527404	-0.000292596	0.000137239	-4.53E-05
AP1G1	-0.000187891	-0.000188899	-0.000141257	0.000107215	0.000178068	0.000126256	3.92E-05	6.69E-06	-6.51E-05	0.00019065	-6.04E-05	-2.54E-06	0.000286015	0.000429569	3.15E-05	8.55E-05	-1.11E-05	3.53E-05	0.00015363	3.74E-05	1.21E-05	-3.19E-05	7.55E-07	0.000217682	-0.000276154	-0.00015207	-0.000187173	-0.000150618	-3.92E-05	-0.00011324	-7.23E-06
AP1G2	-0.000176502	-0.000111873	-9.30E-06	-0.000145285	-3.35E-05	-1.64E-05	-2.37E-05	2.68E-05	-8.14E-05	0.000177057	-0.000281575	-4.08E-06	0.000287711	-0.000113258	4.06E-05	0.000108623	-0.0001445	0.000240727	-8.58E-05	0.000164896	-1.61E-05	0.000229522	3.74E-05	-9.67E-05	2.91E-05	0.000401986	-0.000345043	-0.00036385	0.000366075	-0.000170769	3.82E-05
AP1M1	-0.000137071	3.04E-05	8.45E-05	2.59E-05	7.09E-05	7.02E-05	3.99E-05	4.69E-05	2.80E-05	0.000177973	-0.000173314	0.000230334	0.000113555	0.000181301	-3.79E-05	5.66E-05	0.000238489	0.000269947	1.66E-05	3.58E-05	1.95E-05	-2.54E-05	-2.15E-05	7.31E-05	-0.000191331	-0.000267742	9.35E-05	-0.000591203	-0.000251961	0.000435277	0.000156108
AP1M2	-5.65E-05	-5.42E-05	-1.10E-05	-3.44E-05	-5.17E-05	-4.43E-05	-2.57E-05	-5.82E-05	-1.95E-05	-9.69E-05	-6.30E-05	6.71E-06	-3.56E-05	-0.000131677	0.000988467	9.95E-06	-0.000112118	-4.28E-05	-5.00E-05	-1.78E-05	5.76E-07	0.003694764	0.000137289	9.54E-05	4.78E-05	-0.000146884	-7.39E-05	-0.000202165	8.86E-05	9.96E-05	1.38E-05
AP1S1	-0.000296587	-0.000166599	-2.71E-06	-9.17E-07	-4.27E-05	-0.000132328	-2.90E-05	-0.000107775	-2.83E-05	0.00019908	-2.74E-05	0.001021069	0.000679924	0.000649301	1.60E-05	6.72E-05	0.000170247	0.000169498	-0.000137996	-8.12E-05	4.88E-05	0.000221332	1.46E-05	6.14E-05	-0.000197637	-0.00034159	4.44E-05	-0.000622574	-6.95E-05	3.25E-07	-2.60E-05
AP1S2	-0.000256671	2.67E-05	0.00023389	0.000597148	0.000321937	0.000565773	0.000337909	-4.10E-05	0.000775192	0.00025751	-0.000109793	-0.000108898	-0.000172865	0.001901375	0.000285203	0.000100222	0.001029422	0.000744851	-0.000175999	0.000228509	7.31E-05	-0.000249123	-2.62E-05	7.49E-05	-0.00060984	-0.001091172	-0.000255053	-0.001129862	-0.000845795	0.000340118	-7.79E-05
AP1S3	-9.94E-05	-9.55E-05	-1.18E-06	-6.99E-05	3.34E-06	0.000167439	-9.21E-05	5.07E-05	-9.35E-05	-0.000142525	-0.00019058	0.000150473	0.000346707	-3.42E-05	0.000200053	-1.67E-05	9.21E-05	2.74E-05	0.000231803	0.000455453	-3.81E-06	0.000131757	1.64E-05	0.000307757	0.000107347	-0.000252289	-3.96E-05	-0.000321013	0.000225056	-0.000104989	3.79E-06
AP2A1	-0.000125016	-0.000136484	2.32E-07	0.000128262	0.000142723	0.000185245	-2.47E-06	1.89E-05	-1.66E-05	3.37E-05	-8.65E-06	0.000119748	0.000281121	0.000157451	7.47E-05	7.00E-05	-6.28E-05	8.18E-05	-1.72E-05	8.51E-05	-4.39E-06	-3.83E-05	-2.24E-05	0.000134673	-0.000145191	-6.45E-05	-0.000152558	-0.000232436	-0.00031525	0.000103143	-4.90E-05
AP2A2	-0.000272752	-0.000166431	-5.42E-05	0.000226741	3.50E-05	-6.26E-05	6.34E-06	-0.000119567	-5.06E-05	0.000562336	-9.52E-05	0.000654091	0.000503866	0.000591301	-1.40E-05	9.25E-06	6.64E-05	0.000193685	0.000188243	-6.45E-05	-5.67E-06	5.38E-05	1.85E-05	0.000227513	-0.000192129	-0.000236309	1.86E-05	-0.000372494	-0.000643622	-0.000189241	-8.73E-05
AP2B1	-0.000354796	-0.00027929	-0.000112805	0.000445203	0.000201718	0.000150402	2.11E-06	-0.000140602	-9.36E-05	0.000432298	-0.000107708	0.000896454	0.000991811	0.000862272	8.88E-05	0.000110235	-0.000140729	0.000304006	-4.89E-05	8.34E-06	3.13E-05	-0.000121602	-4.70E-05	5.00E-05	-6.62E-05	-0.000498173	0.000219983	-0.000666998	-0.00054432	-0.000238698	9.31E-05
AP2M1	-0.000320664	-3.53E-05	0.000499098	1.90E-05	0.000183669	-0.000172611	4.25E-05	0.000180061	0.000275213	9.85E-05	0.000366611	0.001071039	-0.000279559	0.000567613	3.38E-05	0.000209645	0.000205374	0.000227451	0.000711851	9.90E-05	2.45E-05	-0.000208863	-2.90E-05	2.99E-05	-0.000561838	-0.000773063	0.000196226	-0.000914814	-0.000489439	7.37E-05	-4.24E-06
AP2S1	-0.000502116	7.05E-06	6.21E-05	-3.19E-05	-8.86E-05	-0.00014645	4.83E-06	8.41E-05	0.000215126	-0.000301112	0.001836954	0.000681928	-0.000446271	0.000149295	0.000154828	9.70E-05	-0.000151805	1.43E-05	-0.000161238	-4.52E-05	1.74E-05	1.58E-05	1.84E-05	0.000660736	-0.00026724	-0.000392627	0.000782721	-0.00097887	-0.000637677	0.001366919	2.80E-05
AP3B1	0.00030392	-0.000222641	-0.000207062	3.61E-05	0.000158203	0.000255945	-6.79E-05	-2.35E-05	-3.19E-05	-0.000187221	0.000511976	-0.000298692	-0.000456824	-0.000211478	-8.44E-06	-1.09E-05	-0.000222539	-0.000211191	-0.000119128	1.79E-05	1.95E-06	0.000177283	2.11E-05	0.000387182	2.21E-05	6.48E-05	0.000475905	0.000464825	-0.000600012	0.000587708	9.65E-05
AP3B2	-0.000170455	-9.18E-05	-4.04E-05	-3.34E-05	-0.000116233	2.96E-05	-1.86E-05	-9.07E-05	-4.55E-05	0.000771492	-0.000298378	0.000846449	0.000818609	-0.000175111	-3.19E-05	0.000229534	0.000121963	0.000646589	0.000505474	-4.10E-05	2.99E-05	-5.65E-05	-5.19E-06	-9.58E-05	-0.000318644	-0.00039698	-0.000118491	-0.000576484	-0.000416218	-3.65E-05	-3.06E-05
AP3D1	-0.000324661	-0.000372778	-8.12E-05	3.43E-05	0.000399012	0.000529304	-0.000109394	-0.000123232	-0.000166744	0.000104188	-0.000314407	0.000221113	0.000121506	0.00031338	0.000183546	2.36E-05	-6.84E-05	0.000273864	-3.36E-05	0.000245143	1.76E-05	0.000195735	-5.00E-06	0.000462016	6.25E-05	-0.000131876	4.27E-05	-0.000629215	0.000117724	-0.000314755	-0.000163987
AP3M1	-2.28E-05	-7.75E-05	-5.76E-05	8.63E-05	-5.40E-05	-2.27E-05	-2.26E-05	-2.61E-05	3.02E-05	0.000164966	2.72E-05	2.93E-05	3.18E-05	0.000889836	1.02E-05	-4.37E-05	0.000351843	-2.42E-05	-1.46E-05	5.45E-05	1.76E-05	9.39E-06	8.75E-06	-1.57E-05	-0.000166752	-0.000215576	-2.03E-05	-0.000129026	-0.000459363	7.25E-05	-3.55E-05
AP3M2	-0.000224569	-0.000121807	0.000189598	0.000185896	0.000171858	8.32E-05	7.29E-05	-8.14E-05	-3.25E-05	3.86E-05	0.00029107	0.00051194	0.00011328	0.000259315	-3.21E-05	0.000168763	0.000175739	0.000657693	0.000203611	2.11E-05	1.38E-05	-0.000167008	-3.81E-05	7.01E-05	-0.000397113	-0.00046815	-0.000133869	-0.000697675	0.000117319	0.000233377	-8.95E-05
AP3S1	-0.00024049	-0.000254955	-8.06E-05	-0.000244152	-5.58E-05	-0.000287847	7.37E-05	0.000120217	6.81E-05	-0.00023943	0.000394434	0.000997109	0.000665494	0.000421305	-9.17E-05	0.00012753	-0.000334596	-8.32E-05	-9.99E-05	-0.000163748	-1.41E-05	-0.000138048	2.28E-05	-0.000309792	-0.00026644	-0.000337428	0.000328201	-0.000522869	0.00029917	0.000106227	0.000144322
AP3S2	-8.42E-05	-1.11E-05	-5.09E-05	0.000131089	0.000161532	8.57E-05	-1.09E-05	-5.80E-05	-5.71E-05	0.000119213	-3.41E-05	1.53E-05	0.000137117	0.000237841	9.84E-06	-2.80E-05	-7.23E-05	-2.28E-05	7.14E-05	4.57E-06	7.20E-06	7.66E-05	1.04E-05	4.96E-05	-9.08E-05	-7.06E-05	-0.000244901	-0.000266268	5.31E-05	-0.000131441	-4.81E-05
AP4B1	-0.000127829	-5.90E-05	2.32E-05	-8.43E-05	-4.35E-05	3.33E-05	-5.06E-05	-7.93E-05	-3.08E-05	-1.94E-05	-1.61E-05	0.000148171	0.000467176	4.55E-05	-1.38E-05	1.28E-05	-5.09E-05	0.000148966	7.31E-05	-3.38E-05	-1.65E-05	-1.02E-05	-2.23E-05	6.71E-05	2.76E-05	3.31E-05	-0.000192484	-0.000422531	7.13E-05	0.000154433	-5.34E-06
AP4E1	3.81E-05	-6.88E-05	-9.11E-05	-1.09E-05	-4.75E-05	6.27E-05	-4.02E-05	-7.74E-05	-1.61E-05	6.18E-06	0.000181872	-7.03E-05	0.000218787	8.44E-05	7.00E-05	2.50E-05	8.41E-05	-6.25E-05	-1.25E-05	3.77E-05	1.92E-05	-2.08E-05	-5.84E-06	2.73E-05	-0.000159021	-1.40E-05	0.000171413	-0.000136494	-0.000148	7.53E-05	-4.59E-06
AP4M1	-3.78E-05	-4.28E-05	7.65E-05	0.000119591	0.000178289	6.09E-05	3.64E-05	1.59E-06	-4.39E-05	-4.57E-05	-0.000136623	-4.94E-05	0.000264172	7.72E-05	-5.75E-06	1.69E-06	0.00015799	5.06E-05	0.000127311	-1.03E-05	-1.35E-05	-4.41E-05	-2.94E-05	-1.35E-05	-0.000313646	-0.000153353	-0.000169119	-0.000138434	-0.000293336	5.64E-05	-7.64E-06
AP4S1	2.95E-05	-2.18E-05	1.09E-05	-9.50E-06	7.05E-05	-3.59E-05	-1.19E-05	5.21E-05	1.34E-05	5.51E-05	-3.90E-05	0.000319052	-7.78E-05	0.00019999	1.71E-05	9.98E-05	4.02E-05	0.000147397	8.46E-05	1.71E-05	-1.41E-05	-8.36E-05	-8.76E-06	-6.57E-05	0.00014097	-0.000216739	7.91E-05	-0.0001086	-0.00015041	-0.000124876	2.04E-05
AP5B1	-6.28E-05	-9.01E-05	-5.99E-05	5.46E-05	0.000127138	6.25E-05	-4.25E-05	2.81E-05	1.35E-08	0.00011609	-0.000103424	-1.60E-06	0.000311231	-3.81E-05	-1.32E-05	3.42E-05	-0.000120336	-2.20E-05	2.29E-05	9.70E-05	-3.90E-06	1.18E-05	2.50E-06	8.31E-05	-0.000215785	-5.70E-05	9.51E-05	-0.000181316	2.68E-05	-9.06E-05	3.20E-05
AP5M1	-6.09E-05	-6.86E-05	-3.31E-05	0.000162761	0.000142336	0.000113935	2.53E-06	3.24E-05	3.39E-05	9.93E-05	7.44E-06	9.43E-05	0.00020203	3.93E-05	3.68E-05	5.78E-05	0.0002278	0.000135204	0.000230698	5.51E-05	-5.37E-06	3.07E-05	4.07E-05	-4.00E-05	-0.00034678	-0.000296806	1.86E-05	-0.000344211	-0.000263992	-6.56E-05	7.96E-05
AP5S1	4.27E-05	2.79E-05	0.000119337	0.00015989	7.10E-05	-5.46E-05	1.39E-05	-6.89E-06	6.21E-05	1.92E-06	1.43E-05	-2.05E-06	-0.000184085	2.30E-05	-5.04E-05	3.74E-06	0.000179433	-1.79E-05	3.18E-05	-4.08E-06	1.79E-05	-6.75E-05	-1.45E-05	1.80E-05	-1.20E-05	-7.43E-05	6.51E-05	-3.86E-05	-0.000307297	0.00011269	4.82E-05
AP5Z1	-9.38E-05	-8.62E-05	-6.93E-05	7.81E-05	0.000100328	6.12E-05	-9.65E-07	-1.26E-05	2.22E-05	-0.000115143	3.23E-05	-2.35E-05	5.23E-05	0.00017546	-1.57E-05	-2.83E-05	1.53E-05	-1.20E-05	8.77E-06	2.54E-05	1.65E-06	4.05E-05	3.81E-05	0.000160301	-5.54E-05	-3.74E-05	0.000128959	-0.000175811	-8.41E-05	-0.000117451	-4.82E-05
APAF1	0.000287228	-0.000128087	-0.000176505	-0.000188793	-0.00010359	-2.44E-05	-6.46E-05	-6.16E-05	-4.74E-05	2.51E-06	4.12E-06	-2.09E-05	0.000215985	0.000182203	-8.99E-05	3.31E-05	-8.82E-05	9.66E-05	-7.79E-05	-6.23E-05	-8.32E-06	-4.56E-05	-2.81E-05	0.00012402	5.30E-05	-6.17E-05	-0.000230199	-0.000270906	0.000219441	0.000547885	0.000669997
APBA1	-0.000117667	-6.59E-05	-3.54E-05	0.000259056	0.000170977	-3.22E-05	-2.44E-05	-0.000113281	-4.74E-05	3.43E-05	-0.00015345	9.24E-05	0.000825378	0.000326594	-5.31E-05	-5.30E-05	-2.44E-05	0.000975066	-5.29E-05	-2.53E-05	3.24E-05	-8.75E-05	-1.37E-05	-5.54E-05	-0.00018161	-0.000250332	-0.00013987	-0.000446898	-0.000294978	-0.000195836	-1.43E-05
APBA2	-0.000237077	-0.000192902	-5.65E-05	0.000251118	-0.000104872	-5.00E-05	-2.47E-05	-6.97E-05	-6.85E-05	0.000343762	-0.000273863	0.000338601	0.001716231	0.000632809	-2.74E-05	-3.68E-06	-5.73E-05	0.000561993	-8.64E-05	-6.05E-05	-3.66E-05	-0.000179803	-2.65E-05	-0.000133274	-0.000356316	-0.000550782	-0.000257398	-0.000574822	-0.00056975	8.92E-05	-4.70E-05
APBA3	6.35E-05	8.25E-05	-8.66E-05	-3.99E-05	6.95E-05	-4.66E-05	-1.83E-05	-3.73E-05	-3.83E-05	-8.36E-05	1.96E-05	-3.50E-05	-1.17E-05	6.57E-05	-2.49E-06	1.72E-05	-6.61E-05	-3.08E-05	8.51E-07	1.11E-06	-8.08E-06	-3.02E-05	1.27E-05	1.35E-05	-0.000108595	-2.42E-05	1.10E-05	-6.62E-05	0.000364392	-0.000124305	-2.13E-05
APBB1	-0.000312932	-0.000144684	2.81E-05	0.000163968	0.00017782	4.75E-05	3.91E-05	-1.12E-05	-1.09E-05	0.000501478	-0.000375773	0.001014135	0.000708453	0.000498229	-5.27E-05	9.15E-05	5.81E-05	0.000603194	0.000124646	-2.39E-05	2.97E-05	-0.000200113	-2.23E-05	-0.000100227	-0.000434161	-0.000505773	-0.000266676	-0.000837821	-0.000535827	-1.66E-05	-1.21E-05
APBB2	-0.000221678	-0.000202892	-7.00E-05	-0.000301314	-6.04E-05	-4.57E-05	9.04E-06	-8.11E-05	-5.15E-05	-0.000220809	0.00033335	0.000724628	-0.000246865	0.001558511	-3.22E-05	2.06E-05	2.03E-05	0.000132199	-0.000177464	-9.77E-05	-6.51E-06	-0.000195992	-2.82E-05	0.000519852	0.002133795	-0.000147695	-6.27E-05	-0.000197189	-0.000639498	-1.85E-05	0.000100538
APBB3	-8.41E-05	-2.78E-05	-5.44E-05	1.18E-05	7.91E-05	-1.91E-05	-2.56E-05	-2.08E-05	-1.40E-05	0.00034746	-0.000100158	0.000209037	1.14E-06	-5.08E-05	1.13E-05	0.000112207	9.53E-05	0.000204953	0.000129866	3.54E-05	2.66E-05	-0.000123903	-6.99E-06	-0.000120623	-0.000165184	-0.00014154	-0.000197867	-0.00023268	0.000312842	-8.71E-05	-0.000111438
APC	-0.000383844	-0.000394111	-0.000132098	0.000885757	-0.00019083	0.000306291	-1.19E-05	-0.000328895	-9.11E-05	0.000321118	-0.000803332	0.000293068	0.001264641	0.004088881	-0.000103363	0.000385308	6.09E-05	0.000547539	6.03E-05	-7.68E-05	2.69E-07	-0.000282584	-6.11E-05	1.86E-05	-0.000617479	-0.000889902	-0.000492854	-0.000692937	-0.001247789	-0.000465206	-0.000150119
APC2	-0.000253966	-0.000151355	-4.37E-05	0.000898787	9.51E-05	-6.41E-06	-5.19E-05	-0.000157367	-8.82E-05	0.000721819	-0.000419984	-5.62E-05	0.001675258	0.001148797	-2.67E-05	5.57E-07	-5.12E-05	0.00059706	-8.95E-05	-5.63E-05	-1.62E-07	-0.000137777	-2.51E-05	-0.000141499	-0.000470017	-0.000522378	-0.00021339	-0.000813504	-0.000911537	-0.000217096	-4.61E-05
APCDD1	-0.000270808	-8.82E-05	-4.61E-05	0.000875976	0.003699122	-0.000575275	-2.53E-05	-0.000300094	-0.000315252	-0.000179749	0.000649214	-0.00021055	-0.000237381	-0.000450276	-6.58E-05	-6.17E-05	-0.00043388	-0.00011279	-0.000140606	0.000175512	-1.29E-05	1.89E-05	-2.10E-05	0.000106362	-0.000168603	0.000156847	-0.000713082	-0.000861253	-0.001287643	-0.000226857	7.05E-05
APCDD1L	-4.94E-05	-4.83E-05	-2.20E-05	-3.93E-05	-3.28E-06	-2.39E-05	-2.42E-05	1.45E-05	-3.89E-05	5.89E-05	-0.000206084	-2.99E-05	-7.23E-05	-0.000143251	1.79E-05	-1.48E-05	1.81E-05	-5.58E-05	-3.99E-05	8.28E-05	5.01E-06	-3.04E-05	-9.41E-06	-3.21E-05	-0.000158063	0.000377018	-9.05E-05	-0.000134625	0.000345761	-8.73E-05	-1.30E-05
APCDD1L-AS1	-6.96E-05	-6.53E-05	-1.27E-05	-7.32E-05	2.33E-05	-2.68E-05	-2.95E-05	5.09E-05	-5.37E-05	0.000206706	-0.000197778	-5.57E-05	-4.65E-05	-9.24E-05	-1.44E-05	3.19E-06	0.000181877	-4.02E-05	-3.79E-05	0.000143239	-3.61E-06	-4.60E-05	-9.29E-06	-3.55E-05	-8.68E-05	8.74E-05	-3.59E-05	8.58E-05	0.000377532	-0.000126707	-2.99E-05
APEH	-0.000123747	0.000141171	0.000160356	0.000214895	0.000302376	0.000328825	-1.97E-05	6.83E-05	0.000102472	-4.98E-05	-3.06E-05	2.07E-05	-8.57E-05	0.000318426	0.000278591	-2.73E-05	-0.000117006	4.59E-05	-7.00E-06	0.000113281	1.71E-05	0.000228908	1.23E-05	-5.92E-05	-0.000102046	-0.000196796	-0.000149627	-0.000340095	-0.000516987	-5.61E-06	-7.05E-05
APEX1	6.04E-05	-0.000352177	-2.22E-06	-4.11E-05	-0.000196788	-0.000137941	-8.91E-05	2.97E-05	0.000159611	-1.74E-05	0.000106179	-0.000241099	0.000155681	0.000318133	0.000262948	-4.27E-06	0.000918457	-0.000143605	0.000238189	9.94E-06	-2.21E-06	0.000170313	-4.09E-05	-0.000318254	-0.000422798	-0.000544649	6.18E-05	0.000842127	-0.001145457	-3.00E-05	-0.00039681
APEX2	1.79E-05	0.000123662	0.000163338	2.13E-05	8.82E-05	-2.30E-05	6.18E-06	1.16E-05	2.55E-05	1.43E-05	-2.74E-05	-3.14E-06	-8.29E-05	-2.13E-05	3.62E-05	-4.20E-05	-6.32E-05	-4.94E-05	-7.06E-05	-5.63E-06	7.39E-06	9.12E-05	-4.56E-06	6.78E-05	-0.000254811	-3.54E-05	7.21E-05	-8.73E-05	-0.000181731	0.000407588	-0.000108323
APH1A	-0.000224122	-0.000154121	-1.73E-05	0.000109517	0.000262182	-9.04E-05	-4.76E-05	0.000162475	2.44E-05	-0.00012067	1.80E-05	-0.000136231	-0.0002402	0.000395328	5.82E-05	-2.63E-05	3.50E-05	-0.000159462	-0.000122812	0.000113124	-7.53E-06	9.41E-05	2.01E-06	8.57E-05	0.000264484	0.000127818	-2.90E-05	-0.000322134	0.0001378	6.00E-05	-4.39E-05
APH1B	-0.000154284	-0.0001338	-4.01E-05	0.000139982	0.000201593	0.000102933	0.000106816	2.48E-05	5.38E-05	-5.86E-05	2.56E-05	-0.00011239	6.08E-05	0.000260515	1.49E-05	-3.29E-05	-3.87E-05	-6.14E-05	-8.42E-05	8.37E-05	4.56E-07	-4.26E-06	2.96E-05	0.000328757	0.000240466	3.40E-05	-0.000289996	-0.0003201	0.000408044	-0.000267213	2.86E-05
API5	-4.71E-05	-0.000111867	-8.97E-05	0.000112775	9.39E-05	5.34E-05	-1.39E-05	-1.75E-05	2.09E-06	0.000172198	-6.71E-05	0.000167612	0.000145392	0.000337354	0.000127377	-2.17E-05	0.000450205	9.55E-05	0.000197676	2.50E-05	-1.50E-05	4.41E-05	1.41E-05	9.57E-05	-0.000126305	-0.000351746	-0.00012032	-0.000267181	-5.45E-05	0.000254108	1.47E-05
APIP	-1.34E-05	-6.19E-05	3.49E-05	-8.45E-05	-3.12E-05	-0.000177159	5.70E-05	7.47E-05	8.02E-05	7.36E-06	-0.00024436	0.000104687	6.75E-05	3.38E-05	1.90E-05	-8.28E-06	7.86E-05	-0.000124701	0.000254965	-8.32E-05	1.40E-05	-7.49E-05	-1.68E-05	-0.000181772	1.41E-05	-0.000199424	6.03E-05	-0.000161296	9.75E-05	0.000446616	0.000224901
APITD1	-0.000125535	-9.87E-05	-4.94E-06	0.000119907	0.000351931	7.57E-05	0.000187964	0.000149374	0.000127541	-6.92E-05	-0.000153838	7.33E-05	-0.000130108	-0.000311307	5.77E-05	7.23E-05	-6.80E-05	-1.06E-05	0.000138663	-5.66E-05	-1.49E-06	3.73E-05	1.70E-05	-3.89E-05	-0.00018879	-0.000412967	-6.31E-06	-0.000323857	-0.000244785	0.001995681	0.000199614
APLF	9.15E-05	2.50E-05	6.68E-05	-2.38E-05	-0.00010825	-3.09E-06	-2.10E-05	-3.78E-05	-2.79E-05	-0.000124941	0.000265745	-2.13E-05	-0.000160701	-0.000283832	-2.39E-05	-8.80E-06	8.22E-07	-9.31E-05	7.57E-05	-4.05E-05	6.92E-06	-4.29E-05	-1.13E-05	0.000255577	-3.56E-05	2.72E-05	8.03E-05	0.000181976	8.09E-05	-4.27E-05	2.66E-05
APLN	-0.00010997	-8.18E-05	-1.97E-05	4.85E-05	-0.0001398	2.19E-05	-5.15E-05	-0.000100682	-5.62E-05	-0.000113619	-0.000166811	-5.26E-05	-0.000112432	-0.000140688	-5.00E-05	1.99E-07	-0.000245666	-6.18E-05	-6.85E-05	-1.26E-05	-5.71E-06	-9.97E-05	-2.27E-05	0.012686354	-0.000126827	-0.000218617	-0.000167108	-0.00031902	6.49E-05	9.82E-05	3.42E-05
APLNR	-0.000106571	-4.72E-05	-1.52E-05	0.00093734	-0.000273441	-4.03E-05	-8.41E-06	7.50E-05	1.39E-05	-9.17E-05	0.001587265	-6.27E-05	-0.000117061	-0.000412043	-2.31E-05	-9.92E-07	-0.000184173	1.85E-05	-4.54E-05	-1.31E-05	9.06E-07	-2.04E-05	-3.69E-06	-0.000104784	-0.000127836	-0.000133524	-0.000347461	0.000199823	-0.000437078	-0.000229173	-9.95E-05
APLP1	-0.000419381	-0.000271244	-3.41E-05	0.000108793	6.60E-05	-0.000186353	1.38E-05	-8.44E-05	5.30E-05	0.001334363	-0.000571919	0.001517729	0.001021551	-1.92E-05	-5.96E-05	0.000257914	0.000490022	0.001527593	0.001181344	-4.80E-05	-1.77E-05	-0.000216325	-4.06E-05	-0.000265177	-0.00060426	-0.00086244	-0.000253681	-0.001422816	-0.000516918	3.10E-05	-7.36E-05
APLP2	-0.000780646	-0.000564124	-4.70E-07	0.000727158	0.001496871	-7.93E-05	4.41E-05	0.000932853	0.000569823	-1.44E-05	-0.000812538	0.0007038	-0.000672888	0.00264215	-1.55E-05	0.000333092	0.000659214	0.000603103	-4.18E-05	0.000552352	9.52E-05	0.000294686	0.000463792	0.001762602	-0.000273803	-0.000929445	-0.000561185	-0.002008279	5.04E-05	-0.000284147	0.000116424
APMAP	-0.000343722	-0.00021988	-1.03E-05	9.50E-05	-0.000116681	-0.000146537	-1.83E-06	0.00010312	8.40E-05	0.000143641	6.52E-05	0.000479486	-8.93E-05	0.000836694	-1.06E-05	2.17E-05	0.000267863	5.33E-05	0.000695096	8.09E-05	1.98E-05	9.07E-05	-2.14E-05	3.26E-05	-0.000251071	-0.000341837	-8.99E-05	-0.000782271	-0.000383441	0.000291712	-1.46E-05
APOA1	-5.78E-05	-3.68E-05	4.29E-06	-2.92E-05	-2.94E-05	-5.99E-05	9.47E-06	-2.44E-05	1.37E-06	-3.92E-05	-7.63E-05	-1.00E-05	-9.11E-05	-4.84E-05	-4.04E-06	-2.17E-06	-7.51E-05	-3.51E-05	-3.25E-05	-1.32E-05	1.46E-06	0.000258648	0.002677766	5.44E-05	-7.95E-05	-0.000112028	-6.09E-05	-0.000186503	-7.36E-05	-2.40E-05	-3.72E-06
APOA1BP	-0.000304308	-2.03E-06	0.000134322	0.000221213	0.000102187	-4.11E-06	5.61E-05	0.00018357	0.000296071	-5.10E-05	2.54E-05	0.000249063	-0.000470819	0.000607735	4.66E-05	1.07E-05	0.000118569	-0.000140492	0.000109381	3.89E-05	1.30E-05	8.23E-05	2.20E-05	-3.43E-06	-0.000259634	-0.000287937	0.000333187	-0.000543083	-0.000730861	0.000536821	-5.88E-05
APOA2	-5.92E-05	-3.40E-05	1.00E-05	-2.76E-05	-2.61E-05	-8.03E-05	1.21E-05	-1.57E-05	1.30E-05	-5.47E-05	-5.89E-05	-6.59E-06	-9.13E-05	-8.01E-05	2.52E-05	-3.50E-06	-4.68E-05	-3.00E-05	-3.22E-05	2.53E-06	-1.60E-06	-0.000224012	0.003687922	5.86E-05	-0.000113537	-0.000113092	-5.40E-05	-0.000174852	1.14E-05	-4.80E-06	-4.48E-06
APOA4	-3.43E-05	-2.67E-05	4.03E-06	-1.42E-05	-1.19E-05	-4.39E-05	1.24E-05	-1.86E-05	-6.37E-07	-1.19E-05	-7.07E-05	-1.49E-05	-4.63E-05	-3.01E-05	2.93E-06	-4.51E-06	-4.29E-05	-6.26E-06	-1.83E-05	-4.47E-06	-1.51E-07	0.00012158	0.00109503	6.08E-05	-3.01E-05	-5.48E-05	-2.81E-05	-0.000112152	0.000103333	1.43E-05	-9.50E-06
APOB	-4.28E-05	-4.16E-05	4.78E-06	-2.85E-05	-3.39E-05	-2.30E-05	-3.00E-06	-4.71E-05	2.61E-06	-2.24E-05	-3.48E-05	-1.33E-05	-7.96E-05	-6.85E-05	1.73E-05	-4.61E-06	-6.40E-05	-4.09E-05	-3.16E-05	-1.07E-05	3.70E-06	0.00031823	0.002201287	4.28E-05	-6.37E-05	-8.61E-05	-7.35E-05	-0.000164666	-0.000144266	-3.18E-05	-6.76E-06
APOBEC2	0.001178627	0.005330864	0.00348911	-0.000102152	-0.000174986	-0.000107699	3.72E-06	-1.77E-05	-4.74E-05	-0.000216659	-0.000365642	-0.000115401	-0.000260004	-0.000389969	-7.70E-05	-2.42E-05	-0.000245445	-0.000131005	-0.00011843	-7.02E-05	-6.47E-06	-0.00014741	-1.11E-05	-0.000105291	-0.000369085	-0.000383629	-0.000208087	-0.000568502	0.000108359	-0.000153773	1.11E-05
APOBEC3B	-0.000141496	-7.26E-05	6.20E-05	-2.76E-05	-0.000111697	-8.47E-05	7.54E-05	-3.69E-05	5.71E-06	-0.000142792	-7.85E-05	-4.25E-05	-0.000180412	-0.000232552	-0.000160692	-1.38E-05	-0.00010155	-8.39E-05	-8.06E-05	6.13E-05	6.09E-06	0.000279	-1.85E-06	-1.68E-05	-0.000222152	5.39E-05	0.000187123	-0.00024438	-0.000240194	0.002471056	0.00078146
APOBEC3C	-0.000357712	-0.000141257	-2.37E-05	-0.000202337	-0.000262785	-0.000137446	-3.37E-05	-6.26E-05	-5.34E-05	-0.000150698	0.000455144	-0.00016076	-0.000422232	-0.0005277	2.80E-05	-3.00E-05	-0.000182592	-0.000237137	-0.00020638	1.49E-05	-1.84E-06	0.000298886	-1.84E-05	-0.000110448	-0.000540567	0.001052335	0.000317079	2.14E-05	0.000180897	-0.000458413	-0.000137696
APOBEC3F	-0.000123874	-6.37E-05	4.86E-05	-2.83E-05	-4.37E-05	-4.56E-05	-9.55E-06	2.42E-05	-2.44E-05	9.98E-05	0.00024545	-4.51E-05	-0.000133603	-0.000185387	3.62E-05	-2.45E-05	8.94E-05	-7.53E-05	-6.69E-05	8.62E-05	2.14E-05	0.000198749	-1.76E-05	-7.14E-05	-0.000156943	0.00025081	0.000150769	-0.000144891	-7.04E-05	-0.000130968	-1.60E-05
APOBEC3G	-0.000116913	-0.000100476	-9.34E-06	-7.08E-05	-9.88E-05	-4.05E-05	-6.65E-06	-3.59E-05	-2.81E-05	-3.66E-05	0.000567237	-6.73E-05	-0.000138744	-0.00022792	-1.88E-05	-1.11E-05	-0.000177321	-7.30E-05	-6.65E-05	-1.68E-05	6.12E-07	-3.49E-05	-1.47E-05	-4.27E-05	-0.000270208	0.000551263	5.51E-05	-0.000285877	0.000223717	-0.000151204	-7.47E-05
APOC1	-0.000659185	-0.000136221	-0.000208826	-0.000269329	-0.000364608	-0.000297252	1.97E-05	-0.000120474	1.51E-05	-0.000359667	0.000239386	-0.000136033	-0.000592092	-0.000758674	3.05E-05	-2.60E-05	-0.000625938	-0.000273585	-0.000246221	-0.00016979	-8.68E-06	-0.000236611	-2.39E-05	-0.000250645	-0.000728498	-0.000698703	-0.000343762	0.004784624	-0.000362829	-0.00134134	-0.00059877
APOC3	-6.35E-05	-4.22E-05	6.87E-06	-4.07E-05	-3.75E-05	-5.69E-05	6.97E-06	-3.01E-05	1.52E-05	-4.88E-05	-9.92E-05	-1.34E-05	-0.000102736	-3.21E-05	1.61E-05	-1.04E-05	-8.87E-05	-3.20E-05	-4.01E-05	-2.19E-05	9.19E-06	9.57E-05	0.00358083	4.77E-05	-7.31E-05	-0.000119651	-4.66E-05	-0.000212542	-0.000157405	-3.39E-05	-7.41E-06
APOD	-0.000196757	-0.000136405	-7.13E-05	-0.0001323	-0.000222986	-0.000132052	2.30E-06	8.95E-05	-1.89E-05	-0.000250753	0.004234862	-0.000109406	-0.000309076	-0.000492441	-8.65E-05	-1.57E-05	-0.000345816	-0.000164238	-0.000136608	-8.03E-05	-4.96E-06	-0.000159187	-2.52E-05	-6.23E-05	-0.000527698	0.00054264	0.000229455	-0.000803836	-0.000356805	-0.000436062	-0.000199282
APOE	-0.001341802	-0.000405687	-0.000141078	-0.00017988	-0.000422711	-0.000600757	-3.80E-05	-7.28E-05	3.74E-05	-0.000796225	0.003230503	-0.000331368	-0.001354875	0.002346508	4.73E-05	-5.90E-05	-0.001333153	-0.000545513	-0.00048835	-3.62E-05	-6.51E-06	-0.000497424	0.000143812	-0.000572032	-0.001778903	-4.25E-05	0.000573983	0.003415419	-0.001774226	-0.001603676	-0.000908157
APOL1	-0.000139386	-0.000154274	-6.88E-05	-9.34E-05	-7.44E-05	-3.07E-05	-2.08E-05	-3.66E-05	-7.98E-05	-0.00022872	-5.35E-05	-9.50E-05	-0.000201756	-0.000362867	-3.40E-05	-1.04E-05	-0.00025979	-9.69E-05	-9.59E-05	-5.48E-05	1.34E-05	0.000240185	3.34E-06	-7.60E-05	-0.000420153	0.000809687	0.000635133	-0.000703991	0.000873033	-1.57E-05	-1.45E-05
APOL2	-0.000415354	8.77E-06	0.000245984	9.28E-05	0.000251914	0.000166098	-6.22E-05	0.000139498	-8.86E-05	-8.14E-05	4.71E-05	-0.000159607	-0.000409135	-0.000145026	-5.52E-05	-5.56E-05	-0.000218009	-5.05E-06	-0.000201742	0.00011076	3.68E-05	-4.48E-05	-2.53E-05	0.00057878	-0.000247383	0.00052698	0.000205981	-0.000576538	0.0010805	-0.000471567	-0.00012602
APOL3	-0.000148105	-0.000108603	-5.00E-05	-7.72E-05	-0.000134909	-5.59E-06	-1.77E-05	-6.06E-05	-6.22E-05	-0.000182448	0.000253956	-4.50E-05	-0.000185401	-0.000307622	-6.01E-05	-8.92E-06	-0.00023547	-8.87E-05	-8.43E-05	-7.53E-05	6.03E-07	-0.000115153	-1.23E-05	0.000284634	-0.000394555	0.000745673	0.000508708	-0.000435774	0.000490292	-0.000224577	-3.95E-05
APOL4	-0.000225315	-0.000132208	8.92E-05	-2.45E-05	0.000183393	-7.70E-05	-4.52E-05	0.000181695	-2.08E-05	-0.000140451	0.000704841	-0.000124638	-0.000187688	-0.000392331	-2.40E-05	-4.06E-05	-0.0002678	-4.27E-05	-0.000109794	2.25E-05	4.25E-07	-8.44E-05	-1.17E-05	-8.12E-06	-0.000496017	0.000863275	-0.00054233	7.64E-05	-0.000544473	-0.000321184	-0.000125989
APOL6	-0.000268384	-0.00017046	-5.17E-05	0.000220989	-1.14E-06	-3.33E-05	-1.77E-05	-0.000122652	-0.000114906	-0.000140038	0.000671	-0.000117049	-0.000332719	-0.000290159	-5.65E-05	-4.37E-05	-0.000280795	-6.18E-05	-0.000156803	-3.44E-05	3.13E-05	0.001443973	0.000229077	0.000254591	-0.00053379	0.000773058	0.000180688	-0.000520303	6.19E-06	8.72E-05	-0.000115364
APOLD1	-0.000117791	-7.68E-05	-4.33E-05	-0.000177239	9.14E-06	2.72E-05	-8.42E-05	-1.13E-05	-5.43E-05	4.20E-06	0.000173927	-0.000201852	0.000182022	0.000390066	-0.000264284	-2.59E-05	-0.000133983	-8.17E-05	-8.08E-05	3.63E-05	-1.25E-06	0.000186478	-2.78E-05	0.002588845	0.000160967	-0.000116056	-0.000343999	-0.000590932	-0.000153799	7.42E-05	0.002390055
APOM	-5.67E-05	-8.32E-05	-5.48E-05	0.000177483	-3.00E-06	2.04E-05	6.30E-05	8.75E-05	7.07E-05	-6.66E-05	-0.000175786	-7.92E-05	-5.95E-05	0.000210534	4.68E-05	2.60E-05	-1.42E-05	-3.84E-05	-5.18E-05	1.24E-05	-3.70E-06	0.000122421	0.000193966	-9.85E-05	-0.000194988	-0.000182332	-1.78E-05	-6.89E-05	0.000393936	6.90E-06	0.000112404
APOO	-6.89E-05	-9.20E-06	-2.89E-05	0.000257172	-1.17E-05	-0.000103968	0.000273546	0.000156083	0.000345329	0.000215293	-0.000158202	0.000683609	-8.23E-05	0.000658995	5.70E-05	0.000144062	0.000222406	0.000174963	0.000281461	-1.20E-05	6.52E-05	-8.42E-05	-5.64E-06	-0.000131573	-0.000216651	-0.00052859	4.59E-05	-0.000741539	-0.000688669	0.000616934	5.83E-05
APOOL	-2.23E-05	6.21E-05	2.29E-05	0.000130554	1.97E-05	-8.73E-05	3.05E-05	5.14E-05	7.47E-05	8.94E-05	-0.000140965	0.000108748	-0.000239766	0.000391054	-1.35E-05	2.63E-05	0.000132925	2.71E-05	0.000154118	-5.15E-05	5.22E-06	-0.000105877	-6.82E-06	-2.34E-05	0.000284714	-0.000193011	6.13E-05	3.12E-05	-9.59E-05	-0.000144138	-3.71E-05
APOPT1	-3.01E-05	0.000405481	0.000324501	5.65E-05	-5.01E-05	-9.07E-05	9.22E-07	-2.83E-05	4.32E-05	0.000102689	3.99E-05	0.000317482	-6.34E-06	0.000455964	2.12E-05	2.01E-05	0.000275489	0.000122309	0.000114686	-7.12E-05	1.30E-05	-0.000112323	-1.36E-05	-0.00010445	-2.47E-06	-0.000309412	-1.63E-05	-0.000502527	3.63E-05	7.32E-05	-2.07E-05
APP	-0.000643516	-0.000206291	-8.86E-05	0.000360864	0.001027288	-0.000128411	-3.33E-05	0.000601889	6.74E-05	0.000282548	-0.000304094	0.00104719	0.000867734	0.000676054	-6.37E-05	0.00021427	2.21E-05	0.000815416	0.000114854	0.000610011	1.16E-05	-0.000177045	-6.64E-05	0.000272856	0.00094634	-0.000336471	-0.000645253	-0.001560684	-0.000548066	-0.000455282	-0.000208946
APPBP2	-0.000255649	-0.000171973	-8.87E-05	0.000113049	0.000297701	0.000149796	-5.63E-05	9.42E-06	-2.55E-05	-7.59E-05	-0.000155094	-6.38E-05	0.00010002	0.000829191	-7.90E-05	5.36E-06	0.000201493	0.000120014	5.03E-05	0.00015991	-1.07E-05	-0.000112178	-1.52E-05	-0.000159877	-0.00042282	-1.48E-05	-0.000297163	-0.000226103	-0.000361321	-0.000396855	-0.00015873
APPL1	-1.25E-05	-0.000300521	-0.000296172	2.54E-05	0.000386773	5.99E-05	-0.000128962	-9.72E-05	-9.74E-05	-6.29E-05	-0.000373182	8.26E-05	-8.88E-05	-0.000350354	-9.15E-05	1.06E-05	-0.000160061	-6.34E-05	-0.00018744	-2.82E-05	3.44E-06	-0.000177731	-3.50E-05	-8.26E-05	-0.000134918	0.00028002	-0.000336293	0.000269733	0.000455997	0.00021208	4.82E-05
APPL2	-0.000299542	-0.000199707	-4.69E-05	-2.46E-05	8.63E-05	-7.50E-05	3.69E-05	7.64E-05	-2.90E-05	-0.000116837	-0.000147708	-0.000215555	0.000350283	0.002185938	-6.68E-05	-6.14E-05	5.08E-06	-3.00E-05	-3.51E-05	0.000105931	-1.77E-05	0.000146755	4.79E-05	-0.000166702	-0.000204922	-0.000189476	-6.32E-05	-0.000441683	-0.000408093	-0.000168535	-5.35E-06
APRT	-0.000227104	-0.000217296	2.99E-06	1.65E-05	-3.84E-05	-0.000146853	5.98E-05	0.00037304	0.000287931	-0.000272219	0.000593855	-2.77E-05	-0.000436435	-0.000528006	0.000298251	-1.72E-05	-8.57E-05	-0.00027264	-0.000159678	6.40E-06	2.14E-05	0.000199491	5.93E-05	-8.80E-05	-3.14E-05	-0.000141419	0.000818524	0.000426672	-0.000489707	-0.000435413	-0.000430105
APTX	4.39E-06	3.95E-05	1.46E-05	-4.51E-05	-1.00E-05	-1.38E-05	1.83E-05	-8.96E-06	-1.34E-05	-5.30E-05	-0.000105906	0.000156048	5.92E-05	9.56E-05	0.000104346	3.31E-05	8.23E-05	-7.63E-05	5.46E-05	-9.35E-06	9.68E-06	3.36E-05	-2.49E-05	-2.49E-05	-8.64E-06	-0.000152885	-4.32E-05	-8.19E-05	0.000113836	3.64E-05	-2.37E-05
AQP11	-0.000142495	-7.09E-05	-2.07E-05	7.28E-05	0.000139019	-0.00016236	0.000102347	3.30E-05	0.000105666	9.13E-05	-0.00019241	0.000217853	7.85E-05	0.000428549	-4.19E-05	9.95E-05	0.000222753	8.60E-05	0.000108834	-3.28E-05	2.65E-05	0.000111868	0.000342099	-8.68E-05	-5.49E-05	-0.000177036	-0.000126452	-0.000307476	1.88E-05	-5.87E-05	-6.34E-05
AQP3	0.000514845	3.07E-06	-0.000126297	-9.57E-05	-0.000138023	-9.39E-05	-2.52E-05	-3.65E-05	-3.23E-05	-3.50E-05	1.05E-05	-0.000104623	-0.000181204	-0.000366854	2.68E-05	-2.72E-05	-0.000199512	-8.58E-05	0.000279065	1.20E-07	-2.78E-06	0.000316037	0.000215606	-1.70E-05	-0.000162242	-0.000490818	0.000199482	0.000987836	-3.26E-05	-0.000204687	-0.000224766
AQP4	-0.000220924	-0.000122511	-5.78E-05	0.005443785	-0.001125596	-0.000130891	0.000165486	-0.000178786	4.55E-05	-0.000198365	-0.000459703	-0.000130728	-0.000511943	0.002083086	-0.00012377	-1.71E-05	-0.000715202	-0.000164821	-0.000151491	-0.000149602	1.28E-05	-0.000115852	-1.36E-05	-0.000141303	-0.000449171	-0.000520291	-0.000176629	-0.000834358	-0.001236087	-0.000286786	-4.61E-05
AQP4-AS1	-6.40E-05	-3.10E-05	-6.39E-06	0.000989982	-0.000220387	-2.71E-05	5.84E-05	-6.11E-05	-3.65E-05	-3.30E-05	-0.000119547	-2.97E-05	-2.08E-05	1.58E-05	-1.67E-05	0.000115163	-9.85E-06	7.28E-05	-4.18E-05	1.48E-05	-7.93E-06	-1.82E-05	-2.62E-06	-1.88E-05	-6.54E-05	-0.000107682	-5.29E-05	-0.000185485	-0.00021542	4.53E-06	-2.02E-05
AQR	-3.32E-05	-0.000251694	-0.000165467	4.67E-05	2.49E-06	9.24E-05	2.87E-06	5.42E-05	1.02E-05	0.000108193	-6.88E-05	-0.000146236	0.000191346	0.000188255	0.000195443	4.36E-05	0.000246547	1.58E-05	3.31E-05	-4.52E-05	-6.61E-06	-3.78E-05	-4.90E-06	-1.57E-05	-0.000162484	-0.000165752	-0.000106679	2.67E-05	-9.07E-06	0.000340301	-2.59E-05
AR	-0.000138301	-0.000152223	-5.36E-05	-2.52E-05	0.00062911	-8.24E-05	-2.59E-05	-8.22E-05	-0.000142129	-0.000229972	-0.000584476	-0.000171985	-0.000299122	-5.32E-05	8.45E-05	-2.47E-05	-0.000257582	-0.000158246	-0.000167083	6.18E-05	1.04E-05	-0.000143971	-2.41E-05	0.000131804	-0.000420471	0.001904179	-0.000722182	-0.000650945	-0.000860399	-0.000105169	3.49E-05
ARAF	-8.59E-05	0.000236232	0.000141537	5.84E-05	7.47E-05	1.52E-06	-4.41E-05	0.000104981	5.15E-05	-0.000173668	-6.46E-05	-0.00015495	-0.000160675	0.000213527	3.28E-06	-7.84E-06	-2.78E-05	-0.000129502	-6.21E-05	5.32E-05	-5.58E-06	-8.27E-06	1.50E-05	0.000103789	6.60E-06	6.55E-05	1.77E-05	-6.64E-05	-0.000131322	-1.81E-05	-2.08E-05
ARAP1	-0.000276331	-0.000152427	-3.76E-05	-4.96E-05	-5.03E-05	2.43E-05	0.000101116	-1.10E-05	-3.42E-05	-0.000172352	0.000190158	-0.000120206	-0.00018779	-0.000337744	-7.05E-06	-4.77E-05	-0.000150822	-8.32E-05	-7.25E-05	8.87E-05	-5.31E-06	0.000225773	-2.81E-05	-0.000113572	-0.000311583	0.000805278	-0.000256238	-0.000169498	7.89E-05	-0.00032904	-4.70E-05
ARAP2	-0.000211738	-0.000158073	-5.23E-05	0.000663842	-0.000219492	3.27E-05	-1.27E-05	-0.00014304	-9.51E-05	-0.000223586	-0.000171087	0.000398461	-0.000382425	0.002712544	-6.19E-05	-6.08E-05	-0.000320646	-0.000156913	-0.000123961	-9.07E-05	-4.36E-06	5.52E-05	3.55E-05	0.00016655	-0.000241822	-3.04E-05	0.000214694	-0.00076596	-0.000310215	-4.26E-05	-7.38E-05
ARAP3	-0.000120724	-9.98E-05	-4.24E-05	-8.59E-05	-0.000101185	4.69E-06	-2.45E-05	-6.10E-05	-7.44E-05	0.000156149	0.001166764	-6.52E-05	4.86E-05	-0.000210914	1.45E-05	-3.65E-05	-0.000176863	0.000102741	-9.71E-05	1.51E-05	-2.77E-06	-5.99E-05	2.06E-06	0.000809104	-0.000110095	0.000348804	-0.000158714	-0.000417788	0.000213467	-2.21E-05	-4.77E-05
ARC	-0.000115077	-0.000155067	-6.73E-05	-5.80E-05	-0.00014663	-6.04E-05	-1.92E-05	6.24E-05	-6.82E-05	0.00062966	-0.000374118	-2.51E-05	6.95E-05	0.000585975	-3.60E-05	-3.72E-05	-9.62E-05	6.62E-06	-7.78E-05	0.00010921	-2.68E-05	-0.000136538	-2.08E-05	-3.63E-05	-0.000231953	-0.000158813	-0.000144103	-0.000175712	0.001457289	-8.54E-05	-5.95E-05
ARCN1	-0.000283969	-0.000291462	-7.77E-05	-6.49E-05	5.05E-05	-0.000101517	4.87E-05	-7.95E-07	6.60E-05	1.63E-05	0.000485171	0.000122291	-0.000241181	-0.00017381	-2.42E-05	3.23E-05	-5.93E-05	5.91E-06	-8.61E-06	-0.000106962	3.09E-05	-0.000152236	-6.04E-06	0.000251558	-0.000202569	-3.05E-06	0.000461646	-5.54E-05	0.00057113	-0.000201205	-0.000119204
AREL1	1.42E-06	-0.000142002	-6.08E-05	0.000137478	5.77E-05	0.000175756	-4.87E-05	-2.34E-05	-6.98E-05	5.89E-06	-0.000109074	0.000235042	0.00052987	-2.07E-05	3.53E-05	1.62E-05	-5.43E-05	0.000130023	2.73E-05	0.000131017	2.09E-05	-9.87E-05	1.08E-06	4.61E-05	-0.000293808	-0.000176171	-6.22E-05	-0.000141164	-0.000325755	6.95E-05	-5.29E-05
ARF1	-2.61E-05	-0.000153328	0.000109065	-0.000267414	-0.00021775	-0.00044337	5.75E-05	8.81E-05	0.000198538	0.000293382	0.000518452	0.000674414	-0.000577244	-0.00048036	-1.20E-05	0.000114211	0.000214627	4.85E-05	0.000216271	-0.000169382	1.31E-05	-4.79E-05	6.63E-05	-2.49E-05	4.62E-05	-0.000376704	0.001010173	-0.000458969	0.001050277	-0.00037096	2.67E-05
ARF3	-0.000373046	-0.00016549	-4.33E-05	0.000637583	0.000366314	-2.27E-05	5.18E-05	7.12E-06	8.70E-06	6.33E-05	8.75E-05	0.001257398	0.00047053	0.000409338	0.000113889	0.000147967	-0.000217179	0.000362776	-4.47E-05	3.36E-05	5.33E-05	0.00012628	9.97E-06	0.000167781	-0.000353492	-0.000393983	2.34E-05	-0.000734866	-0.001043966	-0.000311795	-4.50E-05
ARF4	-0.00051574	-0.000364954	0.000125189	-0.000266937	-0.000197911	-0.000303219	-2.16E-05	3.48E-05	9.31E-05	-0.000233069	0.000511568	0.000318014	-0.000583496	0.000285949	-7.90E-05	-3.17E-05	0.000150609	-0.000235309	-0.000269865	-0.000141525	-1.78E-05	-5.55E-05	6.31E-06	-0.000150153	0.000142061	-3.67E-05	0.001332372	-0.000774105	0.002247544	-0.000413945	-0.000131067
ARF5	-0.000106338	1.02E-05	-9.00E-05	9.29E-05	-5.19E-05	-0.000158356	4.54E-05	0.000196849	9.26E-05	0.00019222	0.000136583	0.000307064	0.000218623	-4.18E-05	2.06E-05	7.81E-05	-5.17E-05	-5.03E-05	-3.06E-05	-7.23E-05	-1.90E-06	8.03E-05	-1.12E-05	-0.000118147	-7.64E-05	-0.000202991	0.000137722	9.68E-06	-0.000236916	-0.000101359	-6.29E-06
ARF6	0.000331141	-0.000158111	-0.000160367	3.82E-05	-9.78E-05	-9.93E-05	1.46E-06	-1.37E-05	-5.12E-05	0.000137481	-3.72E-05	-0.000149381	-0.000302978	-0.000471477	-9.20E-05	-1.46E-06	-0.000205455	-8.92E-05	-4.47E-05	-5.83E-05	-1.24E-05	0.000203872	2.26E-05	-0.00014003	0.000401073	0.00023705	0.000177809	9.21E-05	0.000559743	0.000814374	0.000106426
ARFGAP1	0.000111684	-0.000144808	-0.0001513	-4.36E-05	0.000202301	0.000208045	-5.46E-05	-0.000251841	-0.000120613	-0.000243025	0.00011153	-0.000194266	-6.17E-05	-0.000229992	4.80E-05	-2.93E-05	-0.000352197	-1.01E-05	-0.000163519	3.58E-05	-9.99E-06	6.28E-05	-1.19E-05	0.000124582	-0.00031911	0.000642094	-0.000462306	-9.76E-05	0.00034834	-0.000461655	-0.000175953
ARFGAP2	8.45E-05	0.000251613	4.49E-05	-3.31E-06	-7.82E-05	3.82E-05	-3.67E-05	-3.70E-05	4.69E-05	-4.91E-05	-0.000135812	0.000323043	-4.52E-05	0.000322708	-1.68E-05	4.35E-06	8.06E-05	0.000106107	0.000169285	2.36E-05	5.82E-06	-6.55E-05	-7.56E-06	1.44E-05	-0.000328742	-0.000239288	-0.000132307	-9.78E-05	-0.000392731	-0.000136403	-3.72E-06
ARFGAP3	-0.00030592	-0.000258045	-3.90E-05	5.73E-05	0.000834495	2.70E-06	2.13E-05	0.000154319	2.64E-05	-0.000194994	0.0001519	-7.76E-06	-0.000214841	-0.000506576	-0.000190559	-4.64E-06	1.32E-05	-2.38E-05	-2.83E-06	-2.14E-05	-3.24E-05	-0.000187254	0.000106902	-0.000135616	0.000526772	-0.000161764	0.000906701	-0.00067934	0.000940927	2.38E-05	0.000141381
ARFGEF1	6.02E-05	-0.000231439	-7.44E-05	-4.40E-05	-3.49E-05	0.000173456	-6.13E-05	-8.40E-05	-3.05E-05	0.000235243	-0.000108425	0.000220803	0.000397457	-9.03E-05	0.000164641	-3.68E-05	0.001285869	2.94E-05	0.000498589	2.18E-05	-1.40E-07	7.86E-05	-1.78E-06	0.000476664	-2.61E-05	-0.000221633	-0.000164788	-0.000340555	-0.000158927	-0.000261513	-5.29E-05
ARFGEF2	-0.0001567	-0.000136982	-0.00011354	9.17E-06	4.76E-05	0.000204846	-6.73E-05	-8.22E-05	-2.07E-05	2.33E-06	0.000141398	-3.30E-05	3.11E-05	-0.000276184	-1.48E-05	2.07E-05	4.03E-05	0.000210478	7.23E-05	0.000185228	1.13E-05	8.13E-05	3.69E-05	0.00041718	0.000345392	-0.000150386	0.000156102	-0.00017385	0.000710547	-0.000131579	-9.42E-05
ARFIP1	-6.62E-05	-0.00019153	-0.000103061	8.33E-05	8.36E-05	2.77E-05	3.02E-05	6.09E-05	8.45E-06	-7.89E-05	0.000618608	-7.94E-05	-0.000266384	0.000596895	4.24E-05	-1.25E-05	-3.06E-05	-6.36E-05	8.10E-05	-2.52E-05	5.24E-06	0.000152244	-1.10E-05	-9.59E-05	-0.000343788	-4.77E-05	0.000315662	-0.00036821	-0.000381682	-6.44E-05	4.78E-05
ARFIP2	-0.000167318	-0.000102723	-1.14E-05	4.36E-06	8.46E-05	5.08E-05	6.78E-05	7.50E-05	-1.04E-05	-0.000106505	-0.000224558	8.15E-05	-2.07E-05	-2.68E-05	-4.74E-05	1.11E-05	0.000119848	6.54E-05	4.96E-05	-3.55E-05	-1.50E-06	-3.15E-05	1.78E-05	-6.80E-05	-9.43E-05	-1.59E-05	0.000103496	-0.000179574	0.000334781	-6.26E-05	-5.82E-05
ARFRP1	-4.10E-06	0.000307414	5.71E-05	5.44E-05	0.000163459	8.21E-05	-1.71E-05	-9.09E-06	-6.51E-06	9.57E-05	0.000122732	0.000107946	3.01E-05	0.000221762	1.64E-05	1.89E-05	-5.24E-05	1.44E-05	9.79E-06	7.86E-05	1.29E-05	-9.66E-05	-2.52E-05	0.000372316	8.84E-05	-0.00010932	-2.21E-05	-0.000556454	-0.000114526	-0.000165453	4.54E-05
ARG2	-9.03E-05	0.000155967	-8.53E-05	-0.000169686	-1.32E-06	-0.000106682	-1.29E-05	-7.45E-05	-3.58E-05	0.000267713	-0.000281798	0.001434464	0.000407592	-0.000206187	7.67E-05	0.000225577	-6.08E-05	0.000291675	0.000332487	-8.04E-05	0.000105309	-8.31E-05	-1.09E-05	-0.000144448	-0.000318176	-0.000496434	-7.12E-05	-0.000650005	0.000968248	-4.86E-05	-2.43E-05
ARGLU1	-0.000235362	-0.000459201	-0.000398783	-0.000164679	0.00034017	-0.000212494	-3.90E-05	-9.63E-05	-0.000110099	0.000777221	0.000379174	-0.000125116	0.000359801	6.68E-05	-7.90E-05	3.88E-05	0.000636988	1.44E-05	4.83E-05	-0.000153396	-6.34E-05	-0.000366834	-5.91E-05	0.000416137	-0.000340426	-0.000192539	-5.00E-05	0.000199557	-0.000706092	0.000967063	-0.000167976
ARHGAP1	-0.000180544	-6.53E-05	-6.39E-05	0.000166394	0.000132854	7.35E-05	-5.11E-05	-7.76E-05	-2.23E-05	-0.000117336	0.000840236	-6.26E-05	-3.46E-05	-0.000144394	1.82E-05	-3.40E-05	-0.000188624	-8.98E-06	-9.67E-05	2.45E-05	5.15E-07	3.18E-06	-1.59E-05	0.00023325	-9.37E-05	4.01E-05	6.63E-05	-8.96E-05	-4.62E-05	-0.000208041	-0.000229498
ARHGAP10	0.000897949	0.000343535	-0.000410905	-0.000184097	-0.00019829	-0.000123872	-1.49E-05	-0.000145505	-8.48E-05	-0.000311478	0.001113445	-0.000190396	-0.000459362	-0.000823132	-8.61E-05	-7.18E-05	-0.000289664	-9.71E-05	-0.000164524	-5.01E-05	4.08E-06	-0.000180476	-1.61E-05	-0.000112687	-0.000319012	-9.45E-05	0.000253255	0.000848328	-0.000259858	0.00064334	-0.00010789
ARHGAP11A	-0.000198516	-0.000111522	-5.51E-05	-0.000208262	-9.30E-05	-7.29E-05	-8.08E-05	-0.000140672	-1.00E-04	-7.07E-05	-0.000388736	-0.000171693	-1.04E-05	0.000189317	-0.000714046	1.52E-06	-0.000235587	-0.000139369	-0.000122209	-0.000237295	2.05E-06	-1.26E-05	-1.03E-05	-0.000101906	-0.000178979	-0.000312566	-0.000252137	-0.000626918	-0.000491002	0.002052295	0.006766901
ARHGAP11B	-0.000100749	-8.20E-05	-3.63E-05	-0.000138646	-7.75E-05	1.92E-05	-7.73E-05	-7.89E-05	-7.26E-05	-4.66E-05	-0.000235189	-0.000125311	2.68E-05	0.000270433	-0.00033259	-2.93E-05	-5.31E-05	-6.40E-05	-6.38E-05	-9.53E-05	-2.62E-06	-2.41E-05	-1.25E-05	-0.000119476	-0.00012586	-0.000157448	-0.000212686	-0.000377999	-0.000223267	0.001211261	0.003469562
ARHGAP12	5.65E-05	-0.000207067	-0.000142582	0.000634712	0.000380788	-9.25E-05	-3.39E-05	-8.01E-05	-1.32E-05	0.000210843	-0.000113439	-0.000126303	-0.000416067	0.000904071	2.85E-05	6.14E-05	0.000207779	0.000266836	0.000339092	-3.63E-05	-1.72E-05	-6.13E-05	5.60E-05	-7.95E-05	-0.000462032	-0.000315605	-0.000220534	9.91E-05	4.91E-05	-0.000584421	-0.000178605
ARHGAP15	-0.000155592	-7.60E-05	-4.70E-05	-4.75E-05	-0.000101638	2.65E-05	-1.84E-05	-6.83E-05	5.22E-06	-5.82E-05	0.000943805	-4.26E-05	-0.000125775	-0.000343551	-3.44E-05	-5.69E-06	0.000493418	-8.87E-05	-6.20E-05	-8.94E-05	3.12E-06	-7.14E-05	-8.81E-06	-0.000104787	-0.000111309	-0.000392646	-0.000284543	0.000826033	-0.000372826	0.000171689	7.90E-05
ARHGAP17	-0.000192066	-0.000165236	-4.26E-05	-8.09E-05	0.000145492	9.50E-05	-2.98E-05	-2.85E-05	-8.26E-05	-5.87E-06	0.000144907	-0.000129329	4.79E-05	0.000278899	9.14E-06	-7.81E-06	-0.000105705	-5.93E-05	-5.52E-05	0.000140786	-6.56E-06	0.000148489	5.36E-05	0.00039797	-0.000109635	6.09E-06	2.89E-05	2.69E-05	-0.000235328	-9.50E-05	7.66E-07
ARHGAP18	-0.000418009	-0.000251799	-0.000101721	-0.000204144	-0.000291008	-7.17E-05	0.000333693	-9.15E-05	-5.06E-05	-0.000315246	0.000546714	-0.000115253	-0.000354619	-0.000388213	-9.21E-05	-6.55E-05	-0.000254645	-9.63E-05	-1.51E-05	-0.000118699	3.86E-07	0.001164247	7.87E-05	0.003479213	-0.000788558	-0.000171474	-7.47E-05	0.001026342	-0.000520678	-6.52E-05	-0.000154819
ARHGAP19	1.99E-05	-9.33E-05	2.19E-05	-3.13E-05	-2.70E-05	-2.58E-05	-2.70E-05	-1.03E-05	-5.24E-05	-4.36E-05	8.64E-05	-7.56E-05	-8.74E-06	0.000192848	-5.01E-05	-4.07E-05	-2.58E-05	-5.42E-05	-3.27E-05	-6.61E-05	3.34E-06	-1.98E-05	8.08E-06	6.07E-05	-0.000270488	-1.56E-05	-0.000290446	-0.000127575	7.08E-05	0.000657219	0.000923459
ARHGAP20	-0.000221412	7.03E-06	-3.79E-06	4.81E-05	-0.000129988	-4.25E-05	-1.34E-05	4.96E-05	-8.89E-05	-0.000275658	-0.000111054	0.001782894	-0.000360547	-0.000236268	-4.74E-05	-2.01E-05	-3.65E-05	-0.000196662	-3.10E-05	0.000338249	-8.32E-06	-0.000101132	-2.00E-05	-0.000108604	-0.000188598	5.11E-05	-0.000232283	-0.000185005	-3.15E-05	-3.12E-05	-0.000151025
ARHGAP21	-0.000501357	-0.000410765	-0.000158847	8.19E-05	0.000400579	-9.03E-05	-5.03E-05	-0.000396814	-0.000249949	3.47E-05	-0.000520457	-0.000165557	0.002271114	0.0025693	-0.000143186	-5.30E-07	-8.72E-05	1.89E-05	-0.00023994	-0.000144137	-4.97E-05	-0.000255181	-4.56E-05	0.000189048	-0.000218006	0.000350111	-0.000700403	-0.001128868	-0.000595774	7.44E-05	0.00028045
ARHGAP22	-6.58E-05	-5.52E-05	-2.56E-05	-2.00E-05	8.04E-05	7.32E-05	-6.06E-06	8.79E-05	1.19E-05	0.00051228	1.92E-05	-2.31E-05	-5.26E-05	-0.000141216	7.04E-05	0.000105311	-5.99E-05	5.45E-05	-3.11E-05	5.73E-05	0.000393989	-6.80E-05	-9.89E-06	-4.03E-05	-0.00015408	-0.000118133	-0.00013312	-0.000161861	0.000212079	0.000104685	0.000198024
ARHGAP23	0.000419042	-0.000166402	-0.000130329	-7.89E-05	-0.000192973	-3.32E-05	-2.14E-05	-9.86E-05	-6.11E-05	0.000129834	1.75E-07	0.000263689	0.000380275	-4.12E-05	-3.02E-05	2.14E-06	-0.000140125	0.000166059	-0.000119197	-5.04E-05	-1.26E-05	-0.000182542	-2.64E-05	0.000986024	0.000587759	-6.18E-06	-4.10E-05	-0.000139684	-4.66E-05	-8.21E-05	-4.35E-05
ARHGAP24	6.27E-05	8.96E-05	8.71E-05	-0.000241415	-0.000194765	-0.000112858	-4.06E-05	-0.000207617	-6.42E-05	-0.00032095	0.001255118	-0.000205426	-0.00048086	-0.000845856	-0.000120178	3.74E-05	-0.000361201	-9.67E-06	-0.000140873	-7.81E-05	-9.33E-06	-0.00021027	-3.13E-05	-1.29E-05	-0.00076758	0.00028859	0.000737347	0.001024331	-0.00052871	-0.000716609	5.24E-06
ARHGAP26	-0.000275082	-0.000156053	-8.46E-05	0.000244653	0.000231503	-0.00012104	1.39E-05	-0.000123926	-0.000134307	0.001320969	0.000974313	0.000363351	-0.000273011	-0.000403179	-8.70E-05	9.06E-05	7.58E-05	0.000261192	-0.000179004	-0.000103801	1.07E-05	0.00060444	2.69E-05	0.000649201	-0.000626128	0.000246782	-0.000203729	-0.000429039	-0.000179966	-7.17E-05	1.21E-05
ARHGAP27	-7.58E-05	-6.81E-05	-3.37E-05	-3.52E-05	-4.57E-05	5.36E-05	-5.01E-05	-5.10E-05	-3.36E-05	5.07E-05	-0.000117709	-8.33E-05	8.04E-05	-4.42E-05	5.70E-05	5.82E-05	-0.000139031	-4.54E-05	-3.08E-05	0.000104062	-5.94E-06	0.001874305	0.000312682	0.001006053	-0.000157349	1.60E-05	-0.00010343	-0.00023305	0.000175813	-1.23E-05	1.07E-06
ARHGAP28	-0.000184049	-0.000131929	-0.000148379	-0.000234248	-0.000181382	-0.000104207	-7.93E-05	-2.79E-05	-8.09E-05	-0.000248882	0.000134191	-0.000225972	-0.000221121	-0.00059133	-3.90E-05	-3.27E-05	-0.000239665	-0.000111724	-0.000185371	0.000196195	1.89E-06	-0.000229853	-2.52E-05	0.000297481	-0.000605479	0.000333972	-0.000279647	0.001485705	-0.000536412	-2.67E-05	-0.000128138
ARHGAP29	-0.000111324	-0.000329428	-0.000168331	-0.000140182	-2.39E-05	9.89E-05	-5.48E-05	0.000537412	-9.91E-05	-7.48E-05	0.001146335	-0.000185234	-0.00044487	-0.00077422	-8.67E-05	7.58E-06	-6.25E-05	-0.000207918	-8.13E-05	8.79E-05	3.61E-06	-0.000275785	-4.62E-05	0.005745171	-0.000427517	-0.000547204	-0.000743787	0.001767698	-0.000426268	-0.000443839	-0.000136083
ARHGAP31	7.92E-05	-0.00020561	-5.73E-05	0.00021745	5.84E-06	-4.88E-05	3.69E-06	-7.63E-05	-5.78E-05	-0.000185885	0.001094633	-2.83E-05	-0.000194379	0.000317724	-5.06E-05	-2.93E-05	-0.000266192	-0.000149841	-0.000115953	-3.95E-05	2.35E-06	-0.000115426	-2.16E-05	0.000499869	-5.69E-05	-6.32E-05	-5.23E-05	0.000366129	-0.000400302	-0.000476637	-4.90E-05
ARHGAP32	-0.00028112	-0.000219014	-8.68E-05	0.000123163	6.46E-05	-1.82E-05	-1.76E-05	-8.40E-05	-0.000103333	-0.000210943	0.00013618	4.08E-05	0.00061202	0.000236024	-1.73E-05	1.46E-05	0.000233531	0.000138859	-0.000103922	1.02E-05	-2.31E-05	6.72E-05	-2.63E-05	-0.000178226	-9.39E-05	-0.000104248	-0.000417323	0.000552718	-0.000369616	-0.00034443	-0.000141214
ARHGAP33	-0.000235262	-0.000121876	-1.13E-06	-3.94E-05	1.14E-05	-7.18E-05	-1.88E-08	-5.52E-05	-8.86E-05	8.17E-05	-0.000373425	0.000432707	0.001512209	0.000109236	-0.000102889	9.83E-06	4.89E-05	0.000306023	4.88E-06	-4.67E-05	-2.92E-05	-0.00015121	-2.09E-05	-0.000104423	-0.000406842	-0.000286641	-0.000261238	-0.000681608	-0.000403938	0.000737648	0.000557977
ARHGAP35	-0.000279264	-0.000291486	-0.000143858	0.000111714	0.000345159	0.000190929	-5.88E-05	-0.000218372	-0.00011686	0.00028099	-2.24E-05	2.07E-05	0.001234715	0.000615672	1.65E-06	7.81E-05	-0.000272936	0.000500988	-0.000131203	4.07E-05	4.27E-06	0.000317637	3.14E-05	0.000136706	-0.000236032	-0.000274587	-0.000422655	-0.000613198	-0.000294248	2.33E-05	9.68E-05
ARHGAP36	-0.00028023	0.002405287	-0.000193518	-4.04E-05	-3.66E-05	-4.43E-05	1.11E-05	-5.94E-05	-1.06E-05	0.002623799	-6.56E-05	-2.25E-05	-0.000150802	-0.000149925	-3.03E-05	-3.12E-05	-0.000140578	-1.92E-05	-5.69E-05	-1.73E-05	-1.63E-05	-4.93E-05	-5.31E-06	1.37E-05	-0.000139968	-0.000151398	-5.66E-05	-0.000186384	-0.000429524	-0.000115249	1.65E-05
ARHGAP39	0.000208328	-0.00011109	-0.000134749	0.000165723	0.000344569	0.000194537	0.000258439	7.13E-05	-1.74E-05	-7.20E-05	-0.00016138	0.000143462	0.000176692	0.000215787	1.63E-06	3.65E-05	-1.25E-05	-7.20E-06	4.66E-05	6.60E-06	5.30E-06	4.56E-06	-1.95E-05	5.27E-05	-0.000171768	-0.000357146	-0.000129766	-0.000283201	-0.00030591	-0.000137106	-3.55E-05
ARHGAP4	-5.67E-05	-2.62E-05	-4.22E-05	3.93E-06	6.45E-05	1.10E-05	3.22E-05	-2.41E-05	-8.60E-05	0.000156035	-9.48E-05	-5.93E-05	-1.97E-05	-6.64E-05	3.40E-05	2.63E-05	2.23E-05	-2.14E-05	-2.30E-05	6.55E-05	-1.88E-06	4.57E-05	-2.14E-06	7.75E-05	-0.00014462	-4.55E-05	-0.000162836	0.000125343	0.000190825	-2.37E-05	3.49E-05
ARHGAP42	-8.30E-05	5.12E-05	-3.11E-05	-2.10E-05	-1.77E-05	-6.25E-05	9.15E-06	-3.07E-05	7.91E-06	-0.0002026	0.001480206	-0.000215129	-0.000352961	0.000100716	5.23E-05	-3.85E-06	3.33E-05	-0.000180696	0.000164665	2.13E-05	-4.62E-06	-0.000137332	1.91E-06	-0.000147405	-0.000425109	-3.46E-05	0.000153286	0.000280303	-0.000324803	2.20E-06	-0.000151355
ARHGAP44	-0.000106633	-9.76E-05	-1.92E-05	-9.79E-05	-4.36E-05	0.000106868	4.52E-05	-1.39E-06	-9.91E-06	-8.60E-05	4.15E-05	0.000620054	0.000233344	-0.000251404	4.99E-05	0.000104929	3.53E-05	0.000348321	-4.04E-06	2.20E-05	-1.32E-05	-3.12E-05	-1.53E-05	-8.54E-05	-8.97E-05	0.00011468	-0.000195056	-0.000444186	-0.000230721	-8.75E-05	-1.17E-05
ARHGAP5	-0.000414155	-0.000457323	-0.000245732	0.000545758	0.001199733	0.000441331	-6.53E-05	-0.000298808	-0.000362403	-0.00034237	-0.000575704	-0.00049179	0.000101623	0.002550311	-6.27E-05	-6.78E-05	-0.000109369	0.000319257	-3.52E-05	0.000102792	-2.01E-05	-4.34E-05	-5.66E-05	0.000278415	0.000203075	-0.000538479	-0.000484831	-0.000485483	0.00051501	-0.000389977	-8.94E-05
ARHGAP5-AS1	-6.28E-05	-5.93E-05	7.47E-05	0.000140713	0.000274211	-6.42E-05	-2.09E-05	6.45E-05	6.11E-06	-0.000141402	-0.000145825	1.29E-05	-0.000163769	0.000632408	-2.94E-05	9.07E-06	0.000128784	-3.65E-05	-9.93E-06	2.85E-05	-5.35E-06	-3.50E-05	-8.59E-07	3.69E-05	7.04E-05	-0.000221218	5.80E-05	-0.000135902	-3.48E-05	-8.26E-05	9.60E-06
ARHGAP6	-0.000257568	-0.000106621	-0.000121792	-0.000128725	0.000294867	-5.74E-05	1.31E-05	-9.53E-05	-3.02E-05	-0.000293819	0.00152272	-0.000118736	-0.000381606	-0.000619428	-5.81E-05	1.44E-06	-0.00038897	-0.000188665	-0.000179133	-4.18E-05	1.85E-05	-0.00018301	-2.24E-05	0.000336713	-0.000241944	-0.000144345	-0.00034729	0.00127017	-0.000290113	-0.000490242	-0.000186442
ARHGAP8	4.41E-05	-4.55E-05	-5.83E-05	2.23E-05	0.000179173	3.97E-06	-1.10E-06	5.09E-06	-3.61E-05	-5.90E-05	1.44E-05	5.01E-05	-2.49E-05	-0.00013137	7.37E-05	7.51E-05	-0.000129886	0.000143997	-6.05E-05	3.34E-05	-3.37E-06	0.000440059	-2.83E-05	-3.81E-05	-8.85E-05	5.49E-05	-0.000170218	-0.00015145	9.57E-05	-8.33E-05	-5.35E-05
ARHGAP9	0.002208856	-0.000469086	-0.00056958	-5.58E-05	-6.82E-05	-1.80E-05	-3.39E-05	-5.31E-05	-4.61E-06	4.90E-05	-4.53E-05	3.15E-06	-4.09E-05	-0.00023177	9.60E-07	1.27E-05	-9.14E-06	-4.92E-05	-1.13E-05	-4.75E-05	4.96E-06	-5.59E-05	-8.13E-06	-6.23E-05	-0.000223125	-0.000212372	1.49E-05	-4.55E-05	6.42E-05	-0.000112532	-9.00E-06
ARHGDIA	-0.000143952	-1.02E-05	-4.07E-05	-5.90E-05	-9.88E-05	-8.27E-05	-3.61E-05	-4.92E-05	-1.94E-05	0.000350609	0.000869414	0.000351561	4.12E-05	0.000369918	8.05E-05	-4.64E-05	-0.000205105	-8.60E-05	-0.000291826	-3.57E-05	4.03E-05	-6.97E-05	1.48E-05	0.000715877	-0.000153031	-0.000357884	0.000444445	-0.000357098	0.000187961	0.000461591	-0.00014461
ARHGDIB	-0.000153593	-9.58E-05	-3.78E-05	-0.000146669	-0.000169681	-7.70E-05	3.25E-06	-0.000183927	-1.80E-05	-0.000190091	0.006483363	-7.65E-05	-0.000206682	-0.000367231	-6.37E-05	-1.77E-05	-0.000323405	-0.000121503	-0.000101562	-5.49E-05	-5.98E-06	-3.92E-05	-1.87E-05	0.003604509	-0.00026057	-0.000622571	-0.000477226	-0.000827573	2.95E-05	2.30E-05	7.45E-05
ARHGDIG	-0.000135616	-8.17E-05	-7.63E-07	0.000120894	0.000158165	-3.03E-05	1.07E-05	-6.10E-05	-5.02E-05	0.000818177	-0.000245702	0.000882782	0.000298452	0.00014011	-2.55E-05	0.000173078	-0.000140193	0.000389234	0.000161733	1.92E-05	9.81E-05	-9.03E-05	-1.48E-05	-7.68E-05	-0.000221109	-0.000345254	-7.91E-05	-0.000465644	-0.000157232	-0.000124012	-2.07E-05
ARHGEF1	-0.00010589	-0.000128558	-4.93E-05	6.72E-05	0.000212267	5.89E-05	-1.90E-05	-0.000105847	-9.00E-05	0.000246458	0.000439791	-0.000141365	4.53E-05	0.000122716	-1.72E-06	3.57E-05	-6.43E-05	-3.36E-05	3.89E-05	2.89E-05	-7.28E-06	-6.15E-05	-1.96E-05	0.000211346	5.50E-05	-4.25E-05	-0.000119164	-5.98E-05	-0.000185642	-1.13E-05	-0.000102008
ARHGEF10	-0.000232786	-0.000282091	-0.000136646	0.000246861	0.000184841	0.000196017	-7.95E-05	-4.65E-05	-0.000145363	-0.000191994	-8.11E-05	-0.000234018	-0.000183275	1.66E-05	5.65E-05	-1.81E-05	5.71E-05	-0.000162813	-0.000195752	6.43E-05	-2.71E-06	-0.000277099	-4.30E-05	0.000849414	0.000164083	-5.10E-06	0.000145045	6.19E-05	0.000630489	0.000553567	-0.00014014
ARHGEF10L	-0.000190922	-6.46E-05	-2.54E-05	0.000309713	0.000136306	4.45E-05	-2.56E-05	-0.000108153	-7.72E-05	0.000559103	-0.000123809	-0.000174518	9.40E-05	8.05E-05	0.0001103	-5.80E-05	-5.17E-05	0.000362971	5.41E-05	4.01E-06	-1.33E-05	0.00066102	0.000111366	-2.55E-05	-0.000151636	-2.43E-05	-0.000120156	-0.000114638	-0.00033586	-0.000275789	-3.24E-05
ARHGEF11	-0.000105625	-0.000138849	-8.77E-05	-2.09E-05	-2.79E-05	4.65E-05	-1.99E-05	2.51E-05	-3.28E-05	0.000349927	-6.39E-05	8.33E-05	0.000137351	-2.60E-05	7.77E-06	7.02E-05	8.08E-05	9.88E-05	0.000302833	4.79E-05	-1.31E-05	6.85E-05	-2.37E-06	-5.21E-05	0.000131312	-2.86E-05	-5.30E-05	-7.78E-06	-0.000343139	-9.71E-05	-2.31E-05
ARHGEF12	-0.00019726	-0.000322444	-0.000194689	2.80E-05	0.000370709	0.000115079	-7.94E-05	-4.09E-05	-9.24E-05	-8.60E-05	0.000320322	0.000431027	0.000654844	0.000253163	-0.000109854	0.000163087	0.00081859	0.000599668	8.23E-05	0.000140942	-1.09E-05	-0.000233721	-5.25E-07	0.000594251	-0.000456595	-0.000583505	-0.000101811	-0.000243874	-0.000552391	-0.000281522	2.09E-05
ARHGEF16	-6.41E-05	3.12E-05	4.67E-06	-6.68E-05	4.75E-05	5.75E-05	-3.78E-06	7.00E-06	-2.41E-05	3.38E-05	-4.57E-05	-6.81E-06	-5.61E-05	-0.000125657	0.000272615	-9.83E-06	-9.45E-05	9.34E-05	-4.12E-05	-6.16E-06	-1.06E-05	0.001095447	0.000209558	3.98E-05	-0.000103278	-0.000151236	-3.06E-05	-0.000169002	0.000238801	0.000185819	6.23E-06
ARHGEF17	8.78E-05	-6.42E-05	9.13E-06	0.000185681	0.000179122	4.46E-05	1.36E-05	1.14E-05	-2.83E-05	-7.86E-05	0.00123102	-0.000221391	-5.68E-05	0.000260733	-6.34E-05	-6.87E-06	-0.000185992	-8.04E-05	-0.000124284	7.77E-05	7.41E-06	-1.66E-05	-6.07E-06	0.000143998	0.000266555	-2.11E-05	-0.000458263	-0.000202158	-0.000142424	-0.000133829	-4.43E-05
ARHGEF18	-7.40E-05	-9.25E-05	-2.90E-05	7.11E-05	8.74E-05	0.000117824	2.08E-05	-2.41E-05	-1.85E-05	-5.05E-05	-7.52E-06	-8.08E-05	0.000185053	0.000127494	0.000125946	-4.89E-05	9.66E-05	0.000107019	-2.26E-05	2.06E-05	2.60E-06	0.000228233	1.60E-05	0.000171024	-0.000233016	-0.000177498	-9.66E-05	-4.96E-05	-0.000115057	-1.47E-05	1.78E-05
ARHGEF19	-0.000123006	-8.43E-05	-1.64E-05	-6.53E-05	-3.67E-05	-4.52E-05	-1.61E-05	-1.50E-05	-1.61E-05	-1.58E-05	-1.83E-05	-5.61E-05	-0.000124478	-0.000202715	0.000319543	-3.58E-05	0.000556698	-6.86E-05	-6.80E-05	-2.00E-05	3.41E-06	7.29E-05	-1.71E-05	1.33E-05	0.000614842	0.000253784	-0.000138039	-6.06E-05	6.36E-05	6.78E-05	-7.86E-05
ARHGEF2	0.000239967	-7.79E-05	-7.28E-05	-0.000272581	-0.000187242	-5.19E-05	-8.13E-05	-0.00023455	-0.000101121	-0.00033225	0.000557427	-0.000148438	0.000200435	-0.000604857	-2.78E-05	-5.58E-05	-0.00025301	-0.000154544	-0.000148343	-0.000116315	1.14E-05	-0.000179158	-3.63E-05	9.70E-05	-0.000310226	0.00027612	0.000129479	0.000434408	-0.000291616	-0.000218308	-3.96E-05
ARHGEF25	-0.000207199	-0.000133841	-3.82E-05	-2.73E-05	0.00011299	-7.11E-05	-1.53E-05	-2.87E-05	-5.14E-05	9.60E-06	0.000264824	-0.000133569	0.000762137	0.000105121	1.38E-06	4.98E-05	1.93E-05	9.25E-05	0.000184724	9.66E-06	1.78E-05	-0.000121926	-1.86E-05	-0.000144872	-8.82E-05	5.23E-05	-0.000164353	-0.000272894	-0.000463002	-0.000139704	-7.00E-05
ARHGEF26	-0.000260633	-0.000173226	-7.12E-05	0.001175156	0.00057891	-3.41E-06	5.17E-05	-4.14E-05	-8.99E-05	-0.000250202	-0.000149581	-0.000192329	-0.000271047	0.000962252	-6.91E-05	-7.75E-05	0.000948278	-0.000104326	-4.54E-05	-4.58E-05	-3.65E-06	-0.000103123	-3.11E-05	0.000175832	-0.000290046	-1.59E-06	-0.000139019	-0.000950848	-0.000575282	0.000369655	1.71E-05
ARHGEF26-AS1	-0.000157674	-7.64E-05	-2.50E-05	0.000934008	0.000456606	-0.000175521	0.000109783	-9.42E-05	-3.68E-05	-0.00014632	-0.000234213	4.18E-05	-4.70E-05	0.000992998	-9.93E-06	-5.96E-05	0.000406378	-1.24E-05	7.16E-05	-9.78E-05	1.43E-05	-8.77E-05	-1.26E-05	-9.31E-05	-0.000280584	-0.000306837	-0.000143949	-0.000511763	-0.000403194	-0.000169814	-6.04E-05
ARHGEF28	-0.000101315	-9.15E-05	-4.20E-05	2.57E-05	-0.000111207	2.65E-06	-2.45E-05	-0.000115904	-8.28E-05	0.001842291	-0.000234949	0.000109117	-4.11E-05	-0.0002811	-8.07E-05	-5.37E-05	0.000131898	-7.04E-05	0.000528707	1.93E-05	2.52E-05	0.000233405	3.91E-05	0.005207412	0.001583171	-0.000294792	-0.000166755	-0.000411526	-0.000378904	6.76E-05	4.30E-05
ARHGEF3	-6.83E-05	8.03E-05	-0.000106231	0.000524126	0.000230301	0.000400717	5.41E-05	6.13E-05	2.42E-05	-0.000154545	-0.000295364	0.000539597	1.16E-05	-0.000109791	-6.96E-05	-6.48E-05	9.14E-05	-0.000142382	-0.000157297	0.000439887	-1.20E-05	-0.000143187	-3.42E-05	0.000263448	-0.000334875	6.92E-06	-0.000318451	-0.000401953	-0.000317866	-0.000357703	-0.000117465
ARHGEF33	-7.49E-05	-4.03E-05	-1.86E-05	4.69E-05	8.94E-05	-9.77E-06	3.28E-05	-1.15E-05	-2.48E-06	0.000129981	-3.11E-05	2.98E-05	9.99E-05	2.13E-05	4.59E-06	2.37E-05	-0.000105494	8.92E-05	9.89E-05	1.36E-05	-3.67E-06	5.27E-05	-1.22E-05	-2.88E-05	8.38E-05	-6.05E-05	-7.40E-05	-0.000146937	-3.48E-05	9.55E-05	-4.17E-05
ARHGEF37	7.51E-05	-9.89E-08	-8.01E-06	1.04E-05	6.50E-05	2.81E-05	-6.92E-06	0.000113858	-5.04E-05	9.39E-05	-5.06E-05	-6.51E-05	-0.000107938	-0.000186164	-3.24E-05	-1.59E-05	0.000238203	2.09E-05	-3.86E-05	0.000137667	9.67E-06	-3.56E-05	5.35E-06	0.00027088	1.66E-05	-2.57E-05	-5.59E-05	-0.000176077	0.00052886	-0.000123328	-1.73E-06
ARHGEF39	-4.61E-05	-8.59E-05	-6.06E-05	-7.64E-05	-6.34E-07	-9.37E-06	-4.64E-05	-9.62E-05	-6.06E-05	-5.89E-05	-0.000203916	-6.52E-05	-8.25E-05	-0.000121421	-0.0002245	-2.30E-05	-5.13E-06	-2.79E-05	-3.01E-05	-4.87E-05	-2.03E-06	6.86E-05	-1.93E-05	4.09E-05	1.29E-05	-9.31E-05	-0.000171421	-0.000324571	0.000470826	0.000902803	0.002038649
ARHGEF4	-0.000229241	-0.000143906	-3.85E-05	0.000914503	0.000213409	0.000159718	9.78E-05	-6.37E-06	5.70E-05	-7.13E-05	-0.000402433	0.000354769	8.42E-05	0.000222058	-4.30E-05	5.25E-05	-3.09E-05	0.000163955	6.41E-05	7.16E-05	7.00E-06	-0.000139816	-1.93E-05	-0.000113255	-0.000214278	-5.95E-05	-0.000245894	-0.000694373	-0.000369056	-3.95E-05	-3.62E-05
ARHGEF40	-0.000263078	-0.000158205	-5.47E-05	0.00011195	0.000129511	-4.72E-05	-4.17E-05	-8.93E-05	-0.000107114	-0.000187843	0.000511434	-0.000252772	-0.000303116	0.000407045	-3.85E-05	-4.07E-05	6.36E-05	3.36E-05	-0.000160657	9.41E-05	-3.39E-06	-0.000108856	-4.02E-05	-0.000159515	0.000257909	0.000381953	0.000145256	-0.000130213	-0.000694373	0.000328971	-0.000168503
ARHGEF6	6.70E-05	-0.000152044	-0.000108278	0.000470954	-0.000151019	-0.00011058	2.18E-06	-0.000113171	3.87E-07	-0.000271427	-8.07E-05	-0.000152621	-0.000420447	0.003369829	-5.44E-05	-2.17E-05	-0.000488177	-0.000139312	-0.000181325	-9.44E-05	8.35E-06	-0.000196168	-2.88E-05	5.45E-05	3.23E-06	-0.00042033	-0.000190541	0.000311487	-0.00059318	-0.000169738	-8.97E-05
ARHGEF7	0.000283064	-7.28E-05	-0.000251907	-1.58E-05	-0.000153459	-1.45E-05	-4.45E-05	-0.000165435	-7.45E-05	0.000624402	7.89E-05	0.000634881	0.000962522	-5.32E-05	-5.95E-05	2.25E-05	2.88E-05	0.000889042	-1.17E-05	-7.79E-05	4.99E-06	-0.00016498	-2.55E-05	0.000949002	-0.000643011	-0.000430384	-0.000425504	-0.000321031	-0.000327277	-0.000178197	3.61E-05
ARHGEF9	-0.000229701	-0.000206342	-6.34E-06	0.000118431	0.000358704	-5.02E-05	-1.54E-05	7.04E-06	-3.62E-05	0.00017	-0.000373876	0.000783254	0.000893149	0.000396526	-3.07E-05	0.000188799	0.000263654	0.000442716	0.000779271	1.61E-06	-1.66E-05	-0.000120329	-3.63E-05	-5.26E-05	-0.000353119	-0.000536667	-0.000333808	-0.000909632	-0.000452402	-0.00021718	-0.000103637
ARID1A	-0.000236192	-0.000321898	-0.000120681	4.00E-05	0.00026366	0.00035472	-6.57E-05	-0.000149891	-0.000228192	0.000133656	0.000122705	-0.000352488	0.001027973	0.000248953	0.00010514	-8.64E-05	6.39E-05	0.000215297	0.000109284	0.000252785	-1.88E-05	0.000103672	-2.75E-05	0.00015487	-0.00039429	-5.65E-05	-0.000593818	-0.000347367	-0.00083545	0.000357394	0.000157533
ARID1B	-0.000160071	-0.000178107	-0.000177401	5.36E-06	0.000293489	0.00044433	-0.000116903	-0.000124449	-0.000170331	0.000296861	-6.32E-05	-0.000380149	0.00088011	-0.000301191	4.16E-05	2.75E-05	0.000124603	0.000532178	6.19E-05	0.000252133	-1.86E-05	2.82E-05	-5.09E-05	0.000167911	-0.000384566	6.35E-05	-0.000351896	-0.000287946	-0.000601177	-0.000247816	0.000105914
ARID2	-0.000104279	-0.000306709	-0.000192092	-0.000132725	0.000171172	0.000245021	-6.94E-05	-8.73E-05	-0.000178057	-4.68E-05	-0.000126607	-0.000478484	0.000506088	-2.90E-05	4.89E-05	-2.61E-05	-9.52E-06	0.000127543	-3.33E-05	0.00015586	-2.27E-05	-4.82E-05	-4.69E-05	0.000108285	-0.000255007	3.72E-06	-0.000393338	0.00034173	-0.000514855	-0.000266908	0.000538275
ARID3A	5.32E-05	0.000130767	0.000110381	-0.000102866	3.59E-05	8.21E-05	-7.29E-05	-0.000167594	-0.000132403	0.00011724	0.000110545	-0.000225056	0.000163769	-0.000316453	0.000490613	-3.97E-05	-6.85E-05	0.000118235	4.41E-05	0.000149803	-1.29E-05	0.003836233	0.000309672	0.000400784	-0.000152155	1.79E-05	-0.000343903	-0.000560588	0.000236255	-7.63E-05	-3.07E-05
ARID3B	-2.18E-05	-0.000158921	-2.29E-05	-3.77E-05	-1.26E-05	0.000108083	-2.51E-05	-1.19E-05	-3.39E-05	0.000472127	-0.000232625	-0.00016426	0.000190562	-0.000281085	0.000360445	-5.11E-05	2.17E-05	0.00016404	0.001495503	7.13E-06	-5.12E-06	0.000116407	-2.71E-06	0.000112973	-0.00027966	-0.000315417	-2.08E-06	-0.000263876	-0.000129341	-2.79E-05	-2.15E-05
ARID4A	-0.000423385	-0.000405467	-0.000247858	3.95E-05	0.000516636	0.000414477	-0.000142349	-0.000231731	-0.000362605	0.000209006	-0.000288614	-6.36E-05	0.001627769	-1.16E-05	-0.000119161	3.80E-05	0.000101416	0.001050515	0.000170883	0.000152337	-6.20E-05	0.000185312	-3.49E-05	0.000344207	-0.000229026	-0.000229758	-0.000902707	-0.000496507	-0.000463751	-0.000439881	-9.41E-05
ARID4B	-0.00036003	-0.000504881	-0.000296808	-1.80E-05	0.000483452	0.000589978	-0.000120621	-0.000170761	-0.000377323	0.000272175	-0.000246377	-0.000582646	0.001037849	-0.000141561	1.01E-05	-5.97E-05	0.000210691	0.000507659	0.000130925	0.000329672	-5.14E-05	2.45E-05	-4.83E-05	0.000566263	-0.000346967	-1.24E-05	-0.000830958	-0.000280481	-0.000575321	-0.000430802	0.000132926
ARID5A	-5.30E-05	0.000247519	-7.78E-05	-8.74E-05	-5.42E-05	-7.14E-05	-1.59E-05	3.21E-06	-7.01E-05	-0.000136445	0.000334838	3.94E-05	-0.000102815	-7.01E-05	-3.69E-05	-3.11E-05	2.39E-05	-7.89E-05	1.34E-05	-1.10E-05	6.32E-06	-0.00012466	-1.28E-05	3.98E-05	-0.000282223	-0.000128122	0.000405643	-0.000287485	0.000787837	-0.000195953	-5.43E-05
ARID5B	-0.000631328	-0.000392681	-0.000273028	-0.000182241	-0.000385722	0.000111809	-2.38E-05	-0.000129371	-6.82E-05	-0.000614762	0.000284505	-7.38E-05	-0.000768821	-0.000828829	-0.00019894	5.87E-06	-0.000617193	-0.000186799	-0.000389748	-0.000118325	-9.35E-06	-0.000223945	-5.27E-05	-8.90E-05	-0.001250847	0.001462953	0.002866517	0.000520347	-0.000516309	-0.001140755	-0.000313453
ARIH1	-0.000144688	-0.000134534	-6.62E-05	5.56E-05	6.59E-05	0.000213158	4.90E-05	1.62E-05	-5.76E-05	0.0001392	-0.000213482	-8.20E-05	0.000481668	-0.000394249	0.000103486	-1.21E-05	0.00010734	0.000271024	0.00022019	6.58E-05	-8.22E-06	-2.60E-05	-1.96E-05	4.15E-05	-8.27E-05	-9.63E-05	-0.000233316	-5.07E-05	0.000160403	-0.000359623	6.94E-05
ARIH2	3.01E-05	2.65E-05	-9.83E-05	5.57E-05	0.000158904	-4.00E-05	-1.45E-05	-2.47E-05	-4.71E-05	0.000183561	2.72E-05	1.36E-06	-0.000127254	0.000253443	0.000160506	-2.25E-05	7.81E-05	8.37E-05	0.000153619	1.68E-05	-1.25E-05	-0.000168584	-2.23E-05	-0.000201871	-0.000170901	-0.000334691	0.000221526	-2.69E-05	-7.58E-05	0.000179507	-0.000116887
ARIH2OS	-7.05E-05	4.23E-05	2.38E-06	4.42E-05	0.000101779	-2.11E-05	1.52E-05	3.84E-05	2.38E-05	-5.67E-05	-5.37E-05	1.06E-06	-7.60E-05	-7.76E-05	-3.97E-05	1.84E-05	0.000178602	3.08E-05	6.89E-05	-1.29E-05	-2.13E-06	0.00012002	-1.42E-05	-5.43E-05	2.19E-05	-4.70E-06	-3.87E-05	-0.00012507	0.000130102	-0.00011772	-3.81E-05
ARL1	-0.000397474	-2.44E-05	0.000227397	-0.000122075	0.000276925	-3.46E-05	0.000147499	0.0002702	0.000136241	-0.000305086	0.000222672	8.44E-05	-0.00072838	-1.55E-05	-0.000113722	3.27E-05	-0.000435066	-0.000189445	-0.000169907	6.13E-06	4.49E-06	8.61E-05	-1.52E-06	-0.000186084	0.000779852	0.00028506	0.000420322	-0.000779156	0.001703676	-0.000322725	-6.26E-05
ARL10	-0.000142087	-0.000193205	-0.000115645	-1.15E-05	-0.000110076	3.47E-05	-9.86E-05	-9.14E-05	-8.27E-05	0.000272531	-0.000109392	0.000586159	0.001734813	0.000145747	-4.99E-05	-4.64E-05	-0.000124692	0.000353777	-0.000174668	3.76E-05	-2.50E-05	-0.000198365	-3.59E-05	-7.29E-05	-0.000214191	-0.000288839	-0.000304157	-0.000407596	-1.53E-05	-9.13E-05	-8.41E-05
ARL13B	-0.000297246	-0.000278602	-0.000105226	0.000436852	0.000506236	0.000236127	0.00025983	4.70E-05	5.33E-06	-0.000145405	0.000284711	-0.000277634	-0.000112927	-0.000117412	-9.04E-05	-5.67E-05	-0.000139676	-2.10E-05	0.000214174	6.33E-05	-2.42E-06	-0.000159456	-3.78E-05	1.37E-05	-0.000443186	-0.000172272	0.000133045	-0.000535444	-0.000141573	0.00085368	-0.000104617
ARL14EP	5.18E-05	-1.33E-05	5.04E-06	6.01E-05	9.88E-05	1.77E-05	9.23E-06	-9.57E-06	5.64E-05	-3.59E-05	-0.000155478	5.56E-05	0.000236761	0.000208764	-2.00E-05	4.83E-05	0.000366122	0.000197624	0.000128318	-1.11E-05	8.61E-06	-0.000213291	-3.03E-05	-0.000258523	0.000191947	-0.000209307	5.28E-05	-0.000468177	0.000151664	-0.000243881	-7.96E-05
ARL15	-0.000187904	-9.05E-05	-5.06E-05	7.76E-05	2.15E-05	-3.08E-05	-1.91E-05	-6.05E-05	-2.86E-05	-7.40E-05	-7.65E-06	0.001538518	-0.000204687	-0.00012107	-1.78E-06	-3.74E-05	0.000318458	0.000136272	9.58E-05	3.53E-05	1.10E-05	0.000301036	0.000117593	0.000390215	-0.000375744	-0.000195215	-5.32E-05	-0.000486993	-0.000322238	-0.000181166	-1.92E-05
ARL16	-0.000184693	5.06E-05	6.20E-05	0.000129142	0.000229576	-9.98E-05	8.85E-05	0.000137502	9.24E-05	0.000189013	-0.000140169	0.000543177	-2.75E-05	0.000255934	-1.58E-06	1.38E-05	0.000378218	0.000140347	6.26E-05	3.01E-05	-6.06E-06	-0.000167057	-3.16E-05	-3.90E-05	-0.000255052	-0.000336707	-0.000113272	-0.000742703	-1.08E-05	1.17E-05	3.45E-05
ARL17B	-6.79E-05	-3.92E-05	-3.79E-05	5.17E-05	-2.13E-05	4.23E-06	-1.08E-05	1.99E-05	-2.52E-05	9.55E-05	-5.52E-05	-5.97E-05	0.00018596	2.39E-05	-1.43E-06	4.08E-05	1.73E-05	3.92E-05	-1.64E-05	2.35E-05	4.15E-06	-2.32E-05	-9.13E-06	-6.59E-05	-5.76E-05	-6.02E-05	-5.69E-05	-2.08E-05	2.91E-05	-7.94E-05	-3.66E-05
ARL2	-0.000176849	0.000442878	0.000330537	-7.39E-05	-0.000263295	-0.000131287	3.59E-05	7.12E-05	0.000161082	-0.000101296	-0.000465761	0.000823622	-0.000577919	-0.000292567	4.15E-05	7.18E-05	-0.000250124	-1.52E-05	-1.00E-05	-2.52E-05	5.10E-05	-0.000126864	-8.03E-07	-0.000109955	0.000188203	-0.000339834	0.000254215	8.01E-05	3.84E-05	0.000741281	0.000249638
ARL2BP	-0.000281893	-0.000296294	-0.000101441	0.000251922	0.000128035	-0.000145613	0.000120963	7.39E-05	0.000125559	0.000126527	0.000200613	0.000160154	0.000161977	0.000217131	-8.83E-05	1.87E-06	0.000130493	4.61E-05	0.000169749	-9.86E-05	-1.23E-05	-0.000115383	2.17E-05	-0.000138842	1.20E-05	-0.000161187	0.000147971	-0.000634786	-0.000242325	-0.000116362	8.08E-05
ARL3	-0.000237567	-0.000327329	0.000125326	0.000714848	0.000364779	-0.000195171	0.000238182	0.000337009	0.000263584	0.000318559	-0.000141091	0.000431932	0.000103546	0.001317444	-6.66E-05	0.000114959	0.000558331	0.000397679	0.000741733	-0.000124877	1.86E-05	-0.000386801	-6.04E-05	-0.000329474	-0.000530938	-0.001085114	-0.000126414	-0.001049359	-0.000871377	0.000661455	5.86E-05
ARL4A	7.50E-05	-0.000489932	-0.000136734	0.000136677	8.75E-06	0.000671709	-2.61E-05	0.000856306	0.000144133	-0.000167824	0.001052819	-6.79E-05	-0.000574628	-0.000252737	7.47E-06	-7.46E-05	0.000193803	-4.52E-05	-0.000181977	0.000548543	-1.45E-05	4.97E-05	2.70E-05	-0.000348062	-0.000917017	0.000274361	-5.25E-05	-0.000538044	-0.000444744	-0.000105904	-7.68E-05
ARL4C	-0.000371478	-0.000169392	-0.000116644	0.000375947	0.00146345	0.000769393	0.000249277	0.000818693	0.000164957	0.000949986	-0.000734838	0.000137022	0.00072792	-0.000454746	-7.60E-05	0.000100195	-0.000171442	0.00085548	-3.10E-05	-6.32E-05	2.47E-05	-0.000270172	-5.44E-05	0.000424187	-0.000688569	-0.000977361	-0.000205684	-0.001436834	-0.000239036	3.20E-05	4.48E-05
ARL4D	0.000179711	0.000110895	-0.00017536	-0.000211839	0.000274103	-0.000187938	-1.16E-05	0.000178328	-5.20E-06	-0.000168857	-9.96E-05	0.000282485	0.000110356	-0.000264803	-5.82E-05	-5.89E-05	8.91E-05	1.31E-05	0.001140891	8.00E-05	-1.75E-05	-0.000102171	-2.40E-05	-0.00014401	-0.000163962	-0.000200815	-0.000399019	-0.000539209	4.82E-05	-0.000163122	-1.95E-05
ARL5A	-5.32E-05	-7.68E-05	-5.08E-05	0.000111657	0.000162343	-7.46E-05	6.21E-05	-4.89E-05	-9.92E-05	-0.00010356	0.000366838	0.00012728	-0.000129053	0.000147732	6.91E-06	-4.55E-05	6.74E-06	-0.000130404	0.000142542	8.46E-05	1.03E-05	2.82E-05	1.51E-05	-0.000116683	-0.000333338	-0.000306081	0.000122805	-2.13E-05	-0.000202375	7.05E-05	1.49E-05
ARL5B	-2.91E-05	-0.000204804	-0.000198989	-0.000223201	-0.000288338	-8.43E-05	-3.14E-05	-0.000121847	-0.000127851	5.58E-09	-0.000200947	-0.000171535	-4.10E-05	-0.00043996	-6.14E-05	1.54E-06	-5.85E-05	-0.000148066	-0.000162818	-0.000112387	-1.97E-05	-3.66E-05	3.36E-05	-6.86E-05	-0.000134525	0.000724059	0.00015042	0.000620831	0.000183832	3.90E-05	7.58E-05
ARL5B-AS1	-5.27E-05	3.45E-05	-4.10E-05	-3.85E-05	9.64E-05	4.09E-05	-1.39E-05	-3.87E-05	-3.88E-05	-1.02E-05	-0.000189308	-3.50E-05	0.0001676	0.000343134	-1.98E-05	2.02E-05	4.77E-05	-8.71E-06	1.64E-05	-1.27E-05	-1.19E-05	-3.16E-05	-9.07E-06	-5.64E-05	-0.000107988	-6.60E-05	-0.000171659	-2.55E-05	0.000141072	-0.000120737	-2.92E-05
ARL6	-0.000139657	-5.84E-05	-2.82E-05	-3.38E-05	-1.77E-05	-6.87E-05	5.90E-05	-4.77E-06	4.46E-05	-2.30E-05	-0.000220392	0.000235403	0.000153051	-5.17E-05	-4.00E-05	-1.59E-06	4.39E-05	7.51E-05	0.001176645	-4.06E-05	-2.25E-06	-0.000100132	-1.02E-05	-7.86E-05	-0.000142492	-0.000214716	-0.000150517	-0.000452389	1.16E-05	-6.19E-05	1.36E-05
ARL6IP1	-0.000224494	-0.000255247	-6.72E-06	0.000525365	0.000494007	-0.000185358	-4.12E-05	-1.90E-05	6.17E-05	4.73E-05	-0.001048928	0.00140032	-0.000484477	0.001492466	-0.000853918	0.000304011	0.00091192	0.000350537	0.000715316	-0.000247952	-3.02E-05	-6.51E-05	-2.53E-06	-0.000260953	-0.000919314	-0.001307799	-0.000359382	-0.001209458	-0.000503256	-0.001511584	0.005968892
ARL6IP5	3.02E-05	0.001207227	0.000291209	0.000518159	0.000175725	-0.000367922	6.07E-05	-7.60E-06	-8.08E-06	0.000243575	-0.000751438	0.000467107	-0.000899321	0.000783329	-0.00020285	4.11E-06	-0.000148506	0.000149927	0.000815993	-5.45E-05	2.56E-05	-0.000306986	-2.02E-05	-0.000324646	-6.09E-05	-7.34E-06	5.39E-05	-9.02E-05	-0.000608009	-0.00093634	-0.00019661
ARL6IP6	-4.81E-05	-8.70E-05	-0.000111789	8.38E-05	0.000208375	-0.000174473	2.12E-06	-3.84E-05	-1.39E-05	-3.81E-05	-0.000144174	-0.000148993	-8.59E-05	0.00130904	8.44E-05	-6.55E-05	0.000565348	-9.80E-05	-9.14E-05	-3.57E-05	1.29E-06	-0.000112417	-3.14E-05	6.83E-06	-0.000219555	-0.000396645	-0.000254818	-0.000471019	-1.95E-05	0.001906139	-3.87E-05
ARL8A	-8.41E-05	-3.74E-05	-4.60E-05	0.000447547	6.36E-05	-9.02E-05	1.15E-05	-3.12E-05	-7.74E-05	0.000437874	-0.000170343	0.000532583	0.000708993	0.000404387	-4.63E-05	0.000121074	-5.97E-05	0.000499872	-6.58E-06	-2.98E-05	4.43E-05	-0.000162397	-2.80E-05	5.34E-05	-0.0001161	-0.000449412	4.08E-05	-0.000402804	-0.000569765	-0.000203719	-2.04E-05
ARL8B	-0.000176245	-9.76E-05	9.91E-05	0.000262046	0.000100389	-8.46E-05	-5.33E-05	-7.42E-05	-3.56E-05	0.000183012	3.41E-05	0.000240465	-0.000155464	0.001082064	-5.29E-05	0.000133744	-0.000156628	5.70E-05	-0.000162181	-2.95E-05	7.44E-05	-8.35E-05	8.64E-05	0.000243872	-0.000283484	-0.000313674	0.00063586	-0.000640538	0.000394774	-0.000199722	5.92E-06
ARL9	-8.16E-05	-5.61E-05	-3.27E-06	2.99E-05	-5.83E-05	-2.93E-05	6.47E-05	2.94E-05	4.03E-06	0.000226834	0.000231855	-5.57E-05	-6.47E-05	-0.000152876	-1.72E-05	-5.53E-05	0.000182359	0.000357306	-4.48E-05	-4.60E-05	-2.71E-06	-5.98E-05	-4.45E-06	-4.20E-05	-7.63E-05	0.000183816	-3.13E-05	-0.000256039	-0.000169088	-4.97E-05	3.57E-05
ARMC1	-3.52E-05	7.79E-05	1.16E-05	7.88E-06	-2.12E-05	0.000132586	-3.73E-05	-6.64E-05	-8.50E-05	-2.27E-06	-0.000117628	0.000152364	0.000568576	-0.00013472	-1.59E-05	9.64E-06	3.05E-05	0.000284903	-9.26E-05	2.63E-05	-1.00E-05	-5.45E-05	-6.47E-06	-0.000140617	-7.47E-05	-0.000210673	-0.000147859	-0.000410966	4.32E-05	0.000427236	0.000231448
ARMC10	-0.000228876	-0.000202629	-2.77E-05	1.37E-05	0.000154194	-4.36E-05	2.53E-06	0.000215134	6.62E-05	-8.99E-05	-0.000101422	0.00015455	6.78E-05	0.000133916	0.000126125	2.02E-06	1.66E-05	-1.15E-05	7.06E-05	3.73E-05	-2.68E-06	-2.62E-05	-2.22E-05	-0.000136868	0.000220575	-9.05E-05	8.57E-05	-0.000364655	0.000265162	-0.000135649	-6.01E-06
ARMC2	-8.73E-05	-6.06E-05	-4.55E-06	0.000286116	0.000506926	0.00019705	0.000444068	0.00019563	0.00010681	0.000172741	-0.00020989	5.59E-05	0.00013271	-0.000374221	-4.91E-05	8.68E-05	-2.33E-05	0.000178137	-3.07E-05	-0.000159673	-2.32E-05	-0.000147723	-2.50E-05	-0.000116277	-0.000158141	-0.00028964	-0.000150805	-0.00021057	-0.000180299	-0.000112859	1.74E-05
ARMC3	-0.00022402	-0.000150408	-1.73E-05	0.000464732	0.000201023	0.001112168	0.002147327	0.000627639	0.000244129	-0.000184557	-0.000409155	-0.000118165	-0.00028366	-0.000714249	-0.000126328	-2.95E-05	-0.000353116	-0.000160311	-0.000149545	-0.000436108	5.32E-06	-0.000103819	-3.63E-05	-0.000109495	-0.000252963	-0.00047146	-0.000235943	-0.000711084	-0.000374153	-0.000174881	-1.47E-05
ARMC4	-0.000140646	-3.98E-05	-4.71E-05	0.000178449	0.000231608	0.000151902	0.000729985	0.000293778	3.64E-05	-9.92E-05	-0.000271702	-6.87E-05	-0.00016007	-3.09E-05	1.06E-05	6.50E-06	-1.83E-05	-6.07E-05	-8.94E-05	-5.93E-05	2.97E-05	-0.000107496	-1.54E-05	-0.000103665	0.000301491	-0.000139344	6.35E-05	-0.0001886	-0.000250521	8.92E-06	0.000108179
ARMC5	4.65E-07	1.18E-05	8.53E-05	2.14E-05	6.11E-05	5.22E-05	-5.11E-05	-4.87E-05	-4.87E-05	0.000124952	0.000164518	-9.71E-05	3.96E-05	-0.000136113	-1.75E-05	2.43E-05	0.00015951	9.80E-05	-1.08E-06	5.72E-05	-4.15E-06	1.36E-05	-2.15E-05	-1.45E-05	-7.52E-05	6.41E-06	-0.00025063	-7.78E-05	0.000268845	-0.000205997	-4.96E-05
ARMC6	7.40E-05	-6.31E-05	6.27E-05	-4.33E-05	-4.05E-05	1.61E-05	-2.88E-05	1.91E-06	3.44E-05	0.00024039	-2.88E-05	0.000173572	0.000214318	8.09E-05	0.000102812	-1.19E-05	7.31E-05	4.06E-05	3.92E-05	1.24E-05	7.97E-06	6.83E-06	-1.73E-05	8.69E-06	-0.000248497	-0.000232993	2.22E-05	-0.00010646	-0.00026705	0.00014129	-5.29E-06
ARMC7	-7.64E-05	3.24E-05	1.08E-05	9.36E-06	0.000130669	3.63E-05	-1.53E-05	-7.99E-05	2.07E-05	6.43E-05	-8.93E-05	3.77E-05	4.68E-05	4.14E-05	2.46E-05	9.49E-06	0.000194098	-1.30E-05	0.000104808	-5.15E-06	4.76E-06	0.000202398	1.18E-05	6.63E-05	-1.05E-05	-1.32E-05	-0.000112437	-0.00022135	-0.000331961	-6.38E-05	1.49E-05
ARMC8	5.03E-05	-7.48E-05	-5.43E-05	-3.74E-05	9.69E-05	0.000104866	-3.36E-05	-1.18E-05	8.65E-07	6.08E-05	-0.000121722	0.00023467	0.00026299	0.000217723	3.62E-05	6.34E-05	4.69E-05	0.000160232	0.000199613	-1.90E-05	-4.02E-06	-5.25E-05	-2.53E-06	-6.66E-05	-0.000429933	-0.000320352	-8.59E-05	-0.000147491	-0.000272268	-6.60E-05	1.22E-05
ARMC9	-0.000323917	-0.000162324	-4.18E-05	0.000125652	0.000196428	0.000269814	0.000278821	1.32E-05	5.94E-05	-9.29E-05	0.000173818	0.000162147	2.71E-05	4.92E-05	2.12E-05	-4.14E-05	-0.000275499	-5.55E-06	0.001090288	-7.23E-06	-3.11E-06	-0.000150439	-2.92E-05	-0.00015688	-0.000316233	-0.000290766	0.000187033	-0.000537243	-0.000645923	-0.000228632	-9.62E-06
ARMCX1	7.59E-05	0.000247726	7.94E-05	-4.04E-05	0.000208424	4.19E-05	-2.57E-05	5.36E-05	1.65E-05	0.000282181	-0.000221256	0.00010685	-0.000485556	-0.000317595	-4.91E-05	2.82E-05	-0.000420562	0.000238367	-0.000128141	5.83E-05	8.84E-06	-0.000225572	-2.64E-05	-0.00016321	0.000132402	-0.00021582	-0.000243213	0.000563418	0.000298999	-0.000452997	-3.64E-05
ARMCX2	0.00068236	-0.000115544	0.000355617	-6.17E-05	0.000271505	-5.13E-05	-5.18E-05	4.05E-06	-2.41E-06	3.22E-05	-6.32E-05	-4.16E-05	-0.00029948	-0.000673146	0.000136817	8.26E-05	-0.000519771	0.000147167	-0.000155648	0.000132104	3.17E-05	-0.000294247	-3.90E-05	-0.00011103	-0.000331336	1.16E-05	-3.61E-07	0.000604424	-0.000119319	-0.000209912	-0.000199859
ARMCX3	0.000841856	-5.98E-06	0.000437252	-1.44E-05	0.000293981	4.33E-05	-7.27E-05	-0.000131515	-4.91E-05	0.000611473	0.000379504	0.00025349	3.66E-06	0.00041556	-8.81E-05	-4.69E-05	-0.000248589	0.000168242	-4.32E-05	7.14E-05	4.32E-05	-5.58E-05	3.79E-06	0.000120496	-0.000223303	-9.97E-05	0.000211409	-0.000863783	-0.000151664	-0.000708403	-0.000216013
ARMCX4	4.51E-05	-3.21E-06	-0.000130134	-0.000164178	0.000163159	-1.29E-05	-4.48E-05	-8.32E-05	-5.80E-05	0.000395197	-0.000194263	1.52E-05	5.84E-05	0.000289347	8.92E-07	0.000118701	8.86E-05	0.000301177	-0.000113623	3.16E-05	-2.40E-05	-0.000202157	-2.94E-05	-0.000100101	-0.000190791	9.18E-05	-0.000440554	4.63E-05	-8.65E-05	-0.000120055	-9.68E-05
ARMCX5	-0.00010541	-9.18E-05	-6.74E-05	-0.00010725	0.000182861	3.93E-05	5.67E-06	0.000107024	1.31E-05	2.67E-06	-0.00010124	0.000275565	9.75E-05	-0.000225596	-4.76E-05	3.98E-05	8.93E-05	0.000181841	6.75E-05	4.24E-05	-2.07E-05	9.30E-05	-1.65E-05	-0.000137482	-8.76E-05	-1.34E-05	-0.000184124	-0.000201666	-2.04E-05	-0.000133329	-3.51E-05
ARMCX6	0.000249982	-6.58E-05	0.000121718	3.18E-05	4.01E-05	2.26E-05	-2.68E-05	-1.58E-05	-6.42E-06	-4.70E-05	-3.83E-05	-4.99E-05	3.07E-06	-4.18E-05	2.41E-05	4.00E-06	-7.87E-05	2.54E-05	1.20E-05	0.000145582	6.51E-07	-4.03E-05	2.95E-05	-5.07E-05	-8.46E-06	6.08E-05	-4.74E-05	-2.15E-05	-0.000252009	-0.000138848	-4.15E-05
ARNT	-3.67E-05	-0.000100383	-6.74E-05	-0.000119949	2.81E-05	0.000161054	-3.89E-05	-2.30E-05	-7.65E-05	-8.99E-05	-5.99E-05	-0.000151573	-0.000120149	-0.000183292	-5.10E-05	-1.22E-06	-9.66E-05	-9.25E-05	-2.14E-05	0.000105622	4.27E-07	-1.95E-05	-1.42E-05	1.65E-05	-8.57E-05	0.000408782	-0.000117414	-1.43E-06	-6.59E-05	-6.31E-05	8.10E-05
ARNT2	-0.000174337	-0.000171672	-5.49E-05	0.001071205	0.000316455	5.39E-05	-1.04E-05	-0.000130897	-8.38E-06	6.35E-05	-0.000286602	-4.65E-06	0.000374943	0.001318624	-4.72E-05	3.81E-06	-0.000111306	0.000242112	-0.000109006	1.54E-05	-1.13E-05	-0.000139127	-2.67E-05	-0.000145496	-0.000372702	-0.00040622	-0.000149871	-0.000638919	-0.000650283	0.000117363	-4.91E-06
ARNTL	-0.000187049	2.43E-05	-7.50E-05	0.000307222	-7.61E-05	-0.000108075	-1.41E-05	-4.76E-05	2.24E-06	-0.000259412	-6.08E-05	0.000959109	-0.000291428	0.000834035	-3.05E-05	4.77E-05	0.001521021	3.11E-05	0.000291839	-8.41E-05	-1.60E-05	-0.000103537	-9.23E-06	-0.00015387	-0.000316567	-0.000434391	0.000158748	-0.000811487	-0.000148843	-0.000188588	-2.68E-05
ARNTL2	-9.78E-05	-9.80E-05	-1.19E-05	0.000476859	7.01E-05	-3.35E-05	5.08E-05	-6.06E-05	-6.27E-05	-4.51E-05	-0.000211379	0.001112	-0.000120097	9.32E-05	0.000166471	3.71E-05	-0.000161458	7.90E-05	-6.73E-05	-2.78E-05	-1.10E-05	-1.47E-05	-1.83E-06	-3.52E-05	-0.000232263	-0.000290258	2.27E-05	-0.000408163	-0.00015842	0.000775203	-0.000113178
ARPC1A	-0.000251973	-4.98E-05	0.000111317	-3.15E-05	-2.32E-05	-0.000181623	6.48E-05	6.41E-05	0.000136708	0.000209984	5.12E-05	0.00046072	0.000264777	0.000399228	7.70E-05	1.75E-06	6.29E-05	0.000138697	0.000224102	-6.18E-05	2.01E-05	0.000285668	0.000107741	0.00025212	-0.000297731	-0.000445873	0.000132535	-0.000738885	-0.000211318	0.000786022	6.00E-05
ARPC1B	-0.000405494	-0.000349341	-0.000109234	-0.000223594	-0.000234865	-3.18E-05	-2.93E-05	-0.000146427	3.77E-05	-0.000276316	0.001691214	-0.000125846	-0.0006261	-0.000946704	6.66E-06	-4.65E-05	-0.000286124	-0.000340927	-0.000315381	-6.82E-05	2.69E-05	0.000162645	4.10E-05	0.001047765	0.000144979	0.001126043	0.00166804	-0.000709473	-0.00051178	0.00044587	-0.000256822
ARPC2	0.000153219	0.000394733	0.000336339	3.68E-05	-0.000111345	-0.000359924	3.89E-05	-0.000132688	0.000107894	0.000219926	0.003355328	0.001079596	-0.000300381	2.19E-06	-5.09E-05	5.74E-05	-0.000120931	-5.79E-05	-0.000172993	-0.000223219	2.92E-05	4.25E-05	3.37E-05	0.000271742	-0.000695294	-0.000925261	0.002010869	-0.001444968	-0.000456313	-0.000186941	8.32E-05
ARPC3	-0.000233443	-0.000263813	0.0002141	-0.000111453	-0.000337707	-0.000384283	0.000109386	0.000210499	0.000229028	0.000331678	0.000494634	0.001329896	-0.000178539	0.001328011	9.26E-05	-1.27E-05	5.78E-05	-0.000363759	-0.000266497	-0.000189251	1.98E-05	0.000294901	9.95E-05	0.000218713	2.47E-05	-0.000774973	0.001198527	-0.000900369	0.000644331	-0.000282981	6.19E-05
ARPC4	0.000130661	-9.51E-05	-2.17E-05	0.00012698	8.16E-05	-7.11E-05	3.57E-06	7.85E-05	9.19E-05	7.34E-05	0.000585696	0.000302481	8.40E-06	2.28E-05	4.77E-05	2.07E-05	-0.000165757	-7.05E-05	-0.000210817	1.20E-05	9.93E-06	0.000195147	5.68E-06	0.000362202	-0.000357096	-0.000242669	0.000445369	-0.000374814	-0.000441771	-7.21E-05	9.17E-05
ARPC5	-0.000496701	-0.000408885	-7.80E-05	2.69E-05	8.25E-05	-0.000413649	-2.33E-05	-1.22E-05	-1.00E-04	9.31E-05	0.0015295	0.002128662	-0.000247189	-6.98E-05	-0.000157721	-2.80E-05	0.000138448	3.55E-05	-0.000260077	-6.27E-05	5.00E-05	-0.000100915	5.44E-05	0.000267657	-0.000764748	-0.000647533	0.001843591	-0.001292546	-0.000575389	0.000651927	0.000498973
ARPC5L	0.000352645	6.86E-05	0.000114476	-0.000119034	-0.000112523	-0.000149865	1.56E-05	-1.58E-06	5.55E-05	0.000306987	0.000327615	0.001010067	-0.000380172	9.08E-05	9.98E-05	7.05E-05	-9.51E-05	-2.95E-05	-0.000144684	-0.000108182	3.43E-05	-1.57E-05	-5.33E-06	0.000287042	-0.000178171	-0.000393494	0.000535241	-0.000329213	-0.000117904	0.000647503	-0.000117539
ARPP19	-0.000326503	-0.000125539	9.30E-05	0.000475848	0.000342478	-0.000190364	1.10E-05	5.56E-05	-1.45E-05	0.000524825	-0.000554935	0.000985521	0.000167067	0.001855637	0.000103998	-1.12E-05	0.000341952	0.000439392	0.000111316	-2.47E-05	1.09E-05	-0.000195634	-4.48E-05	-1.46E-05	-0.000260851	-0.000912438	-0.000200637	-0.001047966	-4.89E-05	0.000684229	0.000151636
ARPP21	0.00606362	0.001249809	0.000350057	-0.000230346	-0.000335769	-0.000178776	-2.91E-06	-0.000114276	-4.48E-05	-0.000330973	-0.000698835	0.002176869	-0.000135904	-0.000663146	-0.000112293	-0.000116042	-0.000461103	-0.000450709	-0.000254162	-0.000147568	-1.70E-05	-0.000224609	-3.23E-05	-0.000207644	-0.000614244	-0.000784874	-0.000332657	-0.000713474	-0.000605167	-0.000337205	-4.13E-05
ARR3	-0.000102805	-5.82E-05	-3.45E-05	-7.16E-05	-7.97E-05	-0.000102043	1.75E-05	-2.59E-05	3.98E-06	-0.000137275	-0.000170135	-2.74E-05	-0.000219327	-0.000155029	-5.64E-05	-9.63E-06	-0.000409378	-0.00015128	0.002276888	-5.25E-05	-3.44E-06	-6.40E-05	-7.69E-06	-4.60E-05	-0.000177708	-0.000239686	-5.88E-05	-0.000373798	-0.000286806	-0.000111033	3.25E-05
ARRB1	-0.000107243	-5.55E-05	-3.54E-05	-7.73E-05	-7.59E-05	-4.35E-05	-5.03E-06	-1.71E-05	-2.03E-05	6.91E-05	0.000185846	8.77E-05	0.000137265	-4.55E-05	3.68E-06	3.24E-05	-0.000118036	5.55E-05	6.99E-05	4.30E-05	9.68E-06	0.000227259	-2.24E-05	0.001069275	-7.86E-05	0.000112854	-0.000194715	-0.000132547	-0.000111901	6.24E-06	-7.62E-05
ARRB2	-0.000284451	-8.97E-05	-3.25E-05	-0.000106523	2.96E-05	-6.05E-05	-9.15E-06	-1.71E-05	-1.98E-05	0.000217836	-0.000348522	0.000508817	0.000547923	0.000225103	6.79E-05	5.39E-05	0.000205208	0.000334911	0.000113936	-2.41E-06	1.88E-05	-1.97E-05	9.41E-05	-4.81E-05	-0.000354682	-0.000399163	-0.00018011	-0.000445598	-7.88E-05	0.000641599	-4.58E-05
ARRDC1	-8.38E-06	9.87E-05	5.52E-05	-4.90E-05	0.000104062	3.17E-05	4.35E-05	0.000106811	0.000102308	4.41E-06	-0.000101297	5.82E-05	2.47E-05	7.48E-05	-6.51E-06	2.82E-06	0.000105394	6.68E-05	7.50E-05	4.91E-05	1.03E-06	0.000348527	2.85E-05	0.00019321	-0.00024973	-0.000113541	-5.81E-05	-0.000126493	-0.000228233	-0.00033889	8.81E-06
ARRDC2	-3.75E-05	-3.99E-06	-0.000133697	-4.03E-05	-6.17E-05	-2.06E-05	-2.84E-05	-3.41E-05	-5.67E-05	-0.000102778	7.90E-05	-3.02E-05	-7.60E-05	-0.000185091	-3.15E-05	-1.41E-05	-0.000146808	-8.11E-05	-8.57E-05	-1.35E-05	-4.98E-06	4.56E-05	-1.30E-05	0.000306051	-7.76E-05	3.89E-05	-0.000277925	0.000326933	0.000930877	-0.000133547	-8.28E-05
ARRDC3	-0.000280088	-0.000136865	-2.72E-05	-0.000117266	0.000166283	0.000155228	-8.62E-05	3.13E-05	-0.000147151	-0.000223232	-7.72E-05	-0.000193131	0.00076356	0.000103236	-1.27E-05	-5.36E-05	0.000492473	0.000255605	1.87E-05	2.28E-05	-2.55E-05	-3.82E-05	-4.81E-05	0.000440852	-0.000146123	0.000128684	-0.000857396	-0.000962667	0.001709002	-0.0003921	-3.50E-05
ARRDC4	-0.000154245	-0.000127934	0.000557141	0.000330953	-0.00011307	5.76E-05	0.000164738	0.00013905	9.06E-05	8.83E-07	0.000189011	5.89E-05	-8.49E-05	1.00E-05	-7.39E-05	-3.40E-06	-0.000453596	-7.39E-05	-0.000196493	-8.06E-05	-1.06E-05	0.000250063	0.000176522	-0.00015538	-0.000667474	0.000505232	4.57E-05	-0.000214216	-0.000265158	-0.000484837	-0.00020862
ARSA	-0.000132766	-0.00011658	1.83E-05	0.000320886	0.000561224	2.18E-05	7.94E-05	0.00012277	6.90E-05	2.39E-05	0.000141838	3.87E-06	-0.000114017	-0.000176089	-1.02E-05	-3.11E-05	-0.00012432	4.65E-05	-1.26E-05	6.29E-05	-5.89E-07	1.90E-07	6.86E-05	0.000119238	1.83E-05	6.46E-05	3.83E-05	-0.000428084	-0.000419419	-0.000177347	-3.58E-05
ARSB	-0.000146438	-9.90E-05	-1.96E-06	2.18E-05	7.63E-05	7.72E-05	-7.12E-05	0.000102241	-2.36E-07	-0.000109741	1.48E-05	0.000204733	0.000192525	-1.29E-05	-5.99E-05	-3.24E-05	-9.09E-05	-3.20E-06	-1.17E-05	0.000174596	-8.53E-06	-5.60E-05	1.04E-06	-8.34E-05	-8.54E-05	-5.13E-05	-4.97E-05	-1.89E-05	-0.000399496	0.000176057	4.46E-05
ARSD	-0.000144473	-9.29E-05	-4.88E-05	0.000263349	0.000553837	0.000341836	-6.76E-05	6.26E-05	-5.68E-05	0.000526639	-0.000132724	-2.85E-05	-0.000146035	1.93E-05	-2.96E-05	-8.11E-05	0.000136537	0.000181465	-3.47E-05	0.000247342	3.49E-06	0.000604148	1.57E-05	8.65E-05	-9.56E-05	-0.000284959	-0.000133159	-0.000282346	-2.38E-05	-0.000137577	-0.000124729
ARSE	-5.79E-05	-5.51E-05	-2.25E-07	-1.97E-05	3.43E-05	-5.02E-05	-2.17E-05	6.10E-05	-1.96E-05	-2.06E-05	0.000135819	-1.34E-05	-6.27E-05	-8.99E-05	0.000185728	3.42E-06	-6.60E-05	-4.42E-05	-4.57E-05	-2.09E-05	3.63E-07	0.002991468	0.000411383	-1.29E-05	0.000191471	-0.000141612	-8.95E-05	-0.000196487	-1.43E-05	-3.54E-05	-3.78E-05
ARSG	-6.25E-05	1.01E-05	1.07E-05	-1.20E-05	-6.37E-06	0.000202943	2.75E-05	3.91E-05	7.64E-05	-1.39E-05	6.25E-05	-8.76E-05	1.76E-05	9.24E-05	2.99E-05	5.38E-05	0.000328228	4.58E-05	3.96E-05	3.17E-05	1.11E-05	-5.62E-05	-8.91E-06	0.000404188	-3.92E-05	-8.08E-05	2.99E-05	-0.000257885	-7.99E-05	7.82E-06	-4.38E-05
ARSI	-2.64E-05	-6.32E-05	6.00E-06	-5.09E-05	-1.28E-05	-4.25E-05	-1.83E-05	-1.83E-05	-4.04E-05	-0.000126085	6.36E-05	-5.85E-05	-0.000157495	-0.000284595	-3.99E-05	-1.85E-05	-0.000165387	-7.21E-05	-7.31E-05	-3.78E-06	1.87E-06	-7.95E-05	9.96E-06	-6.31E-05	0.000445289	0.000443266	8.36E-05	-0.00016078	-5.57E-05	0.000151299	0.000182659
ARSJ	-0.000129998	-0.000147776	8.13E-05	-6.52E-05	-5.08E-06	-6.18E-05	1.26E-05	-1.86E-05	-4.26E-05	-0.000123747	0.00048733	-7.83E-05	-0.000223519	-0.00023742	-6.31E-05	-2.87E-05	0.000162173	-0.000127204	-0.000109778	-4.20E-05	8.39E-07	-5.63E-05	1.09E-05	-9.75E-05	0.002240134	0.000291775	0.00010691	-0.000245693	0.00021359	-9.05E-05	-4.80E-05
ARSK	-7.61E-05	-9.25E-05	-3.08E-05	5.17E-05	0.000181832	-3.74E-05	-9.05E-07	0.000100423	1.17E-05	-9.70E-05	-2.34E-05	7.28E-05	-0.000175417	2.54E-05	4.94E-06	4.05E-05	1.32E-05	-2.12E-05	0.000132922	6.94E-05	-1.51E-07	-8.78E-05	9.73E-06	3.55E-06	0.000250573	6.01E-05	-0.000147431	-0.000296375	9.75E-05	0.000100265	3.66E-05
ART3	0.000419531	0.000471073	-0.000263216	-5.31E-05	-0.000228181	-6.54E-05	0.000628827	0.000372968	0.000745917	-0.000114433	2.71E-05	-4.34E-05	-0.000170149	-0.000138396	-5.95E-05	-2.04E-05	0.000863251	-0.000121647	-8.90E-05	-0.00034704	4.62E-06	1.94E-05	-9.18E-06	-5.81E-05	-5.56E-05	-0.000238137	-0.000170559	-0.000182448	-0.000301484	-0.000216167	-8.74E-05
ART5	0.000157304	0.000311889	7.29E-06	-8.55E-05	-7.72E-05	-3.03E-05	-8.25E-06	2.57E-05	-1.78E-05	-0.000107873	0.000135382	-4.15E-05	-0.000147987	-0.000101036	7.74E-05	5.99E-06	-3.60E-05	-7.24E-05	-6.17E-05	-3.24E-05	-9.49E-07	-6.40E-05	-6.96E-06	-4.47E-05	0.000166277	0.000346871	-0.000196585	-1.64E-05	-0.000127814	-8.02E-05	-7.86E-05
ARV1	-5.88E-05	5.14E-05	0.00011859	0.000139271	-9.66E-05	1.52E-05	1.42E-05	0.00011617	0.000197918	0.000248257	-0.000106089	0.000361281	-0.000119809	0.000153615	-4.68E-05	0.00014248	0.000304526	6.37E-05	0.000196163	1.33E-05	3.31E-05	-0.000114806	1.06E-05	-0.00019019	-9.79E-05	-0.000353931	4.79E-05	-0.000302168	0.0001181	0.000112527	-5.96E-05
ARVCF	-4.09E-05	0.000152136	-9.65E-06	0.000206119	0.00021395	7.39E-05	1.22E-06	-9.06E-05	-0.000128999	0.000874916	-0.000360656	-4.57E-05	0.000299513	0.00067189	-1.34E-05	-4.81E-05	0.000192188	0.000321639	9.32E-05	4.63E-05	6.08E-06	-0.000129483	-1.11E-05	5.53E-05	-0.000460201	-0.000534722	-0.000186375	-7.92E-05	-0.000258306	-0.000171837	-4.71E-05
ARX	-5.27E-05	4.87E-05	0.00010293	-0.00057379	0.000214071	-1.27E-05	1.86E-05	-9.19E-07	-0.000138948	-0.00017674	-0.000316865	-0.000277767	0.000199172	0.003713562	-6.53E-05	9.31E-05	-0.000273138	4.70E-06	-0.000101114	6.38E-05	-1.56E-05	-7.78E-05	-2.80E-05	-0.000105141	-0.000228719	-0.0003529	-0.000169335	-0.000585915	-0.00016301	6.57E-05	0.000174811
ASAH1	-0.000339782	8.15E-05	0.000486263	0.000212063	0.000782456	-0.000135777	-6.04E-05	0.00019916	0.00012785	-0.000243414	-7.29E-05	0.001357276	4.60E-05	0.001457242	-0.00012717	-1.25E-05	0.000301177	2.46E-05	-3.92E-05	0.000440223	-2.04E-05	0.000358879	0.000586214	-7.19E-05	-0.000401875	-0.000643344	3.20E-05	-0.001415914	-0.000195777	-0.000438482	-0.000140178
ASAH2B	-6.06E-05	-2.65E-05	9.32E-05	-4.32E-07	-2.30E-05	-4.00E-06	2.09E-05	1.27E-05	-1.97E-06	8.27E-05	-3.34E-05	0.000185229	0.000292533	-2.09E-06	-2.05E-05	2.48E-05	0.000160152	2.65E-05	8.08E-05	1.79E-05	2.55E-06	-4.69E-05	8.07E-06	-8.40E-05	-0.00012114	-0.000147897	-9.32E-06	-0.000173091	-1.51E-05	-4.05E-05	-3.03E-05
ASAP1	0.000257185	-4.26E-05	-0.000184782	0.000240538	-0.000284055	-3.54E-05	-8.44E-05	-8.47E-05	-6.99E-05	0.000327795	0.00044614	5.42E-05	6.44E-05	0.000305769	5.14E-07	-0.000119481	-0.000425742	1.99E-05	-0.000320481	-4.25E-05	8.13E-06	-0.000268693	-2.88E-05	0.000627066	-0.000576155	-0.000295428	0.00019353	0.000605195	-0.000461168	0.000115961	-1.20E-05
ASAP2	-0.000307504	-0.000214422	-0.000108951	-0.000123699	0.000288847	0.000148303	2.71E-05	9.76E-05	4.92E-05	8.32E-05	0.000213608	0.000228582	0.000403866	0.000880715	-3.94E-05	-3.76E-05	0.00054193	7.31E-05	4.11E-05	3.55E-05	-1.38E-05	-8.17E-05	-4.04E-05	0.000655801	-0.000435926	-0.000660149	-2.29E-05	-0.000440499	-0.000444118	0.000540163	0.000114298
ASAP3	0.000140803	-7.98E-05	-6.84E-05	1.49E-05	0.000122022	-5.07E-06	-4.10E-05	-3.60E-05	-4.48E-05	-0.000207385	-0.000140146	-0.000185192	1.77E-05	7.33E-06	3.55E-05	-3.72E-05	-0.000356705	-0.000102834	-0.000145183	3.48E-05	1.84E-05	-0.000148717	-2.20E-05	-0.000142759	-0.000169074	0.00083938	-0.000380204	-0.000192154	-0.000297862	-5.91E-05	-6.78E-06
ASB1	0.000239336	0.000104419	9.99E-05	2.88E-05	6.82E-05	8.52E-06	-1.47E-05	-1.37E-05	-6.53E-05	4.42E-05	-0.000127431	-2.86E-05	4.20E-05	0.000158235	2.11E-05	-1.67E-05	-8.32E-05	-3.30E-05	-7.65E-05	3.44E-05	2.17E-05	-0.000135736	-1.48E-05	-0.000137307	-0.000187028	1.37E-05	-5.08E-05	-0.000121791	1.79E-05	-3.06E-05	-7.22E-05
ASB13	-0.000205135	-6.69E-05	-5.07E-05	9.07E-05	8.18E-06	0.000378754	-0.000127539	0.00019149	0.000351542	4.80E-06	-0.000182662	-2.20E-05	-0.000189921	-0.000229048	7.71E-06	3.54E-05	-8.83E-05	2.93E-05	0.000313218	0.000534313	6.98E-06	3.38E-05	3.36E-05	-0.000109564	-0.000422849	-4.52E-05	-0.000214214	-0.000225747	-0.000234743	-3.08E-05	-7.68E-05
ASB14	-7.74E-05	0.000166098	2.13E-05	1.33E-05	5.90E-05	4.96E-05	2.75E-05	-1.41E-05	-3.87E-05	2.13E-05	4.02E-05	-2.80E-05	1.41E-06	-9.71E-05	-2.86E-05	-3.74E-05	1.29E-05	5.45E-05	-1.23E-05	3.82E-05	-6.40E-06	-5.36E-05	-4.33E-06	0.000143192	-0.000149156	-4.87E-05	-7.56E-05	-1.54E-06	6.62E-05	-7.53E-05	3.68E-05
ASB16-AS1	4.53E-05	-9.55E-07	-6.69E-05	-2.50E-05	2.84E-05	-3.60E-05	-1.15E-05	0.000111123	-2.18E-07	-4.53E-05	-9.40E-05	-8.65E-05	7.57E-06	-1.54E-05	9.39E-06	5.08E-06	0.000136345	1.66E-05	4.08E-05	5.45E-05	-1.12E-05	-4.24E-06	-2.94E-06	-1.16E-05	-1.20E-05	-5.48E-05	-0.000125156	-3.30E-05	1.81E-05	0.000565313	-0.000100538
ASB2	0.000472821	0.001081137	-2.05E-05	-2.30E-05	-4.82E-05	-5.00E-05	1.46E-06	-1.39E-05	7.48E-06	-6.84E-05	-9.01E-05	-3.00E-05	-5.80E-05	-0.000114594	-1.15E-05	-1.08E-05	-1.92E-05	-2.51E-05	-3.68E-05	-3.44E-05	3.02E-05	3.85E-05	-1.17E-05	-1.62E-05	-0.000127677	-0.000100918	-8.41E-05	-2.84E-05	1.23E-05	-0.00011152	-2.24E-05
ASB4	0.000293536	0.001641654	0.000700275	-3.67E-05	-3.20E-05	-2.43E-05	6.87E-07	-2.18E-05	-3.46E-05	-8.05E-05	-0.000136257	-3.21E-05	-9.40E-05	-0.000135537	-4.42E-05	-3.83E-06	-7.32E-05	-5.96E-06	-3.63E-05	1.37E-05	-9.17E-07	-5.03E-05	-5.77E-06	-2.20E-05	-0.00010914	-0.000109986	-6.19E-05	-0.00017644	0.000189423	8.35E-06	5.63E-06
ASB5	0.001129459	0.003942345	0.001926332	-7.80E-05	-0.000120878	-8.04E-05	4.91E-06	-4.01E-05	-1.36E-05	-0.00011656	-0.0002081	-6.90E-05	-0.000193738	-0.000295942	-2.86E-05	-1.19E-05	-0.000202391	-9.60E-05	-8.96E-05	-5.56E-05	1.80E-06	-7.56E-05	-8.19E-06	-6.57E-05	-0.000266145	-0.000290937	-0.000103437	-0.000519108	-0.000164804	-7.28E-05	-2.49E-05
ASB6	0.000137114	9.38E-05	2.75E-05	-1.60E-05	-7.06E-05	6.69E-05	4.76E-06	6.03E-05	8.61E-05	4.66E-05	-4.19E-05	0.000105777	-1.02E-05	6.38E-05	2.98E-05	-1.08E-05	9.91E-05	5.80E-06	2.54E-05	8.07E-05	6.14E-05	-4.00E-05	-4.32E-06	6.25E-07	-9.06E-05	-0.000200736	1.20E-05	-3.84E-05	-0.000153855	-4.21E-05	-1.79E-05
ASB7	-3.88E-05	-2.89E-05	-2.70E-05	4.92E-06	0.00012226	4.16E-05	-2.73E-05	5.11E-05	-1.36E-05	-7.40E-05	-3.68E-05	-0.000123581	0.000375571	0.00035748	5.95E-05	-2.29E-05	2.38E-05	1.51E-05	0.00010658	2.88E-05	1.82E-05	3.13E-05	-2.71E-05	0.00012465	-0.000138758	-0.000103656	-0.000117343	-0.000117461	-0.000283052	-8.14E-05	1.26E-05
ASB8	-7.57E-06	0.000433707	6.07E-05	-3.55E-05	6.64E-05	-7.94E-05	4.40E-07	2.61E-06	1.51E-05	9.87E-05	-0.000309048	0.000292161	0.000181465	0.000381301	-7.00E-05	7.55E-05	-7.24E-05	0.000103903	0.000400476	-9.92E-06	6.05E-06	-6.43E-05	-4.35E-06	-7.07E-05	1.10E-06	-9.74E-05	-0.000161289	-0.000372117	-0.000314988	-0.000324225	-0.000121548
ASCC1	-0.000136208	-2.48E-06	2.61E-05	0.000261997	9.42E-05	-2.35E-05	6.92E-05	-3.14E-05	-1.85E-05	0.000112132	3.11E-05	0.000179127	4.06E-05	0.000615622	1.97E-05	-3.78E-05	2.02E-05	7.43E-05	-5.67E-05	-3.64E-05	1.91E-06	-0.000115434	-2.57E-05	0.000101553	-0.00019144	-0.000231812	-6.71E-05	-0.000388746	0.00024087	5.86E-06	1.69E-05
ASCC2	-0.000170428	1.83E-05	0.000134145	-3.16E-05	-1.44E-05	-1.00E-05	8.49E-06	1.89E-05	-3.08E-05	-6.64E-05	-3.92E-05	-3.26E-05	0.000183493	0.000179911	3.51E-05	-2.48E-05	8.09E-05	-0.000114013	2.17E-06	-1.12E-05	1.06E-05	-0.000101251	-1.78E-05	0.000144991	-0.000107997	-0.000112844	0.000127973	-0.000233844	0.000261086	8.80E-05	-2.96E-06
ASCC3	-6.46E-05	-0.000221871	-0.000240802	0.000113926	-3.84E-05	0.000249044	-0.000106974	-0.000179581	-8.88E-05	-3.39E-05	-0.000101192	-0.000103685	-0.000268223	8.82E-05	0.000178638	-2.14E-06	-0.000145656	-0.000165892	-0.000195604	-0.00012177	-1.64E-05	-4.41E-05	-3.91E-06	0.000189157	0.000448282	0.000388899	0.000320561	-0.000126596	0.000662631	0.00041204	-0.000142475
ASCL1	-0.000175561	-0.000140865	-4.00E-05	0.000901885	4.27E-06	8.66E-05	-8.68E-05	-0.000225856	-0.000127497	0.000255073	-0.000519775	-0.000332213	0.000563496	0.001042375	-5.54E-05	-8.64E-05	0.000729961	1.39E-05	-0.000131028	-1.70E-05	-1.80E-05	-9.07E-05	-2.50E-05	-0.000162154	-0.000406267	-0.000497413	-0.000207612	-0.000929334	-0.000295597	0.000575153	0.000885272
ASCL2	1.02E-05	-3.72E-05	-3.95E-05	-3.90E-05	-4.63E-05	-3.02E-05	-3.28E-06	6.58E-05	-6.36E-06	4.28E-05	-0.00010412	-6.42E-05	8.65E-05	-0.000122932	3.03E-05	-1.84E-05	0.000317006	-3.59E-05	-4.45E-05	7.36E-06	-9.12E-07	0.000476762	-3.31E-05	-3.35E-05	-8.61E-05	7.28E-05	-6.21E-05	-0.000153405	7.68E-05	6.11E-06	-1.36E-05
ASF1A	-0.000214604	-9.93E-05	0.000139627	0.000165575	0.000173137	-0.000125989	4.08E-05	5.08E-05	6.35E-05	-1.06E-06	-0.000282233	0.000162199	-5.77E-05	0.001303193	-7.75E-05	-1.75E-05	0.000619128	9.22E-05	0.000154451	-4.84E-05	-3.96E-06	-0.00014495	-3.21E-05	-0.000141563	-0.000277527	-0.000294122	-2.33E-05	-0.000652307	-0.000132921	-3.22E-05	0.000343392
ASF1B	-0.000138256	-7.50E-05	5.12E-06	-5.75E-05	-4.57E-05	-0.00012988	2.94E-05	-2.85E-05	-3.09E-05	-0.000137581	-0.000230118	-8.00E-05	-0.000111812	-2.84E-05	0.000167242	-1.89E-05	-7.88E-05	-8.93E-05	-9.81E-05	-1.87E-06	1.55E-06	3.91E-06	-5.83E-07	5.16E-05	-7.79E-05	-0.000216241	-0.00018122	-0.000565923	-0.00025372	0.005344463	0.00013098
ASGR1	-0.000240551	-0.000131832	-1.51E-05	-9.92E-05	0.000203193	-3.54E-06	-2.57E-05	-2.79E-05	-7.91E-05	0.000169658	0.000210374	-0.000110388	0.00050938	0.000213502	-1.07E-05	0.000135475	0.000159715	0.000573248	0.000142688	5.52E-05	-2.51E-05	2.03E-05	4.58E-07	-6.61E-06	-0.000268844	-0.000256963	-0.000233913	-0.000450162	-1.01E-05	-0.000158115	-6.49E-05
ASH1L	-0.000165077	-0.000410994	-0.000345516	8.42E-05	0.000110727	0.000423453	-0.000163568	-0.000177893	-0.000302818	0.000208242	-0.000306781	-0.000397051	0.000666734	-0.000438809	-4.37E-05	9.07E-05	0.000287564	0.000241157	0.000167168	7.02E-05	-4.21E-05	-0.000139139	-4.28E-05	0.000209331	0.000259496	0.000303097	-0.000664417	0.00041285	-0.000122233	-0.000309358	-0.000163257
ASH1L-AS1	7.55E-06	0.000166859	-8.88E-06	-3.38E-05	5.50E-06	-3.07E-05	1.75E-05	-3.94E-05	-2.60E-05	-4.66E-05	-8.64E-05	-2.66E-05	-1.37E-05	-0.000100691	1.68E-05	2.41E-05	0.00010321	0.000131921	0.000173369	6.26E-05	-1.04E-06	-4.50E-05	-1.28E-05	-8.61E-05	-0.000119496	-0.000130966	-6.36E-05	-3.20E-05	0.000201093	-2.46E-05	-5.17E-05
ASH2L	-0.000172301	-8.62E-05	6.12E-05	3.38E-05	0.000202697	-6.47E-05	-1.50E-05	1.10E-05	2.08E-05	3.91E-05	4.67E-05	0.000163071	2.91E-05	0.000136609	6.49E-05	3.97E-05	0.000129352	0.000216436	1.86E-05	-3.10E-05	4.34E-06	-8.67E-05	1.12E-05	-7.77E-05	-0.000288202	-0.000103098	-6.05E-05	-0.000446411	-0.000196601	0.000813725	5.79E-05
ASIC1	-0.000181552	-0.00012412	-3.91E-05	7.61E-05	-2.64E-06	-4.39E-05	2.37E-05	-4.34E-05	-7.34E-05	8.25E-05	-0.000183853	9.05E-05	0.000964711	0.000543981	-2.62E-05	0.000199147	-0.000162201	0.000400335	0.000151143	-3.28E-05	-8.86E-06	-0.00012375	-1.69E-05	-9.54E-05	0.000153882	-0.000189014	-0.00015521	-0.000498476	-0.000532822	-9.68E-05	-0.000104282
ASIC2	-4.92E-05	-4.82E-05	-2.68E-05	-9.55E-06	-4.93E-05	-4.65E-06	-1.11E-06	5.09E-06	3.81E-06	-6.91E-05	-0.000132239	-3.75E-05	-0.000106042	-0.000173793	-3.05E-05	2.97E-05	7.82E-05	0.001734801	-5.76E-06	4.16E-05	-4.32E-05	-4.57E-05	-1.50E-06	-4.13E-05	-0.0001164	-0.000123117	-4.87E-05	-0.000209135	-0.000135446	-6.50E-05	-7.41E-06
ASIC3	-8.21E-05	-3.44E-05	-4.10E-05	5.72E-06	0.00012935	3.41E-05	-1.47E-05	-3.33E-05	-3.36E-05	5.63E-05	-9.29E-06	4.20E-05	0.000266644	0.00010004	-2.48E-05	3.48E-05	-9.07E-05	7.46E-05	-2.56E-06	8.12E-06	1.85E-05	-5.56E-05	-1.18E-05	-4.60E-05	-0.000191703	-8.67E-05	-9.31E-05	-0.00017875	0.000156888	-7.82E-05	-3.90E-05
ASIC4	-6.44E-05	-9.78E-05	-1.16E-05	-8.95E-05	-0.000101236	-1.23E-05	-1.69E-05	-4.93E-05	-4.73E-05	0.000315819	-0.000208834	-0.000232856	4.43E-05	-0.000255513	-3.70E-05	-6.47E-05	0.000342931	0.001238431	0.000505328	7.32E-06	-5.04E-05	-6.83E-05	-1.04E-05	-5.19E-05	-0.000117319	-0.000186647	-0.000129363	-0.000259764	-0.000129405	-0.000182007	-2.72E-05
ASIP	-4.62E-05	-7.53E-05	-2.52E-05	-2.03E-05	-2.53E-05	-6.34E-05	-3.40E-07	-4.43E-05	-1.02E-05	-7.63E-05	3.73E-05	-5.08E-05	-0.000129034	-0.000148938	-1.41E-05	-2.55E-06	-0.000164531	-5.22E-05	-5.45E-05	-6.94E-06	4.54E-06	-6.81E-05	-8.15E-06	-9.37E-05	-0.00029215	0.00078206	0.000103783	-0.00040094	-0.000133496	5.71E-05	-4.59E-05
ASL	-0.000105915	-3.82E-05	6.10E-05	-2.13E-05	7.49E-07	-1.79E-05	-2.98E-05	-6.99E-05	2.08E-05	0.000211425	2.71E-05	-4.27E-05	-8.33E-05	0.000334641	0.00016166	1.94E-05	-3.12E-06	7.76E-05	8.88E-05	3.71E-05	7.34E-06	0.001183778	0.000200246	0.000158454	0.000255892	-0.000167712	-5.03E-05	-0.000212394	2.95E-05	-8.25E-05	-5.85E-05
ASMTL	-0.000134458	-4.42E-05	1.04E-05	0.000215097	0.000379068	1.78E-05	2.28E-05	8.84E-05	6.80E-05	0.000129561	0.000109553	0.000197145	-0.000193253	0.000161185	0.000190799	6.21E-05	0.00013877	8.73E-05	0.000145459	6.53E-05	3.58E-05	1.19E-06	-2.39E-05	-1.45E-05	-0.000162368	-0.000271109	-0.000120389	-0.000386195	-0.000304029	9.09E-05	-0.00013269
ASMTL-AS1	1.39E-05	-4.86E-05	8.81E-05	0.000116015	7.44E-05	0.000233097	-1.23E-05	3.65E-05	-3.74E-05	-1.34E-05	-6.33E-05	-8.03E-05	-4.96E-05	-8.64E-05	-3.05E-05	-1.76E-05	0.000117616	2.34E-05	0.00014292	2.71E-05	-6.94E-06	-6.31E-05	-2.86E-07	-3.73E-05	-0.0001516	-9.31E-05	-0.00010685	-2.12E-05	-0.000129992	1.93E-05	3.16E-05
ASNA1	-0.00022136	4.77E-05	-4.25E-05	0.000286054	6.86E-05	-0.000160132	1.92E-05	0.000225408	0.000192404	-0.000143027	-9.91E-05	0.000462616	-0.000205885	0.001024053	6.66E-05	-7.10E-07	0.000118733	-0.000100753	9.74E-05	-6.76E-05	1.02E-05	-0.000123889	-3.67E-06	-1.07E-05	-0.0003129	-0.00032447	0.000355969	-0.00049152	-0.000411962	0.000212339	9.38E-05
ASNS	-3.77E-05	6.04E-05	-7.09E-05	-0.000140414	-0.000105933	5.03E-05	-0.000118077	-0.00023831	-7.42E-07	6.44E-05	0.000342405	0.00053486	0.000756315	-0.000318025	0.000285908	8.49E-05	-0.00015523	0.000326036	0.00011704	-8.12E-05	3.92E-05	-0.000117404	-4.21E-05	0.00013864	0.000180161	-0.000263073	0.000544276	-0.000998821	3.28E-05	0.000400188	-8.67E-05
ASNSD1	0.000152208	-0.00013509	-6.01E-05	-4.13E-05	-7.48E-05	-2.95E-05	1.32E-05	-5.95E-05	-4.68E-05	0.000115021	-0.000116393	0.00020044	6.50E-05	0.000195507	-4.80E-05	5.59E-05	-9.12E-05	0.000102029	0.000170834	-5.56E-05	-3.73E-07	-0.000244293	-2.72E-05	-2.27E-05	0.000332706	-0.000245961	0.000267302	-2.52E-05	-7.85E-05	0.000339135	-0.000108441
ASPA	3.52E-05	-8.85E-05	-4.93E-05	0.000111238	-2.29E-05	5.50E-06	-6.77E-06	-2.85E-06	-1.86E-05	-1.14E-05	0.001044115	-4.02E-05	-0.000129856	0.00013391	-1.53E-05	-2.56E-05	0.000309755	-9.83E-05	-5.98E-05	-1.37E-06	5.57E-06	5.31E-05	-1.31E-05	-9.54E-05	0.000111451	-3.03E-07	-0.000268404	-0.000141919	-0.000268342	-0.000193933	-3.22E-05
ASPH	-0.000565216	0.00060003	0.000163799	0.000109363	0.000109791	-0.00016444	-2.12E-05	-2.44E-05	-2.19E-05	-0.000621119	-8.94E-07	0.00020081	-0.000865695	0.001781887	-0.000170081	1.43E-05	0.001405322	-0.000330362	-7.95E-05	1.71E-05	1.52E-05	-0.000112254	-4.66E-05	-0.000235468	0.000279399	5.18E-05	-6.08E-05	-0.000900467	0.001505811	0.000333733	-5.01E-05
ASPHD1	-0.000220448	-0.000168923	-3.67E-05	-0.00018829	-0.000146321	-1.06E-05	-4.20E-05	-0.000113229	-6.65E-05	0.002383412	-8.13E-05	0.000485741	0.000795308	-0.000377634	2.35E-06	0.00031235	0.000240408	0.000877826	0.000419149	1.77E-05	-2.24E-05	0.000643879	-1.98E-05	-0.000137212	-0.000344432	-0.000593067	4.61E-05	-0.00068443	-0.000246058	-0.000112567	-3.49E-05
ASPHD2	-0.000161656	-0.000101602	-2.33E-05	-9.75E-05	-7.96E-05	-2.55E-05	-8.93E-06	-2.14E-05	-3.36E-05	9.12E-05	-0.000119247	0.000756598	0.000565893	-7.24E-05	-3.15E-05	2.90E-05	-0.000211212	0.000324988	0.000289481	-4.62E-05	-6.19E-07	-9.81E-05	-1.10E-05	3.44E-05	-0.000254099	-0.000263161	-3.91E-05	-0.000209236	-0.000209679	-7.91E-05	-1.70E-05
ASPM	-0.000227537	-0.000126528	-9.00E-05	-0.00020418	-0.000161148	5.97E-05	-0.000157353	-0.000233395	-0.000173843	-0.000129712	-0.000462154	-0.000202747	-4.63E-05	-5.29E-05	-0.001268895	-2.16E-05	-0.000240459	-0.000148899	0.00022929	-0.000318049	1.90E-06	-0.000123051	-1.67E-05	0.000194644	-0.000357684	-0.000326867	-0.000327994	-0.000647891	-0.000562178	0.000773995	0.009661843
ASPN	-0.000330924	-0.00018323	-4.54E-05	-0.000180155	-0.000271936	-0.000138367	2.73E-06	-0.000226253	-5.87E-05	-0.000278442	-0.00053635	-0.000176126	-0.000415154	-0.000722783	-0.000102506	-1.61E-05	-0.000437427	-0.000222085	-0.000200213	-0.000179921	1.44E-05	-0.00020318	-3.29E-05	-0.000158455	-0.000355669	0.002442301	0.002372773	-0.001375438	-0.001488126	-0.000554543	-0.000186496
ASPRV1	6.89E-05	-8.07E-06	-4.87E-05	9.33E-05	-1.08E-05	-3.64E-06	1.54E-05	-3.80E-06	-1.65E-05	1.92E-05	-6.98E-05	2.85E-05	-5.41E-05	-3.97E-05	9.31E-06	-3.25E-06	5.57E-05	2.08E-05	-2.44E-05	4.27E-06	-3.20E-06	8.23E-05	-1.14E-05	-3.28E-05	-0.000147622	3.49E-05	-0.000142287	0.000133992	-0.000125211	7.04E-05	-0.000111219
ASPSCR1	-7.40E-05	2.29E-05	-3.94E-05	-4.56E-05	0.000148473	4.62E-05	-1.22E-06	5.61E-05	2.29E-05	-1.42E-05	-7.88E-05	-6.23E-05	8.81E-05	0.000185285	3.27E-06	-8.39E-06	3.08E-06	6.04E-06	-2.31E-05	3.60E-05	-7.73E-06	0.000104429	-1.58E-05	-1.31E-05	-0.000105662	-0.000101311	-2.91E-05	-0.000163515	-0.000121776	-4.08E-05	0.000172164
ASRGL1	-0.000242551	-0.000154639	-6.44E-05	0.000492499	0.000142369	-5.82E-05	4.82E-05	-5.50E-05	3.69E-05	0.000371015	-0.00054328	0.000556104	0.000476783	0.00134481	2.14E-05	0.000137462	0.000712974	0.000305243	5.30E-05	-1.59E-05	-6.33E-07	-9.59E-05	-1.81E-05	-0.000114861	-0.00050733	-0.000623137	-0.00018911	-0.001107626	-0.000726712	0.000762075	0.00061516
ASS1	-0.000274825	5.15E-06	3.51E-05	-9.26E-05	-1.56E-05	1.26E-06	-7.64E-05	0.000197159	2.65E-05	-0.000138689	-0.000693807	-6.23E-05	-0.000409104	-0.000657034	5.46E-05	-2.88E-05	-0.000393931	6.92E-05	-0.000127109	0.00017633	4.02E-05	0.001182857	0.000552573	-0.000179149	-0.000280843	0.001089083	0.001471421	-0.001030154	-0.000597099	-0.00014693	-0.00014651
ASTE1	-0.000100962	-5.37E-05	6.27E-05	9.22E-05	7.70E-05	3.10E-05	2.80E-05	7.20E-05	1.64E-05	-3.47E-05	0.000170851	-2.64E-05	-0.000155285	-0.000227731	-3.89E-05	2.35E-05	-4.53E-05	2.25E-06	3.35E-06	8.51E-05	-1.75E-06	-2.69E-05	2.02E-05	-6.42E-05	-0.000124697	5.25E-05	-2.01E-05	-0.000111498	0.000151091	-3.81E-05	-2.11E-05
ASTN1	-0.000231187	-0.000135839	-4.36E-05	0.00020835	0.000912898	-2.39E-05	-4.82E-05	-1.67E-05	-0.000179472	0.000109633	-0.000301106	0.000300916	0.000344502	0.001618962	-6.75E-05	-6.32E-06	-3.17E-05	0.000308921	-6.25E-05	0.000168147	-5.40E-06	-0.000113295	-2.52E-05	-0.000110171	-0.000249684	-0.000386736	-0.000232659	-0.000755947	-0.000499003	-0.00013168	-2.63E-05
ASTN2	0.000160241	4.08E-05	-0.000127686	0.000354269	0.000592555	-0.000121412	7.39E-06	-9.39E-05	-4.90E-05	-6.14E-05	-6.38E-05	0.000278851	-0.000128653	-0.000268787	-3.50E-05	-3.92E-05	-0.000104597	0.000187597	2.62E-05	4.20E-05	1.90E-05	-5.36E-05	-2.42E-07	-7.45E-05	-0.000219626	-0.000224717	-1.65E-05	-0.000329555	0.000127405	2.59E-06	-2.44E-05
ASUN	4.51E-05	-8.85E-05	-1.78E-05	-4.45E-05	-6.94E-05	7.77E-05	-3.43E-06	-0.000126228	-0.000116573	-9.31E-05	-7.91E-05	-0.000196721	0.000203777	-0.000219802	0.000137304	1.92E-05	-4.96E-05	-0.000107272	0.000848447	-2.47E-05	6.77E-06	-0.000115694	-3.62E-05	-3.85E-05	-0.000168764	-0.000217923	0.000239407	0.000228492	-7.56E-05	0.000161669	9.50E-06
ASXL1	-7.16E-05	-0.000256756	-0.000216716	-9.20E-07	3.84E-05	8.13E-05	2.27E-05	-7.24E-05	-8.38E-05	8.31E-05	-2.24E-05	-0.000123665	0.000273998	0.000172797	-0.000188895	3.34E-05	-8.52E-05	-1.72E-05	-2.91E-05	-5.84E-05	-1.71E-05	-5.18E-05	1.38E-05	0.000473382	-0.000280424	-3.84E-05	-0.000150091	0.00014276	2.57E-05	2.06E-05	0.000732414
ASXL2	6.93E-05	-0.000210612	-0.000179199	0.000124439	6.73E-05	0.000210234	-1.98E-05	-6.34E-05	-8.03E-05	0.000135845	1.68E-05	-0.000190065	-8.61E-05	-0.000202721	2.64E-05	-8.90E-06	0.000108758	-4.24E-05	2.78E-05	5.70E-05	2.60E-06	-3.45E-05	-2.64E-06	0.000107014	-0.000153217	-5.33E-05	-1.52E-05	0.000168276	5.49E-06	0.000177319	2.03E-05
ASXL3	-0.000261262	-0.000180543	-5.53E-05	-1.02E-05	-0.000114165	0.000224221	-4.00E-05	0.000417969	-1.74E-05	-3.86E-05	-0.000431821	0.000123239	0.001656497	-0.000312421	-9.12E-05	3.76E-05	6.68E-05	0.001026586	-0.000202952	7.00E-06	-7.33E-05	-0.000210507	-2.98E-05	-9.22E-05	-0.000442972	-0.000396193	-0.000373551	-5.56E-05	-0.000425355	9.51E-06	-2.39E-06
ATAD1	8.82E-05	0.000153318	1.43E-05	0.000177549	-4.02E-05	6.53E-05	-2.51E-05	-6.25E-05	6.54E-05	0.000379269	-5.62E-05	0.000734102	0.000318219	0.000332808	-3.90E-05	0.000101138	0.000375728	0.000462855	0.000175345	0.000135153	1.69E-05	-5.74E-05	-8.17E-06	-7.87E-05	2.56E-05	-0.000377827	-0.000186305	-0.000914846	0.000292877	-0.000258808	-9.81E-05
ATAD2	-0.00039954	-0.000233227	-0.000131182	-0.000339854	-0.000235734	-3.26E-05	-0.000143469	-0.000242622	-0.00021475	-0.000303925	-0.000489408	-0.000204934	-0.000334071	0.000160773	-0.000181042	-2.54E-05	-0.000481295	-0.000273185	-0.000205899	-5.90E-05	-5.12E-06	-0.000122891	-4.11E-05	0.000114503	0.000724199	0.000123127	-0.000405662	-0.000903149	-0.000118783	0.011076425	0.000128927
ATAD2B	0.000122662	-5.19E-05	-0.000146987	-3.46E-05	8.06E-05	0.000223312	-7.78E-05	-7.37E-05	-8.04E-05	-0.00011316	-0.000173379	-0.000142519	0.00051165	-0.000250807	-9.45E-06	-5.10E-05	0.000356219	0.000301693	0.000191717	5.71E-05	-1.97E-05	6.41E-06	4.00E-07	0.000176104	-0.000116872	-0.000194832	-0.000159098	-8.27E-05	-0.000297995	-0.000265086	6.08E-05
ATAD3A	2.72E-05	7.77E-05	4.16E-06	-8.45E-06	9.34E-05	0.000121975	6.80E-05	-1.31E-05	-2.98E-05	-7.50E-05	7.61E-05	-2.63E-05	0.000104174	0.000120419	0.000163776	9.73E-07	-0.00010381	-2.19E-05	-3.13E-05	5.18E-05	-3.30E-06	-7.24E-05	-2.23E-05	-1.41E-06	-0.000102096	-0.000206987	0.000117984	-0.000269038	-0.000119539	0.000756812	-0.000130911
ATAD3B	2.02E-05	-4.23E-05	-7.94E-05	2.33E-05	8.12E-05	0.000143995	-3.74E-05	-5.46E-05	-8.18E-05	-6.62E-05	-0.00013805	-0.000100643	0.000225519	-4.10E-05	0.000197415	-9.47E-06	-0.000170237	8.94E-05	-4.04E-05	6.71E-05	-6.44E-06	8.64E-05	-1.95E-05	0.00016318	-0.000225231	-7.48E-05	-7.77E-05	-9.19E-05	-3.03E-05	0.000148307	-0.000125934
ATAD3C	1.02E-05	-6.09E-05	-7.24E-05	-5.79E-05	2.15E-05	-4.13E-06	-1.81E-05	-3.90E-05	-2.80E-05	5.24E-05	-8.26E-05	-5.67E-05	-2.29E-05	-6.08E-05	5.59E-05	-9.50E-06	-3.73E-05	2.47E-05	-4.33E-05	-1.53E-05	-6.03E-06	0.000216504	2.37E-05	-1.72E-05	-0.000109158	1.49E-05	-6.11E-05	0.000179638	0.000158223	-3.24E-05	-5.31E-05
ATAD5	-0.000249389	-0.000187558	-0.000157415	-0.000115621	-0.000177722	0.000137138	-0.000120143	-0.00023778	-0.000214255	0.000168745	-0.00036482	-0.000269588	0.000375827	-0.00021965	0.000295463	-1.35E-05	-0.000247721	1.60E-05	-2.31E-05	-6.26E-05	-9.71E-06	-7.35E-05	-3.54E-05	3.45E-05	-0.0003256	-0.000252082	-0.000559892	-0.000352635	-0.000516085	0.006872281	0.000266479
ATAT1	-0.000219606	-0.000202385	-4.27E-05	-4.10E-05	-0.000108378	-0.000114753	-2.14E-05	-0.000121455	-1.77E-05	0.000177494	-0.000456895	0.001464564	0.001907768	0.000939917	-6.21E-05	3.86E-05	0.000129902	0.000415472	-0.000199951	-0.000120674	-5.37E-05	-0.000177901	-3.36E-05	-0.00013505	-0.000591602	-0.000778071	-0.000273793	-0.000707576	-0.00066275	-0.000175301	2.55E-05
ATCAY	-0.000316802	-0.000199388	-6.81E-05	-0.000273289	-0.000237143	4.63E-06	-6.87E-05	-0.000172851	-0.000115767	0.001824211	-0.000575264	0.000416357	0.003317216	-0.000392118	2.17E-05	0.000201499	-0.000193436	0.001101798	0.000432063	-8.38E-05	2.54E-05	-0.000194404	-3.07E-05	-0.000190462	-0.00057699	-0.000740005	-0.000204456	-0.001079699	-0.000590286	-0.000232343	0.000114694
ATE1	-0.000207209	-0.000131216	-1.41E-05	-0.000110517	0.000266373	0.000131585	4.70E-05	0.000157443	7.44E-05	0.000312964	-7.25E-05	0.000185424	2.70E-05	6.44E-05	-2.31E-05	-1.28E-05	0.000239579	0.000241853	0.000461407	0.000125143	-1.11E-05	5.66E-05	-1.69E-05	-2.37E-05	-0.000287093	-0.000325095	-0.000121462	-0.000536195	-0.000102111	2.98E-05	2.53E-05
ATF1	-5.12E-05	6.07E-05	-9.71E-05	-0.000177434	0.000217126	-4.72E-05	1.73E-05	0.000164615	3.15E-05	-0.000148817	-2.39E-05	-0.00017861	-0.000123424	-0.000114891	4.33E-05	-4.08E-05	-0.000173867	-0.00014755	-9.50E-05	4.82E-05	-1.05E-05	1.01E-05	-2.39E-05	-2.02E-05	0.000348169	2.21E-05	0.000325939	-8.82E-05	0.000285268	0.00024596	-6.42E-05
ATF2	-0.000157545	-0.000176845	1.89E-05	-2.25E-05	6.81E-05	-3.96E-05	-3.54E-05	7.09E-05	4.56E-06	0.00021812	-0.000131723	0.000514398	0.000591684	0.000510455	-3.29E-05	-5.98E-05	0.0001841	0.00020871	-1.43E-05	-1.04E-05	-1.19E-05	-0.000176523	-2.17E-05	9.05E-05	-0.000233562	-0.000197125	-0.000206473	-0.000428253	-0.000181805	-0.000270219	0.000206018
ATF3	-0.000311733	-0.000352548	-0.000219601	-0.000210133	-0.000182224	-0.000333616	-6.07E-05	0.000267381	-0.000181646	-0.000549799	0.001277765	-0.000369788	-0.000975252	-0.001317961	-0.000222259	-8.56E-05	-0.000855608	-0.000401839	-0.000400733	-0.000302002	-5.76E-06	0.000210871	4.16E-05	0.000589138	2.27E-05	0.000469571	0.002534747	0.000109085	0.003508375	-0.000378509	-0.000292641
ATF4	3.35E-05	3.08E-05	-0.00022668	-0.000389713	-0.000344894	-0.000102837	-0.000153453	-0.000248069	-0.000140288	0.000123216	0.000909728	-0.000382975	-0.000567699	-0.001310679	-0.000114301	-7.12E-05	-0.000320986	-0.000214034	0.000178649	-0.000176536	3.27E-05	-5.08E-05	-3.86E-05	0.000298566	0.000312914	0.000448061	0.000783383	6.39E-05	0.002328571	-5.41E-05	0.00015671
ATF5	-0.000518428	1.60E-05	2.67E-05	-0.000345407	-0.000391003	-5.63E-05	-0.00012161	-0.00046215	-0.000139257	-0.000466592	0.000292604	-0.000305433	-0.000608528	-0.001280221	-0.000151554	-6.25E-05	-0.000783279	-0.000264494	-0.000321134	-0.000191356	4.35E-05	-0.000306863	-5.53E-05	-0.000307939	0.000128745	0.002781127	0.002642815	-0.00214928	0.000382735	-0.000227652	1.20E-05
ATF6	-1.94E-05	-0.000255899	-0.000195432	0.000347927	-4.86E-05	4.88E-05	-1.01E-05	7.31E-06	8.70E-05	0.000181776	0.00033119	-7.51E-05	-0.000222308	-0.000367671	-9.27E-05	4.00E-05	0.000280986	-7.10E-05	0.000164972	3.43E-05	-9.92E-06	-0.000177643	-1.25E-05	-6.59E-05	-0.000157602	3.38E-05	0.000705302	-7.70E-05	0.00012151	-0.000307302	3.69E-05
ATF6B	-0.000115147	-0.000120878	-6.83E-05	-3.64E-05	0.000155157	8.40E-05	-2.88E-05	1.52E-05	-8.47E-05	2.41E-05	-0.000121169	0.000201902	9.99E-05	0.000171691	1.81E-05	-8.17E-06	5.43E-05	4.95E-05	6.84E-05	1.37E-05	-1.24E-05	-2.25E-05	-2.10E-05	-9.49E-05	-6.00E-05	-6.94E-05	-0.000240416	-0.000147784	-1.02E-06	-4.02E-05	1.92E-05
ATF7	0.000105926	-7.68E-05	0.000108426	-7.52E-05	1.10E-05	-5.58E-05	1.32E-07	-1.69E-05	-3.26E-05	8.98E-07	0.00010701	-0.000237845	0.000151453	0.000447001	-3.03E-06	-1.73E-05	-0.00022259	-0.000156894	-8.32E-05	-5.00E-05	2.54E-06	7.68E-07	3.31E-06	0.000194185	-5.72E-06	9.77E-05	-0.000112444	0.000220684	-0.000565493	-0.000125231	5.66E-05
ATF7IP	-0.000214603	-0.000135713	-7.73E-05	-2.40E-05	0.000179801	5.54E-05	2.40E-05	-3.71E-05	-5.65E-05	0.000122493	-0.000396985	-2.09E-05	0.001092666	0.000677043	0.00025034	6.42E-05	0.00094135	0.000317341	0.000416975	-5.79E-05	-2.16E-05	-7.42E-05	-3.99E-05	-5.08E-05	-0.00024745	-0.000541033	-0.000414656	-0.000535443	-0.000604645	-0.000350786	0.000427766
ATF7IP2	-0.000148836	-6.59E-05	-5.28E-05	6.60E-05	-9.10E-05	-9.03E-05	-4.08E-06	2.94E-05	3.66E-05	-5.01E-05	0.000106409	-2.79E-05	-0.00010355	-0.000271378	-2.17E-05	2.30E-05	0.00018917	-6.73E-05	0.00022851	7.50E-06	-8.25E-08	0.0003335	3.48E-05	4.15E-05	-2.85E-05	0.000181312	0.000126427	-0.000232797	7.90E-05	-7.22E-05	0.000219148
ATG10	-6.58E-05	-1.08E-05	4.80E-05	-7.34E-05	1.63E-05	1.71E-05	2.05E-07	-1.96E-05	4.70E-05	-0.000151467	0.000202709	-3.27E-05	-0.000197596	-2.04E-05	6.94E-05	9.55E-06	4.32E-05	4.13E-05	-2.86E-05	1.67E-05	1.19E-05	5.36E-05	-5.88E-06	8.27E-05	-0.000140578	8.76E-05	-1.28E-05	5.67E-05	-0.000331629	0.000162452	0.000108749
ATG12	-6.94E-05	-0.000172011	3.48E-05	-4.92E-05	-8.05E-05	-5.28E-05	-2.06E-05	-0.000168824	-0.000111072	0.000458891	-0.000187221	0.000241436	0.000402631	0.000925674	-4.26E-05	6.36E-05	-9.61E-05	0.000248498	-0.00010613	-9.04E-05	4.60E-06	-0.000164336	-3.87E-05	-3.31E-05	-0.000319194	-0.000233753	7.36E-05	-0.000197677	9.96E-05	-3.28E-05	9.36E-05
ATG13	-7.79E-05	-0.000156144	-5.11E-05	2.00E-05	9.98E-05	0.000101219	-4.26E-05	-2.90E-06	-5.94E-05	-5.10E-06	4.37E-05	-2.31E-05	9.86E-05	-0.000238015	6.83E-05	-5.43E-05	-0.000138911	7.53E-05	4.08E-05	0.000107137	3.45E-07	9.99E-05	-1.11E-05	0.000270928	-0.000261468	-0.000108788	4.06E-05	3.97E-05	9.67E-05	-0.000149042	-6.89E-05
ATG14	-0.000143143	-0.000208908	-0.00010882	0.000106762	-8.56E-06	-9.88E-07	-3.29E-05	-5.71E-05	-9.07E-05	2.73E-05	-5.79E-07	2.26E-06	-8.52E-05	0.000127919	1.82E-06	1.59E-05	-6.72E-05	-5.68E-05	3.99E-05	-8.55E-06	-7.29E-06	-0.000135983	-2.54E-05	0.000241122	-4.81E-05	-2.42E-05	3.11E-05	0.00051268	4.02E-06	-0.000242746	-9.47E-05
ATG16L1	9.38E-05	2.35E-05	-1.48E-05	2.63E-05	4.93E-05	8.45E-05	0.000147162	-2.39E-05	4.29E-05	9.68E-05	-4.97E-05	6.04E-05	0.000120138	-0.000166194	-1.71E-05	4.13E-05	-6.38E-05	8.82E-05	6.11E-05	-1.60E-05	2.64E-05	-8.14E-05	-1.78E-06	-8.72E-05	6.62E-05	-0.000163909	-0.000109233	-0.000187934	0.000168028	7.00E-05	-2.74E-05
ATG16L2	-0.000116018	-7.52E-05	-4.04E-05	1.54E-05	9.42E-05	0.000142133	-4.48E-05	4.67E-06	-7.78E-05	-7.95E-05	-8.34E-05	-3.31E-05	-5.36E-05	-0.000161903	6.82E-06	-1.10E-05	5.60E-05	2.79E-05	-3.76E-05	0.000167099	-2.32E-07	-3.44E-05	-7.24E-06	0.000143315	2.74E-05	0.000127501	-0.000340391	-0.000136966	0.000115782	0.000464997	-1.85E-05
ATG2A	-8.87E-05	-6.90E-05	-4.52E-05	3.72E-05	9.14E-05	0.000151081	-2.02E-06	-5.63E-05	-4.72E-05	4.50E-05	-5.93E-05	-9.57E-05	0.000193843	7.29E-05	-3.29E-06	-2.19E-05	-8.75E-05	7.36E-05	-5.38E-05	6.47E-05	-5.01E-07	0.000191941	-8.26E-06	0.000200314	3.26E-05	7.68E-05	-0.000181858	-7.10E-05	-0.000179964	-0.000201451	-4.17E-05
ATG2B	-9.42E-05	-0.000113433	-9.19E-05	2.92E-05	0.000103819	0.000130276	1.02E-05	-6.62E-05	-9.11E-05	0.000164142	-3.01E-06	-6.37E-05	0.000105414	1.86E-05	-2.13E-05	-9.11E-06	6.02E-05	0.000126972	1.78E-05	1.93E-05	1.92E-06	4.56E-06	-8.06E-07	0.000118941	0.00010065	-1.87E-06	-0.000105318	-1.83E-05	-0.000355602	-0.00014127	-7.06E-05
ATG3	-0.000112392	5.26E-06	4.53E-06	0.000129831	8.47E-05	-0.000192845	3.90E-05	-1.45E-05	7.85E-05	5.49E-05	0.000267833	0.000210756	-0.000128571	0.000809078	2.59E-05	6.25E-05	5.31E-05	2.34E-05	0.000221325	-9.86E-05	2.74E-05	-0.000186845	1.96E-05	8.86E-07	-0.000108894	-0.000345333	0.000547989	-0.000646506	2.76E-05	0.000348464	3.66E-05
ATG4A	0.000484221	0.00029072	0.000268348	7.37E-05	1.58E-05	0.000203677	6.73E-05	5.92E-05	0.00020975	1.06E-05	-0.00012786	6.05E-05	-8.99E-05	4.97E-05	-6.63E-05	3.65E-06	-5.42E-05	-1.42E-05	4.94E-05	-8.20E-06	2.13E-05	-4.66E-05	9.23E-05	0.000108903	-0.000242806	-0.000175942	7.39E-05	-0.000414131	-0.000128025	-0.000103404	7.75E-05
ATG4B	0.00019071	0.000111596	0.00011672	-0.000129565	7.71E-05	-7.85E-06	-1.50E-06	-4.02E-05	-4.40E-05	-5.94E-06	-0.000157212	9.64E-05	0.000277273	0.000294643	0.00010879	1.29E-07	-0.000125042	1.35E-05	-7.27E-05	5.76E-05	7.86E-07	1.44E-05	3.56E-06	4.77E-05	-0.000480423	-0.000221547	-9.45E-05	-0.00026976	0.000227686	-7.15E-05	9.28E-05
ATG4C	-0.000177651	-0.000137889	-4.85E-05	2.92E-05	8.25E-05	-1.39E-05	-2.93E-05	1.63E-05	-6.76E-07	-0.000122809	3.94E-05	7.78E-05	-2.48E-05	0.000135637	3.70E-05	1.69E-05	-4.95E-06	-1.24E-05	-1.40E-05	-3.25E-05	-6.38E-06	-0.000131609	-2.63E-05	-0.000120309	-0.000166281	1.61E-05	-0.000129038	-3.29E-05	3.02E-05	0.000241912	6.58E-05
ATG4D	1.88E-05	8.46E-05	-4.18E-06	-6.25E-05	-5.60E-05	3.71E-05	-6.66E-06	-6.58E-05	-2.29E-06	6.27E-05	5.71E-05	2.57E-05	0.000217916	0.000114428	0.000141194	4.51E-05	0.00023067	2.65E-05	0.000259798	3.31E-05	-5.62E-07	2.15E-05	5.50E-06	0.00012395	-0.000222043	-0.00026531	-5.71E-05	-0.000142705	-9.05E-05	2.22E-05	-3.62E-06
ATG5	-0.000149983	-9.19E-05	7.20E-05	2.01E-06	1.29E-06	-0.00014229	7.93E-05	3.19E-05	2.18E-06	0.000145655	0.000107298	0.000198874	-4.60E-05	0.0001271	0.000136335	-1.05E-05	-9.21E-05	-7.27E-05	-6.89E-06	-3.16E-05	1.77E-05	7.48E-05	3.77E-05	9.09E-05	-6.88E-06	-2.08E-05	0.000367397	-0.00039836	-6.44E-05	-2.11E-05	0.000101882
ATG7	-0.000114711	-9.05E-05	-3.73E-07	0.00015729	0.000138228	5.54E-05	6.07E-05	1.23E-05	0.000153133	-3.82E-05	0.000224674	3.15E-06	-0.00015433	0.000127487	-6.22E-06	-3.71E-06	-3.29E-06	-3.00E-05	2.08E-05	6.99E-05	1.21E-05	7.59E-05	-1.42E-05	0.000256624	-0.000179449	5.91E-05	-0.000151707	-0.000271084	-4.04E-05	-0.000116301	-9.71E-05
ATG9A	0.000102955	0.000223142	0.000106924	0.00011929	0.000111891	-1.50E-05	-3.35E-05	-1.36E-05	-3.10E-05	-5.81E-05	-8.44E-05	0.000162338	1.25E-05	9.01E-05	-9.62E-06	1.78E-05	-0.000104207	-7.83E-05	-1.69E-05	2.72E-06	3.57E-05	-2.26E-05	2.29E-05	-1.52E-05	-0.00014074	-8.15E-05	-8.94E-05	-0.000135164	-8.61E-05	-0.000175214	-1.08E-05
ATG9B	-6.28E-05	-7.79E-05	-1.71E-05	-8.25E-05	-3.85E-05	6.03E-05	-1.16E-05	-4.90E-05	-5.63E-05	0.00016355	-4.09E-05	0.000238664	7.50E-05	1.72E-05	3.10E-05	6.85E-05	-0.00010549	2.84E-05	-5.14E-05	5.56E-05	5.87E-05	9.27E-05	6.63E-06	1.69E-05	-0.000151893	-0.000106635	-0.000128898	-0.000122285	0.000965133	-7.34E-05	-6.12E-05
ATHL1	-0.000276462	-0.000105019	-4.09E-05	6.88E-05	0.000566809	-1.71E-05	-4.88E-05	-8.35E-05	-0.000148408	-0.000256099	0.000209557	-0.000187302	-0.000218649	-0.000138359	9.29E-05	-5.63E-05	-0.000195513	-0.00015865	-0.000164564	8.07E-05	-4.18E-06	0.000790185	-2.11E-05	0.000379719	-0.000124593	0.000625512	-0.000761702	-4.94E-05	-5.71E-05	-0.000350441	-0.000177516
ATIC	0.000185775	-7.53E-05	-4.53E-05	5.50E-05	-8.77E-05	1.29E-05	-3.92E-05	-6.67E-05	2.18E-05	4.62E-06	2.77E-05	-7.73E-05	-0.000125574	-0.000294017	0.00029935	-4.30E-06	-2.94E-05	-8.95E-05	-5.92E-05	-3.49E-05	1.64E-05	0.00013576	4.28E-06	-0.000231616	-0.000136992	-0.000217741	0.000238153	0.000554925	-0.000293481	0.000371883	-0.000111625
ATL1	-0.000312191	-0.000214351	-5.63E-05	5.83E-05	-0.000220014	-0.000168926	4.05E-05	-0.000143908	-6.60E-05	0.001135445	-0.000320385	0.001530887	0.000740581	0.00023871	-8.63E-05	0.000446415	0.000636606	0.000773344	0.000288434	-0.00016195	0.000134852	-0.000223513	-2.40E-05	-0.00011063	-0.00038968	-0.000456669	-4.48E-05	-0.001113514	-0.00041693	-2.89E-05	0.00014854
ATL2	0.000572365	-5.51E-05	-0.00019531	-0.000105299	-0.000124622	-6.48E-05	-4.39E-05	0.00011515	5.44E-06	-6.38E-05	-0.000135992	0.000144289	6.40E-05	-0.000131297	3.43E-05	-1.10E-05	-6.70E-05	-2.45E-05	-5.02E-05	2.95E-05	-9.98E-06	6.33E-05	2.45E-05	1.94E-05	6.68E-05	-0.000169255	0.000257837	-3.60E-06	3.98E-06	-5.57E-05	0.000275752
ATL3	-0.000351318	-0.000198361	-0.000106988	0.000156468	0.000124957	1.69E-05	-6.87E-05	2.12E-06	-4.17E-05	-0.000241611	0.000215602	-0.000190926	-0.000328498	-0.000465016	-2.94E-05	-2.12E-05	-0.00035432	-0.000175516	-0.00019844	6.48E-05	3.09E-05	-0.00012624	-3.10E-05	0.000194544	-1.36E-05	0.000617099	0.000252968	-4.32E-05	0.00026441	0.00038865	0.000101594
ATM	-0.00018275	-0.000283284	-0.000201991	1.08E-05	0.000268035	0.000368206	-9.11E-05	-0.000159987	-0.000182389	-3.93E-05	-4.71E-05	-0.000333908	0.000437023	-5.05E-05	-2.70E-06	-5.47E-05	1.75E-05	7.89E-05	7.57E-05	0.00011452	-2.53E-05	-0.000139536	-5.63E-05	8.98E-06	6.05E-05	5.79E-05	-0.000509291	-7.57E-05	0.00087614	-0.000251477	-0.000115072
ATMIN	-0.000161866	-0.000181102	-7.74E-05	0.000191434	0.000119781	6.23E-05	-4.42E-05	1.06E-05	-4.49E-05	0.000296187	5.90E-05	0.000224295	0.000682952	0.000155096	6.24E-05	7.12E-05	0.000159853	0.000161885	2.50E-05	7.20E-05	2.28E-05	-0.000218342	-6.18E-06	-7.34E-05	-0.000404326	-0.000175225	5.67E-05	-0.000487318	-0.000168447	-0.000249907	-2.75E-05
ATN1	-0.000455308	-0.00036419	-0.000111654	0.000284085	0.000518842	3.01E-05	-3.79E-05	7.07E-06	-0.000175493	2.86E-05	-0.000340179	-0.000237911	0.001121409	0.000367068	-5.75E-06	5.47E-05	-0.000282621	0.000222891	-2.90E-08	0.000107685	-4.07E-05	-0.000236214	-3.59E-05	-7.50E-05	-0.000160188	0.000521634	-0.00080366	-0.000443636	-0.000187116	-0.000236377	-6.09E-05
ATOH7	-1.45E-05	-2.92E-05	-3.70E-06	-3.09E-05	-2.99E-05	-1.69E-05	-1.19E-05	-3.19E-05	2.36E-05	9.13E-05	-0.000102677	-5.14E-05	9.99E-05	-9.57E-05	2.44E-06	-5.42E-05	0.000682915	9.38E-05	6.77E-05	-1.92E-05	-8.55E-06	2.04E-05	-7.16E-06	-5.13E-05	-7.56E-05	-9.44E-05	-2.95E-05	-0.000135332	-7.24E-05	-4.61E-06	3.10E-05
ATOH8	0.000314448	-0.000185865	-8.62E-05	0.000480967	8.02E-05	3.59E-05	-6.98E-05	7.63E-05	-1.84E-05	-0.000134878	-0.000335073	-0.00015426	-7.75E-05	0.000273533	-7.19E-05	-3.22E-05	-7.78E-05	-2.29E-05	-4.29E-05	7.48E-05	-5.30E-07	-4.59E-05	-1.73E-05	-8.17E-05	0.000604103	-0.000288322	-0.000206842	0.000264901	-0.000388351	-9.70E-05	0.000268708
ATOX1	-0.000509162	-0.000339756	0.000136201	8.25E-05	7.82E-05	-0.000148118	6.84E-05	0.000216037	0.000332675	-0.0001847	0.000873325	0.000797501	-0.000247753	0.000608952	1.27E-05	3.08E-05	4.37E-05	-7.38E-05	-0.000164618	0.000141909	2.68E-05	0.000274381	0.000380439	0.000297397	-0.000268359	-0.000468992	0.000840713	-0.000572796	-0.001025697	-0.000150223	-0.000186404
ATP10A	-0.000101647	-5.14E-05	-1.04E-05	0.000243573	8.66E-05	-4.12E-05	-2.65E-06	-8.80E-05	-6.05E-05	-8.80E-05	-1.68E-05	-3.91E-05	-0.00010907	-0.000135352	-3.80E-05	-3.71E-06	-0.000130878	-6.52E-05	-4.82E-05	-9.82E-07	4.78E-06	-1.95E-05	-1.03E-05	4.35E-05	-0.000222363	9.76E-05	0.000612941	-0.00017198	-0.000277286	0.000148477	2.97E-05
ATP10B	-5.64E-05	-6.85E-05	-4.17E-05	-5.92E-05	5.70E-06	-5.48E-05	-2.48E-05	-5.62E-05	-2.31E-05	-8.55E-05	0.000144393	-2.46E-05	-9.43E-05	0.000590168	-1.47E-05	-7.33E-06	-3.30E-05	-5.90E-05	-5.79E-05	-2.53E-05	-2.13E-06	0.003781705	-8.42E-05	6.75E-06	-8.84E-05	-0.000162814	-0.00010578	-0.000219758	0.000165457	-0.000126506	-6.25E-06
ATP10D	-0.000298986	-0.000178286	-7.73E-05	-0.000184973	1.85E-05	0.000107985	2.03E-05	5.59E-05	7.17E-06	-9.42E-05	0.000278227	-0.000157722	-0.000137013	0.000311412	-6.75E-05	-3.45E-05	-0.000104447	-9.75E-05	-0.000131844	8.24E-05	-9.51E-06	-6.36E-05	-2.09E-05	6.79E-05	-0.000277837	0.000148278	-0.000197188	0.000585948	-0.000103149	-0.000347589	-0.000139185
ATP11A	-0.000133898	-0.000112139	-7.13E-05	-0.000109436	0.000437389	0.000163459	-3.72E-05	9.89E-05	1.54E-05	0.000341537	9.03E-06	-0.000190709	9.63E-05	-0.000139887	9.19E-05	1.55E-05	-0.000224628	8.75E-05	0.000171202	4.31E-05	8.32E-05	0.000435333	0.000260535	0.00032973	-0.000277973	-0.000125612	-0.000150045	-0.000132561	-0.000160858	0.00037701	-0.000170272
ATP11B	2.60E-05	-0.00023749	-9.66E-05	-9.99E-05	-7.54E-06	7.12E-05	-1.34E-05	-3.01E-05	-2.02E-05	-3.24E-06	4.69E-05	-0.000119755	7.33E-05	-0.000333196	-5.35E-05	1.47E-05	-0.000125918	-6.11E-05	4.08E-05	1.16E-05	7.39E-06	9.61E-05	4.33E-05	0.000118486	0.000101509	8.16E-05	0.000249348	-1.19E-05	0.000233459	7.82E-05	8.45E-05
ATP11C	-0.000285865	-0.000241036	-8.02E-05	-0.000232743	0.00017697	0.000411027	0.000236285	0.000971787	0.000600358	0.000184626	-0.000204521	-0.000157401	0.000379712	-0.000304205	0.000167143	-2.54E-05	-0.000294955	-1.83E-05	-0.000156559	0.000383358	4.18E-06	-0.0001604	-2.80E-05	0.000146663	-0.00033645	-9.21E-05	-0.000204243	-0.000312389	-0.000262276	5.72E-05	-1.40E-05
ATP13A1	-7.25E-05	-0.000102243	-4.16E-05	3.63E-05	3.63E-05	0.000136957	2.28E-05	2.86E-05	6.21E-05	9.54E-05	1.97E-05	6.72E-05	8.16E-05	0.000122862	5.51E-05	-3.44E-05	-2.74E-05	4.06E-05	1.14E-05	2.45E-05	2.72E-06	-1.22E-05	1.21E-05	9.04E-05	2.88E-05	-1.48E-05	-0.000129913	-0.000268989	8.92E-05	-0.000144795	1.68E-07
ATP13A2	-0.000160256	-0.000116215	-3.21E-05	0.000141393	0.000204491	7.41E-05	-4.99E-05	0.00010923	2.03E-05	0.000118891	-0.000224418	0.000665132	0.000649605	8.84E-05	2.77E-05	0.000208973	-7.72E-05	0.000375515	8.31E-06	8.71E-05	2.58E-05	-3.68E-05	-1.28E-05	0.000355059	-0.000319004	-0.000396042	-3.83E-05	-0.000527916	-0.000449199	-0.000101392	-5.12E-07
ATP13A3	-0.000105525	-0.00021223	-0.000158021	7.32E-05	9.56E-05	0.000272784	-6.52E-05	-7.73E-05	-4.96E-05	-5.04E-05	8.98E-05	-0.000100334	0.000392441	0.000189196	8.62E-05	-2.37E-05	-0.000207843	9.24E-05	4.68E-05	0.000107223	-9.57E-06	0.000343808	-1.45E-05	-3.02E-05	0.000100968	-0.000351772	0.000162648	-0.000355046	0.00061566	0.000285567	-9.65E-05
ATP13A4	-4.72E-05	-2.59E-05	-6.46E-07	0.00044483	-4.01E-05	0.000135678	-9.16E-06	0.000176939	0.000142223	-8.65E-05	-0.000146944	-8.63E-05	-8.54E-05	0.000640181	-4.26E-05	-1.28E-05	-0.000108359	5.34E-05	2.75E-05	-1.07E-05	-5.38E-06	-1.30E-06	4.26E-05	-5.08E-05	-0.000137811	-0.000169135	-7.00E-05	-0.000205338	-0.000114091	-7.21E-05	-8.19E-06
ATP13A5	-4.44E-05	-3.67E-05	-1.77E-05	-2.56E-05	0.000499054	-3.22E-06	6.78E-05	0.00030281	0.00013392	-3.68E-05	-4.36E-05	-5.46E-05	-1.60E-05	-3.46E-05	-1.79E-05	-9.12E-06	-8.47E-05	-3.36E-05	-3.22E-05	0.000191146	-4.53E-07	8.80E-06	-7.55E-06	1.49E-05	1.53E-05	-0.000132221	-1.14E-06	-0.000155324	-0.000240389	-1.33E-05	-2.28E-05
ATP1A1	0.000868767	-0.000119285	0.000286237	0.000164817	0.000740028	8.36E-05	-5.68E-06	9.31E-05	0.000100563	0.000552238	-0.000237231	0.001306145	-0.000396681	-0.000592838	4.82E-06	-1.43E-05	0.000611278	-0.0001619	-3.53E-06	0.000182884	5.62E-05	0.001703333	0.000450336	3.53E-05	-0.000323628	-0.000244026	-5.41E-05	-0.001577292	0.00065885	-4.66E-05	-0.000128219
ATP1A1OS	2.05E-05	-7.58E-05	1.80E-05	1.45E-05	0.000184652	-5.50E-06	1.81E-05	0.000128367	-1.93E-05	-3.31E-05	-5.86E-05	-3.12E-05	-0.000103406	-8.95E-05	-2.72E-05	-2.60E-05	0.000173491	-6.43E-05	5.71E-05	4.73E-05	8.51E-06	-4.29E-05	2.51E-05	-6.83E-05	9.53E-05	-7.68E-05	-5.81E-06	-3.04E-05	-7.55E-05	-9.06E-05	-2.39E-05
ATP1A2	-0.000308225	-0.000243777	2.08E-05	0.000887759	0.002422945	-0.000343991	-0.000115496	0.000741706	-4.93E-05	-0.000425798	0.00078915	-0.000349261	-0.000528334	0.004428402	-0.000174419	-2.39E-05	-0.000289949	-0.000363657	-0.000257851	-1.08E-05	-1.17E-05	-0.000271784	-5.25E-05	-0.000251194	0.000127843	-0.000390448	-0.000947952	-0.001104025	-0.000708439	-0.00077041	-0.000115162
ATP1A3	-0.000289537	-0.000177534	-3.24E-05	-0.000210128	-0.000227407	-0.000144752	-2.73E-05	-0.000125563	-2.19E-05	0.000506345	-0.000513529	0.001248974	0.000738122	-0.000580126	-4.09E-05	0.000789656	0.000268367	0.000932046	0.001788797	-2.47E-05	0.000134161	-0.000186318	-2.26E-05	-0.000158679	-0.000496921	-0.000640029	-0.000164231	-0.000971505	-0.000430735	-0.000132824	-2.76E-05
ATP1A4	-4.38E-05	-3.90E-05	-3.11E-05	-7.08E-07	7.97E-05	8.24E-06	-1.83E-05	-2.53E-06	-1.87E-05	-7.34E-05	0.000120055	-4.65E-05	-5.54E-05	0.000476573	-1.08E-05	-1.20E-05	-7.84E-05	-3.83E-05	-2.25E-07	1.82E-05	2.69E-07	-5.23E-06	-5.12E-06	-3.58E-05	-1.65E-05	-5.25E-05	-6.10E-05	-7.35E-05	0.00010098	-0.000108481	1.14E-05
ATP1B1	-0.000640248	-0.000250455	-8.94E-05	0.002332013	0.000345911	-0.000165341	0.000300224	0.000278194	0.000211019	0.001324121	-0.00105154	0.002968127	-0.000793839	-0.000946517	-0.000124806	0.00106202	-0.000268116	0.000777057	-9.29E-05	0.000110157	4.42E-05	0.000415627	7.88E-05	-0.000291991	-0.000908346	-0.00096975	-9.51E-05	-0.001400748	-0.000440594	-8.17E-05	-0.000129168
ATP1B2	-0.000543029	-0.000211275	-3.85E-05	0.000772012	0.00145465	-0.000267936	5.85E-05	0.000189333	-9.44E-05	-0.000475066	-0.000697471	5.74E-05	-0.000573741	0.005976949	-0.000159621	6.61E-06	-0.000310013	3.11E-05	0.00104226	0.000179492	-1.20E-05	-0.000329068	-5.83E-05	-0.00028221	-0.000678464	-0.000943423	-0.000627731	-0.001694507	-0.000375624	-0.000719553	-0.00014649
ATP1B3	0.001141575	-0.000565748	-0.000268937	0.000113519	0.000595805	-7.20E-05	-0.000105137	0.000221292	-1.20E-05	-0.000121183	0.000169013	6.04E-05	0.00053604	0.000846533	0.000179948	7.36E-06	-9.16E-05	0.000285286	-0.000281583	0.000188863	-2.19E-05	0.00078036	0.000299183	0.000270252	9.14E-05	-0.000901334	5.87E-05	-0.000809168	-0.000499166	0.000877326	-1.44E-05
ATP1B4	0.001449796	0.004877592	-0.000348283	-7.06E-05	-0.000135726	-3.15E-05	-6.43E-06	-7.06E-05	-5.24E-05	-0.000154099	-0.000214762	-8.39E-05	-0.000200572	-0.000297294	-5.90E-05	-4.42E-06	-0.000228469	-9.94E-05	-9.90E-05	-5.42E-05	-3.12E-06	-9.58E-05	-1.49E-05	-5.53E-05	-0.000224722	-0.000296388	-8.54E-05	-0.000531314	-0.000232994	-0.00010814	2.64E-06
ATP2A1	0.00178277	0.006239299	-0.000675031	-9.58E-05	-0.000142273	-6.09E-05	5.09E-06	-0.000103435	-3.53E-05	-0.000189604	-0.000312924	-0.000114818	-0.000223904	-0.00039622	-2.88E-05	-1.33E-05	-0.000246805	-0.000122443	-8.76E-05	-4.72E-05	-1.72E-06	-4.36E-05	-1.85E-05	-9.93E-05	-0.000315145	-0.00036318	-0.000224694	-0.000393958	-0.000791795	-0.000126882	-6.55E-05
ATP2A2	0.000682787	0.001131293	0.002579618	0.000112619	-3.68E-05	-3.55E-05	3.93E-05	-0.000136831	-0.000168032	-2.14E-05	-0.000276313	0.000911175	0.000919117	0.000150456	6.81E-05	6.19E-05	-0.000526676	-0.000123447	-0.000232408	-6.57E-06	-3.84E-06	-7.09E-05	-2.50E-05	0.000214231	-0.00034284	-0.000261246	-0.000258747	-0.000696392	-0.000231551	-7.39E-06	-0.0001231
ATP2B1	0.001320626	-0.000538589	-0.000395934	-0.000291483	0.000788513	6.24E-05	-0.000224335	0.000120916	-0.000237775	-0.00051908	-4.31E-05	0.001696017	0.000643365	-0.001299326	-8.06E-05	-0.000183185	-0.000611065	0.000389977	0.000913199	9.60E-05	4.75E-06	-0.000131456	1.77E-05	0.000233859	-0.000556934	-0.000893626	-4.10E-05	-0.000321797	-0.000762333	0.000140339	7.76E-06
ATP2B2	-0.000192057	-0.000111405	-6.08E-05	0.000465945	0.00030107	0.000446006	0.000137478	-3.18E-05	0.000152261	-0.0001722	-0.000336853	0.001021485	0.000454634	-0.000249636	-5.74E-05	0.000502489	-6.21E-05	0.000115572	-9.72E-05	-1.40E-05	1.36E-05	-9.45E-05	-1.36E-05	-8.58E-05	-0.000267539	-0.000433364	-0.000134138	-0.000649748	-0.000386415	-1.00E-04	-3.74E-05
ATP2B3	-0.000134495	-0.000120299	1.04E-05	-0.000113437	-0.00048286	0.001963472	0.000629024	-3.59E-05	0.001272454	0.00024155	-0.000321719	0.000258414	3.28E-05	-0.000461475	-9.84E-05	8.76E-05	-0.000310652	5.09E-05	-0.000118662	-0.000196724	3.40E-05	-6.38E-05	-2.82E-05	-8.51E-05	-0.0002726	-0.000374646	-0.00024991	-0.000617947	-0.000436064	-0.000287325	-6.91E-05
ATP2B4	-0.000579944	-0.00036609	-0.000127845	0.000580456	-8.12E-05	-4.48E-05	-1.67E-05	-0.000217117	-0.000183446	0.000101346	-0.000303076	-0.000237545	3.36E-05	0.000654434	-6.31E-05	3.28E-05	-0.000398101	5.88E-05	-0.000339233	6.22E-05	5.76E-05	-0.000264707	-4.40E-07	0.000647167	-0.000201663	0.000318442	-0.000644829	0.001140529	-0.000716687	-0.000713676	-0.000182252
ATP2C1	-0.000329955	-0.000127999	-1.17E-05	-9.18E-05	-5.50E-05	0.000313437	0.000190941	0.000119003	0.000393519	0.000233524	-0.000247067	0.000517679	0.00048955	7.43E-05	-9.11E-05	5.34E-05	0.000305971	0.000308024	7.33E-05	7.35E-05	1.08E-05	-0.000174593	-2.78E-05	3.23E-05	-0.000333717	-0.000363713	-0.000263299	-0.000300826	-0.000511456	-0.000154053	4.43E-05
ATP5A1	-0.000320548	0.000515538	0.000783781	7.32E-05	-6.08E-05	1.85E-05	0.000114777	0.000179914	0.0006614	4.74E-05	3.81E-05	0.000752971	-0.000553934	0.000779906	0.000184892	0.000106073	0.000114347	8.00E-05	0.0015162	3.22E-05	4.73E-05	6.95E-05	-9.29E-06	-0.000402605	-0.000798525	-0.000976685	-5.46E-05	-0.000315352	-0.001946781	-0.000300568	-0.00012708
ATP5B	0.000195882	0.001818206	0.000984494	-0.000250115	-9.58E-05	-2.58E-05	0.000212369	0.00015907	0.000591505	0.000276754	0.000271587	0.00084136	8.48E-05	0.000409833	0.000484029	0.000312578	-5.22E-05	5.97E-05	0.000420036	-1.14E-05	5.16E-05	0.000160865	-3.29E-05	-0.000184524	-0.001032182	-0.001517257	5.69E-05	-0.000778886	-0.000139551	-0.000204025	0.000317379
ATP5C1	-4.48E-05	0.000568031	0.000471964	-2.19E-05	-0.000141869	-0.000305787	0.000126303	0.000207083	0.000482839	0.000139588	0.000372371	0.000988944	-0.000544196	0.00083901	6.19E-05	0.000163357	0.000628102	-8.41E-05	0.000773762	-0.000121682	4.60E-05	0.000349879	2.94E-05	-0.00024885	-0.000330263	-0.001027994	0.000401383	-0.000846821	-0.000671943	-7.00E-05	0.000121001
ATP5D	2.66E-05	0.001153021	0.00055412	5.12E-05	-1.93E-05	-0.000103156	2.19E-05	0.000125513	0.000267701	-3.29E-05	0.000335789	0.000333375	-0.00039967	0.000341372	0.000135651	0.000105196	-4.36E-05	-3.03E-05	6.70E-06	1.06E-05	4.73E-06	0.000150433	-2.63E-05	-0.000134976	-0.000337335	-0.000373304	2.85E-05	-0.00027606	-0.00054375	-6.05E-05	-0.000141182
ATP5E	-5.22E-05	2.25E-05	0.000870015	0.000228921	-0.000156917	-0.000216676	0.000156178	0.000272398	0.00062625	0.001595176	0.000845685	0.000507966	-0.00057752	0.000936885	-0.000151069	7.63E-06	0.000287893	2.37E-05	0.000286084	-4.80E-05	4.93E-05	0.000479321	4.40E-05	0.000104529	-4.11E-06	-0.000846459	0.001089343	-0.000674851	-0.002750774	1.68E-05	-3.56E-05
ATP5EP2	9.69E-06	2.80E-05	0.000223175	-4.62E-05	-2.14E-05	-4.17E-06	3.43E-05	3.05E-05	0.000167227	0.000515013	0.000177661	0.000191275	-0.000137169	0.000721051	-7.79E-05	-4.16E-05	6.94E-05	2.94E-05	7.18E-05	-2.23E-05	1.49E-05	0.000133622	2.23E-05	-0.000130071	-2.51E-05	-0.00032966	0.000405668	-0.000162104	-0.000872556	-9.03E-06	-4.95E-07
ATP5F1	0.000134584	0.000445826	0.000572967	0.000194547	-4.98E-05	-0.000359658	0.00013015	0.000242781	0.000470951	-9.32E-05	0.000233401	0.000642786	-0.000502469	0.001355864	8.36E-05	9.39E-05	0.000201411	-6.75E-05	0.00027384	-0.000150772	2.61E-05	0.000127137	1.09E-05	-0.00028832	-0.000448962	-0.000964604	0.000272014	-0.000358246	-0.000893298	-0.000238825	0.000254721
ATP5G1	1.11E-05	0.000918303	0.000654246	-0.00011025	-0.000342159	-0.000139559	4.92E-05	6.79E-05	0.000466279	-1.18E-05	-0.000172155	0.001177517	-0.000328782	-2.20E-05	0.000338017	0.000204857	-0.000104514	-6.28E-05	0.000428985	-0.000113819	6.44E-05	0.000276043	-3.02E-05	-0.000353481	-0.000212373	-0.000845667	0.000824786	-0.000595789	-0.000439054	0.000863699	-0.000426103
ATP5G2	0.000560644	0.001611736	0.000859836	-0.000583415	-0.00080425	-0.000607634	0.000107821	0.00051625	0.000481426	-6.00E-05	-0.000161149	-0.000324511	-0.000717932	-0.00026811	0.000227205	-6.35E-05	0.000566702	-0.000651621	-1.49E-05	-0.000218381	-5.97E-06	0.000424281	-6.55E-05	-0.000697126	0.000730615	-0.001226319	-0.000245055	0.002030804	0.000653547	-0.000292112	-4.08E-05
ATP5G3	0.000368161	0.001359248	0.001428171	0.00012791	-6.47E-05	-5.08E-05	0.000115781	0.000281464	0.000956189	-5.57E-07	0.000681715	0.000330418	-0.000747772	-0.000318172	0.00026498	0.00014712	0.000195832	0.000131997	0.000335089	7.16E-05	0.00011835	0.000873504	5.24E-05	-0.000404174	-0.000698867	-0.001057901	0.000322058	-0.000538545	-0.001379422	0.000305924	-1.26E-06
ATP5H	-1.98E-05	0.000759619	0.000533716	3.39E-05	-0.000139843	-0.000272843	-4.76E-05	0.000318207	0.000256509	5.78E-05	0.000330601	0.000593729	-0.000531991	0.000443907	0.000320027	0.000143059	0.000150811	-3.68E-05	0.000543079	6.36E-05	5.17E-05	4.61E-05	1.46E-05	-0.000306009	-0.000199355	-0.000794253	0.000500009	-0.00045428	-0.000374709	0.000295821	-1.64E-05
ATP5I	0.000133708	0.001568217	0.001219797	-0.000186111	3.28E-05	0.000216071	0.000171274	0.00016573	0.000384417	-0.000226979	0.000742725	0.000284507	-0.000563542	0.000731744	0.000450802	3.03E-05	-9.95E-05	-0.000186904	0.000350256	0.000162216	5.85E-05	0.00091284	-3.18E-05	-0.00012179	-0.00017639	-0.000933679	0.000258554	-0.001010883	-0.00090707	-0.000223946	-0.000188787
ATP5J	0.000475842	0.001549165	0.001386229	-3.05E-05	9.19E-06	-0.000385236	0.000127774	0.000359695	0.000762846	0.000282683	-8.85E-05	0.000910833	-0.000753986	0.0007584	0.000119925	0.00018466	0.000704953	6.62E-05	0.000477895	-6.71E-05	4.60E-05	0.000198078	5.79E-05	-0.000342521	-0.000556108	-0.001305266	0.000226235	-0.001164721	-0.000418589	0.000260852	-1.09E-05
ATP5J2	0.000540667	0.000590453	0.000833831	8.24E-05	-4.91E-06	-0.000297081	0.000207325	0.000378252	0.000520171	-1.16E-05	-0.000192931	0.000987241	-0.000191149	0.001849385	0.00039799	5.04E-05	0.000342424	-4.88E-05	0.000249791	-6.67E-05	3.63E-05	5.50E-05	1.09E-05	-0.000299694	-0.000637304	-0.00114405	0.000301285	-0.001107069	-0.001072257	0.000501058	5.27E-05
ATP5L	-0.000276017	0.000166411	0.000462003	-0.000401333	-0.000537699	-0.00029262	0.000173625	0.000409608	0.000723443	-0.000258236	0.000302415	0.00036265	-0.000515301	-7.97E-05	9.24E-05	2.92E-05	0.000146182	-0.000342545	0.000157632	-2.60E-05	1.18E-05	0.000248049	-5.24E-06	-0.000516229	0.000854346	-0.000327017	-3.59E-05	0.000253323	-0.001045148	0.00010213	-1.25E-05
ATP5L2	-8.36E-07	4.33E-05	6.65E-06	-0.000147558	-0.000104269	-6.08E-05	4.07E-05	7.42E-05	5.16E-05	-8.32E-05	-2.65E-05	0.0001031	1.52E-05	0.000353005	-2.31E-06	-5.33E-06	-4.77E-05	-4.59E-05	-1.65E-05	-5.07E-05	-3.51E-07	-6.34E-05	-1.85E-06	-4.59E-05	0.000225246	-0.000145841	5.13E-05	2.24E-05	-0.000137272	6.98E-05	-1.25E-05
ATP5O	-7.92E-05	0.000822663	0.000701046	-8.87E-06	-0.000301052	-0.000285394	0.000207578	0.000368573	0.000649333	3.44E-05	0.000231396	0.000645191	-0.00044448	0.000305588	0.000259983	8.55E-05	0.00026354	-0.000100833	5.76E-05	-0.00010095	1.17E-05	-1.34E-05	-1.95E-05	-0.000403986	-0.00042279	-0.001050005	4.79E-05	6.71E-06	-0.000386831	3.14E-05	9.39E-05
ATP5S	0.000166316	0.000125898	0.00010386	0.000408541	6.77E-05	-6.99E-05	1.45E-05	2.47E-05	8.31E-05	0.000155775	-0.000118376	-1.51E-05	7.55E-05	0.000897019	1.83E-05	-2.78E-05	5.27E-05	2.46E-06	0.000355598	-4.09E-05	1.33E-05	-7.67E-05	-1.86E-05	-9.83E-05	-1.95E-06	-0.000518485	-0.000116828	-0.0002362	-0.00040881	0.000227309	2.65E-05
ATP5SL	-4.92E-05	6.69E-05	0.00012925	2.44E-06	-0.000110508	-5.49E-05	-6.10E-05	3.09E-05	3.99E-05	8.87E-05	-2.87E-05	-1.59E-05	4.54E-05	0.000211587	0.000116064	1.39E-05	0.000114223	-6.47E-05	0.000153208	6.86E-06	1.26E-05	0.000143847	2.28E-05	-0.000139449	-0.000137829	-0.000281892	-2.35E-05	8.89E-05	-4.44E-05	-1.49E-05	9.97E-05
ATP6AP1	-0.00040419	-6.94E-05	5.76E-05	0.000222448	0.000662545	-7.33E-05	2.98E-05	9.46E-05	8.65E-05	0.000262378	-0.000240102	0.000928798	-0.000360648	0.000746104	-7.93E-05	0.000203771	0.000331555	0.000504169	0.000293179	0.000182452	6.98E-06	5.18E-05	4.01E-05	0.000327427	5.36E-05	-0.000496165	-0.000169384	-0.001157209	-1.33E-05	-0.000313917	-9.88E-05
ATP6AP1L	-0.000104127	1.47E-05	5.49E-05	4.68E-05	6.42E-05	2.28E-05	-4.20E-06	-6.72E-05	-4.99E-05	-5.48E-05	3.67E-05	-0.000140459	0.000334195	9.25E-05	-1.48E-05	7.39E-05	0.000308104	0.000126403	2.22E-05	-1.96E-05	-7.01E-06	-6.05E-05	-1.64E-05	-0.000122695	-0.000205528	-0.000162834	-0.000191009	-0.000276696	0.000642196	-0.000151764	-7.03E-05
ATP6AP2	-0.000475084	-0.000337897	-6.54E-05	0.000596144	0.000356682	-0.000114044	8.83E-05	0.000109137	0.000196859	6.60E-05	0.000294344	0.001427597	-0.000465312	0.001639464	-8.78E-05	0.000203638	0.000123777	0.000274167	4.18E-05	-4.92E-05	2.05E-05	-0.000212853	-4.31E-06	-8.97E-05	-0.00045363	-0.000437648	0.000216921	-0.001408204	-0.000508122	-0.000261138	-6.81E-05
ATP6V0A1	-0.000248726	-0.000259309	-0.000103457	6.53E-05	0.000223759	6.38E-05	-5.18E-05	-3.20E-05	-0.000121658	0.000906117	-0.000506396	0.000963048	0.000359674	0.000189015	-5.54E-05	0.000262647	1.94E-05	0.000709283	0.000417105	6.51E-05	5.47E-05	3.51E-05	1.50E-05	-8.06E-05	-0.000441241	-0.000414335	-1.43E-05	-0.00074124	-0.000115594	-0.000485534	-0.000131179
ATP6V0A2	9.85E-05	-7.82E-05	-8.00E-05	-9.49E-05	2.02E-05	0.00011007	6.78E-06	-2.56E-07	-4.47E-05	-6.15E-05	0.000118045	-6.02E-05	0.000349812	3.04E-05	0.000167839	-1.31E-05	-8.74E-05	-6.57E-05	-6.05E-05	-1.15E-05	-5.99E-06	-7.29E-05	-1.39E-05	-6.29E-05	-0.000197669	-0.000208434	0.000144678	-1.51E-05	-0.000149374	0.000277531	-5.92E-06
ATP6V0B	-0.000127717	-9.50E-06	5.60E-05	-6.92E-05	3.24E-05	-0.000117464	4.47E-05	0.000172042	0.000292958	0.000888862	-0.000285317	0.001748497	-0.000241513	0.000234179	-1.74E-05	0.000208294	0.000657163	0.000450524	0.000789836	4.41E-05	5.71E-05	-6.92E-05	2.65E-05	-6.19E-05	-0.000451122	-0.001095146	0.000321882	-0.001446594	0.000273138	6.82E-05	5.65E-06
ATP6V0C	-3.87E-06	-3.44E-06	2.05E-05	4.33E-05	2.93E-05	-7.94E-06	-8.63E-06	9.01E-05	5.55E-05	3.08E-05	-8.87E-05	9.00E-05	4.66E-05	5.14E-05	-1.69E-05	4.49E-05	-7.77E-05	4.93E-05	4.82E-05	3.53E-06	9.76E-06	-4.42E-05	5.30E-06	7.73E-05	-2.59E-05	2.11E-05	6.85E-06	-0.00010133	-9.46E-05	-5.08E-05	-1.61E-05
ATP6V0D1	-1.68E-05	0.000174389	6.70E-05	9.98E-05	8.67E-05	7.66E-06	5.38E-05	0.000132275	0.000139415	0.000318471	4.33E-05	0.000933091	-0.000240512	0.000711486	-8.93E-06	6.07E-05	0.000142167	0.000192644	8.94E-05	1.57E-05	1.74E-05	-8.35E-06	4.56E-05	-0.000164282	-0.000530096	-0.000422296	0.000264258	-0.000826656	-0.000624892	-0.000162606	-3.75E-05
ATP6V0E1	0.000148393	-9.46E-05	0.000243488	0.000200371	-2.62E-05	-0.000235214	4.40E-05	0.000380342	0.000367803	-0.000248923	6.19E-05	-0.000192356	-0.000802942	0.001111519	-6.64E-05	-9.57E-05	-0.000334156	-0.000431913	-0.000385595	6.30E-05	2.18E-05	-3.59E-05	0.000110983	-4.45E-05	-0.000286008	0.000370402	0.001420397	-0.001174558	0.000727406	-0.000433754	-0.000275612
ATP6V0E2	-0.000368876	-0.000161634	3.63E-05	0.000659244	4.39E-05	-0.000175799	2.30E-05	-3.93E-05	7.88E-05	0.000290663	-0.000579654	0.00216224	0.000151625	0.001386713	-6.63E-05	0.000267032	0.000204813	0.000601596	0.000140769	-3.32E-05	1.31E-05	-0.000223097	-2.91E-05	-0.000229567	-0.000597315	-0.000676531	-0.000204508	-0.001239302	-0.000967465	0.000129259	1.87E-05
ATP6V0E2-AS1	-5.14E-05	-4.24E-06	4.37E-05	8.52E-05	-4.42E-05	1.82E-05	-2.53E-05	-2.80E-05	-1.37E-05	0.000169724	-0.000118138	0.000288179	4.07E-05	0.000103545	-3.04E-05	4.41E-05	3.62E-05	0.000136977	4.56E-06	5.87E-05	-7.49E-06	-1.47E-05	-1.36E-05	-5.10E-05	-0.000108189	-0.000100598	-7.96E-05	-0.000255311	4.97E-05	2.72E-05	3.68E-05
ATP6V1A	-0.000466153	-0.000290355	-7.79E-05	-1.56E-05	0.000230246	0.000273705	4.87E-06	-2.64E-05	9.71E-05	0.000462207	-0.000318926	0.00131335	0.000575958	0.000132964	4.09E-05	0.000127231	0.000135611	0.001130361	0.000408556	0.000143616	2.63E-05	2.83E-07	-1.15E-05	-9.48E-05	-0.000425624	-0.000621558	-0.000117037	-0.001064836	-0.000369743	-0.000268903	-9.01E-05
ATP6V1B1	0.000234051	-3.43E-05	-4.56E-05	-7.03E-05	-4.00E-05	-3.79E-05	-1.37E-05	1.54E-05	-3.31E-05	-2.97E-05	-0.000106773	-4.99E-05	-3.12E-05	-0.000100683	2.86E-05	-2.72E-05	0.000857709	-6.50E-05	0.000109422	8.40E-05	5.99E-06	-3.81E-05	-6.51E-06	5.20E-05	0.000153279	-0.000130516	-8.46E-05	-1.61E-05	-4.71E-05	9.51E-06	-4.97E-05
ATP6V1B2	-0.000270181	-0.000110434	-6.96E-05	-0.000146398	-5.69E-05	2.05E-05	-4.57E-05	-5.76E-05	7.14E-05	0.000845172	-0.000325542	0.001442886	-0.000253597	0.000314648	-1.09E-05	7.40E-06	-6.64E-05	0.00044622	0.000877399	7.56E-05	2.93E-05	7.74E-05	0.000149156	3.97E-05	-0.000638732	-0.000600558	0.000116951	-0.000773599	-0.000372639	-0.000152379	-6.72E-06
ATP6V1C1	-0.000182498	-3.64E-05	9.09E-05	0.000192832	0.000174371	-4.20E-05	-7.65E-06	4.07E-05	5.58E-05	2.76E-05	-0.000123702	0.000906027	-0.00030384	0.001203961	1.29E-05	8.50E-05	8.74E-05	0.000164242	0.000118454	8.07E-05	2.37E-05	-9.12E-05	3.06E-05	-2.81E-05	-0.000348123	-0.000366792	0.000147535	-0.000782044	8.66E-05	-0.000121563	-0.00010468
ATP6V1C2	-0.000103771	-0.000113187	-3.84E-05	-4.22E-06	0.000209569	0.000295029	-0.000528218	0.000189553	-0.000281642	-0.000110916	-0.000136286	-6.86E-05	-0.000129176	-0.000343852	-2.51E-05	-4.16E-05	0.000256957	-5.38E-05	-6.11E-05	0.003442459	-5.98E-06	8.66E-06	-1.85E-05	-5.99E-05	-0.000206138	-0.00023341	-0.000178269	-0.000390964	0.000139315	-2.49E-05	-0.000171749
ATP6V1D	0.000107941	0.000101959	0.000290117	0.000347171	0.000134715	9.13E-05	0.000289385	0.000121625	0.000261258	0.000325258	-0.000228086	0.000895748	-0.000150276	0.000809458	-2.07E-05	0.000197127	0.000156827	0.000354125	0.000171827	-5.46E-05	2.08E-05	-0.000122182	2.93E-05	-0.000184574	-0.000359039	-0.000875215	0.000176806	-0.001095371	0.000312733	0.00016888	-0.00014035
ATP6V1E1	0.000123674	0.000431969	0.000396398	-3.83E-05	-0.000133186	-0.000109849	5.07E-06	0.000176775	0.000284015	0.000661673	-0.000103957	0.000837462	-0.00013009	0.00033634	4.64E-05	9.01E-05	0.00029166	6.43E-05	0.000144563	6.73E-05	6.43E-05	-0.000173736	6.29E-05	-3.17E-05	0.000328545	-0.000632532	0.000466233	-0.000920426	0.000792156	-0.000209194	-0.000153694
ATP6V1E2	-6.82E-05	-5.68E-05	-4.34E-05	0.000114535	5.83E-05	3.00E-05	1.97E-05	4.64E-05	6.83E-06	-6.31E-05	0.000219862	-8.65E-05	8.52E-05	1.68E-05	6.08E-05	3.83E-05	-4.63E-05	-5.89E-05	-4.18E-05	-4.64E-05	8.84E-06	-6.21E-05	-1.35E-05	-0.000122399	0.00015814	-2.78E-05	4.43E-05	-8.64E-05	3.90E-06	-4.13E-06	-2.15E-05
ATP6V1F	-0.000347693	0.000218986	0.000560127	0.000936447	4.67E-05	-0.000381725	8.84E-05	0.000221859	0.000262818	8.82E-07	-0.000238758	0.001135043	-0.000238249	0.000940361	-2.59E-05	6.75E-05	0.000498291	0.000209947	0.000360055	-6.21E-05	1.80E-05	-0.000127942	6.80E-05	-0.000286623	-0.000510009	-0.000901611	0.000287327	-0.001114396	-0.000253011	-0.000195457	-6.89E-05
ATP6V1G1	-0.000208121	4.07E-05	0.000143416	-0.000150793	0.000165567	-0.000249849	-2.14E-06	0.000263832	0.000290956	0.000707017	0.000290852	0.000369146	-0.000491615	0.00111831	4.97E-05	-5.15E-05	0.001110481	0.000131405	0.00059161	0.000144881	2.09E-05	1.05E-05	4.90E-05	-0.000349055	-4.45E-05	-0.000860195	0.00085737	-0.001328238	2.35E-06	-0.000426421	-0.000317696
ATP6V1G2	-0.000261362	-0.000142145	-4.07E-05	4.07E-05	-0.000111464	-0.000161529	2.35E-06	-0.000118027	-2.91E-05	0.000734675	-0.00043297	0.002083014	-7.37E-06	8.63E-05	-7.28E-05	0.000582286	0.000519738	0.001021408	0.000489735	-0.000128806	4.38E-05	-0.000197447	-1.95E-05	-0.000196231	-0.000510199	-0.000625396	-0.000174476	-0.000971888	-0.000501007	-6.03E-05	-5.27E-08
ATP6V1H	-0.000139768	0.000131248	2.85E-05	0.000193619	3.23E-05	2.93E-07	3.04E-05	1.68E-05	0.000137565	0.000342909	-0.000171837	0.000766596	-0.000123272	0.000817479	5.58E-06	0.000262923	0.000171123	0.000350349	0.000629025	-3.80E-05	0.000101606	-5.39E-05	1.24E-05	-1.72E-05	-0.000176509	-0.000432582	4.38E-05	-0.000813405	-0.000326544	-0.000152615	-2.67E-05
ATP7A	-0.000130687	-0.00014787	-6.31E-06	-6.22E-05	0.000120497	2.24E-05	-1.50E-05	-1.41E-05	-3.90E-05	0.000209546	0.000144653	-4.49E-05	0.000206945	-0.000199753	-1.52E-05	-2.72E-05	-7.90E-05	2.50E-05	-3.99E-05	9.44E-05	-1.30E-05	-7.95E-05	-9.25E-06	2.64E-05	0.00013973	0.000145878	-0.00032939	-1.92E-05	7.09E-05	2.61E-06	-7.63E-05
ATP7B	-5.69E-05	-5.46E-05	-1.07E-05	6.25E-06	9.72E-05	5.95E-05	-6.66E-05	7.57E-05	5.35E-05	-1.62E-05	-7.51E-05	-0.000144602	0.000453786	-0.000147635	-1.13E-05	-3.61E-06	-0.000168675	0.000153935	2.81E-05	7.69E-05	1.17E-05	0.000273671	1.01E-05	-1.87E-06	0.000101273	-2.40E-05	-0.000159098	-0.000176969	8.40E-05	-0.000159285	1.26E-05
ATP8A1	-0.000164135	-0.000118075	1.77E-05	2.40E-05	-6.20E-06	9.99E-06	-3.83E-05	-5.15E-05	-0.000107699	0.00074483	-0.000329637	0.000275388	0.000581201	9.21E-05	1.81E-05	4.84E-05	-4.51E-05	0.000495297	0.000715654	0.000130829	3.19E-05	0.000192758	6.05E-05	-1.28E-05	-0.000302104	-0.000336626	-0.000140858	-0.000550119	-0.000328179	-9.38E-06	-5.81E-05
ATP8A2	-0.00021037	-0.000116948	-3.24E-05	-0.000151489	-0.000166593	-0.000106392	-1.14E-05	-4.45E-05	-2.31E-05	-2.71E-05	-0.000248833	0.000687584	0.001903385	-0.00048239	-1.80E-05	0.000385727	-0.000350555	0.001010307	0.000733661	-8.00E-05	5.91E-05	-0.000126792	-1.72E-05	-9.14E-05	-0.000384779	-0.000406035	-0.000168477	-0.000595253	-0.000632668	-0.000131168	8.79E-06
ATP8B1	-0.000150626	-0.000112765	-5.09E-05	-9.34E-05	-0.000107069	-5.85E-06	-3.95E-05	-4.69E-05	1.52E-05	-3.14E-05	0.001270064	0.000212176	-0.000229882	-0.000221191	2.53E-06	-1.24E-05	-0.000192848	-9.81E-05	-7.22E-05	-3.92E-05	-7.36E-06	0.001883128	0.000186612	0.000704485	-1.72E-05	-0.000106401	-0.000126734	-0.000245135	0.000363316	-0.000143287	-6.13E-05
ATP8B2	-0.00014781	-0.000190542	-9.22E-05	-7.63E-05	2.39E-05	0.000161316	1.51E-06	-5.62E-05	-7.12E-05	0.00013676	0.000216832	-9.23E-05	0.000149492	-0.000415772	6.97E-06	-4.09E-05	-0.000192674	0.000181962	-0.00013746	5.81E-05	2.73E-05	-0.0002175	-2.62E-05	0.000110411	0.001125888	0.000437774	-0.000138578	-0.0003016	0.000347526	-0.000171626	-0.000103176
ATP9A	-0.000236969	-0.000137576	-3.37E-05	5.19E-05	-6.07E-05	1.75E-05	-6.22E-05	-7.74E-05	-0.000109102	0.000214115	-0.00019303	0.000468649	0.00198477	5.08E-05	-9.57E-05	0.000104784	-0.000211436	0.000861244	-8.21E-05	-7.34E-06	-7.25E-06	0.000145072	-3.44E-05	-0.000202557	-0.000281648	-0.000218808	-0.000255323	-0.000719004	-0.000497775	-0.000174575	4.31E-06
ATP9B	7.31E-05	-0.000134655	-0.000125108	-6.07E-05	7.64E-05	4.85E-05	-3.58E-05	5.03E-06	-4.86E-05	5.49E-05	-0.000119978	-9.42E-05	2.91E-05	0.000112825	-1.33E-05	1.83E-05	0.000185967	5.22E-05	0.000101142	5.16E-05	3.42E-08	-3.35E-05	-2.36E-05	-8.16E-05	-0.000148181	-6.79E-05	-4.60E-05	-8.56E-06	0.00014584	7.60E-06	2.53E-05
ATPAF1	-0.000382322	0.000211034	0.000113851	0.000296967	0.000460319	6.50E-05	5.18E-06	0.000336326	0.000229199	-6.93E-05	-0.000353107	0.000283734	-0.000158577	0.000995465	5.36E-05	5.71E-05	6.25E-05	-2.56E-05	0.000268396	0.000104531	-1.40E-06	2.85E-05	-2.99E-05	-0.000228765	-3.62E-05	-0.000459832	-0.000187918	-0.000819236	-0.000201751	0.000284294	-2.08E-05
ATPAF2	-7.67E-05	0.000142896	8.71E-05	0.000100605	9.58E-05	-4.64E-05	8.48E-05	0.000106163	0.000173014	-6.29E-05	-8.17E-05	1.49E-05	-7.62E-05	0.000383609	-4.52E-05	9.80E-06	0.000197082	-3.69E-05	9.73E-05	4.13E-05	1.26E-05	-3.25E-05	-2.02E-05	-0.00013734	-9.84E-05	-0.000258151	-1.16E-05	-0.000247387	5.09E-05	-2.81E-05	7.64E-05
ATPIF1	-0.000677542	0.00115546	0.000479723	0.000217104	0.00042127	-2.93E-05	0.000395369	0.000445999	0.000581294	0.000218423	-0.00031585	0.00168041	-0.000621722	4.37E-05	9.47E-05	0.000316376	0.000114401	0.000389007	0.000542379	0.000116306	0.000109242	0.000521235	0.000147394	-0.000237377	0.000445231	-0.000868345	-5.50E-05	-0.001807563	-0.000106608	-0.00013635	0.000272964
ATR	-0.000140351	-0.00014298	-0.000102171	8.83E-05	0.000160159	0.000312334	5.68E-05	-2.77E-05	-2.34E-05	-8.76E-05	-0.000102046	1.25E-05	0.000166075	-0.000188057	-4.39E-05	1.83E-05	0.000182946	0.000215668	0.000119749	5.56E-05	6.21E-07	-5.15E-05	-6.54E-06	-0.000174658	-0.000202718	-9.55E-05	-0.000171404	-0.000158135	-3.96E-05	0.000171445	-3.86E-07
ATRAID	-0.000430039	7.83E-05	6.01E-05	0.000197416	0.000474936	-0.000290105	0.000174494	0.000573162	0.00035697	-0.000342385	0.000517256	-0.000166943	-0.000838466	0.000344498	-5.71E-05	-7.31E-05	8.43E-05	-0.000248981	-4.54E-05	-2.48E-05	2.01E-05	-5.51E-05	-1.48E-06	-0.000201527	0.000306838	0.000216189	3.25E-05	-0.000900661	0.000286338	-0.000246457	-6.23E-07
ATRIP	-9.83E-06	-8.59E-06	-3.63E-05	-5.38E-05	-5.81E-05	-1.74E-05	-1.82E-06	3.40E-05	-1.88E-06	-3.39E-05	0.000116526	1.37E-05	0.000195286	0.000112168	6.96E-05	4.44E-07	-0.000107454	-3.91E-05	-3.65E-05	-1.44E-05	-1.17E-05	-6.12E-05	-2.02E-05	-0.00012897	-6.08E-06	-6.93E-05	-0.000137341	-7.82E-05	-6.75E-06	0.000445724	0.000128783
ATRN	-0.000151438	-0.000144259	-5.87E-05	0.000121428	0.000168215	4.28E-05	-1.71E-05	-4.54E-05	-7.94E-05	9.23E-06	-9.24E-06	0.000246851	0.000478584	0.000385736	-4.20E-05	2.95E-05	-9.66E-05	7.66E-05	4.69E-05	8.09E-05	-2.54E-06	-1.99E-05	5.59E-05	5.75E-05	0.00016693	-0.000127068	-0.000192275	-0.000267725	-0.000152895	-0.000293679	-2.00E-05
ATRNL1	-0.000132255	-8.16E-05	-4.10E-05	8.91E-05	0.000127249	3.51E-05	1.20E-05	1.54E-05	-3.99E-07	0.000339982	-0.000159362	0.00060761	0.000493971	-0.000262074	-2.36E-05	-1.58E-05	0.000192785	0.000380719	-4.23E-05	1.20E-05	0.000133869	-2.18E-05	-1.99E-05	-0.000112825	-0.000149213	-0.000120414	-0.00023726	-0.000549125	-0.000150099	-1.24E-05	3.16E-05
ATRX	-0.000571472	-0.000676461	-0.000349613	0.000261194	0.000880331	0.000918118	-0.000248219	-0.000423174	-0.000556343	0.000648529	-0.000490934	-0.000446147	0.001717429	-0.000683374	-3.57E-05	6.32E-05	3.57E-05	0.00117956	6.81E-05	0.000223175	-6.05E-05	-6.48E-05	-9.13E-05	0.000879552	-0.000188753	-0.000265492	-0.001304698	0.000671231	-0.001632484	-0.000870775	-8.61E-05
ATXN1	-0.000241595	0.000252466	0.00028762	0.000322071	0.000166471	0.000116079	8.37E-05	-6.19E-05	-0.000118328	-1.02E-05	0.000540509	8.93E-05	-0.000338677	-9.07E-05	-8.14E-05	-2.37E-05	-0.000283925	0.000263477	-1.44E-05	4.74E-05	1.58E-05	-7.85E-05	8.41E-07	0.000389148	-0.000152847	0.000409399	4.89E-05	-0.000613439	-0.000159496	-0.000521816	-8.38E-05
ATXN10	-9.90E-06	0.000191678	0.000312307	0.000285539	-3.34E-07	-7.01E-05	5.89E-05	-4.44E-05	5.00E-05	0.000193509	-0.000261239	0.000742006	0.000395606	0.000760192	4.62E-05	9.01E-05	0.000185814	0.000316341	2.67E-05	-2.78E-05	1.77E-05	-0.000188796	-5.44E-05	-0.000126225	-0.000456293	-0.000585455	0.000108355	-0.000623057	-0.000930674	0.000308423	1.60E-06
ATXN1L	-0.000109632	-9.39E-05	-6.77E-05	9.31E-05	9.05E-05	4.52E-05	-2.70E-05	-6.47E-05	-5.09E-05	0.000105652	8.58E-06	-0.000109446	2.22E-05	-0.000182588	1.88E-05	-8.44E-06	4.46E-05	-1.97E-05	-1.47E-06	1.44E-06	9.89E-06	-5.01E-05	-2.79E-06	-3.01E-05	-1.89E-05	9.70E-05	-4.01E-05	0.000199378	-3.36E-05	-0.000196665	5.63E-05
ATXN2	1.02E-05	-0.000136102	-0.000126244	0.000225876	0.000119119	0.000288363	0.000136629	9.05E-06	-0.000138989	0.000324307	-0.000428793	0.000139771	0.000225262	0.000884808	4.22E-05	0.000148919	8.68E-05	0.000308333	-0.000143035	0.00010024	2.59E-05	-0.000144585	-4.56E-05	0.000208845	4.57E-05	-9.41E-06	-0.000549078	-0.000150897	-0.0004279	-0.000469672	-0.000226392
ATXN2L	-5.81E-05	-8.83E-05	-0.000221684	2.90E-07	0.000155914	0.000163239	-6.91E-05	-0.000155935	-0.000151731	0.000185639	2.31E-05	-0.000253333	0.000180983	-0.000561948	2.88E-05	7.07E-05	0.000212264	0.000398044	0.000190078	0.000111658	-7.14E-06	-0.000133125	-1.56E-05	-4.28E-05	-0.000125863	-1.47E-05	-0.000305525	-8.45E-05	0.000596638	0.000583751	5.65E-05
ATXN3	-0.000128741	-0.000233242	-0.000109734	-0.000107858	0.000145307	7.05E-05	-9.07E-05	-3.52E-05	-7.68E-05	0.000199627	0.000212981	-0.000168991	9.93E-05	-0.000168915	2.42E-05	8.58E-06	8.19E-05	0.000206566	2.35E-05	7.15E-05	-3.76E-06	-0.000172671	-2.96E-05	9.04E-05	-0.000190834	-0.000126479	-0.000265588	0.000438559	0.000203452	-0.000378067	-7.98E-05
ATXN7	-9.07E-05	-0.000195424	-0.000124407	2.55E-05	5.52E-05	5.52E-05	-5.35E-05	-6.92E-05	-0.000107611	-6.34E-05	-7.43E-05	-0.000133795	0.000240195	1.42E-05	2.99E-05	-3.29E-05	0.000128736	0.000116794	0.000265626	0.000130217	-1.04E-05	7.47E-05	1.22E-05	0.000406081	-0.000212267	-5.12E-05	-6.09E-05	-2.60E-05	-0.000106661	2.80E-05	-8.68E-05
ATXN7L1	-0.00017425	-8.61E-05	-4.59E-05	3.11E-05	-2.04E-06	7.85E-05	1.34E-05	-2.85E-05	-4.43E-05	-3.91E-05	-3.17E-05	-4.37E-05	0.000612562	-1.91E-05	6.38E-05	4.43E-05	4.50E-06	0.000138017	-5.52E-05	5.21E-05	-1.60E-05	0.000183797	1.20E-05	0.000181537	-8.79E-05	-6.08E-05	-0.000159691	-2.40E-05	-0.000129838	-0.000141627	-5.48E-05
ATXN7L2	-1.78E-05	0.000242997	-0.000109387	-1.94E-06	-0.000110881	-4.01E-05	-2.48E-05	-6.26E-05	-6.39E-05	-1.73E-05	0.000120092	0.00017978	4.01E-05	-9.55E-05	6.74E-05	-1.82E-05	0.000223602	0.000145493	3.93E-05	1.79E-06	-1.23E-05	-0.000155517	-1.90E-05	-4.14E-05	-0.000375927	-0.000126889	-0.000210121	0.000212118	-5.14E-05	-0.000139946	-6.88E-05
ATXN7L3	0.000277002	-1.19E-05	-0.000188425	4.76E-05	0.00011037	2.32E-05	-4.90E-05	-3.80E-05	-6.82E-05	0.000239033	-0.000132123	2.92E-05	0.000563505	-0.000236258	0.000174364	5.90E-05	3.60E-05	0.000166976	-9.97E-05	1.16E-05	-6.44E-06	4.66E-05	-1.07E-05	0.000150244	-0.000148427	-0.000133287	-4.47E-05	-9.74E-05	-0.000178863	4.03E-06	-0.000124109
ATXN7L3B	-0.000188751	-0.000139109	-2.85E-05	-0.000198219	0.000231181	-0.000200748	0.000289362	0.000241979	5.81E-05	0.00040018	-0.000556687	0.001278199	0.000155228	0.000241712	-2.44E-05	0.000179994	0.000319213	0.000189274	0.00017589	-9.47E-05	-1.08E-05	-0.000270564	-3.50E-05	-0.000370626	-0.000452802	-0.000505096	-0.000439329	-0.000117428	-0.00051234	-0.000535832	-0.000100802
ATXN8OS	2.21E-05	-2.32E-05	1.96E-06	-0.000228375	-0.000269227	-0.000180003	-3.04E-05	7.84E-05	4.55E-06	-0.00011616	-0.000147762	-5.90E-05	-0.000156599	-0.000357588	4.80E-05	-3.53E-05	-0.000151208	-0.000165363	-7.18E-05	-0.00010269	-6.80E-06	-8.89E-06	-1.92E-05	-0.000212129	0.00027171	-4.46E-05	0.000242846	0.000866372	0.000408994	-8.98E-05	-0.000189642
AUH	-0.000200823	2.98E-05	3.34E-05	3.56E-05	6.51E-06	3.70E-05	-1.44E-05	0.000161951	0.00013538	0.000349061	-0.000174372	0.000122645	2.60E-05	2.78E-05	9.53E-05	8.74E-05	0.000237553	4.55E-05	0.00038468	6.57E-05	3.07E-05	0.000195684	4.41E-05	-0.000115496	-0.000292546	-0.000172193	-0.000111001	-0.000196211	-0.000159006	-0.000261602	-2.64E-05
AUNIP	-6.01E-05	-4.27E-05	-6.98E-06	2.00E-05	-6.45E-05	-3.55E-05	-5.31E-06	-3.78E-05	-2.50E-07	1.06E-06	0.000123665	-2.11E-05	-3.50E-05	-0.000155618	0.000146235	-7.00E-06	-0.000113227	-4.91E-06	-2.93E-05	-3.58E-05	6.92E-07	4.60E-05	-5.87E-06	-7.13E-05	-4.83E-05	-0.000150421	-5.21E-05	3.89E-05	-0.000239215	0.001697759	6.08E-05
AUP1	-0.000107256	8.27E-05	-6.12E-06	5.22E-05	-4.29E-05	-0.000133419	-1.54E-05	4.78E-05	9.19E-06	6.24E-05	0.000187676	8.61E-05	-0.000339071	0.000360459	-1.35E-06	-4.91E-06	-1.71E-05	-8.81E-05	6.75E-06	-1.09E-05	1.74E-05	-1.47E-05	2.90E-05	-1.46E-05	-0.000332409	-0.000252462	0.000382457	-5.56E-06	1.63E-05	0.000183782	-7.26E-05
AURKA	5.11E-05	6.03E-05	5.73E-05	-0.000153541	-6.75E-05	-0.000143784	4.61E-05	-0.000109567	-7.53E-05	-2.15E-05	-0.000209594	-9.10E-05	-0.000123278	0.000140522	-0.000431203	1.78E-07	1.27E-05	-0.000100939	-8.62E-06	-0.000152152	8.08E-06	0.000218052	-2.20E-05	-9.23E-05	-0.000237453	-0.000302971	-0.000169205	-0.000703204	-0.000254801	-0.000901543	0.00659701
AURKAIP1	4.35E-05	0.000568819	0.000454771	-2.66E-05	1.41E-06	-0.000125786	7.86E-05	0.000116	0.00024015	1.99E-05	-3.44E-05	0.000197744	-0.000412485	0.000563189	0.000216608	8.56E-05	0.000339214	-5.29E-05	0.000184153	9.17E-06	4.24E-05	9.22E-05	6.44E-06	-0.000230826	-0.000300853	-0.000673121	0.0005022	-0.000506091	-0.000250739	0.000436955	8.57E-05
AURKB	-0.00016308	-8.69E-05	-3.82E-05	-0.000215109	-0.000134325	-0.000131286	-7.88E-05	-0.000120895	-7.28E-05	-0.000214987	-0.000340375	-0.00013421	-8.19E-05	0.000167794	-0.000209452	-2.33E-05	-0.000166363	-0.000115321	-0.000125708	-0.00018363	3.57E-06	0.000127868	-2.74E-05	0.000215083	-0.000252572	-0.000352508	-0.00025034	-0.000703363	-0.000463392	0.004096291	0.004286538
AURKC	-6.80E-05	6.23E-06	-2.59E-05	3.43E-05	1.55E-05	5.09E-05	3.06E-05	-2.37E-05	-1.58E-05	6.86E-05	-7.34E-05	-3.22E-05	0.000184977	-8.52E-06	8.62E-05	5.07E-07	-2.15E-05	2.43E-05	-3.07E-06	-3.26E-05	-5.66E-06	1.04E-05	-9.32E-06	-2.69E-05	0.000232554	-6.19E-05	-2.95E-05	-7.27E-05	6.72E-05	2.20E-05	-2.75E-05
AUTS2	1.72E-06	-0.00016578	2.54E-05	-3.41E-05	-7.66E-05	3.03E-06	-6.80E-05	-0.000134366	-0.000153824	0.000191431	-0.000529497	-0.000960075	0.003045293	-0.000649993	0.000130496	7.64E-05	0.000283101	0.000449505	0.000134741	0.000111835	-5.59E-05	-0.000128004	-2.14E-05	-0.000103176	0.001724265	-0.000224348	-0.000466463	-0.000552236	-0.000741087	-7.41E-05	-5.66E-05
AVEN	4.71E-05	0.000150759	0.000137936	6.39E-05	0.000164556	4.90E-05	-1.54E-05	-9.19E-05	-2.68E-05	1.75E-05	0.000574719	-7.34E-05	-6.55E-05	-0.000252239	7.29E-05	1.72E-05	-5.03E-05	2.76E-05	-0.000104638	-2.38E-05	3.25E-06	2.52E-05	3.59E-05	5.53E-05	0.000225572	-9.88E-05	0.000452832	-1.95E-05	-0.000470038	0.000162191	-3.75E-05
AVIL	-0.000121464	-8.40E-05	-7.30E-05	4.53E-05	7.85E-05	8.96E-05	-2.22E-05	3.00E-05	-9.55E-05	4.48E-05	8.15E-05	-0.000182144	4.50E-05	0.000438303	-3.46E-05	-3.52E-05	8.99E-05	-7.43E-05	-6.42E-05	9.88E-05	6.35E-05	1.51E-06	-7.42E-06	3.26E-05	-0.000205249	0.000157087	-0.000249179	-8.85E-05	-9.01E-05	-0.000332205	6.16E-05
AVL9	-4.85E-05	-0.000130732	-6.01E-05	-8.30E-05	6.95E-05	0.000184445	-3.21E-05	-5.51E-05	-6.87E-05	-5.41E-05	-0.000178458	0.000119	0.000721032	0.000302245	-8.90E-06	-3.35E-05	0.000106759	0.000216241	4.22E-05	5.45E-06	3.05E-05	6.29E-05	1.06E-05	0.00011714	-0.000320839	-0.000231133	-0.000236402	-0.000357377	0.00023988	-0.000200612	9.10E-06
AVPI1	3.31E-05	0.000625047	-7.62E-05	-4.95E-05	6.44E-06	-0.000115931	-3.14E-05	5.32E-06	7.27E-05	-3.11E-05	-0.000269284	0.000130698	-0.000350648	-1.82E-05	4.94E-05	2.72E-06	0.000207054	-0.000123206	-2.90E-05	2.75E-05	2.07E-05	0.000645277	0.000291167	-0.000106438	0.002228294	-0.000355904	-0.000143855	0.000217543	0.000297732	-2.16E-05	-0.000103425
AVPR1A	-7.12E-05	-3.12E-05	-2.96E-05	-0.00011599	9.51E-05	-6.83E-05	4.45E-05	-9.46E-05	-2.67E-05	-8.09E-05	0.003426263	-4.63E-05	-5.34E-05	0.000126213	-2.15E-05	-1.26E-05	-0.000177736	-5.54E-05	-4.27E-05	-3.67E-05	-2.29E-06	-5.35E-05	-6.67E-06	-3.87E-07	-0.000146407	-0.000311571	-0.000571516	-0.000280615	-3.71E-05	0.000108486	-7.16E-05
AXIN1	4.60E-05	-0.000135373	-0.000129398	3.43E-05	0.000103097	0.00011293	-7.12E-05	-2.04E-05	4.45E-05	-1.37E-05	8.46E-05	-0.000111558	0.000145483	-0.00017504	9.79E-05	2.77E-06	-3.76E-05	5.70E-05	-5.34E-05	7.07E-05	-8.09E-06	0.000127256	3.55E-05	-8.77E-05	-0.000255218	-0.000160021	-0.000109971	0.000169006	1.61E-05	0.000128975	-2.95E-05
AXIN2	7.61E-05	-0.000155468	-1.21E-05	0.000495638	0.000826015	9.46E-05	-1.89E-05	0.000916682	-0.000110875	-0.000135129	3.26E-05	-0.000113358	0.000106973	-0.000404342	1.50E-05	1.65E-05	-0.000159452	2.41E-05	-0.000126833	9.20E-05	-2.03E-05	-4.65E-05	-3.33E-05	-8.43E-05	-0.000325248	0.000122354	-0.000426037	-0.000383574	-0.000556016	-0.000168675	1.66E-05
AXL	-0.000192349	-0.00010535	-7.07E-05	-5.11E-05	9.81E-05	8.31E-06	-5.41E-05	-7.31E-05	-9.32E-05	-0.00024782	6.06E-05	-0.000132361	-0.000240631	0.000349768	-7.39E-06	-2.95E-05	-0.000127502	-0.000139582	-0.000123956	0.000115992	-1.54E-06	-0.000115104	-2.32E-05	-0.000105706	-5.55E-05	0.000566568	-0.000228321	-9.31E-05	0.000309371	-0.00034767	-8.42E-05
AZI1	-9.09E-05	-6.49E-05	-3.57E-06	2.60E-05	1.58E-05	0.000157597	7.49E-05	2.23E-05	-8.46E-05	3.75E-05	-7.30E-05	-0.000165913	0.000146125	5.63E-06	1.28E-05	-2.57E-05	8.80E-05	3.27E-05	3.61E-05	-3.44E-06	-5.31E-06	-5.87E-05	-1.89E-05	6.56E-05	-0.000129168	-0.00019707	-0.000195978	-9.24E-05	-0.00011615	0.000622325	0.000192034
AZI2	-0.000228393	-0.000338571	-5.94E-05	-9.67E-06	2.10E-05	-0.000116247	3.53E-05	-9.31E-05	-3.10E-05	0.000113298	2.67E-05	-0.000186145	-0.000194739	-0.000561687	-0.000149008	8.25E-05	-0.000217589	0.000185907	-9.83E-05	-0.000104679	1.87E-05	-0.000320431	-3.97E-05	-0.000279112	9.11E-05	0.000484727	0.000699109	0.000203128	-0.000104161	-0.000141715	0.00013444
AZIN1	-0.00010334	-9.79E-05	-3.74E-05	0.000544235	0.000240408	-0.000176755	4.97E-05	-6.24E-05	-2.99E-05	2.25E-05	-0.00048192	0.000758674	0.000429282	0.000768982	0.00012845	0.000100154	0.000508143	0.000216613	0.000183517	-2.71E-05	7.60E-06	-0.000127339	-3.33E-05	-4.14E-06	-8.40E-05	-0.000567126	-0.000215062	-0.000884689	-0.000205417	0.000354548	0.000117161
AZU1	-8.05E-05	-7.83E-05	-2.44E-05	5.41E-05	8.74E-05	-6.35E-06	-1.85E-05	-5.15E-05	-6.12E-05	1.31E-05	-0.000138107	-7.62E-05	0.000205753	0.000260475	-2.20E-05	1.96E-05	8.01E-05	1.56E-05	-3.78E-05	1.13E-05	-9.46E-06	3.35E-05	-7.29E-06	3.91E-05	-0.000140007	3.03E-05	-0.000122064	-0.000105167	0.000371827	-0.000106064	-8.59E-05
B2M	-0.001020691	-0.000430861	-9.59E-05	0.000462684	-0.000373108	-0.000449237	7.26E-05	0.000264928	0.000139689	-0.000186825	0.00079107	-0.000451563	-0.001645787	0.005087286	-0.000371977	-0.00012627	-0.001222466	-0.000722441	-0.000644069	4.68E-05	0.000110886	0.000486715	0.000480349	0.00312689	-0.000165935	0.000720527	0.000885001	-0.001501439	0.000454575	-0.000570834	0.000517897
B3GALNT1	-0.000196599	-0.000119751	-3.16E-05	8.81E-05	-2.50E-06	-3.16E-05	-1.21E-05	6.71E-05	-2.05E-05	0.000667249	-5.75E-05	0.000112267	-3.11E-05	-0.000349094	-2.56E-06	0.000324687	-0.000255839	0.000563076	-3.85E-05	7.54E-05	3.69E-05	-0.000153782	-1.48E-05	-1.04E-06	0.00046719	0.000363716	9.17E-05	-0.000578052	-2.54E-05	0.000108238	-4.74E-05
B3GALNT2	-8.09E-05	-5.32E-05	-3.20E-05	-2.61E-05	0.000355735	0.000148236	-1.87E-05	5.05E-05	-6.10E-06	-6.87E-05	-0.000189638	-6.42E-05	1.31E-05	4.68E-05	6.47E-06	-5.66E-05	9.60E-05	-6.56E-05	0.000211547	0.000123792	-8.89E-06	-9.17E-05	-2.00E-05	-7.99E-05	-0.000286806	-0.0001971	-0.000101276	0.000183845	-0.000215464	-6.39E-05	-4.14E-05
B3GALT1	-9.34E-05	-6.87E-05	-4.72E-05	-6.40E-05	6.85E-05	-3.99E-05	3.67E-06	-3.65E-05	-4.81E-05	0.00070853	-0.000141861	0.000137352	0.000285635	0.001073407	0.000154257	2.61E-05	8.69E-05	0.000416487	-9.69E-05	0.000100543	-2.24E-05	-9.16E-05	-1.54E-05	-8.21E-05	-0.000225049	-0.000283187	-0.00012232	-0.000236709	-0.000270797	-0.000222038	-7.06E-05
B3GALT2	0.001184454	-0.000406059	-0.000214188	-0.00014228	-0.000226605	-7.80E-05	-2.18E-06	-8.98E-05	-5.35E-05	-0.000338033	-0.00039777	0.0038821	6.56E-05	-0.000472242	-9.52E-05	8.32E-05	0.000351375	-0.000201134	-0.000119526	-0.000110898	-6.30E-05	-0.000128333	-1.10E-05	-0.000152932	-0.000299408	-0.000469073	-0.000179843	-0.000685356	-0.000766568	-0.000171	-2.28E-05
B3GALT4	-0.000117947	-4.23E-05	-1.40E-05	0.000227286	0.000641444	-0.000100681	0.000127813	0.000150187	3.28E-06	5.16E-05	3.63E-05	-1.89E-05	1.93E-06	-3.72E-05	-5.70E-05	2.52E-05	-5.94E-05	0.000187999	9.04E-05	-6.03E-05	1.64E-05	-4.13E-06	9.99E-06	1.80E-05	-7.53E-05	-0.000199017	-0.000117084	-0.000407104	-0.000219631	9.62E-06	-1.59E-05
B3GALT5	-0.000171958	-8.04E-05	-2.49E-05	0.000905621	0.000558175	0.000317856	7.60E-05	9.30E-05	-9.50E-05	-3.45E-05	-0.000157771	-0.000103929	-2.11E-05	-1.93E-05	0.000371878	2.02E-05	-0.000191243	0.00011011	-6.54E-05	5.31E-05	-7.86E-06	0.000285833	3.48E-05	4.28E-05	-0.000246911	-0.000281205	-0.000169618	-0.000239047	-0.000261091	-0.000244606	-8.09E-05
B3GALT6	-2.15E-05	6.64E-06	-1.11E-05	7.35E-05	0.000155672	6.51E-05	4.06E-06	-2.57E-05	-6.31E-06	-0.000114891	0.000128438	0.000391697	0.000235115	-3.81E-05	-5.81E-05	7.11E-06	1.96E-05	9.12E-05	3.08E-06	3.91E-05	3.23E-06	-8.06E-05	8.29E-06	-8.39E-05	-0.000118287	-0.000154089	1.56E-05	-0.000388464	-0.000365265	0.000130157	-4.03E-05
B3GALTL	-0.000282578	-0.000123365	-2.23E-06	0.001470325	8.92E-05	1.07E-06	0.000180273	4.26E-06	-1.40E-05	-8.51E-05	-0.000295809	1.48E-05	-0.000310179	-8.75E-05	-8.86E-05	-4.79E-06	4.33E-05	5.35E-05	0.00024947	6.80E-06	4.18E-06	-7.37E-05	-1.56E-05	-0.000142061	-0.000178194	0.000115577	-0.000427346	-0.000690803	-0.000767785	0.000400062	0.000181598
B3GAT1	-0.000226209	-0.000127681	-3.55E-05	7.54E-06	-1.31E-05	-6.14E-05	-5.08E-05	-9.52E-05	-7.41E-05	-5.22E-05	-0.000328888	0.000510392	0.002292894	0.001375329	8.15E-06	6.09E-05	0.000302967	6.18E-05	-0.000167138	2.44E-05	-3.13E-05	-0.00012712	-2.48E-05	-0.000130226	-0.000179365	-0.000518333	-0.000155272	-0.000783366	-0.00051897	-7.16E-05	-5.11E-05
B3GAT2	-0.000257833	-0.00010113	-9.29E-05	0.000124208	-6.92E-05	-0.000130741	-4.01E-06	-0.000155921	-7.13E-05	-0.000432495	-0.000477371	0.000804015	0.000813201	0.00401849	-0.000102326	0.000225185	-0.000376913	0.000108598	0.000358388	-9.35E-05	-6.32E-06	-0.000149031	-2.82E-05	-0.000152558	-0.000417173	-0.000573546	-0.000197903	-0.000926518	-0.000741389	-4.86E-05	6.19E-05
B3GAT3	-0.000178821	-0.000108999	-3.51E-05	2.93E-05	0.000230878	0.000135458	-5.38E-05	0.000154712	7.22E-05	0.000146874	5.53E-05	8.57E-05	-9.00E-05	0.000171181	-1.56E-05	4.73E-05	1.93E-05	5.86E-05	0.000147693	0.000151509	2.84E-05	-0.000101665	-1.92E-05	-3.16E-05	-0.000184145	-0.000249348	-9.77E-05	-0.000304168	0.000119344	0.000213603	-0.000168263
B3GNT1	-0.000454745	-0.000168031	3.63E-05	0.000985269	0.001487578	-0.000160913	0.000152256	0.000135936	-6.75E-05	0.000402529	-0.000462118	0.001147188	-0.000517777	0.000541649	-0.000141782	0.000193276	-0.000137973	0.000688623	0.000137149	9.33E-05	2.71E-05	-0.000202727	-3.56E-05	-0.000183191	-0.000630591	-0.000476271	-0.000527669	-0.001285523	-0.000160469	-0.000353221	1.48E-05
B3GNT2	-9.89E-05	-0.000152837	-3.66E-05	-0.000149581	0.00010363	7.32E-05	-5.07E-05	0.000314493	0.000152903	0.000271161	0.000905679	0.000779229	-3.76E-06	0.000167318	0.000133352	-6.97E-05	-0.00013291	-0.000215517	-0.000161016	7.07E-05	-1.29E-05	0.000203005	0.000120358	0.000224551	-0.000181011	-0.000296629	-0.000121023	-0.000341221	9.98E-05	-3.71E-05	-0.000176599
B3GNT4	-0.000110351	-4.59E-05	4.96E-05	1.62E-05	-1.63E-05	3.93E-05	4.71E-05	-1.54E-05	-4.44E-05	0.000792275	-0.000157367	0.000788847	0.000134105	-0.000227416	-1.05E-05	0.000112969	-0.000135863	0.000274315	-6.55E-05	-2.38E-05	9.84E-06	-2.69E-05	2.87E-06	-7.85E-05	-5.22E-06	-0.000213919	-7.83E-05	-0.000274723	9.59E-05	-3.58E-05	-4.61E-05
B3GNT5	-0.000303094	-0.000227388	-1.64E-05	0.000416103	0.000241756	-0.000116222	0.000140988	1.84E-05	-0.00010645	-0.000265604	-8.03E-05	-0.00022184	-2.61E-05	-0.000162234	-6.48E-05	-2.90E-05	-0.000118009	-0.000112755	-0.000181541	-8.51E-05	-1.04E-05	0.000511293	8.12E-05	0.000153243	-5.70E-06	5.32E-05	-1.04E-05	0.000273129	1.17E-05	7.04E-05	-3.23E-05
B3GNT7	-5.87E-05	-1.71E-05	4.17E-05	-2.97E-05	2.24E-05	2.76E-05	1.22E-05	-4.27E-05	-1.52E-05	0.00051421	-2.48E-05	-4.00E-05	-7.09E-06	-3.69E-05	0.000114607	-1.73E-05	-0.000106483	-2.10E-05	4.70E-05	-2.58E-05	-1.26E-05	0.000507341	9.00E-05	-4.34E-05	0.001788912	-3.03E-05	-8.31E-05	-0.000144196	2.69E-05	-6.57E-05	-1.37E-05
B3GNT8	-1.14E-05	4.16E-05	-5.92E-05	-4.95E-05	-1.33E-05	-3.59E-05	-7.63E-06	-3.99E-05	4.60E-06	0.000536741	1.86E-05	-4.09E-05	-7.84E-05	5.81E-05	-2.12E-05	-4.24E-06	-6.80E-05	-4.46E-05	-3.93E-05	-2.35E-05	1.02E-05	0.000873478	6.95E-05	-5.82E-05	-0.000152195	0.000265991	-5.55E-05	-0.000124866	-0.000227769	-9.03E-05	4.27E-05
B3GNT9	-0.00025117	-0.000160988	-6.34E-06	0.000154086	0.000248261	-7.54E-06	3.72E-05	7.44E-05	-3.56E-05	-0.000220816	6.09E-05	-0.000147458	-0.000301994	-0.000505058	-5.88E-05	-3.08E-05	-0.000332398	-0.0001659	-0.000152796	7.18E-05	8.48E-07	-0.00017538	-2.04E-05	-0.000120944	0.000747362	0.00105134	-0.000152971	-0.000472649	-9.60E-07	-0.000215715	-0.000102279
B3GNTL1	-8.63E-05	-3.14E-05	8.88E-05	1.88E-05	0.000180099	2.39E-05	2.98E-05	0.000104838	3.95E-05	-5.66E-05	0.00020234	-2.02E-05	5.59E-05	-2.81E-05	6.70E-05	4.41E-05	-0.00012122	9.14E-05	-2.14E-05	7.07E-06	-4.31E-06	1.66E-05	-1.86E-05	3.44E-05	-0.000138088	-8.00E-05	-6.55E-05	-8.03E-05	-0.000277772	-6.33E-05	-7.83E-05
B4GALNT1	-0.000188581	-0.000132085	-1.28E-05	-0.000122537	-0.000139356	-0.00010092	-1.30E-05	-6.70E-05	-2.95E-05	0.00042136	-1.15E-05	0.000892168	0.001577237	0.000523685	-1.52E-05	0.000113642	-9.27E-05	0.000559332	-0.000121048	-9.10E-05	-3.33E-06	-0.000131189	-1.68E-05	-0.000135185	-0.000265806	-0.000481	-7.61E-05	-0.000758005	-0.000335862	0.000264478	4.04E-05
B4GALNT3	0.000247718	4.49E-05	-2.48E-05	-8.76E-05	-0.000134905	6.21E-05	-2.33E-05	-6.26E-05	-1.14E-05	-0.000110654	-0.000261741	0.00011232	6.42E-05	-0.000213498	0.000101361	2.63E-05	-0.00013222	-6.85E-05	-5.22E-05	-1.96E-05	-8.70E-06	-2.48E-05	-2.14E-05	-8.20E-05	0.000502627	-0.000261941	-7.48E-05	0.000635627	-0.000147808	5.39E-05	-0.000170164
B4GALNT4	-0.000373637	-0.000218947	-7.11E-05	0.000508632	0.000914928	5.89E-05	-6.21E-05	-0.000126781	-0.000221112	0.000293809	-7.97E-05	-0.000304618	0.001230197	2.10E-05	1.25E-05	6.41E-06	8.51E-06	0.000412685	-8.19E-05	7.22E-05	-1.28E-05	-0.00015361	-3.60E-05	-0.000151167	-0.00031105	-0.000198892	-0.000621403	-0.00070076	-0.000575682	-0.000164311	-3.87E-05
B4GALT1	-0.000225136	-0.000194626	-6.14E-05	-0.000279957	-3.86E-05	5.80E-05	-3.06E-05	-0.000124455	1.93E-05	-0.000292799	-0.000209219	-0.000197065	-0.000422692	-0.000610457	-5.93E-05	-4.37E-05	-0.000495398	-0.000241974	-0.000186731	0.000126715	6.67E-06	0.000405231	0.000307936	0.000248171	0.000608616	0.001015101	0.000837195	-4.19E-05	-0.000251867	-0.000154457	-0.000185185
B4GALT2	-0.000134956	-0.000132564	-2.32E-05	5.82E-05	0.000153431	0.000158898	-5.73E-05	-0.000138435	-9.93E-05	-3.92E-05	0.000199924	2.80E-05	0.000914317	-0.000178721	7.12E-05	1.43E-07	-0.000280411	0.000261748	-6.74E-05	5.50E-05	-3.17E-06	7.57E-06	-2.72E-05	3.35E-05	0.000202126	-0.000116606	-6.75E-05	-0.000361505	-0.000384971	0.000176914	-7.86E-05
B4GALT3	-0.000100568	-0.00012556	3.60E-05	-9.32E-05	-3.80E-05	-0.000104751	-2.53E-05	3.66E-05	-3.43E-06	-8.27E-05	0.000237845	0.00011212	0.000292073	-5.43E-05	-2.17E-05	1.63E-05	3.67E-05	1.52E-05	-1.34E-05	-8.94E-06	-2.13E-06	-3.31E-05	-1.16E-05	0.000130782	-1.52E-05	-0.000182808	-6.94E-05	-0.00018963	0.000359472	-5.12E-05	2.27E-05
B4GALT4	-0.000194767	-0.000160235	-2.55E-05	0.000245849	0.000511437	-0.000130601	6.61E-05	6.53E-05	-1.93E-05	6.10E-06	-6.51E-05	-7.99E-05	-6.22E-05	0.000540004	4.06E-05	-2.50E-05	6.87E-05	-1.64E-05	-0.000128559	2.12E-05	-1.39E-05	0.000234295	8.96E-05	-0.000140897	6.82E-05	6.74E-05	3.17E-05	-0.000608232	0.000177654	-0.000116642	0.000125618
B4GALT5	-0.000217152	-0.000138522	3.59E-05	4.93E-05	4.33E-05	2.83E-05	-6.90E-05	-7.38E-05	-4.47E-05	5.58E-05	6.48E-06	7.43E-05	0.00162919	6.02E-05	0.000123891	-2.91E-05	-0.000341692	0.000116854	-0.000134388	7.00E-05	4.62E-05	0.000212306	-2.47E-06	0.000463466	-0.000334472	-4.85E-05	-0.000212083	-0.000430669	-0.000409985	-4.36E-05	-5.05E-05
B4GALT6	-0.000160028	-0.000103425	-2.26E-05	-0.00013174	0.000344485	0.000408655	0.00012442	0.000246124	-5.60E-06	-0.000113984	-0.000121762	0.000116654	0.000159504	-5.83E-05	3.77E-05	0.000223375	-0.000153153	0.000242357	-6.90E-05	0.000204507	-5.43E-06	2.62E-05	-2.66E-05	-6.68E-05	-8.75E-05	-0.000144922	-6.71E-05	-0.000487336	-0.000140644	0.000220376	-0.000110531
B4GALT7	-0.000133861	-1.81E-05	3.14E-05	6.19E-05	7.85E-05	-6.88E-05	1.03E-05	7.19E-05	0.000101134	-4.87E-05	0.000187539	8.25E-05	-0.000168665	-0.000108987	5.49E-05	6.84E-06	3.94E-05	-3.72E-05	-1.00E-05	4.54E-05	-5.45E-06	2.00E-05	-1.33E-05	7.18E-05	0.000298804	-3.31E-06	0.000170074	-0.000331704	-0.000169485	-0.000140074	1.29E-05
B9D1	-0.000181658	-5.32E-05	9.92E-05	0.00043907	0.000348141	-3.19E-06	0.000590244	0.000339343	0.000413733	-0.000191256	-0.00022485	1.45E-05	-0.000332379	-2.62E-05	2.75E-05	3.35E-05	7.89E-05	8.07E-06	0.000179188	-8.86E-05	5.49E-06	-3.74E-05	-1.49E-05	-0.000140843	-7.10E-05	-0.000300558	0.000216409	-0.000459571	-0.00041161	-0.000170722	2.14E-05
B9D2	-0.000135667	-9.19E-05	9.72E-06	0.000193111	0.000242594	1.74E-05	0.000376273	9.94E-05	9.47E-05	-1.40E-05	5.69E-05	1.00E-05	1.13E-05	-6.99E-05	-6.09E-05	1.94E-05	-4.07E-05	7.09E-06	7.62E-05	-4.18E-05	-5.52E-06	9.69E-06	-1.97E-05	5.21E-05	-0.000156831	-0.000234737	-5.63E-05	-0.000244944	-0.00026861	2.78E-05	0.00037246
BAALC	-0.000317476	-0.000165398	-1.88E-05	0.002224422	0.000984807	-0.000424559	4.34E-05	-8.62E-05	-2.77E-06	-0.000120685	-0.000342836	0.001483911	-0.000882237	0.001990277	-7.96E-05	3.21E-05	-0.00046245	7.22E-06	-0.000170527	-4.20E-07	4.17E-05	-0.000190593	-2.11E-05	9.32E-05	-0.000263186	-0.000672335	-0.000183941	-0.000992658	-0.000449407	-0.000252073	-8.13E-06
BAAT	6.71E-05	5.06E-05	6.55E-05	-1.21E-05	-5.32E-05	1.99E-05	1.53E-06	-2.76E-05	-2.54E-05	-7.74E-05	-8.05E-05	9.86E-05	2.63E-05	-0.000144118	1.16E-05	2.17E-05	-4.79E-05	-1.34E-05	-2.14E-05	-3.37E-05	1.53E-06	5.28E-05	1.44E-05	-1.88E-05	8.43E-05	-3.11E-05	2.85E-05	0.00023582	-4.32E-05	-0.000103646	-4.09E-05
BABAM1	1.91E-05	0.000265321	0.000167516	-4.87E-05	-0.000220386	-0.000141271	-1.29E-05	-5.80E-05	4.89E-05	0.00011715	1.59E-05	0.000227418	-7.96E-05	0.000287424	9.60E-05	8.30E-06	0.000194941	2.28E-05	0.000101057	-1.04E-05	4.62E-05	-4.44E-05	-1.35E-05	-2.66E-05	-0.000296545	-0.000184007	5.16E-05	-5.07E-05	-0.000504701	7.02E-05	0.000140508
BACE1	-0.000328624	-9.04E-05	-1.24E-05	0.000287859	1.05E-05	2.79E-05	-6.18E-05	-0.000144802	-5.07E-05	0.000464928	-3.02E-05	0.00050325	0.000290838	0.000122543	-0.00011968	1.12E-05	-0.000165725	0.000359376	0.000528879	3.26E-05	6.39E-05	-0.000200308	-4.36E-05	-0.000174698	-0.000282643	6.49E-05	-4.77E-05	-0.000673824	-0.000616886	0.000200352	-0.000133609
BACE2	-0.000242501	-0.000187168	-4.89E-05	-4.53E-05	0.000266877	0.000430298	-0.000150572	0.000131318	0.000223338	-0.000336248	0.000505963	-0.000146065	-0.00031411	-0.000637273	3.96E-06	-2.83E-05	-0.000173948	-0.00024039	-0.0002073	0.000617271	3.85E-06	0.000316296	-2.99E-05	0.000460811	0.000416523	0.000638058	-3.07E-05	-0.00083987	0.000426773	9.83E-05	-0.000150629
BACH1	0.000404331	-0.000169037	-0.00026526	-0.000161121	-0.000225496	-9.57E-05	-5.43E-05	-0.000105428	-5.66E-05	-0.000173527	0.000604446	-0.000184591	-5.76E-05	-0.000311977	-1.18E-05	2.23E-05	0.000174857	-0.000121904	0.000266183	-7.10E-05	-1.09E-05	-3.05E-05	7.53E-05	-8.28E-05	-0.000400847	-0.000178809	0.000560051	0.000442682	-9.97E-05	-7.89E-05	-5.05E-05
BACH2	-0.000245931	-0.000155271	-8.39E-05	1.44E-05	0.000111712	-3.58E-05	-5.25E-05	-0.000127917	-0.000104406	-1.52E-05	0.000115065	-3.25E-05	0.002472407	-0.000175708	-2.20E-05	-1.87E-05	-0.00013302	-1.92E-05	0.00019808	2.18E-05	-2.07E-05	-0.00016483	-2.58E-05	-1.96E-05	-0.000404327	-0.000242822	0.000120796	-0.000575279	-0.000502622	-0.000187694	-0.000100569
BAD	-0.000429265	-0.000153601	0.000121784	0.000247548	0.000299805	-0.000181897	9.57E-05	0.000134925	0.000180113	5.65E-05	5.66E-05	0.000491939	-0.000343747	0.000683651	-7.70E-05	3.21E-05	0.000227757	-8.42E-05	0.00039612	-1.93E-05	2.42E-05	-0.000124102	-2.64E-05	-0.000206319	3.83E-05	-5.75E-05	-0.000113981	-0.000888003	-0.000480196	6.13E-05	-5.82E-05
BAG1	0.000290251	7.64E-05	-1.50E-05	-7.43E-05	-4.89E-05	5.48E-06	-1.19E-05	2.83E-05	0.000153098	0.000377247	-0.000179793	0.000100218	-0.000265474	-6.15E-05	-2.52E-05	4.44E-05	0.000216436	4.98E-05	0.000510416	8.52E-05	9.14E-06	5.29E-05	-1.59E-05	-9.98E-05	-0.000306458	-0.000520972	0.000516744	-0.000127384	-0.000262699	0.000379067	-0.000191732
BAG2	0.000328798	0.000937066	6.81E-05	-8.30E-06	-0.000122356	-9.46E-05	4.40E-05	-6.02E-05	-2.02E-05	-0.000316386	-0.000341224	-4.31E-05	-0.00049135	-0.000397759	-2.51E-05	-2.60E-05	-0.000322385	-0.000193179	9.55E-06	-8.92E-05	2.54E-06	-0.000240473	-3.59E-05	-0.000279004	-0.000690466	0.000449167	0.001272775	-0.00026546	-0.000104541	0.000261178	-0.000123017
BAG3	0.000330557	0.000748746	-4.28E-05	0.000131608	-0.000172669	-6.39E-05	1.37E-05	-5.00E-05	-7.06E-05	-0.000280651	-5.74E-05	-0.000202443	-0.000426612	-0.000167553	-8.21E-05	-4.54E-05	-0.00035885	-0.000121877	-0.000220663	-1.60E-05	1.64E-05	-8.37E-05	-3.42E-05	0.000683892	0.000516367	0.000251992	0.000398971	-1.19E-05	0.000888417	-0.000441773	1.73E-05
BAG4	-0.000295724	-0.000131824	-7.02E-05	-0.000100244	3.52E-05	-1.64E-05	-2.06E-05	-2.89E-05	-1.83E-05	0.000176495	-0.00012684	0.00046669	0.00019254	-0.000197217	0.000122549	0.000185637	-1.63E-05	9.89E-05	0.000246202	1.23E-05	-6.68E-06	-3.51E-06	-6.26E-06	-5.55E-05	1.53E-05	3.09E-05	-9.57E-05	-0.000323959	7.06E-05	0.000117851	-4.83E-05
BAG5	-9.17E-05	-0.000133472	-6.24E-05	-5.70E-05	2.59E-05	9.18E-05	-1.31E-06	-2.07E-05	-5.16E-05	0.000316443	-0.000519133	-5.49E-05	0.000260609	0.000127981	1.04E-05	-2.26E-05	0.000132018	0.000111339	0.000142891	-1.46E-05	-1.16E-05	-8.53E-05	-4.66E-05	0.000215025	0.000318787	-0.000185794	-6.49E-05	-0.000193376	0.000721177	0.000301182	7.97E-05
BAG6	-4.36E-05	7.36E-05	0.00011511	-2.53E-05	0.000135991	0.000104315	-1.50E-05	-1.96E-05	-6.72E-06	0.000113371	4.96E-05	-0.000100051	0.000445632	-0.000114543	2.49E-05	-1.43E-05	0.000239646	0.000114103	0.000300073	0.000116107	-5.88E-06	1.47E-05	-1.92E-05	0.000260948	-0.000315008	-0.000344275	-0.000166247	-0.000591536	0.000224993	-3.67E-05	2.63E-05
BAHD1	-4.09E-05	-8.05E-05	-6.94E-05	0.000129187	9.31E-05	0.000143647	8.13E-06	-3.68E-05	-1.90E-05	2.64E-05	-0.00023678	-0.000110701	0.00033498	-5.64E-05	2.42E-06	-6.70E-06	-1.80E-05	0.000161355	-2.15E-05	2.27E-05	3.44E-06	6.86E-05	1.32E-05	9.27E-05	-0.000212337	0.000101964	-0.000160133	-0.000309513	-0.00010317	0.000356831	-0.000165869
BAI1	-7.77E-05	-0.000124973	-6.08E-05	-0.000117827	-1.16E-05	-2.91E-05	-3.71E-05	-4.80E-05	-4.99E-05	-1.16E-05	-0.000196957	0.000238368	0.000874622	0.000949437	-9.12E-06	0.000189045	-0.000167562	0.00042771	1.66E-05	9.17E-06	1.76E-06	-0.000100862	-1.65E-05	-6.71E-05	-0.000275512	-0.000326764	-9.47E-05	-0.000395148	-0.000267077	-1.74E-05	-4.49E-05
BAI2	-0.000269948	-0.000160507	-4.48E-05	0.00019959	0.000132603	2.06E-05	-4.35E-05	-4.15E-06	-0.000110673	-3.61E-05	-0.000431255	-0.000140591	0.001235695	0.00064267	-4.02E-05	-8.52E-06	-0.00039108	0.000124354	-0.000128416	0.000204755	-1.69E-05	-0.000105899	-1.22E-06	-0.000137787	-0.000111388	-2.49E-06	-0.000402243	-0.000465681	-8.03E-05	0.000189711	-0.000147977
BAI3	-0.000282164	-0.000192146	-9.41E-05	9.44E-05	-9.24E-05	-0.00012221	2.40E-06	-0.00018555	-9.24E-05	0.000415694	-0.000438348	0.000646454	0.001361783	0.001886562	-7.65E-05	0.000168038	0.000480643	0.000383272	0.000596784	-0.000138841	-5.25E-05	-0.000199563	-3.14E-05	-0.000169898	-0.000210964	-0.000562017	-0.000303359	-0.000990441	-0.000402926	-0.000213617	-2.04E-05
BAIAP2	2.15E-05	-0.00015287	-0.000101562	0.000149906	0.00012069	5.87E-05	1.31E-05	-5.27E-05	1.16E-05	0.000111815	-0.000332253	0.000445649	0.000323075	0.000108846	-2.21E-05	-5.90E-07	-9.76E-05	-7.83E-06	0.000255447	0.000119643	5.85E-06	-0.00017596	-2.13E-05	-2.09E-05	-0.000399391	-0.000488001	0.000101078	-6.36E-05	-0.000290729	-0.000229056	-2.02E-05
BAIAP2-AS1	-0.000257082	-0.000200009	-3.55E-05	0.000568413	0.000619411	6.85E-05	4.62E-05	-8.07E-05	-0.000153601	-7.94E-05	-0.000187326	-0.000160339	0.001201386	-0.000104655	-4.72E-05	-3.40E-05	-0.0001374	-8.81E-05	0.000178436	5.11E-05	-1.69E-05	-7.59E-05	-3.46E-05	-4.31E-06	-0.000187633	-0.000116795	-0.000425718	-0.000208657	-0.000542644	-0.000410042	-2.22E-05
BAIAP2L1	0.000177485	-2.91E-05	-3.69E-05	-0.000109085	-5.76E-05	0.000254685	-8.04E-05	0.000138286	4.78E-05	-0.000141411	-0.000320492	-0.000109205	1.98E-05	-0.00026821	0.000307846	-2.75E-06	1.93E-05	-1.12E-06	0.000237216	0.000245601	4.43E-05	0.001215365	7.23E-05	-7.43E-05	0.001246793	-0.000262846	-0.000150844	-0.00035416	0.000502297	0.000182488	-7.01E-05
BAIAP2L2	-6.33E-05	4.36E-05	-5.98E-06	-2.81E-06	9.48E-05	5.39E-05	-5.02E-05	-6.31E-05	-4.70E-05	-4.83E-05	-0.000174687	-5.94E-05	4.63E-05	-6.02E-05	7.17E-05	-6.35E-06	-0.000101827	8.85E-06	-1.67E-05	0.00011348	-4.93E-06	0.001670376	0.000263106	-3.07E-05	-0.000150236	-9.71E-05	-9.45E-05	-0.000100017	0.000156536	-0.00011282	-3.65E-05
BAIAP3	-0.000198112	-0.000116574	-2.98E-05	0.000854247	0.00077496	6.45E-05	0.000758237	9.79E-05	-0.00016584	-3.97E-05	-0.000346648	-5.37E-05	-0.000147088	0.000191977	-8.04E-05	2.69E-05	-0.00033138	0.000679616	-0.0001263	-0.000148826	-2.16E-05	-5.41E-05	-2.25E-05	9.60E-05	-0.000288868	-0.000417529	-0.000209186	-0.000600395	-0.000226389	-0.00020128	2.10E-05
BAK1	6.57E-06	4.88E-05	4.58E-05	-1.46E-05	3.86E-05	8.08E-05	7.80E-06	1.68E-05	5.51E-05	-5.63E-06	0.000279763	-6.53E-05	-5.07E-05	-6.89E-06	0.00012895	-1.07E-05	-0.00012634	-5.81E-05	-3.80E-05	0.000116957	1.38E-06	0.000181156	-1.64E-05	0.000113837	-0.000107614	-5.39E-05	2.40E-05	-0.000126716	-5.10E-05	-6.07E-05	5.85E-05
BAMBI	-0.000148521	-5.33E-05	0.000143725	-3.63E-05	0.001109552	-2.01E-05	0.000178755	0.000545847	0.000182901	-0.000212957	-0.000335687	-0.000147457	-0.00037731	-0.000377307	-2.89E-05	-3.51E-05	0.000297597	-0.000163415	-0.00014412	-4.97E-05	2.24E-05	8.68E-05	2.20E-05	-4.90E-05	0.005978928	-0.000172246	-0.000115718	-0.000533383	-4.16E-06	-0.000179171	-5.97E-05
BANF1	3.56E-05	0.000383023	0.000112304	-1.57E-05	0.00014852	-0.000119279	0.000129851	0.000194932	8.02E-05	-0.00021363	8.35E-05	1.88E-05	-3.38E-05	0.000158786	0.000120341	2.65E-05	1.36E-05	-2.54E-05	6.26E-05	-1.38E-05	-8.11E-06	-0.000137117	-4.11E-05	-0.000182074	-7.20E-05	-0.000399986	0.000208511	-0.00039745	-0.000298485	0.001132451	0.000403642
BANP	-3.25E-06	-5.06E-05	-1.74E-05	-2.35E-05	-7.72E-06	8.78E-06	4.00E-05	-5.30E-05	-5.46E-05	2.08E-05	6.25E-05	-7.39E-05	6.93E-05	0.000106734	0.000115581	-1.08E-05	3.45E-05	4.53E-05	3.02E-05	-2.83E-05	-6.79E-06	-9.41E-06	-9.33E-06	6.89E-05	-0.000252007	-5.71E-05	-0.000120055	-0.000144297	1.29E-05	0.000169587	8.43E-05
BAP1	-5.32E-05	-7.33E-05	-7.43E-05	4.79E-05	7.65E-06	8.98E-05	-3.82E-05	-9.55E-05	-6.46E-05	-3.10E-05	7.24E-05	-7.50E-06	0.000380636	-8.94E-05	1.92E-05	-1.10E-05	-0.000114599	0.000186585	-8.58E-06	6.05E-05	-1.62E-05	-4.76E-05	-6.64E-06	3.47E-05	-3.49E-06	-2.91E-06	-0.000121171	-0.000143635	-7.26E-05	9.17E-05	2.68E-05
BARD1	-0.000125564	9.71E-05	-0.000155721	-6.78E-05	3.28E-05	-1.39E-05	-7.93E-05	-0.000133388	-0.000127278	-0.000140234	-0.000181796	-9.69E-05	-0.000193551	0.000109323	-0.000186434	-5.58E-05	-0.000166125	-0.000191359	1.97E-05	7.19E-06	-5.75E-06	-8.16E-05	-1.59E-05	1.66E-05	-4.74E-05	-0.000243953	-0.000294668	-1.54E-05	-0.00035616	0.003499785	0.000979164
BARHL2	-0.000176889	-5.67E-05	-2.09E-05	-6.31E-05	0.002507419	4.22E-06	-6.87E-05	-0.000375804	-0.000158731	-0.000123352	-0.000290457	-0.000175454	-5.81E-05	-0.000405673	-5.70E-05	1.19E-05	0.0005847	0.000526393	-0.000103934	-6.63E-05	-2.81E-05	4.98E-07	-1.19E-05	-7.61E-05	-0.000208438	-0.000344568	-0.000101873	-0.000546965	-0.000508117	-8.13E-05	4.84E-05
BARX1	-0.000102581	-6.12E-05	-1.12E-05	-4.02E-05	-7.79E-05	-4.62E-05	1.07E-05	-2.71E-05	-1.74E-05	-0.000103397	-9.08E-06	-3.51E-05	-0.000102744	-0.000164353	-2.95E-05	-1.03E-05	-0.000115801	-4.39E-05	-4.69E-05	-4.11E-05	-3.81E-06	-7.51E-05	-7.24E-06	-1.17E-05	0.001453183	-0.000112606	-2.98E-05	0.000281775	0.000430967	0.000174161	-7.26E-05
BARX2	7.84E-05	0.00013653	0.002160723	-0.000119889	-0.000184864	-0.000112105	8.91E-05	-7.86E-05	2.68E-06	-0.000202873	-0.000447823	-0.000109104	-0.000213235	-0.000411841	8.56E-06	-7.38E-06	-0.000245734	-0.000164638	-0.000123759	-9.18E-05	1.96E-06	-2.44E-05	-1.19E-05	-0.000128623	-0.000321949	-0.000506291	-0.000115264	0.002031785	-0.000522174	-0.000159141	-2.68E-05
BASP1	-0.000623606	-0.000412252	-6.17E-05	-0.000380981	7.32E-05	-0.000285872	3.44E-05	-5.01E-05	-0.000151815	0.000854517	-0.00080979	0.004905411	0.001887721	0.001530207	-0.000116542	0.000209449	-0.000255591	0.000236332	-0.000376416	-0.000118248	-5.90E-05	-0.000408249	-5.28E-05	-0.000381243	-0.00085775	-0.001074035	-0.000176132	-0.001978471	-0.000821502	-6.68E-06	0.000130987
BATF3	-7.53E-05	-4.29E-05	-1.92E-05	-1.76E-05	-5.24E-05	-5.88E-05	2.75E-06	-5.69E-05	-1.16E-05	4.18E-05	0.001772569	0.000333126	0.000149513	-2.44E-05	1.57E-06	4.70E-05	-6.51E-05	-7.61E-05	-6.43E-05	-5.13E-05	-1.08E-05	-6.19E-05	-8.45E-06	-2.40E-05	-7.38E-05	-0.000247409	-0.000181631	-0.000290667	0.000106077	0.000121713	-0.00014297
BAX	0.000217802	-6.07E-05	-5.69E-05	-4.29E-07	0.000242145	0.000268457	-0.000152484	-7.63E-05	9.35E-06	-0.000167492	0.000344791	-8.22E-05	-5.21E-05	0.000217594	0.000289545	-5.34E-05	-0.000128653	-8.44E-05	-0.000114171	0.000103276	-1.32E-06	0.000437084	-1.89E-05	0.001058776	-1.61E-05	-0.0004055	0.000544346	-0.000613669	0.000176504	0.00048808	-0.000128399
BAZ1A	0.00039929	-0.000378739	-0.000394591	-0.000126578	-0.000249891	0.000330528	-0.00011044	-0.000297568	-0.000242651	-0.000386503	0.000317478	-0.000688743	0.000523997	-0.000362638	6.48E-05	-0.000112148	0.000254061	-5.18E-05	-0.000247083	6.55E-05	-2.08E-05	1.69E-05	-3.12E-05	0.00059487	-0.000853917	-9.56E-05	0.00035055	0.000543865	-0.000343073	0.00099271	-0.000214225
BAZ1B	-0.000125309	-0.000482703	-0.000334049	-4.25E-05	0.000437699	0.000818983	-0.000233644	-0.000364014	-0.000436202	0.00036157	-3.85E-05	-0.000708429	0.00042504	-0.000673346	0.00014966	-0.000106169	4.61E-05	0.000338757	2.91E-05	0.000377187	-2.86E-05	-0.00011489	-6.28E-05	0.000381341	-0.000289581	-0.000131858	-0.000450183	-1.47E-05	-0.000540482	0.002435834	-4.96E-05
BAZ2A	-0.000228937	-0.00031686	-0.00018861	-9.21E-05	0.000327707	0.00029252	-0.000124175	-9.96E-05	-0.000256699	0.000507932	-0.000100603	-0.000509871	0.000453942	-0.000160837	0.000169366	-9.93E-05	-2.48E-05	0.000133689	0.000216741	0.000218326	-1.53E-05	0.000206597	1.08E-05	0.000683986	-0.000283482	9.12E-05	-0.000611872	0.000180197	0.0002281	-0.000826535	-0.000166301
BAZ2B	-0.000346212	-0.000335074	-0.000227407	-1.84E-05	0.000291461	0.000469536	-0.000231181	-0.000257406	-0.00046925	0.00057364	-0.000524763	-0.000904937	0.000565268	0.000204461	-9.31E-05	-0.000101783	0.000968262	0.001206133	0.001544381	0.000325509	-1.15E-05	0.000108885	-5.89E-05	0.000827808	-0.000998594	-5.52E-05	-0.000986155	-0.000150486	-0.001104582	-0.000962873	-0.000174053
BBC3	0.000851277	0.000110759	-0.000420398	-6.20E-05	-9.49E-05	8.61E-05	-9.70E-05	-5.22E-05	2.15E-05	5.48E-05	0.000133236	9.71E-05	0.000395355	-0.000424232	0.000111208	-2.68E-05	-6.03E-05	0.000229188	8.40E-05	-4.84E-05	-8.43E-06	-1.41E-05	-4.22E-05	-6.31E-05	-0.00028897	-0.000324605	0.000378894	-0.000893725	0.00113471	-2.81E-05	-0.000123719
BBIP1	-0.000173435	-0.000202551	-1.77E-05	0.00015475	0.000342929	-0.00019926	0.000128271	0.000115672	2.67E-05	0.000107966	-0.000198846	0.000153582	0.000112652	0.000487699	-4.37E-05	1.78E-05	0.000352405	0.000243093	0.000245649	1.60E-05	8.46E-06	-0.000200627	-1.77E-05	-0.000203645	-0.00015875	-0.00043358	3.03E-05	-0.000522184	-4.58E-05	-8.89E-05	0.000182208
[truncated: 13,967 more rows]
