# Supplementary material for: Identifying gene expression programs of cell-type identity and cellular activity with single-cell RNA-Seq
Source: eLife. 2019 Jul 8;8:e43803. doi: 10.7554/eLife.43803 (PMC6639075; doi:10.7554/eLife.43803)
Supplement: Supplementary file 2. [file elife-43803-supp2.csv]

	Exc. L2	Exc. L3	Exc. L4	Exc. L5-1	Exc. L5-2	Exc. L5-3	Exc. L6-1	Exc. L6-2	Sub	Hip	Int. Cck/Vip	Int. Npy	Int. Pv	Int. Sst	ERP	LRP-S	LRP-D	Syn	NS	Other
0610007P14Rik	0.000219098	-2.46E-05	0.000157103	0.000155291	2.16E-05	-0.00014186	0.000159126	0.000168225	-9.50E-05	0.000249774	0.000161123	0.000121009	-2.84E-05	-0.000127863	-0.000387185	0.000104746	-0.000414672	-0.000463626	-7.60E-05	0.000159731
0610009B22Rik	7.55E-05	0.000106486	0.00015481	0.000324361	0.000286791	6.35E-05	9.62E-05	0.000225577	0.000216309	0.000120496	0.000154368	-5.50E-05	0.000265197	7.94E-05	-0.000731549	-0.000366037	-0.000637689	-0.000189379	0.000412288	-0.000609483
0610009E02Rik	6.41E-05	-9.92E-05	-1.93E-05	-3.66E-05	9.92E-05	-0.000112159	-6.38E-06	1.51E-05	-2.49E-05	6.70E-05	5.73E-05	0.000164094	2.10E-05	-0.000115956	-2.38E-05	0.000123485	-0.000133553	0.00031601	4.66E-05	-0.000134689
0610009L18Rik	6.75E-05	-0.000130868	2.02E-05	6.84E-05	0.000166465	-3.55E-05	4.63E-05	6.51E-05	7.61E-05	3.49E-05	-0.000141422	0.000138244	0.000104644	0.000156725	-0.000184594	-0.000100155	-0.000372136	-0.000133389	-0.000100114	0.000188978
0610009O20Rik	-5.43E-05	0.000157868	6.06E-05	5.05E-06	-2.30E-05	-0.000100932	-0.000185295	-0.000135014	-0.000167155	-2.14E-05	-1.01E-05	-2.22E-05	-3.50E-05	-0.000135053	-0.000233694	-0.000218155	-0.000206695	-0.000327248	7.70E-05	0.000733023
0610010F05Rik	-3.62E-05	5.00E-05	2.42E-05	8.65E-05	0.000166063	0.000179448	3.73E-05	0.000221443	-4.62E-05	-4.25E-05	-2.14E-05	-2.95E-05	3.83E-05	0.000100426	-0.000246612	-1.84E-05	-0.000543574	-0.000418021	0.000251244	4.49E-05
0610010K14Rik	-1.32E-05	6.06E-05	4.81E-05	3.35E-05	-7.39E-05	1.08E-05	3.36E-05	0.000107189	3.11E-05	-4.64E-05	-2.40E-05	-6.79E-05	3.15E-05	-3.87E-05	-7.80E-05	2.95E-05	-6.23E-05	-0.000131564	1.48E-05	-6.41E-05
0610011F06Rik	-8.81E-05	-0.000164391	0.00021347	5.37E-05	-4.19E-05	0.000101719	0.000150243	0.000151045	0.000114422	-0.00018121	-4.48E-05	6.68E-05	1.98E-05	0.000265743	-0.0003864	-0.000233754	-0.000844655	0.000198464	-2.49E-05	0.000299404
0610012G03Rik	-5.61E-05	-0.000214285	-8.44E-05	0.000239782	0.000187059	-4.87E-05	-7.38E-05	3.90E-05	-2.59E-05	-7.93E-05	-5.37E-05	0.000117032	9.08E-05	4.86E-05	-0.000581558	0.000213054	-3.67E-06	-0.000328446	0.000333282	0.00023905
0610030E20Rik	-8.65E-05	7.41E-05	-5.92E-05	-4.30E-05	-0.000164604	-8.16E-05	-0.000163013	-7.84E-05	0.000153279	-9.20E-05	-2.49E-05	-0.000166934	-9.94E-06	-9.04E-05	-0.000396177	0.000181255	5.85E-05	0.000225376	-0.000163411	0.000341479
0610031O16Rik	-0.000287892	6.90E-06	-0.000189273	-0.000311426	-0.000256166	-0.00039321	-0.000287837	-8.92E-05	9.03E-05	-0.000162682	-0.000163881	-0.000215005	-0.000153533	-5.69E-05	-0.000232877	0.000523782	0.000356657	0.000548977	-0.000197755	0.001005334
0610037L13Rik	3.98E-05	0.000119803	-0.000259252	-7.26E-05	1.65E-05	-0.000211182	-7.65E-05	2.71E-05	-7.46E-06	0.000150161	-2.23E-05	0.000115639	-2.74E-05	-2.04E-05	-0.000187228	1.87E-05	-1.79E-05	-0.000133979	-0.000258652	0.000671588
0610040B10Rik	0.000141418	3.63E-05	2.82E-05	0.000142358	0.000166503	5.12E-06	-2.45E-05	5.10E-05	-0.000111139	2.65E-05	-1.59E-05	-4.97E-05	5.00E-05	-7.35E-05	-0.000371727	0.000102571	-0.000468699	-0.000106764	9.05E-05	-9.68E-05
0610040F04Rik	8.79E-05	0.000432601	-6.27E-05	-9.13E-05	3.28E-05	-7.50E-06	-8.87E-05	-9.94E-05	-0.000114895	0.000215924	-7.39E-05	-9.23E-05	-3.28E-05	-3.23E-05	-5.78E-05	-0.000176414	-0.000446804	-6.83E-05	-5.19E-05	0.000129448
0610040J01Rik	9.49E-05	0.000130415	-1.08E-05	3.74E-05	8.14E-05	0.000192381	0.000466639	-4.92E-05	1.74E-05	-6.48E-05	-9.57E-05	0.00045374	-4.26E-05	-7.99E-05	-0.000230434	-9.17E-05	-0.000103548	-0.000162616	-0.000320619	6.82E-05
0610043K17Rik	6.97E-05	8.23E-05	-4.00E-05	5.10E-05	-2.51E-05	6.75E-06	8.81E-05	-4.83E-05	1.73E-05	7.01E-05	-2.81E-05	-1.36E-05	3.05E-05	-4.29E-05	-7.11E-05	8.20E-05	-9.17E-07	-0.000108097	-6.68E-05	-8.63E-05
1110001J03Rik	9.78E-05	-0.000145487	0.000189728	0.000186829	9.07E-05	-5.94E-05	-7.98E-05	7.93E-05	-8.67E-05	-0.000177565	0.000157148	4.45E-05	0.000393143	0.000256101	-0.000357389	8.47E-06	-0.000160587	-0.000452392	0.000102196	-6.58E-05
1110002J07Rik	-7.91E-05	-0.000100246	-2.82E-05	0.000101823	1.38E-05	-9.85E-06	-1.65E-05	-1.03E-05	0.000144677	-8.68E-05	-9.44E-05	-8.26E-06	1.01E-05	1.98E-05	0.000340928	7.23E-06	-0.000110605	0.000125701	-0.000115681	9.18E-06
1110002L01Rik	-2.86E-05	6.47E-05	0.000152383	-3.00E-06	-0.000193077	5.67E-06	0.000286737	9.12E-05	0.000170862	2.95E-05	5.15E-05	-8.09E-06	4.48E-05	-4.01E-05	-0.000148801	-0.00019289	-0.000249296	-0.000109223	-0.000172085	0.000100092
1110004E09Rik	-3.38E-05	-7.29E-05	0.000202044	0.000165315	0.000193823	5.42E-05	-0.000165837	0.000110434	-0.000111494	5.66E-05	-0.000178734	-1.90E-05	-0.000171138	-0.000166031	-0.000530375	2.97E-05	-7.74E-05	2.63E-05	0.000204023	-0.000261059
1110004F10Rik	0.000168361	-0.000120409	0.00027378	0.000241936	-8.74E-05	3.32E-05	0.000241884	0.000382139	0.00116049	0.000319707	0.000113151	2.09E-05	9.26E-05	0.000303504	-0.000741572	-0.000169521	-0.000517373	0.000532963	-0.00010521	-0.001572251
1110008F13Rik	0.000221918	9.24E-05	0.000191343	0.000318329	0.000194441	0.000198821	2.37E-05	0.000452191	0.000147183	0.000133411	5.02E-05	0.000189011	0.000136381	-6.58E-05	-0.000162158	-0.00019845	0.000133202	-0.000204667	-0.000125466	-0.001587403
1110008L16Rik	6.02E-05	-5.24E-05	-8.41E-06	3.10E-05	9.49E-05	5.01E-05	7.76E-05	-5.77E-05	-6.95E-05	0.000220419	-5.84E-05	0.000111176	-2.46E-05	-7.38E-06	-0.000318562	-0.000141498	-0.000183218	-0.000246562	9.22E-05	0.000261944
1110008P14Rik	-0.000742649	0.00070121	-0.000127795	-0.000425762	0.000236655	-0.000478311	-0.000705633	-0.000236482	-0.000586	-0.000745809	-0.000874775	-0.000801142	-0.000722265	-0.000867904	-0.001054388	0.000673064	0.000907325	-0.000490245	0.002888146	0.000877894
1110012L19Rik	0.000194942	-0.000132555	0.000285536	8.13E-06	0.000142296	0.000113961	6.81E-05	0.000151244	0.000109982	-0.000123091	0.000271682	0.000260537	5.09E-05	7.16E-05	-0.000469054	-0.000416048	-0.000532732	-0.000313883	0.000251098	-0.000178591
1110017D15Rik	4.83E-06	6.33E-05	-0.000143421	-0.000158242	5.70E-05	-7.88E-05	-8.51E-05	-0.000134809	-0.000114208	-0.00011032	-5.77E-05	-2.44E-07	-8.52E-05	6.11E-05	-5.86E-05	-9.41E-05	5.97E-05	-3.06E-06	4.41E-05	0.000513252
1110018N20Rik	0.000107897	-8.72E-05	-7.10E-05	4.57E-05	-3.44E-05	-5.60E-05	-6.62E-05	5.41E-05	-9.97E-05	4.28E-06	-0.000182302	-9.92E-05	-0.000155891	-8.78E-05	-0.000581406	0.000205012	0.000629307	-4.22E-06	-0.000172312	0.000132658
1110019D14Rik	8.80E-05	-3.21E-05	-4.42E-05	-5.35E-05	-1.32E-06	-4.67E-05	-0.00013768	1.83E-05	0.000157648	-0.000116581	2.43E-05	-2.01E-05	-1.44E-06	-3.68E-05	-2.97E-05	2.36E-05	6.77E-06	3.80E-05	2.02E-06	0.000117541
1110020A21Rik	7.35E-05	0.000175397	5.13E-05	0.000128683	2.84E-05	3.36E-05	-8.62E-06	7.68E-05	7.04E-05	5.47E-05	-0.000105843	0.000168043	-4.50E-05	5.07E-05	-0.000122984	-4.25E-06	-9.70E-05	-0.000310961	-9.89E-06	-0.00025636
1110028F18Rik	-4.58E-05	3.90E-05	-8.49E-05	-8.13E-05	-7.09E-05	-3.06E-05	-8.87E-05	-0.000138872	-0.000135001	-5.00E-05	-8.55E-05	-4.79E-05	4.71E-05	-7.22E-05	0.000104468	0.000175295	-5.79E-05	5.68E-05	-0.000186163	0.000608234
1110032A03Rik	0.000178702	0.000251741	0.000128759	0.000211069	0.00015322	0.000103042	-0.000145943	0.000134433	-4.41E-05	-7.61E-05	9.75E-05	-0.000201111	0.000140876	-5.19E-05	-0.00020425	-0.000321169	-0.000730701	-0.000250584	0.000129302	-0.000196201
1110032F04Rik	7.40E-05	4.98E-06	-0.000262324	0.001835745	0.000967931	-0.000157215	1.44E-05	0.000710161	-0.000673375	-0.000180463	-0.000266505	-0.000346513	-0.000334299	-3.36E-06	-0.001022039	-0.000349068	6.78E-06	-4.97E-05	-0.000525226	-0.001345689
1110034G24Rik	8.07E-05	0.00015219	4.59E-05	0.000165006	2.52E-05	-2.07E-06	-0.000120944	9.17E-05	-1.38E-05	0.000100219	4.97E-05	-1.64E-05	2.63E-05	-8.32E-05	-0.00018776	-7.16E-06	-0.000361417	-0.000499793	3.76E-05	8.70E-05
1110037F02Rik	0.000100503	-2.52E-05	-7.41E-05	5.76E-05	1.51E-05	-0.000126042	-0.000134189	-5.27E-05	-6.02E-05	-3.71E-05	0.000117933	-7.68E-05	-5.82E-05	-8.55E-05	-0.000229075	0.000416542	1.19E-05	-0.000361028	0.000328551	0.000233468
1110038B12Rik	5.25E-05	8.36E-05	0.000146952	-0.00018935	-0.000112778	-2.97E-05	-0.000201056	-6.32E-05	-0.000388342	-0.000206807	0.000145547	-0.000162588	-0.000146615	-8.53E-05	0.00053387	-7.58E-05	5.43E-05	-0.000729004	0.000199223	0.00054484
1110038F14Rik	8.13E-05	-3.86E-05	6.75E-05	-8.76E-05	0.000245677	-0.000144034	-8.47E-05	-3.26E-05	-3.82E-05	0.000121322	-0.000158762	-7.93E-05	-1.16E-05	-2.94E-05	-0.000498778	0.000315008	-0.000222226	-0.000184524	-0.000102187	0.000408921
1110046J04Rik	-0.000244807	-1.42E-05	-6.33E-05	-0.000146133	-0.000208371	-0.000110223	-5.05E-05	-0.000214827	-5.26E-05	-0.00012241	5.07E-05	-3.59E-05	1.87E-05	-7.38E-05	-9.26E-07	-4.54E-05	3.89E-05	0.000460938	7.00E-05	0.000601531
1110051M20Rik	0.000133499	-0.000253657	0.000142004	0.000247368	0.000184012	7.52E-05	0.000201417	1.20E-05	-5.38E-05	9.72E-05	-5.18E-06	6.01E-05	6.54E-05	1.08E-05	4.26E-06	-0.000381379	-0.000692676	-7.57E-06	0.000124643	5.04E-05
1110059E24Rik	3.66E-05	3.69E-05	0.000137499	5.55E-05	6.40E-05	-9.07E-06	5.01E-05	0.000152675	0.000403672	8.39E-05	0.000188333	0.000202445	0.00013517	0.000211411	-0.000189174	-6.35E-05	-0.000380565	-0.00019656	0.000177129	-0.000447678
1110059G10Rik	0.000473878	0.000133792	0.000233563	6.27E-05	0.000294299	-9.78E-05	0.000145052	9.46E-05	-2.85E-05	0.000396516	-1.36E-05	1.95E-05	9.10E-06	-0.000144424	-0.000312629	-0.000288568	-0.000320416	-0.000460392	8.47E-05	-0.000523575
1110065P20Rik	0.000172047	-4.30E-05	2.27E-05	0.000316442	0.000237051	0.000253734	0.000245265	0.000168983	4.50E-05	0.00041916	-9.64E-05	6.06E-05	0.000153106	0.000155106	-0.000531907	-0.000289623	-0.000627879	-0.000474719	8.08E-05	-0.000115347
1190002N15Rik	0.000388268	-0.000155119	2.77E-05	0.00041638	0.000822757	0.001007203	-0.000208846	-0.000401911	-0.000626394	0.000308154	-0.00012859	-0.000338547	0.000856344	6.32E-05	0.002217908	0.001454997	-0.000929136	-0.000633095	-0.000586713	-0.001459788
1190005I06Rik	5.69E-05	2.82E-05	7.35E-05	-7.32E-06	6.37E-05	-4.54E-05	7.93E-05	-8.40E-06	9.35E-06	-2.13E-05	0.000118613	-7.79E-05	-2.80E-05	3.36E-05	-0.000240728	-3.41E-05	-4.18E-05	-0.000127189	-0.000157214	0.000152188
1190007I07Rik	0.000147562	5.41E-05	3.47E-05	5.19E-06	4.72E-05	-0.000116134	-0.00011201	-2.30E-05	3.82E-05	5.15E-05	-6.27E-05	0.000146489	0.000104319	-7.02E-05	-0.000414036	-8.06E-05	-0.000327635	-0.00031566	0.000179145	0.000449436
1200007C13Rik	-7.61E-05	4.43E-05	-1.44E-05	-2.74E-05	-3.04E-05	-6.92E-05	-3.88E-05	-7.00E-05	1.92E-05	-1.36E-05	0.000146252	-8.72E-05	-1.30E-05	-1.50E-05	2.81E-05	-0.000154455	6.85E-05	0.000357235	-0.000156422	9.61E-05
1300002E11Rik	-4.07E-06	0.000281438	0.000158496	4.43E-05	-8.30E-05	-3.85E-05	-0.000108362	3.99E-05	4.48E-06	-5.89E-05	5.43E-06	-0.000109225	-3.05E-05	-6.58E-05	0.000113252	-0.000298017	-0.000123341	2.80E-05	1.89E-05	-0.000309228
1500002F19Rik	5.07E-05	3.08E-05	-0.000119119	0.000102509	-6.99E-05	-1.09E-05	0.000115643	-5.21E-05	-0.000193372	-7.62E-06	0.000205572	4.21E-05	-0.000130733	1.02E-05	-0.000218886	4.88E-05	-0.000186292	7.03E-05	-2.69E-05	0.000278082
1500004A13Rik	6.99E-07	6.79E-05	-5.71E-05	-5.44E-05	0.000210319	-8.89E-05	0.000167132	0.000126587	-4.67E-05	-0.000122662	1.41E-05	-0.000154915	7.78E-05	3.72E-05	0.000157904	-0.000687091	-0.000258107	-0.00011772	0.000144292	0.000326437
1500009C09Rik	0.000226864	-1.61E-05	0.000342772	0.000125846	0.000164786	0.000300373	0.000286813	0.000243358	1.87E-05	-0.000145165	0.000144692	-3.83E-05	0.000652334	-4.43E-05	-0.000612475	-0.000987887	-0.001689998	-0.000211056	-0.000145216	0.000410929
1500009L16Rik	1.23E-05	-1.60E-05	0.000281016	-0.000162577	0.00056213	-1.52E-05	0.001337582	-0.000173357	0.000688565	0.000494358	0.000291701	0.000186417	4.89E-05	0.000305838	-0.000554962	-0.000257297	-0.000305087	-0.000188534	0.000235436	-0.000433769
1500011B03Rik	-2.49E-05	-0.00018249	4.03E-05	-0.000257686	-2.15E-06	-3.70E-05	0.000391895	-5.52E-05	0.000584717	-3.20E-05	0.000496652	0.000488913	0.000237461	0.000320532	-0.000818636	-0.000789665	-0.00063796	0.000526015	0.000527425	0.000168184
1500011K16Rik	0.000256398	0.000304773	-2.68E-05	0.000311414	9.89E-05	-4.51E-05	0.000158654	8.66E-05	-9.85E-05	0.000469392	-0.00015644	-0.000152412	-0.000127428	0.000102463	-0.000254877	-0.000144148	-0.000355787	-0.000476692	0.000126149	-0.00040753
1500012K07Rik	1.03E-05	-9.16E-05	3.93E-05	-1.97E-05	-3.03E-05	2.65E-05	2.98E-05	2.36E-05	-1.13E-05	-2.16E-05	1.21E-05	2.87E-07	3.42E-05	5.82E-05	-6.39E-05	8.35E-05	-7.46E-06	0.000117603	5.35E-06	-5.73E-05
1500015A07Rik	-2.53E-05	-1.88E-06	-3.21E-05	-7.26E-06	6.08E-05	-7.67E-05	-7.37E-05	-1.09E-05	0.000192182	6.13E-05	-3.61E-05	-2.83E-05	-5.37E-06	-4.52E-05	8.37E-05	-0.000102666	2.43E-05	7.29E-05	-1.45E-05	3.06E-05
1500017E21Rik	-8.31E-05	7.96E-05	-0.000151566	-1.91E-05	-4.99E-05	-0.000185407	-5.52E-05	6.35E-05	0.000498433	9.65E-05	1.41E-05	-0.000141085	2.27E-05	0.000130182	-0.00017437	-0.000122991	-4.19E-05	0.000143012	-8.14E-05	0.000249468
1500026H17Rik	-2.42E-05	0.000132677	-8.17E-05	6.39E-05	2.31E-05	-0.000164517	-0.00017159	2.59E-05	-3.34E-07	-0.000130393	-7.65E-05	-7.98E-05	-6.95E-06	-4.18E-05	-0.00018444	-0.000119824	-0.000398932	-0.000381623	0.000141866	0.000645828
1500035N22Rik	3.98E-05	9.73E-05	0.00014412	-0.000130232	2.03E-05	-0.000156866	-9.83E-05	-0.000109638	0.000163279	-8.33E-05	-8.11E-05	-6.01E-05	-6.69E-05	-5.71E-05	-0.000243207	4.76E-05	-6.70E-05	0.000187933	0.000161536	-9.07E-05
1520401A03Rik	4.25E-05	-0.000115415	5.27E-05	-2.67E-05	0.00021306	-5.44E-05	5.10E-05	7.91E-06	-9.30E-05	-1.91E-05	4.79E-05	1.81E-05	3.04E-05	-3.78E-05	-8.56E-05	-0.000124959	0.000137043	0.000122427	-2.19E-05	-9.00E-05
1600002H07Rik	-0.000109292	-0.000200465	0.000284352	-9.57E-05	-1.62E-06	6.00E-05	-1.00E-05	-5.72E-05	-0.00019088	-0.000196664	-4.90E-05	-9.43E-05	-0.000107087	-1.07E-05	-0.000223433	-7.02E-06	0.000118611	-4.10E-05	7.44E-05	0.000481423
1600002K03Rik	-3.27E-05	-2.11E-06	-6.99E-06	4.03E-05	-3.84E-06	-3.22E-05	-0.000178437	-8.61E-05	-0.000149177	-0.00010188	0.000185588	-0.000144378	6.70E-06	5.36E-05	-0.000101585	6.16E-05	-0.00028218	-1.86E-05	-1.96E-05	0.000512919
1600010M07Rik	-8.69E-05	1.73E-05	-0.000104317	-1.38E-05	-9.27E-05	-4.84E-05	-0.000128009	-4.59E-05	-0.000133276	3.80E-05	-8.19E-05	1.59E-06	4.97E-05	-3.75E-05	6.68E-05	3.89E-05	-7.09E-05	0.000192934	6.78E-05	0.000149859
1600012H06Rik	-2.49E-05	7.56E-05	7.99E-05	-1.21E-06	3.06E-05	8.62E-05	7.44E-05	5.49E-05	-9.18E-06	9.86E-06	7.08E-05	-3.40E-05	0.000183999	6.76E-05	9.62E-05	-7.26E-05	-0.000133224	-0.000125956	0.000270766	-0.000452689
1600014C10Rik	0.000150082	7.68E-05	1.96E-05	0.000198485	0.000166346	0.000304244	2.18E-05	0.000137294	0.000156912	-3.62E-05	2.45E-05	0.000173519	0.000201249	0.000325551	-0.000557895	-0.000345589	-0.000630525	0.000102533	0.000111752	-0.000744755
1600020E01Rik	-1.20E-05	-7.53E-05	0.000146562	-0.0001018	6.32E-05	-6.32E-05	-0.000126091	-0.00010471	0.000227462	3.54E-05	3.05E-05	-2.99E-05	-6.09E-05	-7.11E-05	0.00051377	-0.000107415	-0.000168686	-0.000169451	-3.53E-05	0.000271639
1600029O15Rik	-0.000351865	-0.000200172	-0.000173439	-8.29E-05	-0.000355801	-4.34E-05	-7.82E-05	0.000177928	0.000692614	-0.000250326	0.000227679	9.11E-06	-0.000100891	1.31E-05	1.55E-05	-6.68E-05	-0.000281116	0.000309815	-0.000281498	0.000799157
1700001C19Rik	-0.000114883	1.12E-05	-6.53E-05	-0.00011516	-0.000110692	6.16E-06	-0.000101983	1.84E-05	4.01E-05	8.43E-05	8.38E-06	-2.97E-05	-1.41E-05	2.70E-05	-8.56E-05	-1.65E-05	3.22E-05	0.000209057	-0.00024079	0.000284963
1700001G01Rik	-5.89E-05	2.76E-06	-0.000106335	9.26E-05	-0.000142181	-1.56E-05	-3.02E-05	-4.14E-05	0.000103863	0.000111326	-4.02E-05	-5.63E-05	-3.03E-05	-6.48E-05	-4.92E-05	3.12E-05	2.04E-05	0.000394664	-0.000159285	-8.96E-05
1700001L05Rik	0.000120967	2.54E-05	0.000219897	3.25E-06	-5.17E-06	-1.04E-05	-3.55E-05	-8.63E-05	-0.000112103	-1.71E-05	-7.01E-05	0.000126589	-5.56E-05	-5.20E-05	-0.000211509	-1.31E-05	-0.000152219	-0.000237154	-9.58E-05	0.000191411
1700001L19Rik	0.000210964	5.04E-05	-8.31E-05	-0.000142863	4.84E-05	-0.000210582	0.000761744	0.000213439	8.88E-05	-5.69E-05	-0.000168086	-0.000155392	-0.000196924	-4.87E-05	-0.000199504	-4.97E-05	-0.000272839	0.000364046	0.000125847	-0.000371834
1700001O22Rik	-0.000212847	3.42E-05	-0.0001679	-0.000185496	6.89E-05	6.21E-05	-0.00020623	-0.000163499	0.000259161	5.31E-05	-2.85E-05	-0.000116991	0.000523727	0.000101106	-0.000149461	-8.44E-05	5.01E-05	-5.25E-05	0.000134863	0.000461811
1700003E16Rik	-7.80E-05	-2.50E-05	-2.78E-05	-2.40E-05	-1.80E-05	-7.76E-05	-9.06E-07	-5.14E-05	-5.63E-06	-0.000128859	-1.83E-05	-6.65E-05	-9.02E-05	-6.20E-05	1.83E-05	0.000277394	-0.000136466	5.03E-05	0.000106224	0.000264114
1700007G11Rik	-8.27E-05	0.000150959	-0.000134994	-0.000100834	-1.90E-05	-0.000125196	-0.000110843	-0.000101509	-7.64E-05	-7.98E-05	-5.78E-05	5.97E-05	-4.61E-05	-1.67E-05	-2.59E-05	-5.46E-05	0.000302846	0.000232115	0.00034382	-9.60E-05
1700007J10Rik	-0.000134673	6.21E-05	-9.59E-05	-0.000168517	-0.000250355	-5.86E-05	-4.68E-06	-8.24E-05	7.08E-05	-0.00017136	-1.23E-05	-7.18E-05	-0.000126518	-1.04E-05	-0.000101909	-4.63E-05	-1.39E-05	0.000215385	-0.000111572	0.000649432
1700007K13Rik	-5.49E-05	-0.000192101	2.47E-05	-6.05E-05	0.000322622	-2.31E-05	0.00018168	-4.79E-05	0.000989249	-0.00011442	-0.00015371	-0.000118965	-9.28E-05	-0.000103556	5.77E-05	0.000134719	-0.000312224	4.99E-05	8.11E-05	0.000132802
1700007L15Rik	-5.86E-05	8.40E-06	6.60E-05	5.81E-05	-3.45E-05	-3.94E-05	-0.000123404	-1.90E-05	4.16E-05	0.000286363	5.29E-06	-4.43E-05	-3.78E-05	-7.28E-05	-2.93E-05	2.69E-05	-0.000257029	-9.28E-07	0.000167224	7.41E-05
1700007M16Rik	-5.48E-05	0.000143261	4.18E-05	3.04E-05	-1.16E-06	5.10E-05	-4.96E-05	4.76E-05	5.83E-05	5.70E-05	0.000118712	-1.05E-05	-1.72E-05	-4.68E-05	-0.000116243	-1.53E-05	-0.000351831	-4.71E-05	7.56E-05	-0.000117865
1700007P06Rik	-5.55E-05	-0.000100638	9.81E-05	0.000204023	-3.02E-05	-5.19E-05	-0.000104264	-3.50E-05	-9.64E-05	-9.16E-05	-2.86E-05	-5.73E-05	-3.85E-05	-5.26E-05	-0.000159227	2.72E-05	-0.000229641	8.49E-06	0.00015907	0.000192481
1700008O03Rik	-1.93E-05	-4.85E-05	-9.22E-05	-6.91E-06	2.20E-06	9.31E-07	4.30E-05	0.000150778	0.000157806	8.03E-05	-7.87E-05	-6.98E-05	-5.81E-05	-2.51E-05	5.25E-05	-0.00019372	-0.000196647	-0.000117763	0.000148334	0.000117504
1700011I03Rik	-0.000137747	0.000212821	-5.43E-05	-4.60E-05	-1.63E-05	-0.000158715	-0.000125614	4.94E-05	-0.000102921	-7.25E-05	-2.62E-05	-5.35E-05	-5.63E-05	-6.36E-05	1.84E-05	-4.89E-05	-0.000169734	0.000477988	5.25E-05	-0.000214232
1700014D04Rik	3.00E-05	-3.33E-05	-0.000159217	-5.02E-05	6.13E-05	3.32E-05	-9.28E-05	6.29E-05	-8.23E-06	-8.12E-05	-5.12E-05	-5.60E-05	-2.64E-05	2.99E-05	0.000331814	0.000182247	5.77E-05	-9.13E-05	-3.00E-05	7.35E-05
1700016D06Rik	-0.000157739	5.52E-05	-0.000208372	-0.000210849	-0.000204429	-0.000223361	-0.000151899	-7.60E-05	0.000121667	-6.95E-06	0.000167318	-6.87E-05	-7.99E-05	1.36E-05	-0.000352475	-7.72E-05	9.15E-05	0.000608622	-0.000171268	0.0007093
1700016K19Rik	0.000491819	-0.000144952	-0.000180996	0.000549253	8.85E-05	-0.000191394	0.000196494	-0.000193992	-0.000223572	-0.000159304	-0.000131514	-0.000137843	-0.000119624	-0.000121564	-4.80E-06	-7.67E-05	-0.000204876	0.000123744	0.000303222	-0.000240086
1700016P03Rik	-0.000207335	-4.68E-05	-0.000256144	-0.000202235	-0.00018772	-0.000277081	-9.71E-06	-0.000130838	-0.000186474	-0.000166599	-0.000146267	-0.000128924	-0.000112263	-2.07E-05	0.003729528	0.000720269	-0.000147656	-0.000235535	-0.000230469	1.78E-05
1700017B05Rik	-0.000102338	-4.28E-05	5.78E-05	-0.000151991	3.77E-05	0.000364033	-7.84E-05	-6.49E-05	4.04E-05	0.000119615	9.40E-06	0.000118462	-3.30E-05	5.34E-05	-0.000154298	-9.16E-05	-0.000140705	1.20E-06	-6.41E-05	0.000136797
1700017D01Rik	2.88E-05	-5.53E-05	-1.55E-05	7.51E-05	-8.04E-06	4.09E-05	-8.54E-05	-1.10E-05	2.16E-05	4.29E-05	-7.15E-05	3.09E-05	-1.21E-05	-2.25E-05	-7.43E-05	5.14E-05	-0.000232647	-6.01E-05	-1.25E-06	0.000189149
1700019D03Rik	-0.000622083	-0.000815182	-0.000583191	-0.000224046	0.000703925	-3.24E-05	0.000171804	0.001222134	0.000714737	-0.000543565	-0.000383338	-0.000156036	-5.08E-05	-0.000265625	-0.00021859	-0.000616633	6.34E-05	-0.000388225	0.000882517	0.000997124
1700019G17Rik	2.08E-06	8.47E-05	3.14E-05	-3.32E-05	4.46E-05	-4.66E-05	-3.23E-05	-6.16E-05	1.49E-06	8.45E-05	2.76E-05	-1.85E-05	-5.98E-05	0.000101141	-0.000190952	-0.000182869	-0.000182239	7.14E-05	8.64E-05	0.00014362
1700020D05Rik	1.12E-05	-0.000121566	1.81E-05	1.26E-05	-8.42E-05	0.000140476	-5.33E-05	-2.52E-05	4.03E-05	-3.62E-05	-5.06E-05	-6.02E-05	-3.23E-05	-3.87E-05	0.000247935	-1.84E-05	2.08E-05	2.70E-05	-7.73E-05	4.38E-05
1700020I14Rik	-0.000684663	0.001074777	0.001457613	-0.000393713	-0.000625536	0.000582326	-0.000355556	-0.000246557	0.000160664	-0.000662251	-0.00036861	-0.000563775	0.000773968	-0.000394419	0.000310722	-0.000314134	-1.06E-05	0.000881643	0.00011621	-0.002447966
1700021F05Rik	-7.40E-05	4.99E-06	-7.40E-05	-0.000124456	0.000112841	6.26E-05	-0.000103861	-6.98E-05	0.000208475	-2.47E-05	9.17E-05	-0.000115266	0.000256572	-9.34E-05	-0.000246992	-4.31E-05	0.000185436	-0.000536912	8.53E-05	0.000643952
1700023F06Rik	-1.91E-06	-3.52E-05	-0.000154589	-4.19E-05	9.85E-05	-7.44E-05	2.05E-05	-0.000117695	-6.47E-05	-6.25E-05	0.000110268	-0.000121478	0.000179026	1.03E-05	6.18E-05	-5.85E-05	-0.000198411	-3.19E-07	5.03E-05	0.000432714
1700024P16Rik	0.000387373	-5.18E-05	-0.000106611	-3.53E-05	-1.53E-05	-5.26E-05	-3.30E-05	-7.84E-05	-0.000125416	-4.59E-05	-8.32E-05	2.73E-05	-6.50E-05	-7.61E-05	0.000151466	-0.000129865	-0.000241856	-9.98E-05	6.41E-05	0.000116813
1700025G04Rik	0.000152006	-0.000363618	0.00013002	-0.000123883	-9.34E-05	-0.000275436	0.000502913	-0.000241226	0.00034488	-0.000186732	0.000111953	-3.00E-06	2.98E-05	0.000330135	-0.000251763	0.000161485	-0.000508224	0.000684989	1.18E-05	0.000198291
1700025N23Rik	-7.91E-06	-2.75E-05	2.56E-05	-3.79E-05	-2.44E-05	6.18E-05	-0.000111591	-2.54E-05	0.000143885	1.35E-05	-3.71E-06	-7.63E-05	0.000101276	-1.86E-05	-7.62E-05	2.55E-05	-0.000103988	6.89E-05	-2.55E-05	1.98E-05
1700026D11Rik	0.000105225	0.000111809	1.79E-05	0.000113716	-7.35E-05	-5.29E-05	-0.000112447	0.000101433	-6.37E-05	-6.14E-05	-4.68E-05	1.08E-05	-5.60E-06	2.39E-06	-0.000225597	-6.12E-05	-0.000325862	6.88E-05	3.04E-05	-0.000148106
1700027A07Rik	-3.64E-05	1.69E-05	9.60E-05	-1.12E-05	-2.50E-06	3.64E-05	6.71E-05	0.000136134	0.000131069	-2.28E-05	-3.94E-05	0.000147052	9.66E-05	7.68E-05	-4.88E-05	-5.01E-05	-0.000201927	-1.50E-05	-3.24E-05	-0.000198731
1700028B04Rik	-9.67E-06	4.12E-05	-6.81E-05	0.000153622	-0.000112175	0.000133495	-4.58E-05	2.17E-05	2.67E-05	6.82E-05	-7.78E-05	1.70E-05	4.20E-05	-4.47E-05	-6.66E-05	9.60E-05	1.20E-05	-5.48E-05	4.62E-05	-0.000200343
1700028E10Rik	2.71E-05	0.000123803	-6.81E-05	2.38E-05	-8.34E-05	-0.000150206	2.31E-05	4.17E-05	-2.90E-05	8.98E-06	-5.23E-05	-3.00E-05	7.67E-05	-8.45E-06	-0.000129031	0.000114438	-0.000275673	0.000255185	-0.000174745	7.01E-05
1700028J19Rik	-7.11E-05	-5.29E-06	-0.00013822	-4.01E-05	8.18E-05	0.00019283	-8.73E-05	6.74E-05	-6.14E-05	-0.00012175	-6.37E-05	-7.51E-05	7.84E-06	-2.03E-07	4.83E-05	-4.82E-05	-0.000114382	-0.000219491	-0.000182138	0.000476018
1700028K03Rik	0.000100292	0.000175155	0.000101396	2.01E-06	-9.23E-05	-9.39E-05	0.000173105	-7.88E-05	0.000122322	-0.000202764	-6.46E-05	1.27E-05	-7.29E-05	-1.42E-05	-2.17E-05	-0.000249717	-0.000383242	0.000335474	-0.000191389	1.15E-05
1700028P14Rik	-0.000234047	0.000185207	0.000110663	0.000246711	-0.000145642	-0.000184166	-0.000104	-0.000187759	-0.00013523	-6.49E-05	6.23E-05	-5.44E-05	2.52E-05	-8.43E-05	4.41E-05	0.000163516	-0.000168135	0.000136549	0.000344646	-7.63E-05
1700028P15Rik	-8.04E-05	9.88E-05	7.07E-06	-6.67E-07	-0.000132521	-4.46E-05	5.52E-05	-8.30E-05	4.88E-05	-3.00E-05	1.33E-05	4.61E-05	-0.00011542	-5.11E-05	0.000201048	-0.000178371	-0.00015668	0.000298913	-0.000132072	7.84E-05
1700029E06Rik	-9.76E-05	-0.000178701	0.000202078	-0.000134236	-4.67E-05	1.84E-05	-3.40E-05	-8.82E-05	-5.80E-05	0.000116798	5.45E-05	-8.01E-05	0.00016611	0.00058495	1.82E-05	-2.79E-05	-0.000140704	7.07E-06	-7.39E-05	0.000231107
1700029I15Rik	-0.000106394	6.53E-05	-2.46E-05	-0.000118082	-7.04E-05	-2.46E-05	-7.86E-05	-8.00E-05	0.000156491	-5.84E-05	-4.19E-06	-1.40E-05	-3.79E-05	1.94E-05	0.000107817	-2.69E-05	-8.13E-05	-5.39E-06	-0.00018679	0.000317428
1700029J07Rik	5.02E-06	-5.32E-05	6.59E-05	-4.67E-05	7.40E-05	-9.98E-05	1.11E-05	-6.02E-05	5.29E-05	-0.000105061	0.000107397	-0.000105957	-5.57E-05	-2.59E-05	-1.63E-05	-0.000127878	-0.000317721	-8.61E-05	5.55E-06	0.000506167
1700030C10Rik	-1.22E-05	0.000102831	-5.46E-05	0.000155031	1.35E-05	4.74E-05	4.29E-05	-6.89E-06	0.000127852	-5.76E-05	-2.19E-05	-6.18E-05	-4.43E-05	-6.73E-05	-0.000274846	-2.43E-05	-0.000228542	-8.02E-05	-6.11E-05	0.000220878
1700030C14Rik	1.97E-05	0.00011513	-7.58E-05	4.14E-05	3.48E-06	-2.72E-05	-1.98E-05	2.47E-05	2.86E-05	7.53E-06	-7.36E-05	-7.19E-05	-4.78E-05	6.78E-05	-0.00010679	-4.14E-05	-0.00016037	0.000145632	-4.20E-05	1.68E-05
1700030J22Rik	-3.13E-06	7.24E-05	-0.000127649	-4.65E-06	0.000117794	-6.32E-05	-0.000166199	-7.89E-05	1.83E-07	0.000117404	0.000154306	-8.16E-05	-9.61E-05	-8.11E-05	-9.16E-05	0.000106249	0.00023097	-3.06E-05	0.000147522	0.000106648
1700030K09Rik	6.51E-05	8.67E-05	0.000207919	3.40E-05	4.23E-05	-1.69E-05	-1.97E-05	2.43E-05	5.24E-05	-3.37E-05	7.70E-05	4.35E-05	-5.70E-05	0.000250168	-0.000372986	-8.23E-05	-0.000381117	-0.000313946	-0.000109736	0.000270863
1700030L20Rik	3.10E-05	1.83E-05	4.80E-05	-9.35E-05	-7.21E-05	1.17E-05	-9.90E-05	1.56E-05	0.000182567	0.000149188	8.81E-05	-3.80E-05	2.40E-05	3.73E-05	0.000196139	-8.71E-06	-0.000272096	0.000175498	5.61E-05	-0.000161901
1700030N03Rik	-2.42E-05	0.000171122	-2.85E-05	-0.000132301	-9.24E-05	-3.51E-05	-4.06E-05	-3.14E-05	-1.31E-05	6.78E-05	8.50E-05	0.000145798	-4.83E-05	-5.13E-05	-5.22E-05	-0.000154399	-0.000174059	0.00012517	6.36E-05	0.000117981
1700031P21Rik	-8.64E-05	7.88E-05	-0.000114893	-5.33E-05	-2.33E-05	-0.000101072	-0.000132758	-1.16E-05	-5.89E-05	-0.000113608	0.000166077	1.38E-06	-8.74E-05	3.90E-05	5.96E-05	-3.49E-05	-6.72E-05	9.80E-05	-0.000163169	0.000390554
1700034J05Rik	7.74E-05	9.02E-06	0.000175712	-3.31E-05	-0.000150345	-7.64E-05	-3.52E-05	-7.81E-05	-0.000102431	0.000452257	-8.34E-05	-5.16E-05	-4.17E-05	-2.83E-05	2.96E-05	-0.000120059	8.88E-05	0.000234544	-8.18E-05	-0.000119617
1700034P13Rik	-3.73E-05	-0.000105553	-2.30E-05	-9.30E-05	7.67E-05	-0.000129552	-8.21E-05	-0.000102753	-7.59E-05	0.000124594	4.13E-06	2.26E-05	-9.39E-05	2.42E-05	-0.000288146	0.000372411	8.90E-05	-0.000252854	0.000176542	0.000477034
1700037C18Rik	-0.000138584	-0.000105998	-7.79E-05	-7.95E-05	9.05E-05	-0.000116062	-0.000149399	-0.000154909	7.92E-05	-0.000157078	-9.06E-05	-9.77E-05	-3.21E-05	-4.47E-05	-0.000109312	3.51E-05	3.39E-05	0.000247144	9.87E-05	0.000632635
1700037H04Rik	0.000424851	-0.000659513	-7.27E-05	5.28E-05	0.000412091	-6.86E-05	4.90E-05	5.67E-05	6.41E-05	-8.66E-05	0.000490067	0.000228762	-8.20E-05	0.000277231	-0.000413	0.000322741	-9.22E-05	6.73E-05	0.000224765	-0.000185722
1700040D17Rik	6.19E-05	3.19E-05	-1.01E-05	4.53E-05	9.00E-05	-6.65E-05	-0.000101856	5.00E-06	-6.19E-05	0.000222733	-6.51E-05	-9.00E-05	-8.16E-05	-2.92E-05	-8.38E-05	-8.41E-05	-6.63E-05	0.000144735	2.55E-05	4.63E-05
1700040L02Rik	3.49E-05	4.01E-05	0.000226554	1.98E-05	-0.000127402	5.31E-06	-0.000129323	-6.61E-05	0.000962446	-6.06E-05	-0.000109403	-7.85E-05	-9.22E-05	-5.35E-05	-4.30E-05	-0.000218192	-0.000310382	-0.000103622	0.000204549	-0.000212721
1700047I17Rik2	-2.71E-05	-8.12E-05	2.43E-05	-2.21E-05	0.000127067	4.97E-05	0.000120781	7.57E-05	5.54E-05	6.72E-06	6.87E-06	-1.40E-05	-6.03E-05	7.19E-05	0.000143572	-2.79E-05	-0.000154594	-7.09E-05	8.65E-06	-2.45E-05
1700047K16Rik	4.77E-05	2.76E-05	-1.89E-05	8.89E-05	7.80E-06	7.69E-05	5.26E-06	4.14E-06	-4.68E-05	4.13E-05	-5.80E-05	2.93E-05	-1.80E-05	3.23E-05	6.89E-05	-8.78E-05	-0.000144106	-9.13E-05	3.41E-05	-0.000135452
1700048F04Rik	0.000188023	-0.00022233	-8.02E-05	-1.22E-06	-5.34E-06	-7.72E-05	3.76E-05	-1.32E-05	-0.000132474	-0.000107276	-6.40E-05	-7.48E-05	1.38E-05	2.86E-05	1.87E-05	5.23E-05	-0.000225785	-2.25E-05	0.000269407	0.000308228
1700048O20Rik	-8.43E-05	6.39E-05	-3.74E-05	-6.44E-05	6.43E-05	-1.32E-05	-0.000143503	2.62E-06	0.000163638	9.61E-06	-1.49E-05	3.53E-06	-6.41E-05	-2.33E-05	-0.000124956	-4.37E-05	-0.000208358	0.000153003	0.000191329	-3.76E-05
1700049G17Rik	-4.56E-05	-3.21E-05	9.58E-07	-0.000136767	-8.46E-05	1.37E-05	-0.000176135	2.72E-05	4.54E-05	6.03E-05	4.53E-05	-4.28E-05	-2.40E-05	5.08E-05	-0.000398347	-0.00019394	0.000100507	0.000493446	-9.01E-05	2.62E-05
1700056N10Rik	0.000233553	-9.64E-05	2.44E-05	0.000147167	2.17E-05	8.75E-06	-0.000125162	9.56E-05	-0.000116344	-3.44E-05	4.33E-05	-5.82E-05	-8.77E-05	2.92E-05	-0.000208629	-0.000113314	-2.47E-05	0.000267887	-0.000192739	-0.000223245
1700061G19Rik	3.13E-05	-8.75E-05	2.74E-05	0.000142708	5.86E-06	-5.27E-05	0.00012121	-9.43E-05	0.000357903	0.000111614	-4.54E-05	-3.47E-05	-4.46E-05	-8.55E-06	0.000111659	-5.97E-05	5.57E-05	1.07E-05	-4.67E-05	-0.000148041
1700063D05Rik	0.000357757	-0.000255938	-2.49E-05	7.83E-05	-0.00010926	-7.46E-05	-0.0001252	-5.11E-05	7.22E-05	4.69E-05	3.99E-05	1.52E-05	3.38E-05	-4.75E-05	0.000125709	0.000128918	-0.000221207	0.000151752	-0.000270826	0.000106639
1700065D16Rik	-1.87E-05	-3.04E-05	-8.16E-05	-1.95E-05	3.69E-05	-1.57E-05	-0.000110434	-5.71E-05	0.000100984	-4.96E-05	-7.51E-05	7.22E-06	-5.04E-05	1.28E-05	0.000143564	-1.67E-05	0.000152125	0.000114507	-0.000190901	7.25E-05
1700066B19Rik	-0.000100089	-1.59E-05	-2.12E-05	-8.32E-05	-7.60E-05	-0.000132469	-9.69E-05	-5.97E-05	3.73E-05	-8.53E-05	-1.71E-05	-4.96E-05	2.10E-05	-3.79E-05	-8.41E-05	-2.11E-05	-0.000115823	0.000284898	-2.11E-05	0.000353246
1700066M21Rik	0.000185874	0.000193932	-1.85E-05	0.000236939	0.000302702	3.55E-06	0.00024899	-0.00022453	8.79E-05	-7.63E-05	1.92E-05	-0.000158171	-2.11E-05	-8.16E-05	-0.000611955	0.000411343	0.000303986	-0.000150486	0.000139651	-0.000413648
1700073E17Rik	1.23E-05	-3.35E-05	-6.79E-06	0.000177836	-5.48E-05	6.01E-05	-3.05E-05	-4.33E-05	-9.09E-05	5.93E-05	7.21E-05	-6.03E-05	6.62E-05	3.07E-05	-0.000244316	-0.000106054	0.000127474	9.87E-05	-8.81E-05	-0.000104557
1700080G11Rik	-6.72E-05	-0.000106719	-2.09E-05	0.00062136	-2.86E-05	-6.32E-05	0.000311324	-5.78E-05	-9.63E-05	-6.18E-05	-4.63E-05	-5.18E-05	-3.71E-05	-3.45E-05	-0.00019252	-9.29E-05	-0.000162839	-1.66E-05	6.36E-05	-9.97E-05
1700082M22Rik	-0.000129628	0.000253939	-0.000149936	-0.000235816	1.93E-05	-0.000255201	-8.43E-05	-8.65E-05	-5.75E-05	-0.000261662	-4.17E-05	9.52E-05	-0.000101214	-0.000149152	-8.43E-05	7.20E-05	5.33E-05	0.00060555	-0.000397382	0.000582131
1700084M14Rik	-9.67E-05	-3.34E-05	3.59E-06	0.00014227	9.25E-05	-4.87E-06	-7.13E-05	-7.75E-05	-9.66E-05	1.62E-05	2.85E-05	-0.000100113	-6.34E-05	0.000136365	0.000151862	-5.49E-05	0.000224176	-3.28E-05	-9.39E-06	-6.77E-05
1700086L19Rik	0.000388609	-9.18E-05	6.33E-05	-0.000222862	0.000272333	-0.000137046	-0.000135179	-0.000142829	-7.37E-06	8.54E-05	-0.000158837	-0.000149211	9.81E-06	-7.79E-05	0.000820856	-0.00014088	-0.000298839	-6.54E-05	6.64E-05	-6.52E-05
1700086O06Rik	-0.000142532	-4.21E-05	-1.04E-05	0.000108192	1.99E-05	9.87E-05	-9.72E-05	8.50E-05	-0.000172161	-0.000186748	-0.000173787	-6.94E-06	-5.45E-05	-0.000202416	0.000180663	-7.23E-05	-0.000375844	0.000586239	1.50E-05	3.33E-06
1700086P04Rik	1.28E-05	0.000107918	-7.90E-05	2.17E-05	9.47E-05	1.74E-05	-5.21E-05	-6.10E-05	6.13E-05	-7.65E-05	-4.20E-05	-3.48E-05	2.98E-05	2.14E-05	-0.000179167	-0.000119381	-8.47E-05	-9.72E-05	6.56E-05	0.00016713
1700088E04Rik	0.000140007	-0.000149386	-5.87E-05	9.89E-05	0.000161799	-9.88E-05	-0.000146759	8.28E-05	-7.72E-05	-0.000162755	-9.86E-05	0.000147303	-8.18E-05	-7.62E-05	-0.000216081	-3.46E-05	4.01E-05	4.80E-05	0.000202796	-1.74E-05
1700093K21Rik	-6.01E-05	-3.27E-05	-5.88E-05	-1.50E-05	-8.37E-05	5.41E-05	-0.000147683	0.000198529	-4.57E-05	-6.70E-05	-7.49E-05	-4.62E-05	-2.27E-05	-5.98E-05	-3.10E-05	-8.15E-05	-0.000325553	-0.000250168	0.000177881	0.000463476
1700095J07Rik	-0.000471482	0.000130812	-0.000438862	-0.000516076	-0.000291989	-0.000426941	-0.000425928	-0.000428636	6.93E-05	-0.00021186	-1.95E-05	-0.000127136	-2.24E-05	-0.000116519	0.000150984	0.00014562	0.000280061	0.001088043	-0.000520189	0.001877737
1700101I11Rik	9.69E-05	-1.93E-05	3.94E-05	0.000285376	7.01E-05	0.000119469	1.24E-05	7.94E-05	-4.21E-06	-0.000153644	-1.52E-05	3.77E-06	4.60E-05	-2.37E-05	-0.000246197	-2.38E-05	-0.000322129	-0.000186403	0.000144272	-0.000133102
1700102P08Rik	-1.48E-05	-9.21E-05	6.16E-05	-6.61E-05	-8.36E-05	-8.65E-05	-4.74E-05	-7.20E-05	-5.18E-05	-3.55E-05	-7.42E-05	-3.58E-05	1.78E-05	-2.89E-05	0.000926591	2.42E-05	-7.49E-05	-0.000141716	9.98E-05	4.85E-05
1700109H08Rik	4.17E-05	4.39E-05	-2.89E-05	2.98E-05	-4.22E-05	5.15E-05	-4.31E-05	-2.12E-05	-6.02E-05	-0.000123476	2.00E-05	-6.35E-05	-7.02E-05	-7.70E-05	-0.000169899	-5.32E-05	-0.000107213	-0.000100705	-0.000111386	0.000287822
1700112D23Rik	-6.32E-05	-4.06E-05	0.000149594	0.000271892	2.03E-05	7.29E-06	8.53E-05	6.40E-05	3.45E-05	6.40E-06	8.88E-05	-0.000108716	7.00E-05	-3.42E-05	-1.77E-05	-5.63E-05	-0.000324204	-0.00011183	-8.11E-05	8.82E-05
1700112J16Rik	-0.000114228	7.63E-05	-0.000112842	-0.000205719	-5.74E-05	-5.79E-05	-0.000244967	-0.000156798	0.000243565	-0.000176619	-9.92E-05	-9.57E-05	5.36E-06	6.49E-05	-4.93E-05	-7.84E-06	-5.84E-05	0.000393198	-5.39E-05	0.000475869
1700113A16Rik	-2.18E-05	5.15E-05	3.32E-05	1.28E-05	-4.24E-05	-2.67E-05	0.000112627	-2.46E-06	0.000101222	9.70E-05	6.44E-06	-5.07E-05	0.000140521	-7.29E-05	-5.17E-05	-6.94E-05	-0.0001647	4.62E-06	-7.03E-05	6.89E-06
1700120C14Rik	-2.93E-06	0.000119002	-3.92E-06	4.99E-05	7.49E-05	-5.13E-05	1.58E-05	-3.76E-05	-0.000133057	-0.000130002	8.71E-05	-0.000103845	-6.30E-05	-5.52E-05	-4.77E-05	0.000129608	-6.06E-05	-0.000104078	-0.000162713	0.000155438
1700123M08Rik	-0.000115306	6.14E-05	-2.88E-05	4.16E-05	-7.42E-05	-3.03E-05	-0.000104788	-3.90E-06	3.02E-05	0.00016937	1.41E-05	-5.30E-05	0.000100013	-8.92E-05	4.55E-05	1.25E-05	0.000141838	6.67E-05	-0.000221705	0.00015464
1700123O20Rik	-7.02E-05	-7.02E-06	2.17E-05	-5.18E-05	-3.74E-05	0.000176901	0.000179827	6.49E-05	6.09E-05	-8.38E-05	-7.54E-05	9.28E-05	0.000104485	9.01E-05	-6.29E-05	-0.000136285	0.000396002	-6.69E-05	5.03E-05	-0.000285676
1700124L16Rik	-9.04E-05	5.98E-05	-3.18E-05	9.81E-06	5.80E-05	6.29E-05	-2.66E-05	0.000102164	5.17E-06	-4.72E-05	0.000152329	0.000168782	-2.58E-05	-2.83E-05	-0.000126884	-3.40E-05	-6.05E-05	6.23E-05	-0.0001515	-0.000102562
1700128F08Rik	-9.20E-05	0.000229262	2.73E-05	-9.02E-05	-0.000183265	-0.000193245	-2.20E-05	-9.81E-05	-0.000118358	-0.000139374	-0.000119079	-2.62E-05	-3.45E-05	-5.37E-05	-0.000205477	0.000250849	0.000181	0.000455021	-0.000284258	0.000171866
1810009A15Rik	2.66E-06	-8.54E-05	-1.34E-05	-5.15E-05	8.28E-05	5.22E-06	2.27E-05	6.07E-05	0.000190226	5.65E-05	4.38E-05	-3.62E-05	3.72E-05	5.32E-05	-0.000364193	5.67E-05	-0.000198434	-9.12E-05	-0.00011812	0.000350699
1810010H24Rik	-1.26E-05	-9.51E-05	6.29E-05	-7.92E-05	0.000191499	-0.000101958	2.14E-06	3.50E-05	-1.85E-05	-5.61E-05	0.000908135	0.00021489	-1.29E-05	0.000194462	-2.62E-05	-6.28E-05	-0.000173155	8.59E-05	-0.000162071	-0.00014564
1810013L24Rik	2.61E-05	-4.90E-05	0.000117723	6.62E-06	0.000105326	-1.49E-05	-5.26E-05	3.95E-05	0.000119509	-7.16E-05	4.95E-05	0.000425625	0.000220352	0.000154583	0.000671033	-0.000198135	3.55E-05	-2.44E-05	0.000371486	-0.000691849
1810014B01Rik	3.89E-05	-7.32E-05	5.30E-05	2.72E-05	-0.000121824	-0.000107239	-0.000123409	-0.000104418	6.64E-05	0.000176004	1.71E-05	3.38E-05	-8.18E-06	-6.43E-05	-0.000218767	2.24E-05	9.77E-05	0.000152666	-0.000126135	0.000285593
1810020O05Rik	0.000137248	-0.000174046	-7.56E-05	-0.000123684	1.09E-05	-8.99E-05	6.57E-05	-4.08E-05	-5.07E-05	-0.000111288	-8.47E-05	-0.000108512	-7.04E-05	-9.48E-05	-2.70E-05	-1.10E-06	-0.000130473	-0.000226529	9.07E-05	0.000698513
1810021B22Rik	-1.06E-05	4.95E-05	-1.26E-05	-1.08E-06	-8.15E-05	9.44E-05	-7.30E-05	8.22E-05	6.86E-05	-2.22E-05	8.44E-05	0.000425486	0.000489396	-5.23E-06	0.000144119	-0.000136628	-0.000285215	-0.000213733	7.54E-06	-4.51E-05
1810022K09Rik	0.00018157	-0.000104286	-3.90E-05	-2.62E-05	5.55E-05	0.000133097	4.95E-05	-1.43E-05	1.87E-05	6.48E-05	-9.90E-05	-7.47E-05	-5.25E-05	9.53E-05	-0.000159576	-6.63E-05	-0.000250655	-0.000660908	7.65E-05	0.000597102
1810024B03Rik	0.000107343	6.52E-07	-1.98E-05	1.70E-05	3.28E-05	-9.01E-05	-0.000110799	-1.48E-05	2.12E-05	-0.000108433	-4.15E-05	-2.84E-06	-4.35E-05	2.32E-05	1.19E-06	-0.000129691	-0.000178599	-0.000218865	0.000184959	0.000265563
1810026B05Rik	-8.46E-05	0.000181504	-5.74E-06	0.000146819	-0.000213972	-0.000172192	-0.00027431	2.98E-05	-0.000200466	-0.000155435	-0.000143802	-0.000181303	7.79E-07	-0.000156821	0.001886504	-0.000295347	-0.000126876	-0.000243313	-0.000106611	-8.14E-05
1810026J23Rik	0.000210306	-4.13E-05	0.000127458	0.000445169	4.04E-05	1.61E-05	7.56E-05	0.000175098	5.27E-05	-0.000107965	0.000200284	0.000179609	-1.48E-05	4.06E-05	-0.000936118	-0.000240403	-0.000191094	-2.86E-05	0.000189209	-0.000532416
1810030O07Rik	3.88E-05	2.90E-05	-0.000224573	-0.000263619	-0.000136584	-0.0003052	-0.000225614	-0.000194753	-0.000195149	-0.000155333	1.81E-06	-4.80E-05	-0.000121796	1.21E-05	0.000917382	-0.000137592	0.000729986	0.000124934	-0.000515616	0.000626428
1810032O08Rik	0.000100112	-7.08E-05	-3.19E-05	-6.07E-05	-6.31E-05	-3.07E-05	6.21E-05	4.56E-05	-0.000132183	-0.000203926	-7.91E-05	-8.15E-05	-0.000104449	1.83E-05	-0.000227874	0.000103135	0.000126815	-0.000170048	-4.70E-05	0.000376443
1810037I17Rik	-4.44E-05	-3.97E-05	0.000163636	1.66E-05	-0.000306017	8.72E-05	0.000349226	0.000247781	4.48E-05	-0.000384609	5.24E-07	-0.000322832	-0.000180411	-0.000197027	-0.000297202	-0.000526797	5.09E-05	-0.000699485	0.001551077	-0.000215328
1810041L15Rik	-0.000353774	-0.000842367	-0.000708108	-0.000100421	-0.000546608	0.000637747	-0.000186595	0.000605423	-0.000187636	-0.000432966	0.000151607	-0.000442933	-0.000317908	7.62E-05	-0.000503534	-5.35E-05	-0.000602954	0.000693603	0.000552342	0.001208679
1810043G02Rik	7.92E-05	-0.000312131	9.91E-06	0.000105695	1.65E-05	-0.000114235	6.50E-07	-3.26E-05	0.000156981	-4.18E-05	5.04E-05	-8.76E-05	-8.22E-05	2.46E-05	-0.000572932	-0.00024407	-0.000245319	-7.73E-05	-2.67E-05	0.000740526
1810043H04Rik	0.000328873	-0.00014754	-4.37E-05	0.000118037	0.000120241	-0.000120687	-3.02E-05	0.000172577	-7.00E-05	0.000222637	-6.88E-05	0.000168774	6.13E-05	-3.23E-05	-0.000299765	-0.000182258	-0.000314405	-0.000258331	6.38E-06	9.26E-05
1810044D09Rik	6.94E-05	7.45E-05	5.80E-05	9.57E-05	2.02E-05	3.32E-05	-8.01E-05	8.25E-05	-0.000112637	2.68E-05	-7.76E-05	3.09E-05	9.72E-07	-6.30E-05	-0.000261981	1.81E-05	-0.000145946	-0.000158311	-7.29E-05	-3.01E-06
1810055G02Rik	0.000121174	-7.02E-05	0.000347174	-0.000120859	-0.000176273	8.97E-05	-6.03E-05	-7.86E-06	-0.000172007	-4.13E-05	-0.000145013	4.41E-05	-3.40E-05	4.26E-05	0.000831268	-4.18E-05	-0.000206316	-0.000193868	-2.44E-05	-0.000187577
1810058I24Rik	0.000359777	0.000188755	2.22E-05	0.000111659	0.000102664	0.000177242	0.000195186	8.12E-05	-6.58E-05	7.71E-05	-0.00012636	-0.000121571	2.63E-05	-9.01E-05	-0.000479641	-1.39E-05	-0.00073544	-0.000430795	8.68E-05	4.95E-06
1810059H22Rik	6.45E-05	-3.25E-05	2.35E-05	-9.30E-05	-3.59E-05	-0.000137082	-0.000103158	-0.000148967	-0.000115229	-9.69E-05	-2.24E-05	1.28E-05	4.47E-05	-3.16E-05	9.22E-06	6.47E-05	-0.000283976	0.000234311	-8.22E-05	0.000463233
1810062O18Rik	9.38E-05	-5.76E-05	0.000133445	-1.90E-05	-5.79E-05	-9.82E-05	-5.03E-05	3.68E-05	-4.59E-05	-9.08E-05	-9.32E-05	-4.78E-05	-9.40E-05	-8.24E-05	-5.66E-06	0.000332525	-0.000304122	9.73E-05	-4.35E-06	7.17E-05
1810064F22Rik	-0.000205687	0.000148053	-0.00017261	-0.000200186	-0.000176047	-0.00021561	-0.000122013	-0.000134192	0.000181593	-6.32E-05	-3.25E-05	-3.25E-05	1.20E-05	-2.88E-05	4.96E-05	7.74E-06	-0.000147768	0.000252568	-0.000256557	0.000839687
2010001A14Rik	-4.17E-05	-2.36E-05	-3.61E-05	-0.000147569	-4.33E-05	-4.19E-05	-9.84E-05	-0.000138129	8.16E-05	-3.13E-05	-0.000115094	7.48E-05	0.000183394	-4.29E-05	0.000131828	-0.000101897	-8.70E-05	0.000114132	0.000150841	0.000331081
2010007H06Rik	0.000139044	-0.000189216	-0.000102431	0.000378045	0.000154409	-0.000203559	-0.000107079	-0.000135862	-0.000151085	-6.49E-05	-1.97E-05	-0.000121715	0.000270988	-0.000115424	-7.09E-05	-0.000113623	-6.45E-05	3.52E-05	-0.000150158	0.000304306
2010015M23Rik	-0.000160194	3.58E-05	-0.000293062	-0.000276178	-0.00014093	-0.000248697	-0.000263746	-0.000285933	0.00010672	-0.00016634	5.49E-05	0.000287235	-5.93E-05	-0.000123989	-9.82E-05	-1.26E-05	2.84E-05	0.000352859	-5.30E-05	0.001133013
2010107E04Rik	-4.10E-05	-0.00027069	-9.89E-05	0.000200078	0.000377394	3.82E-05	-0.000222007	-0.000163494	-0.000334717	-1.66E-05	-7.65E-05	6.71E-05	0.000486605	-3.74E-06	-0.000484653	1.98E-05	0.000425507	-0.000785967	0.000333525	0.000781677
2010107G12Rik	8.65E-05	-5.38E-05	6.34E-05	1.12E-05	8.61E-05	7.67E-05	-6.64E-06	-1.48E-05	3.73E-05	-1.92E-05	0.000232532	8.04E-05	3.88E-06	-4.07E-05	7.62E-05	2.23E-05	-7.40E-05	-0.000167234	-0.000145304	-5.49E-05
2010107G23Rik	0.000446134	0.000140118	0.000367103	8.81E-05	2.71E-05	-0.000208087	0.000162549	0.000200442	-4.39E-05	-0.000176102	0.000143972	-6.56E-05	-0.000204343	-2.09E-06	-0.000894851	-0.000451634	-0.001225908	-0.00026485	0.000455682	-6.03E-05
2010109A12Rik	-1.22E-05	-0.000126778	-6.23E-05	-4.75E-05	-7.79E-05	-4.72E-05	-6.27E-05	1.35E-07	0.000100777	0.00010315	-5.48E-05	-4.89E-05	-2.80E-05	1.31E-05	-0.000223041	0.000100212	0.000325642	1.51E-05	-2.66E-05	0.000167416
2010109I03Rik	-0.000215452	8.26E-05	-0.000135465	-0.000171368	-0.000261994	-0.000173217	-8.69E-05	-0.000139921	0.000171448	-0.000122617	-9.54E-05	-6.51E-06	-6.47E-05	-5.07E-05	0.000229536	-0.000152888	5.11E-05	0.000271219	-0.000184117	0.000975719
2010110K18Rik	3.85E-05	0.000118019	-1.74E-05	-1.88E-05	0.000314444	1.32E-05	-6.00E-05	-2.22E-05	4.77E-05	-9.13E-05	-5.12E-05	-5.58E-05	9.92E-05	-5.36E-05	-0.000166716	4.83E-05	-0.000211758	-2.74E-05	9.87E-07	-8.55E-05
2010111I01Rik	-9.53E-05	0.000609013	-0.000241675	0.000848006	-0.000149811	0.000244153	-9.08E-05	-0.000169338	-0.000408713	-2.71E-06	-0.000206866	-0.000152471	-7.50E-05	-0.000219121	-1.77E-05	2.71E-05	0.000444109	-0.000438	-0.00018569	-0.000452318
2010204K13Rik	0.000870189	8.70E-06	-0.000171166	-0.000215808	0.000529226	-0.000121368	-2.25E-06	-3.85E-05	-0.000133125	0.000324055	-0.000145349	-6.40E-05	9.38E-06	0.000308668	0.000508884	0.000171035	-0.000307356	-0.000495036	-0.000286207	-0.000280819
2010300C02Rik	0.00127643	7.45E-05	-1.29E-05	0.000645105	-0.000126081	-4.37E-05	-0.000958002	-0.000501334	-0.001405011	0.001689389	-0.000810322	-0.000769041	-0.000819808	-0.000797056	-0.000839076	0.001367249	0.000491391	-0.000887227	0.000336237	-0.000328912
2010300F17Rik	-2.79E-05	5.06E-05	-8.82E-05	1.91E-05	0.000164281	3.12E-05	-2.47E-05	-4.58E-05	0.000192973	4.86E-05	-7.10E-05	2.11E-05	7.36E-06	8.62E-05	-0.00011923	-2.96E-05	-4.62E-05	-3.28E-05	9.90E-05	-2.24E-05
2010315B03Rik	-0.000102995	0.0001148	-0.000121758	-9.57E-05	0.000255752	5.70E-05	-0.000160319	0.000231356	0.000710034	-0.000137459	-0.0001278	-4.87E-05	0.000143425	-3.16E-05	-0.000231055	-0.000348669	0.000304054	-0.000180182	-0.000133	-8.43E-05
2010320O07Rik	0.000137509	-6.07E-05	-1.40E-05	-0.000155814	-6.92E-05	-0.000124853	-0.00011969	-0.000137772	-5.01E-05	-7.76E-05	-7.50E-05	9.90E-05	-1.81E-05	-4.46E-05	-0.000260573	-5.81E-06	6.69E-05	0.000125535	0.000117447	0.000386021
2210008F06Rik	0.000106603	-0.000176552	0.000109492	6.26E-05	4.97E-05	0.000178925	4.88E-05	8.27E-05	-8.92E-05	0.000198788	-0.000107806	-4.33E-05	-3.98E-05	-1.54E-05	-0.000186262	0.000211697	-2.78E-05	-0.00030958	4.72E-05	-9.70E-05
2210013O21Rik	0.000106755	-0.000279726	-6.49E-05	0.000315514	0.000132735	-0.000281208	0.000353858	4.55E-05	0.001146698	-5.94E-05	0.000193887	8.56E-05	6.65E-05	0.000283535	6.67E-05	0.000130308	-0.000330635	-0.000109232	6.98E-05	-0.000514825
2210016F16Rik	-0.000251564	-0.000262279	-0.000446597	-0.000225555	0.000456457	-0.000284145	-0.000125847	-0.00027354	-0.000282888	-4.84E-05	-5.87E-05	-9.60E-05	0.000362326	-0.000100836	0.000651033	-0.000669902	-0.000832822	-0.000720294	0.00035543	0.002448735
2210016L21Rik	-5.56E-05	-6.27E-05	-4.83E-05	-6.35E-05	8.51E-05	-2.50E-07	0.000173827	1.30E-05	-5.92E-06	3.95E-05	0.000165881	4.51E-05	-0.000216951	0.000194771	-0.000104994	-0.00039784	-0.000763368	-6.40E-05	-3.09E-05	0.000755889
2210017I01Rik	-4.65E-05	0.000158509	-5.32E-05	4.44E-05	-9.57E-05	-4.02E-05	-0.000224105	-7.73E-05	0.000143219	-5.69E-05	5.37E-06	-0.00012701	-0.000144602	-9.78E-05	-0.000148098	0.000131706	1.53E-05	0.000460335	-0.000251621	-4.87E-05
2210404O09Rik	-4.40E-05	1.37E-06	-7.01E-05	-8.67E-05	1.92E-05	-9.58E-05	-8.08E-05	-0.000138082	-6.84E-05	2.84E-06	-7.03E-05	-8.37E-05	3.44E-06	-0.000102049	-0.000290675	-0.000169289	3.89E-05	4.09E-05	0.000123418	0.00061848
2210406O10Rik	1.14E-05	6.54E-05	-2.75E-05	0.000110201	0.000127441	5.91E-05	-3.89E-06	0.000157659	7.17E-06	-2.90E-05	-0.000126856	-7.10E-05	-2.31E-05	-2.55E-05	3.54E-05	-0.000222881	-0.000389469	0.000122878	-7.20E-05	-0.000174506
2210408F21Rik	-7.01E-05	-0.000151923	-0.000111111	-0.000181207	4.38E-05	-0.000177525	-1.98E-05	-0.00016108	-0.000249073	1.46E-05	-8.09E-05	-0.000198722	1.92E-05	-0.000142387	0.000144726	-4.53E-05	0.00035817	-2.07E-05	0.00025173	0.000770327
2210408I21Rik	-6.42E-05	-4.24E-06	-8.14E-05	-1.89E-05	0.000141587	-0.000158101	2.52E-05	-6.03E-05	5.33E-07	-4.80E-05	6.34E-05	-9.48E-05	-2.81E-05	-7.11E-05	0.000328451	-1.78E-05	-7.50E-05	0.000132524	1.72E-05	0.00027573
2300009A05Rik	0.000132493	1.91E-05	-3.94E-05	0.000394401	2.71E-05	-7.26E-05	-0.000111456	1.90E-05	-6.98E-05	-7.04E-05	-2.93E-05	8.24E-05	0.000231462	-2.28E-05	-0.000384407	1.25E-05	-0.000328289	-4.59E-05	9.04E-05	-0.000170327
2310001H17Rik	-3.41E-05	0.000213457	2.65E-05	3.00E-05	0.000136524	2.61E-05	0.000182535	9.04E-05	0.000937829	-6.77E-05	-2.46E-05	-6.86E-05	4.91E-05	3.30E-06	-0.000160482	-7.21E-05	-0.000301753	-0.000324962	-2.37E-05	-0.000181099
2310002F09Rik	-6.68E-05	-6.52E-05	7.41E-05	-2.17E-05	0.001019844	-5.21E-05	-4.59E-05	-6.66E-05	0.000293032	0.001465526	-8.15E-05	-7.65E-05	-6.39E-05	-2.59E-05	5.33E-05	-6.71E-05	-0.000150769	-0.000208162	-1.72E-05	-0.000325903
2310009A05Rik	4.11E-05	4.83E-05	0.000148591	4.83E-06	-4.23E-05	4.76E-05	6.24E-05	6.60E-05	-9.18E-05	0.000227674	-7.87E-05	-0.000110667	8.29E-05	-5.50E-05	5.21E-05	-9.81E-05	-0.000493497	-0.00036839	0.000125698	0.000220735
2310009B15Rik	-6.59E-05	0.000122214	4.77E-05	-8.82E-05	0.000194918	0.000161318	0.00010691	0.000236759	6.53E-05	0.000176412	-5.00E-05	7.82E-05	0.000130305	8.41E-05	-7.23E-05	-0.000207674	-0.000527953	-0.000239976	-0.000174013	-2.10E-06
2310010G23Rik	7.36E-06	-2.59E-06	2.63E-05	7.99E-05	9.01E-05	6.33E-05	0.000140206	9.50E-05	-0.000155969	-7.80E-05	0.000229551	0.000184032	3.91E-05	-4.07E-05	-0.000254198	-0.000209164	5.71E-05	9.60E-05	-8.51E-05	-0.000117987
2310010J17Rik	0.000134469	-8.83E-05	3.31E-06	5.29E-05	-0.000109162	-2.06E-05	3.05E-05	2.91E-05	-0.000136005	-0.000104679	-6.47E-05	-2.28E-05	-5.49E-05	-7.04E-05	0.00011068	1.52E-05	-0.000431026	-9.48E-05	0.000236814	0.000210002
2310011J03Rik	0.000109381	-8.42E-05	0.000103828	-6.59E-06	6.76E-05	-6.19E-05	-0.000203489	-8.01E-05	-0.00024465	-8.35E-05	-0.000143887	-0.000199935	4.01E-06	-0.00015629	-0.000828433	0.000261998	8.02E-05	-0.000314338	0.000355697	0.000388304
2310015A10Rik	-6.03E-05	-0.000103098	0.000119547	0.000169672	4.19E-07	1.24E-05	0.000106794	4.05E-05	0.000381403	-5.34E-05	-5.07E-05	4.17E-05	7.22E-05	3.04E-05	7.30E-05	-0.000105749	-0.000243362	-0.000176366	-0.000196514	7.85E-05
2310015K22Rik	-9.81E-05	-6.39E-05	1.30E-05	-0.000153783	-9.96E-05	-0.000155211	-0.000149736	1.06E-05	-1.56E-05	-5.91E-05	-6.75E-05	-8.19E-05	-3.07E-05	4.52E-05	2.65E-05	-9.92E-05	-4.69E-05	0.000193758	-0.000156985	0.000589884
2310022A10Rik	7.04E-05	0.000149378	4.24E-05	-8.44E-05	-1.45E-05	-5.15E-07	-2.77E-05	1.51E-05	8.77E-05	-0.000185828	5.45E-05	5.59E-05	8.63E-05	0.00012043	-0.000550203	-9.04E-05	-0.000398129	0.00018565	-3.28E-05	4.37E-05
2310022B05Rik	-0.0003039	-0.000454075	0.000241223	-5.89E-05	5.05E-06	-3.66E-05	2.34E-05	-0.000121137	-0.000272372	-0.000157877	0.000112068	-2.58E-05	-3.26E-05	-9.76E-05	-7.63E-05	0.000212734	0.000836487	0.000125522	0.000279956	0.000139627
2310026I22Rik	0.000109806	-5.03E-05	0.000139911	-3.73E-05	-2.22E-05	2.56E-06	-3.92E-05	0.000161177	-3.71E-05	4.47E-06	-4.32E-05	-4.48E-05	-4.20E-05	-3.83E-05	0.000307067	-0.000130127	-0.000321137	-0.000235677	2.76E-05	2.87E-05
2310030G06Rik	0.000140483	5.32E-05	5.66E-05	-2.08E-05	1.49E-05	0.00018612	-2.34E-05	-5.01E-05	-0.000102446	-3.64E-05	-8.94E-05	7.95E-05	1.10E-05	0.000165559	-9.84E-05	-0.00010082	-0.000353896	3.29E-05	-9.95E-05	4.63E-06
2310033P09Rik	1.59E-05	-0.000306046	-8.96E-05	-0.000171406	0.000417444	-0.000106978	3.00E-05	-0.000190057	-4.53E-05	0.000166731	-4.80E-05	3.89E-05	-6.87E-05	-5.86E-05	0.00010329	7.92E-05	1.06E-05	-9.04E-05	0.000145624	0.000782109
2310035C23Rik	-3.98E-05	-0.000124249	-3.43E-05	-0.000121043	-0.000123501	-9.71E-05	0.000162882	-0.000114767	-9.60E-06	-2.72E-05	-7.90E-05	-3.68E-05	5.35E-05	1.17E-05	8.57E-06	0.000285872	0.000177597	9.68E-05	-8.16E-06	0.000339903
2310036O22Rik	-3.06E-05	-0.000172256	-9.15E-05	8.99E-05	0.000154131	-4.13E-05	-6.31E-05	-0.000163716	5.04E-06	-1.03E-06	8.77E-05	-6.72E-05	2.94E-05	0.000112563	-0.000147071	0.000160638	1.30E-05	-0.000646204	0.000174977	0.000488222
2310039H08Rik	0.000150507	-9.83E-05	9.15E-05	0.000147609	-7.29E-05	-9.97E-05	2.02E-06	7.23E-05	9.84E-05	3.07E-05	0.000207116	8.07E-05	-8.80E-05	-0.000108908	-0.000171763	-0.000274041	-0.000353929	-0.000295214	5.66E-05	0.000360818
2310039L15Rik	-2.96E-05	1.12E-05	9.50E-05	0.000189088	1.73E-05	-4.02E-05	4.44E-05	2.68E-05	-0.000141811	2.60E-05	0.000297946	-5.28E-05	-2.00E-05	-1.82E-05	-6.40E-06	-0.000158295	4.97E-05	-0.000177032	-7.17E-05	0.000118436
2310040G24Rik	-1.14E-05	2.58E-05	0.000431764	-6.62E-05	-0.00011454	0.000423816	-0.000137959	-6.49E-05	8.81E-05	-8.86E-05	-0.000115757	-0.000122456	-5.35E-05	-2.32E-05	5.97E-06	-0.000225809	-0.000340241	-0.00016506	0.000214459	-0.000275493
2310047D07Rik	1.59E-05	-0.000128843	6.68E-05	0.000139024	2.39E-05	-9.50E-05	-6.20E-05	-5.12E-05	-6.25E-05	-7.29E-05	-1.45E-05	0.00010631	7.37E-05	-4.14E-06	0.000120213	-2.56E-06	-0.000206495	-4.25E-05	-4.47E-05	0.000163495
2310057M21Rik	8.83E-05	-0.000252155	9.09E-05	6.53E-05	0.000191115	0.000169298	0.000334962	7.73E-05	-9.50E-05	-0.000163995	2.88E-05	-1.60E-05	0.000129419	0.000252745	-0.000447084	0.000215595	0.000378042	-0.000265129	0.000210472	-0.000470376
2310057N15Rik	-0.000155493	0.000115436	-5.07E-05	3.73E-05	-8.01E-05	-8.58E-05	-7.14E-05	-8.57E-05	0.000157646	-8.93E-05	1.02E-05	0.000315825	-4.27E-05	-3.15E-05	0.000190874	-9.39E-05	0.000233789	0.000114797	-0.000152722	9.86E-05
2310058D17Rik	-9.36E-05	7.87E-05	-0.000115285	-0.000233915	-0.000200198	-0.000159083	-0.000198915	-0.000126622	2.52E-05	-0.000137823	-6.24E-05	-6.54E-05	5.74E-05	7.59E-06	-0.000174963	-0.000240436	0.000120866	0.000352379	-7.35E-05	0.000797203
2310061I04Rik	-8.14E-05	-0.000233014	-8.02E-05	-4.37E-06	0.00035345	9.72E-05	0.000107796	-0.000118813	0.000169531	-9.34E-05	5.26E-05	0.000276696	0.000318606	0.000171552	-0.000621966	-0.000140693	-0.000300227	-0.001089443	0.000166402	0.001382722
2310069G16Rik	5.77E-05	4.53E-05	-0.000120139	0.00019876	7.62E-05	-9.53E-05	-0.000126724	-3.17E-05	-0.000135146	-0.000143426	-0.00011929	-0.000121605	-4.68E-05	6.68E-05	0.000238987	0.000159655	0.000188885	-0.000160378	-0.000141678	2.29E-05
2410002F23Rik	7.89E-05	-0.000159906	-4.76E-05	3.64E-05	-1.68E-05	9.19E-05	0.000143555	0.000266026	0.000175008	-6.79E-05	0.000171507	0.000177657	-7.34E-05	0.000122023	-0.000226488	-5.94E-05	-0.000534866	2.39E-05	-0.000335721	0.000133631
2410004B18Rik	-3.94E-06	-0.000104914	9.37E-05	0.000200185	-0.000111786	1.86E-06	0.000157969	-4.68E-05	5.61E-05	3.11E-05	0.000222515	-0.000124233	1.35E-05	0.000102558	1.07E-05	0.00038001	9.92E-05	-0.000329854	0.000227287	-0.000283326
2410004P03Rik	-0.000152728	-4.86E-05	-8.58E-05	-4.86E-05	-0.000136497	-0.000141697	-8.76E-05	-3.93E-05	-0.000139112	-1.98E-05	0.000170079	0.000183015	0.000120811	-6.02E-05	-0.000144391	0.000117991	-0.000173244	0.000441834	-0.000182437	0.000378778
2410006H16Rik	-0.000153958	-5.90E-05	-1.22E-05	-0.000105211	1.04E-05	-1.48E-05	-0.000134609	-5.77E-05	1.15E-05	-4.26E-05	8.12E-05	0.000274826	8.94E-05	0.00033498	0.001007837	-7.85E-05	-9.56E-05	-0.000401724	-0.000208679	0.00030675
2410015M20Rik	-2.28E-05	-0.000329391	3.91E-06	0.000140223	0.000335223	1.50E-05	-3.82E-05	-0.000126022	-8.51E-06	-9.61E-05	-2.20E-05	0.000189431	5.21E-05	0.000163344	-0.000224576	-0.000186813	-0.000158986	-0.000209462	9.29E-05	0.000624601
2410016O06Rik	2.92E-05	5.73E-05	-0.000101288	3.38E-05	9.14E-05	5.57E-05	6.50E-05	-0.00013632	-0.000190696	-0.000215116	-0.000151331	-4.43E-05	-6.72E-05	-3.96E-05	0.00089822	0.000625584	-2.45E-05	-0.000321031	-8.90E-05	-8.99E-05
2410018L13Rik	0.000283107	0.00058413	-5.91E-05	-0.000197995	-0.000230616	-0.000285827	0.000157158	0.000151433	0.000135301	0.00017278	-0.000145379	-0.000265458	-0.000179656	-0.00016669	-0.000295089	-0.00058583	-0.000479389	-0.000144335	-0.000168312	0.000350835
2410021H03Rik	0.000123202	4.92E-06	-0.000193255	-3.52E-06	0.000337233	-9.29E-06	1.88E-05	-0.000144936	3.55E-05	-0.000121522	-0.000132814	-0.00011945	-0.000126189	-0.000159354	-6.99E-05	3.89E-05	0.000149844	0.000398968	-0.000448336	0.000203405
2410080I02Rik	-4.43E-05	-1.72E-05	-3.00E-05	7.03E-05	-3.26E-05	3.88E-05	-5.11E-05	-7.61E-05	-0.000107185	9.24E-06	-6.70E-05	2.98E-05	-6.20E-05	-5.56E-05	-0.000101639	-9.73E-05	-6.65E-05	-3.73E-05	0.000137806	0.00027625
2410089E03Rik	-8.07E-05	2.59E-05	-0.00015863	-0.000128985	-6.63E-05	-0.000137857	-7.62E-05	-9.88E-05	6.37E-05	-8.11E-05	2.83E-06	6.07E-05	-6.23E-05	1.19E-06	-0.000358797	2.28E-05	5.91E-05	0.000490817	-8.71E-05	0.000424988
2410131K14Rik	-0.000100282	-8.55E-05	-2.88E-05	-0.000128136	-1.33E-05	0.0001173	-0.000124654	-3.50E-05	-4.57E-05	-7.64E-05	0.000336038	0.000204149	0.000215926	-3.12E-05	0.000483617	-0.000241848	0.000191284	-2.09E-06	-0.000201075	0.000196509
2410137M14Rik	0.000100135	-0.000109499	8.50E-06	0.000156548	-3.94E-05	7.03E-07	0.00028869	2.03E-05	-2.15E-05	-5.25E-05	-5.34E-05	-3.86E-05	-5.01E-05	7.12E-05	6.29E-05	0.000216882	-2.11E-05	-1.77E-05	-0.000200509	-0.00015206
2500002B13Rik	-2.90E-05	0.000167415	-5.74E-05	-8.15E-05	4.32E-06	-4.56E-05	-1.42E-05	-6.18E-05	4.25E-05	-3.92E-05	8.79E-05	2.75E-05	-6.98E-05	8.69E-05	2.35E-05	-0.000100591	0.00020059	-5.55E-05	-0.000123304	8.80E-05
2500004C02Rik	-0.000459138	-6.35E-05	-0.000362332	-0.000779956	-0.000482738	-0.000711464	-0.000398357	-0.000486824	0.000276496	-0.000188954	-3.50E-05	-0.000187382	-7.59E-05	-6.74E-05	-4.87E-05	0.000435293	0.000355519	0.000950631	-0.000363473	0.002542991
2510002D24Rik	1.93E-05	5.51E-05	-6.36E-05	-0.000178998	-2.77E-05	-0.00012044	-0.000222587	-7.15E-05	-0.000341539	-5.92E-05	-5.49E-05	-0.000126084	-4.09E-06	-3.19E-05	-0.000305806	-8.92E-05	-0.000516097	-0.000245051	-0.000115633	0.001259034
2510009E07Rik	-0.000192911	0.000451024	0.000902843	-0.000641162	4.87E-05	-5.99E-05	-0.000261135	-0.00059338	-0.000317422	-0.000104801	0.000318659	-7.60E-05	-0.000205206	-2.14E-05	0.000474237	0.001658475	0.000351664	2.35E-05	-0.000531526	-0.000400176
2510039O18Rik	-5.68E-05	-0.000187446	-4.34E-05	-5.91E-05	0.000113159	-4.18E-05	-5.44E-05	-0.000230972	-0.000165308	-4.09E-06	5.68E-05	-1.35E-05	-0.000101822	2.31E-05	3.79E-05	0.000128081	0.000216724	3.56E-05	1.89E-05	0.000308943
2600006K01Rik	-8.73E-05	-7.42E-05	-1.46E-05	-8.85E-05	-5.70E-05	3.95E-06	7.37E-05	-7.68E-05	-3.95E-05	-0.000130507	-7.91E-05	2.01E-05	0.000130227	3.84E-05	3.83E-05	-9.70E-05	0.000107739	0.000171223	-3.74E-05	0.000226304
2610001J05Rik	0.000199061	4.15E-05	0.000126853	0.000434092	0.000270043	7.96E-05	0.000661676	0.000156192	0.000306889	0.000249354	0.001251085	0.000242876	9.19E-06	-2.54E-06	-0.000624771	-0.000489231	-0.000814328	1.96E-05	-0.000102621	-0.000931495
2610002M06Rik	7.77E-05	-7.71E-05	0.000457989	-0.00010917	-5.56E-05	0.000279472	0.000194201	0.000187308	0.000670902	0.000188082	0.000297497	0.000171775	0.000174545	0.000194776	-0.000127121	-0.000375196	-0.00058304	0.000378085	0.000200357	-0.001231063
2610005L07Rik	-8.06E-05	-3.73E-06	7.53E-05	-0.000143425	-0.000240597	-0.000225649	-0.000155679	-0.000149067	0.000117575	-3.34E-05	0.000129066	0.000133731	-7.15E-05	-8.11E-05	-0.000322222	-0.000218003	0.000122521	0.000323463	-5.01E-05	0.000622573
2610008E11Rik	0.000240949	5.16E-05	0.000140548	-1.39E-05	5.21E-05	-8.20E-05	3.60E-05	0.000111186	7.59E-05	9.78E-05	-7.22E-05	6.16E-05	-7.60E-06	-6.34E-05	-0.000394696	-0.000361157	-0.000425572	-0.000268054	-5.05E-05	0.000177414
2610020C07Rik	0.00015969	-6.94E-05	-4.08E-05	-6.55E-05	-4.58E-05	-6.10E-05	-2.25E-05	-7.68E-05	6.03E-05	-0.000102489	0.000202002	8.27E-05	0.000100856	-9.67E-05	0.000138214	-0.000163985	-0.000270167	0.000180495	9.19E-05	9.39E-05
2610021A01Rik	-5.14E-05	0.000141193	0.000114049	9.36E-05	6.62E-05	9.74E-05	2.72E-05	0.00011521	0.000170247	8.38E-05	-5.93E-05	0.000124809	4.44E-05	7.28E-07	1.77E-05	-0.000233635	0.000230375	-0.000112437	-9.78E-05	-0.000604473
2610028H24Rik	-9.25E-05	0.000143796	-0.00010843	-7.27E-05	-0.00012407	-7.63E-05	-8.11E-05	-4.88E-05	9.56E-05	-6.33E-05	-3.76E-05	-4.85E-05	-2.71E-05	-2.12E-05	-9.47E-05	6.31E-05	0.00010743	0.000384158	-0.000230815	7.76E-05
2610035D17Rik	0.000160036	-0.000115896	0.000314541	9.27E-06	-1.32E-05	2.77E-05	-0.000162879	-0.000175746	-6.38E-05	-7.48E-05	1.15E-06	-5.36E-05	-5.81E-06	0.000111548	-0.000237862	-0.000266761	-0.000753702	2.82E-05	0.001116725	-0.000267679
2610037D02Rik	-0.000107271	5.43E-05	-0.000202284	-0.0001005	3.26E-05	-8.60E-05	-7.55E-05	1.61E-05	1.75E-05	-5.48E-05	0.00020149	0.000281422	-6.32E-06	3.19E-05	-0.000150536	0.000178553	-0.00021835	0.000198011	-0.000276659	0.000381196
2610042L04Rik	-0.000125354	8.80E-05	2.61E-05	-8.51E-05	0.000156756	-3.78E-05	-5.91E-05	-1.86E-05	1.99E-05	-6.36E-05	0.000186592	7.53E-05	8.47E-05	8.54E-05	-0.000104336	-4.57E-05	-0.000285236	0.00031577	-0.00013308	2.76E-06
2610044O15Rik8	-3.81E-05	0.000357754	0.000105519	-0.000190213	-1.11E-06	-4.69E-05	-5.26E-05	0.000106217	0.000227112	9.69E-05	2.91E-05	8.24E-06	-2.31E-06	-2.06E-05	-0.000375738	-0.000403978	-0.000257555	0.000179935	7.49E-05	-0.000298628
2610203C20Rik	-6.85E-05	-0.000103075	-7.67E-05	-1.47E-05	-0.000138964	-6.07E-05	0.000275959	0.000260204	2.25E-05	-9.18E-05	0.000237505	-0.000117977	-0.000119458	0.000360168	-0.000158545	-9.32E-05	-0.00019451	-3.93E-05	-0.000249634	0.000508098
2610301B20Rik	0.000298415	-1.20E-05	0.00013457	-1.00E-05	3.08E-05	-9.70E-05	0.000286644	0.000198325	0.000104316	-8.42E-05	-6.50E-06	-0.000170371	6.88E-05	2.81E-05	-0.000579346	0.000253225	-0.000334775	0.000581952	0.000311485	-0.001149629
2610316D01Rik	-8.69E-05	9.94E-05	-5.00E-05	1.36E-05	-4.65E-05	9.97E-05	-3.52E-05	-5.94E-06	-5.34E-05	-0.000189471	6.14E-05	-8.34E-06	0.000119451	0.000125248	3.30E-05	-6.59E-05	-0.000325148	-0.000215049	0.000386352	0.00012825
2610507B11Rik	0.000363016	0.000107589	-0.00014982	4.55E-05	-0.000443142	-0.000203637	-6.26E-05	-0.000213165	-0.000282286	3.20E-05	2.76E-05	0.00052467	0.000294212	-0.000127917	-0.000147804	0.000292313	-0.000152619	-0.000181294	0.000350843	0.000181881
2610507I01Rik	-0.000157143	9.39E-05	-8.64E-05	-8.68E-05	0.000300462	-8.60E-05	4.86E-05	-7.56E-05	-0.000139454	4.88E-05	0.000160691	7.09E-05	0.000276748	-8.11E-05	9.56E-05	-3.03E-05	-1.12E-05	-2.20E-05	-1.39E-05	0.000359162
2610524H06Rik	0.000237865	-0.000115451	0.000212317	0.000266874	-2.21E-05	6.24E-05	0.000103331	0.000126713	-9.83E-05	5.50E-05	4.17E-05	-9.06E-05	1.35E-05	0.000107047	-0.00042855	-0.000115203	-0.000295686	-0.000566437	0.00016222	-7.71E-05
2700016F22Rik	-0.000132932	5.36E-05	-1.23E-05	-5.84E-05	-1.50E-05	-0.000123807	1.87E-05	-7.03E-05	-8.07E-05	0.000156101	-3.01E-05	-3.67E-05	1.74E-05	-2.34E-05	5.23E-06	6.21E-05	-0.000107316	0.000497906	-0.000155009	7.98E-05
2700029M09Rik	-0.000124084	-5.18E-05	8.46E-05	7.80E-05	0.000203664	-7.41E-06	-0.000206428	0.000153451	9.91E-05	0.000103438	0.000243214	0.000236511	9.81E-05	0.000102817	-2.88E-05	0.00011539	9.66E-05	-0.000255071	0.000140003	-0.000408029
2700033N17Rik	9.61E-05	-7.82E-05	-6.52E-05	-0.000115612	8.12E-05	-5.79E-05	-0.000100425	4.27E-05	0.000303125	-1.03E-05	-5.97E-05	-5.15E-05	-4.35E-05	-4.46E-05	-7.12E-05	0.000120705	-0.000119336	8.20E-05	-0.000127598	0.000175042
2700038G22Rik	-6.38E-05	7.97E-06	-6.06E-05	-0.000147304	-4.57E-05	-0.000100475	-9.97E-05	-7.26E-05	-6.36E-05	-3.85E-05	-2.99E-05	-7.60E-05	-7.59E-05	7.51E-05	-0.000168203	1.89E-05	2.17E-05	0.000252122	-0.000122109	0.000495342
2700046G09Rik	1.94E-08	-0.000119909	6.37E-05	8.87E-05	0.000124142	-7.62E-06	6.15E-05	1.91E-05	8.41E-06	-7.18E-05	9.27E-06	-7.54E-05	-2.79E-05	2.71E-05	7.10E-05	-3.38E-05	-0.000405178	-0.00028582	0.000354282	0.000235155
2700049A03Rik	0.00014743	7.78E-05	4.02E-05	2.59E-05	-7.15E-05	-8.65E-05	8.17E-05	4.48E-05	0.000116843	-0.000104963	0.000141782	-0.000113306	2.10E-05	-4.29E-05	1.53E-05	-0.000420358	-0.00057082	-2.81E-05	-9.88E-07	0.000152213
2700060E02Rik	5.40E-05	-2.43E-05	8.01E-05	0.000135059	1.77E-05	0.000248948	6.86E-05	0.000181638	0.000384536	-4.19E-06	2.61E-05	0.000221318	0.000148875	0.000210913	-0.00083787	-3.64E-05	-0.000469607	0.000291314	-9.90E-05	-0.000632966
2700062C07Rik	0.000124326	9.73E-05	2.57E-05	6.27E-05	-3.89E-06	4.20E-05	-5.34E-05	8.76E-05	-5.88E-05	6.61E-05	-0.000133934	-8.00E-05	-7.58E-05	3.18E-05	-0.000532966	0.000282056	6.32E-05	-0.000508285	2.12E-05	5.64E-05
2700068H02Rik	-3.73E-06	-0.000105289	-6.27E-05	-6.68E-05	4.54E-05	-0.000104024	-4.12E-05	-8.67E-05	-9.53E-05	-8.93E-05	-7.09E-05	5.02E-07	-7.60E-05	1.04E-05	-6.65E-05	-0.000102845	-6.84E-05	7.42E-05	-8.57E-05	0.000561105
2700069I18Rik	2.58E-05	0.000154282	-0.000153862	-2.42E-05	-0.000181468	-0.000157115	-7.30E-05	-2.46E-05	-3.26E-05	0.000148236	-0.000106935	-5.46E-05	4.50E-05	-1.32E-05	5.14E-05	-0.000155658	5.15E-05	0.000509604	-0.000184667	-3.85E-05
2700081O15Rik	3.46E-05	1.58E-05	2.98E-05	0.000105024	-8.48E-05	-3.00E-05	-0.000167201	-2.36E-05	-0.000102781	0.000266933	6.58E-05	-2.55E-05	-9.39E-05	-8.88E-05	-0.000132208	-0.000145131	5.49E-05	-4.10E-05	-6.01E-05	0.000314499
2700089I24Rik	-4.80E-05	8.60E-05	-4.60E-05	-6.94E-05	3.20E-05	1.96E-05	5.44E-05	9.67E-05	0.000110004	-5.04E-05	-4.33E-05	-4.21E-05	-3.43E-05	-5.75E-05	1.94E-05	-0.000103614	-0.000216352	7.55E-05	-2.59E-05	2.42E-05
2700094K13Rik	0.000235004	-9.86E-06	2.85E-05	0.000123312	-0.000135922	0.000118338	0.000360536	-5.12E-05	-0.000164888	-8.89E-05	0.000208573	0.000364575	0.000108948	7.13E-05	-0.00026502	-0.000105899	-0.00033188	9.47E-05	-0.000131294	-0.00031926
2700097O09Rik	-6.03E-05	1.02E-05	-0.000156114	-0.000100873	5.94E-05	-0.000129954	-6.12E-05	-8.75E-05	-0.000155308	-0.00013572	6.99E-05	0.000170734	8.69E-05	0.000113109	-0.000111537	0.000120129	-9.19E-05	-0.000236342	-0.000126781	0.000884296
2700099C18Rik	-4.64E-05	-2.46E-05	0.000160051	-8.23E-05	8.16E-05	-1.06E-05	-2.83E-05	3.22E-05	-8.26E-05	-8.63E-05	-6.19E-05	-5.44E-05	-3.58E-05	-6.00E-05	0.000377039	0.000725658	-0.000222212	-7.37E-05	-0.000177744	-3.28E-05
2810001G20Rik	-2.65E-06	8.23E-06	0.000101337	0.000111371	-0.000171693	-0.000110921	-6.64E-05	4.89E-05	0.000100306	5.43E-05	-7.45E-05	-4.81E-05	0.000155134	5.30E-05	-0.000325598	-0.000262778	-0.000354867	0.000118447	0.000126686	9.75E-05
2810002D19Rik	0.00014702	0.000131487	-3.42E-06	2.03E-07	-2.11E-05	2.39E-05	-1.22E-05	0.000127705	5.42E-05	0.000121554	0.000130277	-7.02E-05	2.90E-05	-3.10E-05	-0.000184449	-8.51E-05	-0.000273591	-0.000100289	3.14E-05	-0.00015953
2810004N23Rik	-3.05E-05	-8.92E-05	-1.13E-05	-0.00011022	-3.75E-05	-0.000129665	9.20E-05	-0.000119503	4.84E-05	-0.000125716	0.000156625	3.79E-05	2.06E-05	7.55E-05	-0.000245444	-0.000161116	3.31E-05	0.000302544	4.95E-05	0.000339895
2810006K23Rik	0.00016055	4.76E-05	-6.36E-06	7.90E-05	1.02E-05	-1.69E-05	0.000267856	1.85E-05	-1.79E-05	-6.75E-05	2.33E-05	4.05E-05	0.000147343	-2.15E-05	-0.000365384	-0.000144157	-0.000386959	-0.000156287	0.000208015	-2.73E-06
2810021J22Rik	9.63E-05	0.000140662	-6.29E-05	7.35E-05	4.40E-05	3.80E-06	-2.84E-05	-6.76E-05	0.000299209	-5.00E-05	-7.13E-05	0.000364805	-0.000107355	-3.45E-05	-0.000310315	-0.000280079	-0.000241167	-5.17E-05	0.000197412	0.000108505
2810025M15Rik	3.28E-05	1.09E-05	9.30E-05	-2.73E-05	-0.000102163	-5.26E-05	-0.000196733	-8.43E-05	0.000126048	-0.000241487	0.00038848	0.000196766	0.000299674	-8.35E-05	-0.000276487	5.70E-06	-0.000256906	4.14E-05	0.00042207	4.65E-05
2810029C07Rik	0.000177309	-6.05E-05	9.35E-05	0.000125222	0.000230944	-4.20E-05	5.62E-05	2.23E-05	-0.000243026	-9.91E-05	-0.000173941	-4.28E-05	-9.30E-05	-7.85E-05	-0.000493435	0.000283667	-0.000367713	-0.000458078	0.00011799	0.000405238
2810032G03Rik	-5.51E-05	0.000384918	9.11E-05	-9.43E-05	-0.00015826	-4.15E-05	-1.45E-05	-0.000321068	-0.000100063	0.000163948	7.19E-05	-0.000114103	-0.000129214	-5.34E-05	-0.00028266	0.000129644	-0.000289148	0.000450747	0.000360711	-0.000125966
2810039B14Rik	-7.14E-05	4.48E-05	3.62E-05	-8.81E-05	-6.93E-06	-2.39E-05	-4.34E-05	2.50E-05	-3.73E-05	-8.84E-05	4.92E-05	0.000227834	5.89E-05	7.68E-05	-5.14E-05	7.44E-05	-0.000294251	0.000100633	-0.000191366	0.000188479
2810049E08Rik	-9.17E-05	-0.000136463	7.90E-05	2.20E-05	-8.94E-05	-0.00010529	-0.000200833	-6.61E-05	-0.000287414	-0.000151246	0.000103226	0.000132466	0.000133031	-4.87E-05	0.000293553	-0.000124646	-0.000246424	-0.000222041	0.000280454	0.000594067
2810403A07Rik	-0.000107471	0.000288895	-0.000110724	-7.66E-05	5.92E-05	-0.000194694	-0.000204355	-5.51E-05	-3.29E-05	-4.91E-05	-6.14E-06	1.88E-05	4.89E-05	-1.18E-05	0.000445926	0.000149296	0.001169711	-0.000459297	-0.000271785	-0.0001466
2810403D21Rik	-0.000108204	4.45E-05	-0.000249949	-0.000254145	-0.000193712	-0.000231029	-0.000215256	-0.000324385	-4.54E-06	-0.000199834	2.95E-05	-6.13E-05	-2.03E-05	-3.13E-05	9.00E-05	5.15E-05	1.48E-05	0.000607436	-0.000137673	0.00094064
2810404F17Rik	-0.00012208	-2.57E-05	5.34E-05	-6.48E-05	-4.41E-05	-6.45E-05	-4.69E-05	-6.58E-05	-7.01E-05	-2.73E-05	4.51E-05	-2.95E-05	1.32E-05	1.88E-05	0.000105248	-9.34E-05	5.94E-05	0.000181727	8.78E-05	0.000153767
2810408I11Rik	-3.54E-05	0.000119104	-1.17E-05	2.14E-05	-3.66E-05	7.13E-05	-7.88E-05	2.87E-06	-2.64E-05	-4.62E-05	-5.29E-05	-6.02E-05	8.76E-05	-7.32E-05	3.83E-05	-0.000105393	5.49E-05	-0.00019563	-1.94E-05	2.73E-05
2810410L24Rik	0.000143719	-4.35E-05	4.57E-05	-3.39E-05	-3.43E-05	-3.12E-05	4.99E-05	2.62E-05	0.000158794	-4.83E-05	0.000279734	9.87E-06	-6.45E-05	0.000120515	-7.59E-05	-4.37E-05	-8.37E-05	-0.00010192	-7.53E-05	-8.00E-05
2810414N06Rik	6.23E-05	6.08E-05	-4.68E-05	-7.17E-05	0.000171011	8.79E-06	8.08E-05	-5.75E-05	-0.00017202	-6.24E-05	-3.01E-05	-1.26E-05	5.13E-06	-1.01E-05	-6.75E-05	-7.20E-05	3.56E-05	2.31E-05	-0.000148824	0.000134787
2810417H13Rik	-0.000139643	-7.04E-06	-0.0001368	-0.000140688	-0.000103146	-0.000214448	-3.35E-05	-0.000122847	-1.41E-05	9.11E-05	0.00016581	-4.24E-05	-0.000106697	-8.11E-05	0.000154013	-6.12E-06	-3.14E-05	0.00064076	-0.000322504	0.000585986
2810428I15Rik	0.000185238	-4.39E-05	0.000237835	4.54E-05	-0.00012047	-9.08E-05	-0.00020512	-0.000188099	-0.000232173	-0.00024898	0.000350666	9.07E-05	0.000169843	1.54E-05	-0.000450359	-0.000347018	-0.000204264	-0.0001923	-9.58E-06	0.000503446
2810429I04Rik	-0.000112778	9.71E-05	-0.000139206	-0.000116014	8.33E-06	-0.000157802	-5.75E-05	-3.33E-05	0.000198232	-9.32E-05	5.39E-06	-7.77E-05	-1.60E-05	-3.53E-05	8.33E-05	0.000130256	-4.65E-05	0.000216216	-0.000247094	0.000385369
2810433D01Rik	-0.000125224	-9.10E-05	-5.83E-06	-0.000121238	-4.56E-05	-7.76E-05	-0.000135111	-0.000187195	-4.21E-05	-2.13E-05	9.54E-05	-8.85E-05	-3.09E-05	-4.58E-05	-0.000235879	4.02E-05	5.00E-05	0.000410713	-0.000159905	0.000656357
2810455O05Rik	0.000166775	0.000348652	0.000363818	0.00013661	-9.08E-06	-5.81E-05	-0.000296413	5.99E-05	-0.000420644	0.000147229	-0.000109298	-4.97E-05	-0.000204761	-0.000153222	-0.000315225	-0.000157743	0.000462648	-0.000306864	8.62E-05	-0.000503441
2810459M11Rik	-4.98E-05	-0.000163118	-8.08E-05	-5.98E-06	-6.34E-05	0.000114996	-2.84E-05	2.83E-05	0.000205056	-0.000152145	-0.000131485	-0.000129711	-4.11E-05	-1.49E-05	-0.000214839	-0.000182043	0.000192829	2.17E-05	0.000112044	0.000383783
2810468N07Rik	-7.43E-06	-0.000100729	-0.000452403	7.35E-05	0.00013247	0.000259704	-0.000373911	0.000246937	-0.000135898	-2.94E-05	0.000249444	-0.000208037	-0.000196041	-9.23E-05	-8.50E-05	-0.000283845	-0.000360237	5.28E-05	0.000377949	0.000229498
2810474O19Rik	-0.000165306	6.95E-05	-0.000223211	-0.000337624	-0.000265206	-0.000273413	-0.000163921	-0.000206433	0.000128322	-0.000267957	4.57E-05	8.31E-05	-6.35E-05	4.35E-05	-0.000490451	-7.97E-05	-3.48E-05	0.000821541	-0.000263208	0.001115183
2900005J15Rik	-1.57E-05	-9.49E-05	-0.000135578	0.000112593	-3.74E-05	0.000160437	0.000122715	0.000131184	0.000135821	0.000216891	-7.90E-05	-7.87E-05	6.77E-06	-5.76E-05	-0.000205668	-1.23E-05	-0.000116367	0.00011465	-0.000196981	5.02E-05
2900009J06Rik	6.96E-05	-1.09E-05	8.73E-05	9.63E-05	2.12E-06	-5.45E-05	5.63E-05	2.55E-05	-0.00010832	5.52E-05	1.56E-05	-6.35E-05	-3.24E-05	1.86E-06	-0.000284039	0.000206875	-9.01E-05	-0.000107354	-1.42E-05	3.68E-06
2900011O08Rik	-0.000187093	0.000124927	0.000425067	-3.23E-05	5.05E-05	0.000586147	0.001102498	0.000630279	0.000880718	-0.000309271	-0.000229638	-0.000456992	0.00014172	0.000280719	-0.000259302	-0.0007343	-0.000463285	-6.19E-05	0.000260935	-0.001522588
2900026A02Rik	-0.000485914	-1.52E-05	0.000152715	-9.64E-05	-6.53E-05	5.54E-05	-6.90E-05	0.000202444	0.000950105	3.49E-06	-0.000273404	-0.000232383	-0.000313067	-0.000274058	0.000133761	-0.000472315	-0.000302007	0.000201191	-6.32E-05	0.000473424
2900041M22Rik	-5.86E-05	-9.48E-05	-0.000123075	0.000132624	-1.39E-05	3.73E-05	0.000238449	2.47E-05	6.30E-05	0.000167104	-7.28E-05	-6.83E-05	-6.77E-05	-6.44E-05	-4.56E-05	-0.000118996	-0.000212329	-4.94E-05	-8.03E-05	0.000266027
2900052L18Rik	-5.94E-05	-0.000104641	-0.000112254	-0.000115694	-6.87E-05	-9.64E-05	-5.99E-05	-2.13E-05	0.00011557	-0.000134987	0.000104674	3.76E-05	-4.97E-05	4.49E-05	-4.97E-05	-8.04E-05	-0.000221911	0.00034578	-6.51E-05	0.000515133
2900052N01Rik	0.000101932	-2.34E-06	3.79E-05	-7.36E-05	-1.99E-05	-5.15E-05	-6.89E-05	-6.93E-05	-6.25E-05	-9.10E-06	6.94E-05	-1.42E-05	2.03E-05	-5.57E-06	-9.40E-05	-9.11E-05	5.50E-05	7.39E-05	1.25E-05	-9.90E-06
2900055J20Rik	0.001089858	0.000354275	0.0002937	-0.000193096	-0.000448609	-0.000629343	-0.000553476	-0.000765112	-0.000649935	-0.000113696	0.00011594	0.000376096	-0.000330148	-0.000170744	0.000848437	0.000284495	-0.000641202	-0.000937191	-0.000260485	0.001264665
2900076A07Rik	0.000190932	-2.12E-05	6.71E-05	0.000192749	9.18E-05	-5.00E-05	1.47E-05	8.18E-05	7.07E-05	-3.97E-05	0.000106085	-8.82E-06	-9.16E-05	-8.56E-05	-0.000628556	-0.000206035	-0.000388219	3.53E-06	-0.000123019	0.000100135
2900079G21Rik	2.49E-05	-6.89E-05	-8.96E-06	-1.53E-05	4.62E-05	-0.000170161	-0.00010298	2.30E-05	-2.62E-05	-2.17E-05	-1.87E-06	-2.99E-05	-0.000171711	-0.000174909	-0.000227558	0.000539576	0.000112175	-2.54E-05	-1.50E-05	0.000247948
2900089D17Rik	0.000120492	-6.80E-05	-2.95E-06	1.24E-05	-0.000118468	-5.32E-05	0.000129914	-0.000113611	-0.000176609	-0.000177579	0.000138068	-1.08E-05	-0.000134632	-7.86E-05	-0.000196323	0.000153461	7.63E-05	0.000185055	0.000141859	0.000169716
3000002C10Rik	-3.72E-05	-0.000117176	-7.09E-05	-7.97E-05	-3.69E-05	-3.03E-05	2.12E-05	-5.87E-05	-9.44E-06	-2.62E-05	-4.96E-05	-8.19E-05	-6.14E-06	3.27E-05	0.000121598	0.000116368	4.57E-05	5.82E-05	2.90E-05	0.000445641
3010001F23Rik	1.36E-05	7.36E-05	0.000100687	-0.000127758	4.07E-05	4.19E-07	0.000207643	1.01E-06	-5.10E-05	-3.55E-05	-0.000108072	5.14E-05	-8.19E-05	6.60E-07	0.000265068	-5.20E-05	-0.000227679	-0.000132057	-0.000142385	0.000193735
3010026O09Rik	0.000159962	0.000112224	-5.29E-05	-9.30E-05	-2.71E-05	-1.91E-05	0.00016412	-0.000152049	-0.000131284	3.88E-05	0.000204945	0.000235659	-9.16E-05	0.000146015	-0.00037672	-0.000240229	-0.000443486	-9.71E-06	0.000102578	0.000452735
3100002H09Rik	-0.000146964	0.000213113	-0.000127122	-0.000156337	0.000396236	-0.000152666	-8.78E-05	-0.000182615	-2.90E-05	0.000618376	-4.62E-05	-8.07E-05	-6.18E-05	-3.84E-05	-8.56E-05	-2.85E-05	-2.70E-05	-0.000108234	-1.02E-05	0.000460685
3110001I22Rik	-3.35E-05	2.56E-05	-2.54E-05	-8.18E-05	0.000110361	-1.42E-05	-8.78E-06	2.66E-05	0.000137034	-5.65E-05	3.42E-05	0.000142567	-7.39E-05	-2.44E-05	0.000350795	-2.34E-05	5.90E-05	-0.000137171	3.84E-05	-5.07E-05
3110002H16Rik	-0.000111538	-5.89E-06	-7.12E-05	3.58E-05	-8.94E-05	-7.37E-05	3.22E-05	-6.34E-05	-1.65E-05	7.15E-06	-5.63E-05	-0.000154636	0.000107545	8.96E-05	-5.46E-05	7.43E-05	-1.18E-05	2.68E-05	0.000120007	0.000298019
3110009E18Rik	0.000103832	-1.50E-05	6.53E-05	2.44E-05	8.87E-05	-4.06E-05	4.71E-06	2.26E-05	0.00015486	-6.04E-05	-6.62E-05	0.000116978	-8.22E-06	-1.82E-05	-8.46E-05	-9.94E-07	-0.000154314	-0.000173574	3.10E-05	-2.73E-05
3110035E14Rik	-0.000858371	-0.00095409	-0.001126681	0.000323913	-0.000129635	0.000409434	0.002337596	0.003114062	-0.001651142	0.000479884	-0.000824592	-0.000802346	-0.000704935	-0.000827793	0.000221672	-0.001281429	0.002510907	-0.000669869	0.000920407	-0.000768812
3110039M20Rik	-0.000221157	0.00019364	-7.82E-05	0.000428451	6.04E-05	-0.000238251	-0.000276516	1.72E-05	-0.000103949	-5.20E-05	6.23E-05	-6.72E-05	-5.20E-05	-9.14E-05	-0.000325031	-0.000242733	-0.000319029	-0.000119941	6.83E-05	0.000443671
3110040N11Rik	8.15E-05	-0.000126342	6.71E-05	0.000183753	0.000144075	-4.12E-05	1.21E-06	8.15E-05	-6.97E-07	0.000257839	-0.000155339	1.83E-05	-1.99E-05	-9.64E-05	-0.0002153	-2.11E-05	-0.000445748	-7.43E-05	8.23E-05	7.14E-05
3110043O21Rik	9.16E-05	0.000121678	-0.000119419	0.000192139	0.000191398	0.00022577	0.00013085	0.000177591	8.46E-05	8.35E-05	0.000280924	-0.000124213	0.000245469	0.000308251	-0.000102344	-0.000327804	-0.000548136	-0.000335353	1.52E-05	-0.000281201
3110045C21Rik	-1.55E-05	-5.49E-05	-5.70E-05	-9.43E-06	-5.81E-05	7.30E-05	1.38E-05	-6.92E-05	-0.000103766	3.80E-06	-6.62E-05	7.68E-05	-4.02E-05	-6.02E-05	0.00026795	5.00E-05	-0.000183252	-2.31E-05	6.26E-05	0.000299017
3110052M02Rik	-0.000122359	5.29E-05	-3.97E-05	-0.000131292	-2.48E-05	-9.34E-05	-0.000137981	-4.87E-05	8.94E-07	2.82E-06	-9.51E-05	2.41E-05	9.59E-05	-8.19E-05	0.000222027	-1.60E-05	0.000213991	0.000269413	5.73E-05	4.96E-05
3110053B16Rik	-8.30E-05	0.000184308	8.97E-05	-6.26E-05	-8.45E-05	-7.66E-06	-6.47E-05	0.000157941	7.86E-05	-0.00012698	2.46E-05	-1.87E-05	-3.42E-05	1.38E-06	-8.83E-05	-0.000229773	-0.000196941	-0.000153733	-0.000137579	0.000311769
3110056K07Rik	1.71E-05	-0.000115359	-9.77E-05	-2.11E-05	-0.000107505	-3.94E-05	6.72E-05	6.29E-06	5.36E-05	0.000167178	-9.50E-06	-9.40E-05	5.25E-06	9.39E-05	-9.10E-05	0.000184391	0.000163353	-0.000145892	-2.75E-05	0.00018994
3110062M04Rik	-1.32E-05	0.000118529	-4.44E-05	-4.82E-05	-6.30E-05	8.67E-06	-4.98E-05	1.55E-05	7.90E-05	7.48E-05	-7.31E-05	-3.88E-05	-5.70E-05	6.30E-05	-0.000206408	-5.37E-05	6.56E-05	-0.000260673	-4.23E-05	0.000184003
3110070M22Rik	1.69E-05	-6.34E-05	9.51E-06	0.000101528	7.79E-05	-1.46E-05	2.26E-05	7.56E-05	-0.00012278	1.90E-05	-8.99E-05	-1.49E-05	-6.23E-05	1.38E-05	-0.000123258	-2.29E-07	-0.000274164	-0.000175174	8.68E-05	0.000176808
3110079O15Rik	-0.000121745	2.65E-05	-0.00014241	-0.000139099	-0.000119904	0.000119639	0.0007485	-3.01E-05	-0.00012452	-7.08E-05	-3.53E-05	3.72E-05	-3.39E-05	-6.09E-05	7.11E-05	-8.27E-05	1.25E-05	-0.000136267	-8.59E-05	0.00039819
3110082I17Rik	0.000258205	3.03E-05	-0.000104786	0.000163715	-6.26E-05	-0.000203247	-0.000187902	1.96E-06	-0.000117441	0.000278453	-0.000136535	-0.000211816	-0.000106045	-0.000116424	-0.00048105	0.000153612	-0.000156401	-5.63E-05	0.000244744	0.000243723
3110083C13Rik	0.000138473	-0.000211205	0.000203647	4.30E-05	-4.18E-05	-2.40E-05	-3.13E-06	-0.000104617	-1.65E-05	-7.83E-05	9.55E-06	-7.80E-05	3.79E-08	8.32E-05	3.81E-05	3.34E-05	-0.000257461	-0.000318367	0.000261911	0.000303661
3110099E03Rik	5.39E-05	-5.80E-05	-3.88E-05	-0.000158344	-0.000156692	-0.000152392	4.31E-05	-0.000163375	-9.70E-05	0.000176005	0.000205072	-4.11E-06	-7.83E-05	-6.97E-05	-5.64E-05	-3.60E-05	0.000100287	0.000468852	-1.01E-05	0.000276663
3300002I08Rik	4.24E-05	1.11E-05	7.66E-05	2.96E-05	-9.32E-05	0.000125343	-6.61E-05	3.19E-05	-4.20E-05	5.83E-05	-7.73E-05	0.000187092	-4.95E-05	7.03E-06	-5.12E-05	-8.98E-05	-6.07E-05	-2.22E-05	-0.000118175	-9.48E-05
3632451O06Rik	-0.000118483	0.000330378	-4.73E-05	-0.000227831	0.000120859	-3.87E-05	0.000375242	0.000250375	0.00083325	-0.000288631	0.000107104	9.39E-05	3.41E-05	-3.61E-05	4.05E-05	-0.000292557	-0.000517548	0.000110065	-8.37E-06	-0.000284629
3632454L22Rik	5.49E-06	-0.000123318	-0.000125407	-0.000131626	-0.000144038	-7.19E-06	8.44E-05	-4.13E-05	1.69E-05	-0.00017199	-2.31E-05	-0.000124927	-7.03E-05	0.000152265	-1.56E-05	3.26E-05	-0.000199442	0.000288013	-0.000238033	0.000496295
3830406C13Rik	-6.44E-05	-0.000206704	0.000192821	0.000158323	0.000264929	0.00053926	-3.16E-05	0.000109977	0.000529003	0.000155709	0.000140174	0.000156324	2.87E-05	-1.83E-05	-0.000288141	-0.000379325	-0.000547128	0.000200219	-3.80E-05	-0.000461323
3830408C21Rik	-1.15E-05	-2.35E-05	3.13E-05	0.000113587	-3.89E-05	-3.82E-05	-7.66E-05	1.81E-05	4.72E-05	3.24E-05	-6.37E-05	-5.86E-05	-8.48E-07	-2.23E-05	-0.000256599	0.00017919	-0.000241739	0.000100935	-0.000225685	0.000133122
4430402I18Rik	1.31E-06	-0.000108381	-0.000137604	0.000172304	-1.55E-06	-8.37E-06	-0.000183976	-1.80E-06	3.33E-05	-1.83E-05	-1.07E-05	0.000230255	3.33E-05	1.71E-05	0.000201542	-0.000140856	4.23E-05	8.10E-05	-8.65E-05	2.69E-05
4632404H12Rik	0.000254995	0.000104711	6.43E-05	0.000166271	6.79E-05	8.71E-05	3.92E-05	7.86E-05	-9.71E-05	0.000342856	-8.54E-05	0.000108095	0.000234627	-7.60E-05	-0.000486127	-0.000299918	-0.000333659	-0.00028752	9.63E-05	-0.000282772
4632411P08Rik	-3.59E-05	2.21E-05	0.000145301	-4.75E-05	1.76E-05	-1.46E-05	-3.84E-05	1.63E-05	0.000197823	-6.57E-05	-8.09E-05	5.64E-05	1.48E-05	-6.62E-05	-0.000117963	4.77E-05	-0.000143308	1.22E-05	-4.33E-05	1.21E-05
4632427E13Rik	-3.84E-05	2.80E-05	-0.000188888	-0.000262578	0.000223936	-0.000344306	-0.000236611	-0.000238379	-2.96E-05	-0.000110311	-1.08E-05	-2.98E-05	-4.43E-05	-5.86E-05	-0.000898713	0.000201987	3.98E-05	0.00033477	-0.0001725	0.001231141
4632428C04Rik	-0.000121597	-2.00E-05	-0.000117048	-0.000124313	-0.000152691	-6.33E-05	-3.94E-05	-8.27E-05	7.08E-05	8.33E-05	-5.05E-05	-0.000124375	0.000131302	-5.02E-05	6.84E-05	7.28E-05	-8.49E-05	0.000528413	-6.09E-05	0.000220234
4732414G09Rik	7.26E-05	-6.75E-05	-9.68E-05	-8.82E-05	0.000133695	-0.000126135	-6.09E-05	-7.93E-05	-0.000173176	-0.00010685	2.83E-05	3.51E-05	-6.77E-05	-6.58E-05	-0.000159212	-2.98E-05	5.87E-05	0.000183572	-6.71E-06	0.000340991
4732419C18Rik	-5.51E-05	-1.53E-05	-4.85E-05	-0.000102568	-7.27E-05	-0.000200153	-0.000132361	-0.000123605	0.000131375	-2.19E-05	-0.000106994	-8.67E-05	0.000108248	-4.54E-05	-4.40E-05	3.87E-05	2.24E-05	6.56E-05	-6.66E-05	0.000652153
4732463B04Rik	5.34E-05	7.63E-05	-7.93E-05	-3.41E-05	-4.44E-05	-0.000100611	-0.000118641	-4.07E-05	-6.17E-05	0.000167887	-2.57E-05	-9.19E-05	-1.60E-05	-2.59E-05	-0.000234812	-0.000128087	0.000149535	0.00016564	6.80E-05	8.77E-05
4732465J04Rik	-8.05E-05	8.58E-05	4.93E-06	7.45E-05	-8.79E-05	-7.89E-05	-2.93E-05	6.19E-05	5.64E-05	-0.000104978	-1.31E-05	0.000132074	-7.02E-06	0.000120581	-0.000233482	7.43E-05	-0.000197979	0.000202084	-0.00012187	2.83E-06
4732491K20Rik	-5.17E-05	1.89E-06	0.000128604	1.11E-06	-7.60E-05	-1.60E-05	1.30E-05	8.29E-05	2.90E-05	-3.46E-05	-2.29E-05	0.000209149	0.000207838	-4.89E-05	2.37E-05	-6.69E-05	-0.000455117	-5.02E-05	0.000133412	3.85E-05
4833412C05Rik	0.00021848	2.25E-05	5.61E-05	0.000279716	-3.84E-05	5.11E-05	0.000242292	5.62E-05	0.000130661	-0.000138682	-7.78E-05	-5.87E-05	-6.33E-05	-6.93E-05	-0.000202753	-0.000211905	-0.000343847	-3.24E-05	-8.83E-05	-0.000294583
4833418N02Rik	-2.93E-05	0.000119352	-0.000100162	-6.60E-05	-7.65E-05	3.19E-06	1.49E-05	0.000220268	2.46E-05	0.000212107	0.000211842	-8.35E-05	0.000214133	0.000110984	-0.000238377	0.000312583	-1.37E-05	-0.000104436	-0.000212468	-5.59E-05
4833420G17Rik	2.08E-06	2.10E-05	2.83E-05	-5.38E-05	2.26E-05	-7.95E-05	5.67E-05	5.59E-05	-0.000141582	0.000115472	-0.000116991	-0.000119974	-0.000124026	-7.15E-05	-0.000149339	-0.000536847	-0.000432464	-0.000598013	-3.12E-05	0.001256206
4833422C13Rik	-0.000151505	2.69E-05	-0.000109793	0.000113645	-5.36E-05	-0.000237763	0.000542018	-0.000272173	-0.000239204	0.000149995	6.15E-06	-7.16E-05	-0.000110675	3.65E-05	-0.000111834	-9.34E-05	2.96E-05	0.000598115	0.000141746	0.000188906
4833422M21Rik	-2.24E-05	-2.31E-05	-5.08E-05	-1.55E-05	-2.42E-05	-6.06E-05	6.52E-05	-2.80E-05	-4.92E-05	-7.35E-05	-0.000167325	0.000829585	7.34E-05	-4.69E-05	-0.00016514	-6.21E-05	-4.01E-05	-5.07E-05	0.000124074	0.000142075
4833439L19Rik	0.000103844	4.69E-05	9.23E-05	0.000139823	2.44E-05	0.000124979	-0.000134799	0.000338749	0.000336539	0.000158418	5.04E-06	-0.000122208	-3.99E-05	-0.000116956	-0.00036929	-0.000288429	-0.000153553	-0.000293877	2.08E-05	-0.000273343
4921504A21Rik	7.19E-05	3.82E-05	-1.53E-05	-6.85E-05	0.0003388	-9.42E-05	-0.000117717	-8.23E-06	-8.96E-05	2.89E-06	0.000231771	0.000139304	0.000120281	3.94E-05	-0.000173968	5.67E-05	-0.000104715	-6.58E-05	-6.23E-05	0.000120671
4921507P07Rik	-2.47E-05	5.17E-05	0.000125245	-5.26E-05	2.79E-05	-1.83E-05	0.00027883	8.51E-05	0.000130167	0.000128252	2.78E-05	-3.84E-05	-4.15E-05	-3.89E-05	-5.63E-05	4.79E-05	-0.000237354	-6.03E-05	-4.54E-05	-0.000108569
4921514A10Rik	-1.16E-05	-3.14E-06	-0.000100192	-0.000106466	-8.18E-05	-0.000192596	-5.09E-05	-0.000150628	-4.85E-05	2.09E-05	0.000290045	4.46E-05	-6.24E-05	-5.78E-05	-0.00014076	-6.21E-05	4.47E-05	0.000123479	-0.000141771	0.000722756
4921517D22Rik	0.000119562	-5.52E-05	-1.42E-05	-4.04E-05	-8.37E-05	-3.34E-05	-2.63E-05	1.05E-05	-7.83E-05	-9.39E-05	-4.27E-05	-5.13E-05	-3.64E-05	-4.19E-05	-4.79E-05	-8.35E-05	0.000165046	-8.15E-05	1.26E-05	0.000192451
4921518K17Rik	2.09E-05	-2.44E-06	-5.41E-05	0.000140874	5.93E-06	-2.55E-05	7.51E-05	2.79E-05	8.85E-05	-3.28E-05	8.76E-05	-7.71E-05	0.000111094	-3.36E-06	-0.000239617	-5.80E-05	-6.73E-05	-8.61E-05	-0.000140226	0.000164459
4921523L03Rik	-0.000128552	7.74E-05	-9.45E-05	-0.000144538	-0.000222223	-0.000113747	-0.000142506	-5.70E-05	0.000190239	-2.86E-06	4.30E-05	-0.000110225	-5.13E-05	-1.20E-05	-6.79E-05	0.000177053	1.50E-05	0.000348648	-0.000320581	0.00054451
4921524J17Rik	0.000109736	-0.000105445	0.000366081	0.000275567	-5.30E-05	5.28E-05	0.000147189	0.000115793	0.0002104	0.000104993	0.000295751	9.93E-05	-0.000119022	2.05E-05	-0.000900692	-0.000116164	-0.000204605	0.000385361	1.19E-06	-0.000815947
4921531C22Rik	-1.58E-05	-0.000208641	-2.67E-05	1.44E-05	6.61E-07	-7.12E-05	-0.000165362	9.21E-05	-2.18E-05	-7.81E-05	-9.43E-05	8.45E-05	-3.22E-05	-2.91E-05	-0.000191287	0.000343245	-0.000336704	8.48E-05	0.000184128	0.000270631
4921536K21Rik	3.78E-05	-0.000106201	6.40E-05	-9.79E-05	-8.73E-05	-0.000121765	-0.000208554	-2.80E-05	5.02E-05	0.000171019	4.46E-05	-7.19E-06	-5.06E-06	1.99E-05	-7.41E-05	-9.39E-05	1.66E-05	7.72E-05	-0.000174189	0.000384083
4921539H07Rik	-0.000203185	0.00030243	0.000222298	-0.000126525	-0.000245971	-0.000111482	-0.000141141	-0.000102054	-0.000149468	0.001631056	-0.000119895	-8.76E-05	-0.000100397	-0.000107888	-7.97E-05	-0.000172086	-0.000166426	8.14E-05	-2.67E-05	8.40E-05
4930402H24Rik	-7.10E-05	-0.000176939	-0.000282784	-0.000394983	0.000155705	-0.000291289	-6.04E-05	-0.000130891	-0.000160009	-9.98E-05	2.37E-05	-3.28E-05	-3.90E-05	5.80E-05	-5.30E-05	-0.000531752	-0.000733834	0.000464558	-9.30E-05	0.001701551
4930403O15Rik	-6.37E-05	-0.000112232	-0.000121855	-0.000105996	-0.00010183	-0.000244974	-2.82E-05	-9.45E-05	0.000102648	-9.81E-05	-0.000148049	-8.96E-05	6.10E-05	-5.40E-05	0.00011424	7.96E-06	9.50E-05	0.000418574	-0.000160089	0.000606592
4930404I05Rik	-0.00014679	6.87E-05	-1.94E-05	-0.000202451	-0.000120859	-0.000128425	-4.88E-05	-0.000133214	4.57E-05	2.20E-05	0.000112257	-3.68E-05	4.48E-08	5.35E-06	0.000205865	-4.50E-05	-5.24E-05	0.000410837	-0.000180488	0.000280277
4930412C18Rik	-3.45E-05	0.000347386	-2.38E-05	1.97E-05	-0.000100229	-2.69E-05	-6.67E-05	-6.30E-05	6.35E-05	-8.07E-05	6.70E-06	0.000123289	-2.34E-06	-6.57E-05	2.25E-05	-0.000215724	-0.000106192	-0.000149342	4.52E-05	1.53E-05
4930417H01Rik	-8.49E-05	0.000316816	0.000218896	-0.000185749	-1.03E-06	-1.75E-05	-0.000116562	-8.46E-05	-0.000179791	-0.000137845	-0.000112114	-9.90E-05	-9.49E-05	1.90E-05	0.000445906	6.97E-05	-0.00019774	-2.97E-06	-8.36E-05	7.69E-05
4930430F08Rik	4.41E-05	0.000136509	-6.17E-06	9.25E-05	6.30E-05	-6.15E-06	-2.24E-06	0.000190013	0.000288005	0.000129611	0.000129767	0.000195791	0.000141414	4.04E-05	-0.000235456	-0.000343276	-0.000472694	0.000160484	8.79E-05	-0.000430809
4930431P03Rik	-0.000149629	9.03E-05	-5.51E-05	-9.33E-05	-0.000158487	-0.000102266	-2.63E-05	-6.61E-05	2.30E-05	-9.02E-05	-6.96E-05	7.27E-06	2.39E-05	-9.77E-05	-8.95E-05	-1.31E-05	0.000100348	0.000350892	-0.000116912	0.000278367
4930432K21Rik	6.38E-05	-7.53E-05	7.25E-05	1.28E-05	-3.86E-05	2.61E-05	-0.00015011	-6.17E-05	-5.14E-05	-0.000143577	-6.63E-05	-8.81E-05	-4.42E-05	-5.67E-05	2.66E-05	1.43E-05	-0.000215894	-0.000186715	0.000162513	0.000268296
4930444E06Rik	9.48E-05	-0.000107596	3.65E-05	-0.000125501	1.11E-05	-0.000145163	-0.000234597	4.82E-05	-4.04E-05	1.18E-05	5.40E-05	-5.12E-05	1.17E-06	-4.32E-05	-9.79E-05	6.98E-05	-7.66E-05	0.000238698	-1.18E-05	0.000114599
4930444P10Rik	0.000151418	-4.90E-05	-8.33E-05	0.000193129	4.07E-05	-5.10E-05	-4.68E-05	4.20E-05	9.55E-05	-7.62E-05	-6.72E-05	-9.41E-05	-5.67E-05	5.83E-05	1.32E-06	-0.00023481	-0.000142203	-0.000146314	-7.03E-05	5.84E-05
4930447C04Rik	-0.000282084	-0.000194341	-0.000127058	-0.000252315	0.000131557	0.000136836	0.000243279	-6.14E-05	0.000319563	-0.000252581	-4.14E-05	-0.000109617	5.74E-06	4.27E-05	3.06E-05	0.000100228	5.90E-05	0.000176712	0.000525338	0.000377299
4930448E22Rik	3.57E-05	-0.000109329	-2.69E-05	0.000153309	-5.73E-05	-3.26E-05	-3.64E-05	1.89E-05	1.84E-05	-4.39E-05	0.000112675	-0.000158807	3.50E-05	2.51E-05	-9.94E-05	-0.000162097	-6.84E-05	0.000312928	-0.000144736	6.60E-05
4930451G09Rik	7.31E-05	-6.20E-05	-2.61E-05	-2.70E-05	-2.29E-05	8.58E-05	0.000121418	0.000116785	4.78E-05	-9.39E-05	-0.000103847	0.000188093	0.000217825	0.000419689	-0.000125791	-2.92E-05	-0.000246262	-5.09E-05	-3.46E-05	-8.34E-06
4930452B06Rik	0.000206351	-0.00021216	0.000157495	-6.39E-05	2.15E-05	0.00019368	-1.44E-05	-0.000146055	-3.80E-05	-0.000122373	-0.000240214	-0.000238448	0.000202171	0.001684027	-0.000104249	-0.000224165	-0.000306757	2.64E-05	-7.06E-05	-0.000239032
4930453N24Rik	8.94E-05	-1.17E-05	7.09E-05	1.84E-05	5.36E-05	6.62E-05	0.000239731	-4.51E-05	1.09E-05	-0.000111311	-2.49E-05	7.66E-05	0.000185595	2.90E-05	-0.000431452	-2.07E-05	0.000134607	-0.000106237	9.10E-05	-0.000137898
4930458D05Rik	4.92E-05	-4.73E-05	-4.30E-05	-0.000133814	0.00013338	-9.56E-05	-0.000135649	-0.000175995	8.90E-05	-0.000105163	-7.38E-05	0.000203724	-4.24E-05	0.000168232	-2.16E-05	0.000129392	1.53E-06	6.38E-05	0.00020735	0.000268123
4930470G03Rik	-6.62E-05	2.83E-05	1.95E-06	-3.21E-05	0.000117579	2.84E-07	6.22E-05	9.01E-06	2.28E-05	-8.64E-05	2.98E-05	-5.25E-05	3.49E-05	7.80E-05	2.48E-05	-1.53E-05	8.12E-05	-8.50E-05	-2.46E-05	7.99E-06
4930471D02Rik	-0.000124859	1.83E-05	-8.08E-07	-0.000126217	-9.46E-05	-0.000129488	4.53E-05	-8.10E-05	0.000147176	9.02E-05	-8.64E-05	-6.95E-05	-0.000105804	2.31E-05	8.92E-05	6.12E-05	-4.76E-06	0.000336827	-8.05E-05	0.00020825
4930474N05Rik	3.30E-05	-2.02E-05	-4.07E-06	3.20E-05	0.000301984	-6.17E-05	-2.90E-05	1.84E-05	2.21E-05	-0.000102906	8.60E-08	7.09E-06	0.000189546	-1.67E-05	-0.000123359	-7.56E-05	-0.000297961	-0.000136524	-9.09E-05	0.000256615
4930480K23Rik	-6.16E-05	0.000106581	-2.96E-05	-2.53E-05	2.09E-05	7.50E-05	-8.66E-05	-9.92E-05	0.000131619	-6.79E-05	-7.50E-05	6.49E-05	-6.63E-05	-1.25E-05	-8.14E-05	1.79E-05	-0.000100272	7.44E-05	0.000106714	-2.32E-05
4930481A15Rik	1.58E-05	-6.75E-05	-5.33E-05	-4.73E-05	-1.24E-05	-2.30E-05	-7.14E-05	1.44E-06	-9.70E-05	7.19E-05	0.000150061	4.37E-05	0.000293421	-6.41E-05	2.23E-05	-0.000109392	-5.15E-05	5.60E-05	4.56E-05	5.48E-05
4930481B07Rik	1.43E-05	-1.98E-05	3.26E-05	-7.34E-05	-1.10E-05	2.29E-05	-8.86E-05	-2.60E-05	0.000186919	0.000230027	0.000183312	6.20E-05	2.00E-05	8.77E-05	-1.24E-05	3.89E-05	-6.98E-05	-7.54E-05	0.000156227	-0.00014072
4930502E18Rik	0.000107009	-2.98E-05	-8.20E-05	2.94E-06	-1.82E-05	-4.60E-06	-8.45E-05	0.000158379	2.65E-05	1.39E-05	0.000393904	-6.42E-05	1.40E-05	-7.68E-05	-0.000244427	1.30E-05	-0.000322172	0.000203013	-6.93E-05	0.000111773
4930503L19Rik	-0.000108523	0.000172866	-8.81E-05	-5.75E-05	-5.48E-05	-4.03E-05	-9.11E-05	-1.14E-05	-3.30E-05	-1.40E-05	-2.87E-05	-3.75E-05	8.25E-05	-2.95E-05	-0.000157491	-5.08E-05	8.10E-05	-9.09E-05	-5.15E-05	0.000418698
4930506C21Rik	1.12E-05	4.58E-05	-8.61E-05	-4.39E-05	-1.62E-05	-2.87E-05	-6.83E-05	0.000186885	-9.50E-05	-4.51E-05	-3.19E-05	0.000124624	-3.82E-06	-2.47E-05	-0.000130744	-0.000137195	8.17E-08	-8.99E-06	-3.93E-05	8.81E-05
4930507D05Rik	4.23E-05	-7.02E-05	0.000118818	3.43E-05	3.71E-05	6.22E-05	0.000108087	0.000105994	0.000222294	0.000419758	-0.000106995	-2.72E-05	1.09E-05	-3.85E-05	-0.000136202	0.000359292	-0.00033682	-0.000229647	7.90E-05	-0.000169422
4930509E16Rik	-7.12E-05	-3.28E-05	2.02E-05	3.67E-06	5.51E-05	-8.08E-05	3.61E-05	-4.49E-05	4.70E-06	5.35E-05	-6.09E-05	-8.90E-08	-1.54E-05	-7.13E-05	3.02E-05	-7.32E-05	-0.000135983	9.78E-05	-5.45E-05	0.000135706
4930509G22Rik	-7.57E-05	-9.54E-06	-0.00010269	-0.000279105	-2.81E-05	-0.000151484	9.51E-05	3.23E-05	0.000607808	-1.07E-05	7.49E-05	4.20E-05	0.000108634	5.75E-05	-7.65E-06	-8.67E-05	-0.000218076	0.000171528	-0.000132536	0.000254577
4930509J09Rik	-1.01E-05	-0.000164972	3.31E-05	-8.23E-05	-0.000122279	0.000107563	-6.87E-05	-8.40E-05	-4.68E-05	-7.06E-05	0.000122375	-4.61E-05	-4.12E-05	7.89E-07	6.93E-05	0.000104164	-7.96E-05	0.000128963	-2.28E-05	0.00020762
4930511M06Rik	-0.000254056	3.00E-05	-0.000204982	-0.000265145	-0.000238934	-0.000227222	-1.89E-05	-0.000101943	9.18E-05	0.00014052	3.70E-05	0.000119854	0.000106578	0.000188148	-0.000181866	0.000113276	0.000269508	0.000631997	-0.000517673	0.000550943
4930512M02Rik	-5.24E-06	-4.10E-05	-1.06E-05	1.30E-06	-7.30E-05	-1.08E-05	-5.78E-05	6.15E-05	0.00013162	-3.17E-05	8.54E-05	-4.03E-05	-3.69E-05	-4.90E-05	0.000123863	0.000146354	-6.41E-05	2.35E-05	6.03E-06	-2.40E-05
4930518I15Rik	-5.33E-05	6.89E-05	-8.23E-05	-2.65E-05	-3.35E-05	-6.53E-05	-0.000101085	-9.13E-05	0.000211505	-3.35E-05	-2.16E-05	0.000171029	-0.000130045	-7.86E-05	-0.000170076	-0.000136042	9.56E-05	3.26E-05	-0.000159854	0.000400942
4930519F09Rik	-5.38E-05	5.41E-05	7.17E-06	1.13E-05	-7.79E-06	3.26E-05	-0.000229203	-5.02E-05	-0.00015924	-9.97E-05	-6.22E-05	6.04E-07	-2.41E-05	-3.92E-05	-0.000263057	-0.000146764	-0.000213038	0.000278999	-5.49E-06	0.000329695
4930519F16Rik	-5.73E-05	0.000135229	-8.00E-05	3.51E-05	2.22E-05	0.000175581	5.54E-05	-1.84E-05	-1.04E-05	-6.73E-05	0.000348237	7.43E-05	-6.27E-05	-5.61E-06	2.62E-05	-0.000111022	-0.000115042	-9.17E-05	-2.83E-05	1.97E-05
4930519G04Rik	-0.000123629	0.000129521	-0.000153363	-9.86E-05	-1.03E-05	-0.000102531	1.53E-05	-0.000142871	2.98E-06	-7.48E-05	0.000229662	0.00014019	-0.000104496	3.12E-05	0.000350031	-0.000107674	-3.20E-05	0.00013233	-0.000157538	0.000416232
4930519H02Rik	3.68E-05	-7.37E-05	4.80E-05	3.75E-05	-7.83E-05	-2.70E-05	-1.34E-05	2.79E-05	2.03E-05	-7.50E-05	-3.62E-05	0.000172243	-3.07E-05	-7.88E-05	-0.000131053	-1.97E-05	-1.22E-05	-7.14E-06	0.00011969	6.74E-05
4930519L02Rik	9.10E-05	-4.84E-05	-6.70E-05	-3.65E-05	-0.000102951	-3.45E-06	2.63E-05	-2.99E-05	0.000211241	4.55E-05	-5.71E-05	-2.36E-05	0.000131802	-4.10E-05	-0.000133917	-0.000160544	-7.82E-05	0.000108229	-8.89E-05	0.000167036
4930520O04Rik	-0.000147369	-6.47E-05	-3.32E-05	-0.000150844	-0.000195943	-7.81E-05	-0.00015273	-0.000185623	-5.41E-06	5.97E-05	-2.46E-06	3.14E-05	-2.46E-05	-8.07E-05	-0.000248622	0.0001017	1.17E-07	0.000550795	-0.000245447	0.000631464
4930522L14Rik	3.77E-05	3.11E-05	6.22E-05	-1.77E-05	-3.05E-05	-2.22E-05	-6.76E-05	8.35E-05	0.000206017	-9.28E-05	-4.03E-05	-4.16E-05	0.000134358	-2.13E-05	-0.000241619	-0.000106283	1.06E-05	-3.85E-06	-6.52E-05	-4.51E-05
4930524J08Rik	6.62E-05	-0.000125752	0.000139469	8.38E-06	-6.28E-05	5.32E-05	0.000141133	-0.000101848	-0.000136255	-4.40E-05	-8.23E-05	7.24E-05	5.20E-06	2.93E-05	0.000121424	8.60E-05	-8.93E-05	-9.08E-05	-2.42E-05	6.85E-05
4930525G20Rik	2.37E-05	1.57E-05	-9.42E-05	-4.24E-05	-9.98E-05	-3.85E-05	-7.20E-05	-8.42E-05	-4.84E-05	-8.28E-05	0.00037911	-0.00012683	1.92E-05	-5.96E-05	-8.93E-05	-4.53E-05	-9.51E-05	0.000152761	0.000157817	0.000184542
4930526L06Rik	-0.000221277	-0.000171546	-0.000179076	-0.000153922	-0.000218477	-0.000277854	-1.01E-05	0.0003138	0.00032844	-0.000130408	-8.50E-05	-0.000180722	0.00010256	0.000118963	-0.000104416	-0.000185691	-0.000143868	5.53E-05	0.000406608	0.000487315
4930528D03Rik	-8.13E-05	-6.89E-05	-0.000257026	-0.000177694	-4.61E-05	-0.000197519	-8.04E-05	0.000112158	-9.21E-05	-8.28E-05	-7.59E-05	-1.50E-05	-0.000101358	-2.81E-05	-0.000245727	-3.67E-05	0.000401785	0.000550852	-0.000205882	0.000445411
4930533D04Rik	-8.61E-05	1.53E-05	-3.70E-05	-3.35E-05	-0.000148311	4.27E-05	-4.21E-05	-1.19E-05	7.50E-05	-5.76E-05	2.82E-05	-7.27E-05	-7.33E-05	-2.02E-05	2.46E-05	2.10E-05	8.40E-05	2.32E-05	-7.03E-05	0.000243317
4930538K18Rik	3.49E-05	2.80E-05	-0.000136925	-1.37E-05	9.27E-05	2.43E-05	9.83E-06	-8.81E-05	-7.95E-06	1.59E-05	-8.73E-05	0.000423931	-1.97E-05	-7.29E-06	3.93E-05	-0.00019989	-0.000213512	-6.29E-06	2.55E-05	0.000295411
4930539E08Rik	0.000392999	-0.000217346	0.000482913	0.000133512	-7.87E-05	-4.82E-05	0.000126109	9.37E-05	0.000148094	-0.000181578	-0.000132595	-8.74E-05	-0.000145841	4.59E-05	-6.49E-05	-0.000540729	-0.000685041	-5.45E-05	4.56E-07	-3.66E-05
4930539J05Rik	0.000140143	-7.21E-05	-3.10E-06	5.18E-05	-3.91E-06	2.46E-05	7.28E-06	1.77E-05	3.44E-05	-4.06E-05	-7.95E-05	-2.91E-05	6.72E-05	1.82E-05	8.82E-05	9.36E-05	-5.48E-05	-6.25E-05	-0.000191117	-0.000168037
4930547M16Rik	1.63E-05	4.42E-05	2.62E-05	5.99E-05	1.98E-05	-3.27E-06	-5.10E-05	0.000114541	-3.75E-05	-2.61E-05	-5.57E-05	-5.76E-05	-5.59E-05	0.000109431	-6.23E-05	-0.000115995	-1.50E-05	2.69E-05	-0.000148393	-6.71E-05
4930548H24Rik	-0.000123631	1.97E-06	-4.71E-05	-0.000112521	-3.11E-05	-0.000206949	-0.000103368	-0.000102673	4.74E-05	-0.000120386	-5.17E-06	2.37E-05	-1.23E-05	-6.91E-05	3.28E-05	2.39E-05	0.000127756	0.000204279	-8.56E-05	0.000495476
4930553P18Rik	-2.34E-05	3.78E-05	8.95E-05	4.45E-05	2.00E-05	5.25E-05	8.12E-05	-4.58E-06	-8.10E-05	-7.09E-05	-9.99E-05	0.000148153	0.000195738	-3.40E-05	4.19E-05	-0.000107817	-0.000276399	-3.88E-06	3.62E-05	-9.75E-05
4930555F03Rik	-0.000236677	0.000105315	-0.000204352	1.62E-05	5.97E-05	-4.54E-05	1.03E-05	-3.90E-05	-7.95E-05	-5.00E-05	-6.53E-05	9.10E-05	-6.49E-05	-6.83E-05	-5.56E-06	-5.78E-05	-0.000167499	0.000515841	-0.000241146	0.000398295
4930555M17Rik	-3.57E-05	-8.56E-05	2.83E-05	-0.000114113	-0.000100617	-3.50E-05	0.000144313	-6.95E-05	3.18E-05	3.53E-05	-3.06E-05	-4.69E-05	-3.74E-05	-2.04E-05	-8.56E-05	0.000567571	-4.78E-06	-1.94E-06	0.00020364	4.17E-05
4930556M19Rik	9.08E-05	3.72E-05	-2.63E-05	-1.53E-05	0.000197152	-1.83E-05	0.000118239	-5.01E-05	3.33E-05	-2.09E-05	3.30E-05	-8.45E-05	0.000106017	-5.74E-05	-0.000170625	-0.000179479	-0.000186977	-8.28E-05	7.47E-05	8.92E-05
4930562C15Rik	-7.76E-05	-9.38E-05	-2.05E-05	-0.00014469	-0.000122246	-8.99E-05	-8.26E-05	-0.000136489	7.76E-05	-5.00E-05	-4.10E-05	-7.33E-05	3.01E-05	-4.59E-05	-8.92E-05	9.23E-05	-0.000125382	0.000388806	-4.88E-05	0.000431593
4930563E22Rik	-8.53E-06	7.65E-05	7.33E-05	-4.07E-05	6.49E-05	-9.99E-07	-6.84E-05	-3.27E-05	-5.47E-06	-7.13E-05	0.000300396	1.15E-06	0.00030279	5.00E-05	-0.000174663	-0.000152558	-0.000232356	-4.46E-05	-7.79E-05	0.00012467
4930570G19Rik	0.000330752	0.000131543	0.000143937	-9.48E-05	-0.000167699	-0.000264065	-0.000143975	-0.000101124	9.67E-06	-0.000141309	3.61E-05	-0.000131542	-5.69E-05	-5.28E-05	-0.000342852	0.000380283	-0.00025213	0.000282582	-0.000235911	-0.000153586
4930578M01Rik	-7.94E-05	-2.31E-06	-5.10E-05	-0.000160349	-1.04E-05	-7.31E-05	3.38E-05	-9.72E-06	-4.43E-05	6.12E-05	3.24E-05	7.66E-05	-9.17E-05	4.59E-05	-7.29E-05	-2.48E-05	-4.16E-05	0.000177875	2.81E-06	0.000248367
4930579G24Rik	-1.72E-06	0.000161962	-9.18E-05	-1.35E-05	-3.67E-06	-4.36E-05	-0.00011682	5.60E-05	5.77E-05	-0.000101782	-2.10E-05	-0.000112585	0.000322207	-2.37E-06	-0.000202496	0.000203923	-0.000168235	5.84E-05	-0.000173457	2.52E-05
4930579H20Rik	-1.91E-05	2.77E-05	-9.39E-05	-0.000121921	-0.000119108	-1.97E-05	-8.57E-05	-9.71E-07	1.56E-05	-0.000106332	0.000111666	-4.26E-05	-6.58E-05	3.02E-05	4.47E-05	-0.000115568	-0.000154895	0.000267743	8.46E-05	0.00021537
4930579K19Rik	3.58E-05	0.000123496	-7.28E-05	-2.19E-06	-4.21E-05	-9.35E-05	-8.43E-05	1.43E-05	8.10E-05	-6.34E-05	-5.51E-05	-4.98E-05	4.18E-05	1.12E-05	-0.000258546	1.49E-05	-8.17E-05	-3.90E-05	0.000154371	6.67E-05
4930581F22Rik	0.000139866	-0.000186488	6.28E-05	7.61E-05	-0.000114615	-5.35E-05	-6.12E-05	-7.20E-06	0.000230963	-9.91E-05	0.000214877	5.98E-05	0.000513297	1.52E-05	0.000262111	-9.96E-05	-0.00026971	-7.71E-05	-0.000157697	7.49E-05
4930594M22Rik	0.000106555	-5.46E-05	-5.88E-05	-2.85E-05	-8.87E-05	5.97E-05	-5.97E-05	-4.85E-05	-4.63E-05	-7.60E-05	-4.75E-05	8.24E-05	8.01E-05	0.000162059	0.000308485	-1.99E-05	-0.00031245	7.48E-05	0.000214597	6.36E-06
4930597O21Rik	-5.66E-05	-0.000187333	-9.12E-05	-0.000109102	2.19E-05	-5.97E-05	0.000758911	0.000395163	-1.30E-05	-3.08E-05	-7.58E-05	-7.41E-05	-6.18E-05	-2.49E-05	-0.000125911	-0.000192206	0.000498766	-0.000181321	-1.80E-05	-0.000121848
4930598A11Rik	4.36E-05	2.98E-05	-6.37E-06	-1.57E-05	-4.47E-05	-5.09E-05	-1.04E-05	-4.85E-05	-8.51E-06	9.87E-05	-5.20E-05	0.000185276	-5.41E-05	-5.46E-05	-6.76E-05	-0.000112347	-7.76E-05	-1.98E-05	-0.000137337	0.000254755
4931406B18Rik	-1.38E-05	3.30E-05	4.03E-06	1.33E-05	-0.000101126	-3.45E-05	-2.39E-05	-1.01E-05	0.000172086	2.79E-05	-9.59E-05	7.59E-05	-9.59E-05	-4.49E-05	6.17E-05	-0.000292483	-0.000313308	4.60E-05	1.64E-05	0.000276509
4931406C07Rik	0.000158321	1.53E-05	-3.39E-05	0.000124343	-1.25E-05	-1.85E-05	0.000120093	0.00017033	1.18E-05	0.000169631	-5.55E-05	8.75E-05	3.16E-05	-7.12E-05	-0.000175342	-0.000126662	-0.000541997	-0.000132132	-3.72E-05	5.56E-05
4931406P16Rik	-7.34E-05	5.56E-05	-4.82E-05	-0.000211204	-0.000166612	-0.00023909	-9.79E-05	-0.000174515	-6.91E-05	-0.0001178	-1.64E-06	-0.000157306	-7.43E-05	-6.65E-05	0.000735244	-0.000164235	0.000368868	0.000291812	-0.000164597	0.000340627
4931414P19Rik	0.000155646	9.08E-05	-2.37E-05	0.000125125	0.000112226	0.000232456	0.000221901	2.47E-05	-0.000111927	0.000285107	-0.000116409	-6.59E-05	2.40E-05	2.76E-05	-0.000350883	-0.000225933	-0.000329112	-0.000108217	0.00010439	-0.000331763
4931415C17Rik	0.000100342	3.96E-05	-7.07E-05	-0.000108117	-4.36E-06	-5.12E-05	-1.10E-05	-3.57E-05	-2.10E-05	-5.28E-06	-6.02E-05	-4.93E-05	-2.17E-05	-8.30E-05	-0.000122018	-0.000139336	7.62E-07	0.000186703	0.000290204	-1.54E-05
4931423N10Rik	-2.64E-05	-6.19E-06	-1.05E-05	2.44E-06	7.45E-05	-4.75E-05	-0.000116822	-2.12E-05	4.10E-05	6.74E-06	3.22E-06	0.000112181	1.79E-05	-8.62E-05	-6.25E-05	-1.07E-06	-0.000113451	-9.81E-05	0.00013504	0.000155381
4931428F04Rik	-7.50E-05	-0.000277732	-7.41E-05	2.07E-05	-1.25E-05	-6.79E-05	-4.09E-05	-0.0001309	-0.000193688	-0.000198852	0.000242594	0.000258595	-7.20E-06	-5.93E-05	-8.96E-05	6.04E-06	-0.000157235	0.000334754	0.000244526	0.000406643
4931428L18Rik	-4.46E-05	-4.83E-06	5.30E-05	-8.30E-05	-8.16E-05	-8.65E-05	7.16E-05	2.18E-05	0.000171453	-7.28E-05	4.58E-05	1.33E-05	-4.23E-05	2.45E-05	2.61E-05	1.47E-05	-0.000261349	0.000214002	-0.000169236	0.000211226
4931440F15Rik	-2.51E-05	3.34E-05	-4.35E-05	3.66E-06	-5.76E-05	-0.000107595	-2.59E-05	4.87E-05	-0.000101853	4.40E-05	3.58E-05	-4.46E-05	-2.88E-05	7.05E-07	-0.00039249	9.02E-05	0.000247826	0.000133501	-0.000143097	3.22E-05
4931440P22Rik	-5.94E-05	-6.80E-05	-0.000133545	-4.85E-05	-8.74E-05	-0.000103148	-0.000105869	-0.000170599	0.000111054	-7.27E-05	-4.42E-05	-5.61E-05	9.36E-07	9.86E-05	0.000502779	0.000166781	0.000139991	-1.41E-05	-0.000107226	0.000364638
4932430I15Rik	-0.000130362	3.55E-06	-0.000163268	-0.000133847	7.67E-05	-0.000136043	-0.000186752	-0.000150829	7.30E-06	-0.000153688	-9.96E-05	-3.81E-05	3.34E-05	-3.53E-05	-0.000176416	7.18E-05	4.84E-05	0.000422068	-2.00E-05	0.000558969
4932438A13Rik	-0.000209936	-6.34E-05	2.22E-05	-0.000164843	-3.41E-05	2.20E-05	4.11E-06	-0.00012164	0.000246404	-0.000112679	-3.43E-05	0.000103526	0.000199544	-2.88E-05	8.63E-05	0.000368458	0.000141556	0.000279949	0.000187397	-0.000251422
4932702P03Rik	-1.84E-05	-4.98E-06	-2.59E-05	2.08E-05	4.76E-06	-7.27E-05	3.59E-05	8.98E-05	0.000364589	-0.000129471	-6.55E-05	-4.82E-05	-2.24E-05	3.21E-05	9.56E-06	0.000135545	-0.000200476	-1.13E-05	-0.000190696	5.93E-05
4933404O12Rik	-8.77E-05	6.95E-05	0.000173439	0.000113967	4.54E-06	4.55E-05	2.11E-05	3.38E-05	-6.63E-05	-5.91E-05	3.95E-05	-5.21E-06	-6.83E-05	4.21E-05	-0.000226503	-0.000291087	-0.000531975	1.95E-05	0.000160627	0.000137901
4933405D12Rik	3.63E-05	3.94E-05	6.71E-05	-3.90E-05	-1.38E-05	-6.14E-05	-2.86E-05	-9.20E-05	0.00024704	-0.000117447	4.68E-05	-7.60E-05	0.000180722	0.000138116	3.64E-06	1.62E-05	-0.000260253	9.91E-05	-8.63E-05	5.02E-05
4933406C10Rik	0.000308644	0.000201062	3.10E-05	0.000102699	-0.000115717	-5.92E-05	1.96E-05	-0.000111531	-0.000120743	-0.000102161	-0.000129395	1.93E-05	-8.06E-05	-7.95E-05	9.06E-06	-0.00032469	-0.000326691	-8.63E-05	-0.000255228	0.000246055
4933407K13Rik	7.45E-05	1.47E-05	-6.00E-05	6.55E-06	9.34E-05	-4.34E-05	0.000111354	-2.36E-05	-1.08E-05	-8.27E-05	4.03E-05	0.000134869	-4.11E-05	6.46E-07	-5.80E-05	1.27E-05	-0.000196961	5.10E-05	-1.45E-05	5.26E-05
4933407L21Rik	0.000245504	-3.38E-05	-3.73E-05	6.07E-05	-7.72E-05	-4.56E-05	-0.000153956	7.93E-05	2.40E-06	0.000123405	-0.000110423	-0.000107068	-5.14E-05	3.45E-05	7.40E-05	-0.000153104	-0.000271416	-0.000194662	8.49E-05	1.58E-05
4933408B17Rik	7.71E-06	-3.56E-06	-1.39E-05	-5.36E-05	-7.75E-05	-0.000100701	-6.54E-05	-1.53E-05	-8.36E-05	-6.60E-05	-0.000112602	2.55E-05	-3.95E-05	-2.71E-05	-0.000280179	-0.00025842	-4.00E-05	3.88E-05	0.000195818	0.00036594
4933413C19Rik	4.27E-05	4.03E-05	4.75E-05	-3.38E-05	-6.12E-05	-8.87E-05	6.76E-05	-6.04E-05	0.000139412	-7.28E-05	-7.82E-05	0.000145081	-6.58E-05	7.61E-05	-0.000138995	-8.45E-05	-5.92E-05	3.02E-05	2.44E-05	-2.48E-05
4933413L06Rik	-8.14E-06	0.000236597	-9.65E-05	-4.32E-05	-0.000150756	-3.34E-05	-0.000117512	-7.69E-05	3.56E-07	-5.64E-05	0.000137884	-0.000105045	5.47E-05	1.12E-05	8.08E-06	4.07E-05	-0.000164881	0.00036478	-0.000146869	-1.55E-05
4933416M07Rik	-8.55E-05	-8.22E-05	-0.000162868	-0.000156166	0.000169454	-0.000100608	-5.67E-05	-0.000128289	7.95E-06	-5.31E-05	-2.38E-07	-4.23E-05	0.000115952	-3.34E-05	-6.23E-05	-0.000136325	0.000287162	0.000564461	8.91E-05	0.000111984
4933417D19Rik	5.68E-05	0.000213027	5.76E-07	5.86E-05	-8.79E-05	1.37E-05	-7.00E-05	5.11E-05	-1.75E-05	-0.000105938	-8.97E-05	0.000321701	0.000288684	-3.59E-05	-1.94E-05	-0.000145074	-0.000137785	-0.000126369	-0.000148955	9.21E-06
4933421A08Rik	-0.000115017	3.04E-05	-9.74E-05	-7.93E-05	-0.000142303	-4.04E-05	-3.37E-05	8.23E-06	7.72E-05	-6.66E-05	2.96E-06	4.70E-05	7.13E-05	-3.44E-05	-0.000198793	-5.31E-05	-0.000163	9.79E-05	-8.03E-05	0.000421295
4933421O10Rik	-6.19E-05	-0.000107654	8.35E-06	-0.000135416	-0.000181534	-8.43E-05	-0.000237766	-7.35E-05	1.59E-05	1.61E-05	0.000365087	6.27E-05	4.34E-05	-3.86E-05	-0.000196251	0.000145648	2.41E-05	0.000287428	-0.00021006	0.000374036
4933427D06Rik	-0.000138364	-6.43E-05	-1.23E-05	-5.74E-05	-0.000102024	-9.48E-05	-4.31E-05	-5.59E-05	-1.61E-05	-0.000115507	-8.51E-05	-7.78E-05	-7.79E-05	-8.54E-05	2.13E-05	0.000102087	1.89E-05	0.000321641	6.45E-05	0.000312123
4933427D14Rik	0.000126807	-0.000374302	-0.000161669	-0.000152838	0.000106925	-0.000186833	-8.06E-05	0.000138405	-0.000364968	-5.87E-05	-0.000228964	-0.000306421	-0.00028836	-0.000167639	-4.20E-05	-0.000371498	0.000305532	-0.000487852	4.60E-05	0.001387312
4933427I04Rik	-0.000336207	2.93E-05	-0.000238681	-0.000491436	-0.000384586	-0.000435356	2.27E-05	-0.000119504	0.000295023	-0.000292466	0.000227417	-5.75E-05	-0.000141578	-0.000136075	-7.99E-05	-0.000163103	0.000407298	0.001176207	-0.000256239	0.000841912
4933427J07Rik	-4.64E-05	2.90E-05	-6.17E-06	-2.64E-05	-0.000171497	-0.00015051	-8.75E-05	-9.35E-05	0.000162248	3.47E-05	1.16E-05	-7.60E-05	0.000176396	-4.50E-05	-0.000143863	4.57E-05	-4.14E-05	0.00044303	-0.000351658	0.000261995
4933431E20Rik	0.000230936	0.000184186	9.56E-05	0.00043167	-0.000353857	0.000179029	0.00018279	0.000306338	-7.78E-05	1.24E-05	-9.03E-05	7.92E-05	-0.000103733	0.000159437	-0.000176383	-0.00070869	-0.000993397	0.000216471	-8.80E-05	-0.000611773
4933431K23Rik	-0.000340901	-2.27E-05	-0.000205103	-0.00030182	-0.000240753	-0.000339519	-0.000291857	-0.000283409	5.49E-05	-0.000116998	2.86E-05	-1.14E-05	-5.11E-05	-0.000151539	-0.000139442	0.00024649	0.000274681	0.00073648	-0.000357761	0.001304963
4933434E20Rik	-9.06E-05	0.000118049	-8.18E-05	-0.000247762	-6.97E-06	-0.000129986	4.32E-05	-1.69E-05	0.000407898	-0.000172327	0.0001237	-0.000124032	0.000140323	0.000230737	-0.000238106	0.000100364	-0.000205196	0.000176406	-8.78E-05	0.000321068
4933436I20Rik	-1.27E-05	7.70E-05	-5.61E-05	-5.58E-05	4.31E-05	-4.51E-05	-4.63E-06	-7.76E-05	-8.60E-05	-7.33E-05	3.55E-05	-5.91E-05	-6.20E-05	-6.53E-05	-6.41E-05	0.000174841	-0.000128008	0.000268368	-4.50E-05	1.49E-05
4933438K21Rik	-3.48E-05	-3.14E-05	-3.64E-06	-6.49E-05	-9.80E-05	5.58E-05	-1.10E-05	-6.36E-05	0.00010318	-6.53E-05	8.42E-08	-6.36E-05	-6.62E-05	-5.17E-05	-4.84E-05	-7.97E-07	3.22E-05	0.00037322	-8.42E-05	-5.27E-05
4933439C10Rik	-0.000330231	0.000135816	-4.37E-05	-0.000431962	0.000192486	1.87E-06	-0.000136897	-0.000299036	0.000276948	-0.000234681	-0.000166941	-6.32E-05	-0.000111214	-9.13E-05	-3.04E-05	-0.0002106	-0.00024475	-5.37E-05	6.91E-05	0.001274611
5031425E22Rik	5.57E-05	-4.26E-05	1.14E-05	-3.18E-05	-3.58E-05	-2.78E-05	0.000134798	-5.72E-06	8.77E-05	-4.12E-05	-5.61E-05	-6.53E-05	-4.78E-06	-4.64E-05	-0.000109742	7.35E-05	-0.000337798	1.65E-05	0.000157279	8.32E-05
5031434O11Rik	6.48E-05	9.41E-05	-6.98E-06	-8.12E-05	2.99E-05	-0.0001503	6.14E-05	-0.000102282	0.000151381	-4.05E-05	0.000103257	-4.15E-05	-0.000116435	1.18E-05	-0.000137676	-0.000135511	-0.00024031	-0.000164097	-9.63E-05	0.000566461
5031439G07Rik	0.000166364	-0.000171587	2.23E-05	0.00035203	0.000139848	-3.95E-06	0.000139157	-0.00024358	-2.25E-05	6.98E-05	-7.14E-05	-0.000177476	-0.000116305	-4.63E-05	-0.000259512	0.000228809	-0.000302715	-0.00049371	-0.000531428	0.00084637
5033417F24Rik	5.86E-05	-0.000152488	1.32E-05	0.000164635	1.04E-05	-5.40E-05	-5.57E-05	-7.93E-05	-0.000113053	-9.19E-05	-4.62E-05	-6.85E-05	8.04E-05	0.000113414	-2.67E-05	0.000175557	8.75E-05	-6.70E-05	1.21E-05	4.22E-05
5033430I15Rik	-0.000149493	2.99E-05	-6.40E-05	-0.000168754	-0.00012872	0.000153968	6.97E-05	-0.000112193	-9.79E-05	1.64E-06	9.30E-05	0.000186017	-1.34E-05	-4.83E-06	0.000132813	0.000375019	-0.00029597	9.61E-06	0.000165345	0.000266097
5330413P13Rik	0.000452666	-0.000160078	0.00023958	-3.25E-05	-5.96E-05	-0.00013851	0.000175584	-0.000168979	-0.000191189	-0.000147277	-0.000116826	-0.00010747	-1.17E-05	-8.52E-05	7.74E-05	-0.000165063	-0.000227807	6.36E-05	0.000314151	-0.000184574
5330416C01Rik	-5.38E-05	-0.000145114	-0.000115815	0.000194234	-0.000131047	-0.000125132	-0.000140729	0.000279424	-7.57E-05	-0.000112147	-7.04E-05	-5.87E-05	-5.87E-05	-6.76E-05	-0.000157095	-3.24E-05	-3.65E-05	4.61E-05	0.000124224	0.00020222
5330417C22Rik	-3.11E-05	-6.41E-05	-4.62E-05	-0.000223419	-0.000164552	-0.000254423	8.91E-05	-9.12E-05	-0.000146356	-0.000166107	4.26E-05	-9.96E-05	-7.55E-05	-0.000129909	0.000170373	0.000188155	0.000396333	-0.000101844	-4.40E-05	0.000633059
5330434G04Rik	-0.000418733	-0.000242799	-0.000297075	-0.000551204	-1.13E-06	-0.000200159	-0.000338308	-3.57E-05	-9.91E-05	-7.77E-05	0.000568288	0.000587055	0.000405204	-7.59E-06	-3.09E-05	-0.000206766	0.000327236	0.001262826	-0.000281359	0.000568266
5330439A09Rik	2.78E-05	0.00016008	-8.06E-05	2.61E-05	0.000231892	-3.98E-05	-5.19E-05	-8.65E-05	1.66E-05	3.42E-05	-3.50E-05	-5.18E-05	-3.02E-05	-3.99E-05	-0.000113322	-0.000110225	-0.000184104	7.77E-05	0.000346845	-0.000184268
5330439K02Rik	3.12E-05	4.34E-05	-0.00010212	3.25E-06	6.96E-05	6.06E-08	1.05E-05	-6.57E-05	6.88E-05	0.000236085	-7.95E-05	-7.62E-05	-6.98E-06	-3.74E-05	-0.000273302	5.80E-05	-0.000206822	-1.03E-05	-0.000103255	0.000358873
5430400D12Rik	-6.45E-06	-1.37E-05	-0.000140367	-9.31E-05	0.000123365	-1.19E-05	-8.69E-05	4.20E-05	-3.99E-05	2.23E-05	-8.78E-05	-0.000100635	-4.48E-05	5.27E-06	-0.000243164	0.000325088	-0.000315199	-4.31E-05	-0.000265501	0.000557481
5430405H02Rik	-9.90E-05	6.43E-06	-5.44E-05	-3.03E-05	-0.000181701	-6.89E-05	-0.000128503	2.86E-05	-4.25E-05	-2.54E-05	4.83E-05	-0.000122242	-1.05E-05	1.71E-05	-0.000269588	-4.52E-05	-0.000327393	-5.96E-05	0.000269052	0.000649906
5430416N02Rik	-6.40E-06	0.000109206	7.16E-05	0.000227898	2.96E-05	-6.96E-05	-0.000172751	-6.27E-05	-0.000137933	-0.000109777	1.25E-05	-0.000105917	-0.000147046	-6.99E-05	0.00046619	-0.000202849	0.000335968	-0.000432186	-0.000125842	2.67E-05
5430416O09Rik	-3.76E-05	5.67E-06	-0.000101386	-2.97E-05	-9.68E-05	-5.49E-05	-5.76E-05	-5.49E-05	6.72E-05	-4.83E-05	-1.07E-06	-2.02E-05	-7.03E-05	-1.13E-05	-1.17E-05	9.87E-05	4.73E-05	0.000248464	-0.0001038	8.87E-05
5530601H04Rik	-2.48E-05	0.00015381	-5.26E-05	0.000112387	7.05E-06	-7.82E-05	-4.27E-05	0.000171133	4.57E-06	-0.000148205	-8.91E-06	-3.04E-05	-0.000112181	-0.000107063	-0.000169399	-0.000430561	-0.000560284	0.000413769	2.95E-05	-8.14E-05
5730405O15Rik	-2.61E-05	8.04E-06	-2.01E-05	-3.88E-05	-6.14E-05	3.86E-05	7.02E-05	-5.30E-05	-1.07E-05	-6.11E-05	-7.68E-05	7.71E-05	-4.80E-05	-5.08E-05	0.000110951	0.000180992	-0.00010617	3.65E-05	1.74E-05	7.09E-05
5730409E04Rik	4.72E-05	0.000488929	-9.96E-05	-0.000223824	-0.000136282	0.000135885	-0.000128757	2.38E-05	9.42E-05	-5.48E-05	-0.000105701	-2.67E-06	0.000191109	0.000238304	-0.000282727	-0.000563859	-0.000864719	-0.000399256	-0.000229463	0.000793315
5730422E09Rik	4.70E-05	2.75E-05	-4.00E-05	8.11E-05	-5.85E-05	2.54E-05	-7.23E-05	-2.60E-05	-1.58E-05	-6.91E-05	-2.79E-05	-4.74E-05	-3.52E-05	-4.26E-07	-3.49E-05	4.61E-06	0.00028457	-3.37E-05	-9.20E-05	-6.54E-05
5730455P16Rik	-4.36E-05	0.000190906	-1.22E-05	-0.000167734	0.000274233	1.41E-06	-0.00011403	0.000152919	-1.55E-05	1.39E-05	-9.99E-05	-7.71E-05	0.000253641	-7.09E-05	-0.000240127	-0.000339956	-0.000720327	0.000278462	6.07E-06	0.000304368
5730460C07Rik	-0.000116927	0.000112092	-0.000117852	-0.000112413	3.20E-05	-6.20E-05	-8.05E-05	-0.000149743	7.29E-05	-6.43E-05	6.82E-05	-9.32E-05	9.98E-07	-9.07E-05	7.93E-05	3.04E-05	0.000111684	6.28E-05	0.000220489	0.00024898
5730507C01Rik	2.36E-05	1.68E-05	-2.93E-05	-7.52E-06	0.000102948	-1.78E-05	-1.02E-05	0.000128583	0.000139529	-9.94E-05	2.37E-05	-5.05E-05	9.84E-06	1.01E-05	-0.000123359	5.83E-05	-3.57E-05	-4.18E-05	-0.000187761	8.70E-05
5730508B09Rik	0.000114878	-1.10E-05	-0.000161785	0.000271233	2.29E-05	-4.69E-05	-0.000112513	1.34E-06	-0.00019289	-0.000216836	-0.000175535	-0.000159158	-0.000155748	-0.000153708	-0.000191622	0.000304689	0.000245145	-0.000154798	0.000328709	8.13E-05
5730522E02Rik	-1.54E-05	-1.81E-05	2.00E-06	2.58E-06	-7.62E-05	-3.90E-05	-7.64E-05	0.000222302	-9.91E-05	0.000107928	-5.02E-05	-4.58E-05	-1.71E-05	-5.53E-05	-3.65E-05	3.73E-06	-4.45E-05	0.000157343	-0.00012222	-6.89E-05
5730559C18Rik	-0.000128464	-0.000108497	-0.000187975	0.000428905	-1.95E-05	-8.99E-05	-0.000129298	-1.05E-05	7.93E-05	-9.89E-05	-1.66E-05	-7.55E-05	-4.66E-05	-5.99E-05	5.89E-05	-9.63E-05	-0.000140544	-2.11E-05	0.00019606	0.00021663
5830416I19Rik	-3.07E-05	0.000224296	-1.96E-05	-0.000149154	-8.75E-06	4.36E-05	-0.000128949	3.82E-05	2.63E-06	-0.000100015	-8.39E-05	2.54E-05	-7.63E-05	-7.43E-05	-0.000127688	-0.000130184	4.86E-05	-4.34E-05	-7.24E-06	0.000159662
5830418P13Rik	0.000149145	0.000110141	-4.83E-05	-0.000101673	0.000199364	-6.59E-05	-2.83E-05	-7.84E-05	-3.38E-05	-8.52E-05	-4.63E-05	-3.83E-05	-4.43E-05	-4.04E-05	0.000459389	-0.00015392	-1.33E-05	-8.02E-05	-9.02E-05	2.46E-05
5830444B04Rik	-7.96E-05	3.68E-05	-9.68E-05	-0.000149081	-1.74E-05	-1.34E-05	9.90E-05	-5.03E-05	-4.74E-05	-9.07E-06	-0.000118761	8.51E-06	7.58E-06	0.000214305	-0.000137696	5.25E-05	-9.51E-05	0.000175654	-0.000157659	0.000381008
5830454E08Rik	8.82E-05	-6.81E-05	1.46E-05	3.20E-05	6.61E-06	8.07E-06	-6.38E-05	4.99E-05	-0.000117691	6.45E-05	-3.30E-06	-3.88E-05	-5.07E-05	2.44E-05	0.000111144	-0.000175924	-0.000196453	-0.000246355	7.73E-05	0.000164357
5930412G12Rik	-0.000227375	4.93E-05	-0.000117327	-0.000288748	1.44E-05	0.000786747	0.001064662	-0.000294031	0.000134768	-0.000154329	-0.000130046	-0.000122188	-8.60E-05	-0.000140181	-0.000151954	0.000139161	-0.000390624	-2.81E-05	-0.00017941	0.000454616
5930422O12Rik	-2.95E-05	0.000163544	5.25E-05	-6.83E-06	-6.42E-05	-4.41E-05	-7.94E-05	-4.72E-05	4.40E-05	-9.47E-05	6.19E-05	4.53E-05	0.000466579	0.000241842	-0.000169627	-4.99E-05	6.54E-05	0.000126732	9.67E-06	-0.000328753
5930430L01Rik	-5.17E-05	0.000106109	-2.34E-05	-0.000231758	-0.00016237	-0.000187342	-0.000168011	-0.000108783	-9.35E-05	-0.000100547	9.14E-05	-3.77E-05	-3.77E-05	-3.30E-05	-0.000273185	-5.16E-05	-7.65E-05	0.000297217	-3.75E-05	0.000583238
6030407O03Rik	-4.51E-05	-5.63E-05	0.000152937	-3.48E-05	-1.81E-05	-3.21E-05	-4.91E-05	2.25E-05	-0.000103665	-1.98E-05	-5.67E-05	-4.07E-05	-6.04E-05	3.27E-05	2.47E-05	0.000217525	0.0001993	1.69E-06	-8.51E-05	-6.95E-05
6030408B16Rik	-0.000109684	-5.38E-05	2.47E-06	-0.000131688	-0.000139486	-0.000122367	-0.000147298	-0.000211407	0.000268162	1.23E-05	1.72E-05	-1.96E-05	-2.99E-05	-7.87E-05	4.05E-06	-1.91E-05	0.000112074	0.000198662	-0.00019055	0.000619901
6030419C18Rik	0.000183751	-0.000556496	-0.000127791	-0.000215777	-0.000174501	0.000727898	0.000152655	6.38E-05	-0.000328444	0.000208534	0.000148946	0.000451911	-2.25E-05	0.000133367	-0.000606624	0.00030096	0.000145252	-0.000520572	0.000579401	0.000524113
6030442K20Rik	-1.18E-05	-6.29E-05	6.84E-05	3.13E-05	3.62E-05	-1.41E-05	-1.62E-05	-2.12E-05	3.24E-05	-8.22E-05	1.76E-05	0.000340278	-6.19E-06	-3.59E-05	-8.89E-05	2.28E-05	-0.000187723	3.26E-05	-3.35E-05	0.000111971
6030443J06Rik	-0.000192689	5.13E-05	-0.000187395	-0.000231792	-0.000126588	-0.000131087	-0.000118546	-0.000194349	0.000216753	-0.000211117	5.92E-05	-1.60E-05	-8.45E-05	-7.52E-05	0.000213982	0.000229794	-2.10E-05	0.000517511	-6.34E-05	0.000467777
6030458C11Rik	0.000246266	-8.22E-06	0.0001907	0.000124707	0.000175457	3.23E-05	5.59E-05	0.000168547	-4.19E-05	0.000156842	-0.000100802	-5.31E-05	-1.67E-05	-5.13E-05	-0.000381459	0.000297224	-0.000180197	-0.000475213	-3.40E-05	-0.000253021
6230400D17Rik	-7.00E-05	0.000183659	5.03E-05	-3.16E-05	3.03E-05	1.11E-05	-3.19E-05	0.000125154	-3.60E-05	-7.84E-06	0.000167262	0.000131523	-3.40E-05	-1.39E-05	-4.54E-05	2.36E-05	-0.000446692	7.59E-05	6.51E-05	-0.000185086
6330403A02Rik	0.00139835	-0.000301549	-0.001015524	0.001139365	6.11E-05	0.001682822	-0.000629927	-0.000995619	-0.000630015	0.003522312	-0.000227952	-0.000539865	-0.000457956	-0.00043137	-0.000238924	-0.000973381	-0.000839159	0.000749933	-0.000471172	-0.000583963
6330403K07Rik	0.000303092	0.000395761	0.000406962	0.001114194	-0.000722613	0.000955844	-0.00012058	-0.00057973	0.00099699	9.56E-05	-3.39E-05	-0.000693359	-0.00103918	0.000436936	0.000191191	-0.001027875	-0.00164946	0.000143349	0.00126745	-0.002204254
6330403N20Rik	-1.23E-05	0.000104251	-5.44E-05	4.90E-06	-0.000136742	-8.90E-05	-3.48E-05	9.26E-07	0.000170871	-1.69E-05	-1.76E-05	-2.99E-05	4.00E-05	-6.53E-05	0.000113569	2.03E-05	-8.26E-05	0.000136045	-3.39E-05	5.38E-05
6330408A02Rik	-5.97E-05	-5.46E-05	5.77E-05	-5.57E-07	-2.66E-05	-3.48E-05	-4.76E-05	-4.96E-05	-5.73E-06	-1.17E-05	-3.41E-05	-4.19E-05	9.39E-05	-7.86E-05	-0.000333161	6.46E-05	0.00026051	-0.000214406	1.97E-05	0.000385169
6330409D20Rik	-0.000132316	-0.000138999	-1.88E-05	-0.000136679	7.17E-05	2.68E-05	-1.39E-06	-7.84E-05	-6.07E-05	1.89E-05	-0.000132456	-1.27E-05	0.000228432	0.000119194	0.000228472	-0.000119013	-0.000311066	-7.70E-05	0.000116829	0.000545253
6330410L21Rik	-2.15E-05	3.28E-05	-3.56E-05	0.000109635	4.73E-05	6.94E-05	7.02E-06	4.67E-05	8.29E-05	0.000179702	-2.90E-05	-9.13E-05	0.000395058	0.000106217	-9.47E-07	-0.000127475	-7.05E-05	-9.48E-05	-3.61E-05	-0.000255483
6330416G13Rik	-0.000203823	0.000202401	0.001713642	-7.07E-05	3.05E-06	-0.000214881	3.84E-05	-8.20E-05	-0.000110014	-0.000214237	0.0001111	-0.000188747	0.000167155	0.000126618	-0.000276183	-0.000380969	-0.00062526	-0.00053438	-0.00033971	-0.000235487
6330418K02Rik	0.000132283	-6.20E-05	0.000105333	6.28E-06	-7.54E-05	0.000103217	2.13E-05	6.66E-05	0.000227703	-6.65E-05	0.000184331	-5.22E-05	-4.79E-05	-6.95E-05	5.10E-05	-0.000169105	-0.000207011	-0.000178382	0.000126815	-0.00031504
6330549D23Rik	-2.50E-05	-4.75E-06	0.000218386	5.57E-05	7.76E-06	2.00E-05	-5.80E-05	2.47E-06	0.000232117	7.47E-06	-8.10E-05	-3.58E-05	3.97E-05	3.75E-05	-0.000178539	-6.54E-05	-7.51E-05	-0.000160341	-2.23E-06	-2.38E-05
6330562C20Rik	6.38E-05	-8.07E-05	1.03E-05	5.13E-05	-1.88E-05	0.000125183	0.000125705	6.33E-05	8.78E-06	-8.89E-05	1.87E-05	6.06E-05	8.84E-05	5.23E-05	-0.000102903	-9.67E-05	-0.000109785	-1.38E-05	-2.09E-05	-0.000144799
6430531B16Rik	0.000159236	-9.57E-05	3.62E-05	7.09E-05	2.74E-05	-4.49E-05	-6.42E-05	-8.04E-05	-4.09E-05	-7.93E-05	-5.65E-05	-4.77E-05	-3.23E-06	-5.67E-05	-5.50E-05	-9.66E-05	2.60E-06	-5.13E-05	8.35E-05	5.67E-05
6430548M08Rik	-0.000301912	-0.00076959	0.000526289	0.00094333	-0.000318764	0.000430958	0.000556108	-0.001083606	-0.001076298	-0.000552538	0.00081766	0.001332971	0.000360048	0.00012141	-0.000244533	0.001183508	-0.000223099	-9.38E-05	0.000885839	-0.000201699
6430550D23Rik	-8.38E-05	4.78E-05	-6.46E-05	-9.86E-05	-5.01E-05	-1.13E-05	-2.96E-05	-8.21E-06	-7.38E-05	-6.07E-05	-2.29E-05	0.000124118	-5.51E-05	-5.64E-05	0.000229407	-2.90E-05	-0.000212534	-2.39E-05	-5.18E-05	0.000411533
6430571L13Rik	4.23E-05	-0.00012979	3.90E-05	-3.87E-05	0.000160727	3.41E-06	-0.00021281	-2.31E-05	0.000214295	-1.06E-05	-5.47E-05	0.000108435	-4.04E-05	9.59E-05	-0.000257366	-0.000119131	-0.000123991	-0.000120613	0.000143046	0.000276477
6430573F11Rik	-0.000227919	-8.41E-05	2.13E-05	-0.000122271	0.002101994	2.51E-05	-0.000193776	-0.000201853	0.000259092	2.73E-05	0.000160586	0.000276867	-2.33E-06	-0.000133928	-0.000231394	5.81E-05	-0.000318156	1.53E-05	0.000139637	-9.62E-05
6430584L05Rik	0.000372519	-2.26E-05	0.000365301	0.000304753	-6.07E-05	-9.83E-05	0.000197747	-0.000123976	-0.000167774	-0.000123912	-9.20E-05	-9.64E-05	-6.88E-05	4.12E-05	0.000171983	-0.000277668	-0.00023642	-0.000169906	0.000189181	-0.000529911
6430590A07Rik	-5.51E-05	-2.05E-06	-0.000127645	-0.000107457	-0.000186917	-0.000251487	-0.000172964	-5.17E-05	-9.44E-05	-6.67E-05	-7.25E-05	-0.000128897	2.36E-05	-0.000113671	-0.000157918	-0.000130963	9.36E-05	0.000940023	-0.000158334	0.000156313
6530402F18Rik	-0.000190205	-0.000119342	-4.37E-05	0.000218104	-0.000105326	-9.14E-05	-0.000146388	-0.00026312	-0.000132412	-3.61E-05	-8.98E-05	2.63E-06	-8.14E-05	-9.83E-05	0.00040764	0.000545876	0.000316153	6.28E-05	9.68E-05	4.88E-05
6530403H02Rik	-0.000128153	0.000107118	-0.00019477	-0.000295752	-0.000275366	-0.000278009	-4.31E-05	-0.000127849	-0.000111977	-2.12E-05	-0.000101889	1.43E-05	3.73E-05	2.24E-06	3.04E-05	-3.88E-05	3.69E-05	0.000753586	-0.000120189	0.000573403
6530409C15Rik	-2.67E-05	-5.23E-05	-3.89E-05	-4.39E-05	3.40E-05	-0.000119963	-6.12E-05	2.61E-05	6.18E-05	6.60E-05	-6.04E-05	-3.22E-05	-6.82E-05	-6.64E-05	-0.000248721	-4.13E-05	8.46E-05	0.000304303	-6.65E-05	0.000103078
6720483E21Rik	-6.08E-05	5.44E-05	-8.62E-05	-3.19E-05	4.59E-05	-3.41E-05	-3.06E-05	-0.000110393	-0.000103308	0.000267248	-5.89E-05	-7.81E-05	-1.36E-05	0.000149175	-3.67E-05	-5.50E-05	-4.25E-05	-8.69E-05	-6.33E-05	0.000413456
6720489N17Rik	1.35E-05	0.000266742	6.05E-05	-0.000110801	-8.22E-05	-5.10E-05	-0.000154608	2.32E-05	-7.67E-06	6.22E-05	7.59E-05	-0.000116339	-6.79E-05	2.60E-05	-1.48E-06	-0.000129497	-0.000203641	-0.000102452	-0.000194377	0.00021934
6820408C15Rik	7.70E-05	-0.000221126	-0.000106339	0.000189399	0.00011626	-6.80E-05	0.000289425	-9.48E-05	6.55E-05	0.000132278	-5.88E-05	2.87E-05	4.96E-06	-5.94E-05	2.37E-05	0.000192023	-0.000296062	-0.000185866	0.000124837	0.000231587
6820431F20Rik	0.000122797	0.000282171	-9.07E-05	0.000131307	2.32E-05	-6.79E-05	-0.000178521	0.000115819	2.55E-05	-0.00020257	0.000215647	-3.39E-05	-2.06E-06	-1.28E-05	-0.000165041	0.000119565	-1.41E-05	2.10E-05	-0.000428176	-0.000272455
7530416G11Rik	9.91E-05	9.86E-05	1.86E-05	9.25E-05	0.000100842	-5.26E-06	-8.02E-05	-3.95E-05	-0.00015036	2.60E-05	2.01E-05	-6.18E-06	-6.88E-05	-8.06E-05	-3.18E-05	2.40E-05	-0.000373592	0.000102125	0.00023531	-0.000248891
8030423F21Rik	-4.76E-06	-7.02E-05	-5.97E-05	4.09E-05	5.10E-05	-4.13E-05	-6.69E-05	-3.18E-05	-1.32E-05	-5.59E-05	0.000129322	0.000124992	-2.32E-05	3.20E-06	-0.000113336	8.05E-05	-7.90E-06	0.000241088	-0.000113407	4.73E-05
8030453O22Rik	-0.000209803	-3.79E-05	-0.000295241	0.000391194	-0.000195234	0.000495822	-0.000138394	-0.000125092	-0.000146141	0.000328437	-0.000110036	-7.84E-05	-7.02E-05	-8.11E-05	-0.000228894	-4.06E-05	-4.18E-05	-0.000418949	0.000440633	0.000312594
8030462N17Rik	-9.05E-05	0.000125581	-7.05E-05	-7.24E-05	-0.000138872	-8.10E-05	1.72E-05	-2.68E-05	0.000149193	0.000248213	8.22E-05	-4.99E-05	-4.52E-06	-6.97E-05	-8.51E-05	-1.60E-05	7.46E-07	6.90E-06	-2.70E-05	0.000213927
8030474K03Rik	-0.000146995	-0.000131007	-0.000232858	-2.01E-05	-0.000115929	-0.00017747	-0.00021762	0.00031728	0.001102747	-0.00012225	-0.000113347	-0.000123711	-0.000117853	-9.83E-05	-9.74E-05	-6.35E-05	0.000245732	-2.11E-05	-0.00044463	0.000298038
8430408G22Rik	-6.85E-05	5.31E-05	-2.56E-05	9.68E-06	-4.85E-05	3.19E-05	-0.000106005	3.32E-05	-7.63E-05	-7.25E-05	3.65E-05	-6.76E-05	-3.06E-05	6.01E-05	3.16E-05	-5.49E-05	-0.000176726	-0.000187556	8.64E-05	0.000258748
8430429K09Rik	0.000162777	-0.000213736	-0.000163112	4.51E-05	2.55E-05	-3.86E-05	7.84E-05	-3.81E-05	-2.17E-05	-2.49E-05	0.000141919	-7.20E-05	6.02E-05	-5.86E-05	-0.000245238	0.000257269	-0.000198226	9.89E-05	-0.000132338	0.000293822
9030407P20Rik	-9.21E-06	-9.03E-05	-3.25E-05	-0.000111685	-7.84E-05	-0.000146253	-6.80E-05	5.92E-05	-9.62E-05	8.92E-06	-0.000136127	1.58E-05	0.000107148	5.00E-05	2.62E-05	-8.08E-05	-0.000170518	8.47E-05	0.000198139	0.000285964
9030612E09Rik	2.49E-05	3.51E-05	-8.84E-05	-0.000150645	-2.42E-05	-0.000137899	-0.000162718	-6.48E-05	0.000147469	-0.000124776	3.50E-05	-8.18E-05	0.000104082	-9.94E-05	-0.000267876	0.000106194	6.10E-05	-0.000144366	-0.000112185	0.000519092
9030617O03Rik	5.52E-05	1.92E-05	7.60E-05	-0.000112481	4.03E-05	-8.33E-06	-3.72E-06	-5.39E-05	0.000246039	-0.00015181	-0.000126458	-9.99E-05	0.00013617	1.29E-05	4.06E-05	-0.000200104	-6.43E-05	6.65E-05	3.39E-05	-6.37E-05
9030624J02Rik	-7.22E-05	-2.93E-05	-6.07E-05	-0.00015983	9.69E-05	-9.12E-05	0.000121167	7.77E-06	-0.000182841	0.000180224	-0.0001165	0.000240443	-4.19E-05	7.77E-05	-0.000268849	-0.000239928	-0.000430821	-1.32E-07	1.23E-05	0.000855821
9130017K11Rik	-3.29E-05	-1.05E-05	0.000110591	-5.76E-05	-4.21E-05	0.00010574	-0.000108001	-4.14E-05	0.000326532	-3.13E-05	-5.10E-05	-4.95E-05	-4.92E-05	-7.30E-05	-2.16E-05	-0.000164237	-3.46E-05	4.64E-05	-1.35E-05	9.92E-05
9130019O22Rik	4.28E-05	3.67E-05	0.000104244	3.15E-05	-6.22E-05	1.86E-05	-6.88E-05	-1.06E-05	-3.67E-05	5.22E-06	0.000140177	0.000140406	-8.52E-06	6.91E-05	-0.000181598	-9.23E-05	-0.000173023	-1.04E-05	0.000170211	-0.000104087
9130023H24Rik	-2.72E-05	4.72E-05	8.54E-05	-4.83E-05	0.000121255	1.82E-05	0.000105629	7.28E-05	7.85E-05	-0.00010474	5.75E-05	0.000246002	0.000112991	-2.66E-05	-0.00021069	7.67E-05	-0.000308635	8.29E-05	-3.15E-05	-0.000189592
9130024F11Rik	0.000380723	0.000559293	0.000291029	0.000492406	-0.000186059	0.000175676	0.000101709	-0.000519142	-0.000411818	-0.000125342	-0.00040046	-0.000380653	-0.000330504	-0.000409416	-0.000258623	-5.24E-05	-0.00060153	-0.000176466	0.000612368	-0.000635506
9130204K15Rik	-3.65E-05	8.68E-05	5.41E-08	-5.23E-05	-7.30E-05	-7.71E-05	-0.00013913	0.000147045	2.81E-05	-8.81E-05	-5.43E-05	-5.85E-05	-5.71E-05	-6.55E-05	2.60E-05	-7.31E-05	-0.000108153	0.000271854	-0.000240005	0.000161549
9130213A22Rik	-6.07E-05	0.000109506	1.01E-05	-5.74E-05	-2.19E-05	4.14E-06	-4.72E-05	2.08E-05	-7.90E-05	-3.19E-05	0.000334174	0.000224905	4.56E-05	-4.45E-05	-1.76E-05	-5.47E-05	4.15E-05	-2.78E-06	-0.000119715	2.64E-05
9130221H12Rik	-3.05E-05	0.000122087	-2.25E-05	-4.15E-05	5.51E-05	-5.96E-05	-0.000185074	5.89E-05	-2.47E-05	-2.90E-05	-1.74E-05	0.000111158	8.68E-06	-6.91E-05	-0.000217389	-0.000136907	-3.81E-05	-5.39E-05	0.000102343	0.000143905
9130227L01Rik	-2.18E-05	0.000169489	0.000117183	0.000101941	-0.000130281	-9.42E-05	-2.53E-05	-0.000144159	4.73E-06	-5.89E-06	2.81E-05	-7.15E-05	3.12E-05	-8.71E-05	7.60E-05	-0.000174546	-8.60E-05	-1.69E-05	0.000106859	-2.65E-05
9130230L23Rik	-0.0001908	2.52E-05	-0.000117789	-0.000128387	-0.000166144	-0.000230783	-0.000241138	-0.000114577	0.000238595	-4.80E-05	-0.000159695	-5.63E-05	-6.53E-05	-9.31E-05	0.000111914	-2.54E-06	-0.000229476	0.000665599	-0.000246107	0.000744078
9130401M01Rik	0.000345027	0.000121811	1.89E-05	0.000103028	3.67E-05	2.61E-05	0.000152275	9.75E-05	-3.22E-05	4.27E-05	-0.00017243	-0.000122507	4.36E-05	-9.33E-05	-0.000498573	-0.00025834	-0.000441969	-0.000475884	0.000104132	0.000206917
9230110C19Rik	-9.15E-05	-5.95E-05	-0.000236915	-5.52E-05	-0.000119558	-0.000197168	-3.47E-06	-0.000175004	-2.80E-05	-0.000154844	-0.000138448	-0.00016116	-4.87E-05	4.13E-05	0.000262243	8.63E-05	9.02E-05	0.000173462	1.13E-05	0.000793824
9230114K14Rik	-0.000199172	6.87E-06	-0.00021944	-0.000205161	-0.000113497	-0.000152671	-4.20E-05	-0.000170374	-6.81E-05	1.26E-06	0.000117589	-1.29E-05	0.000131987	-7.00E-05	8.05E-05	-5.56E-05	5.94E-05	0.000361219	4.87E-06	0.000718032
9330020H09Rik	2.08E-05	-0.00015193	-3.12E-05	4.92E-05	-7.39E-05	-0.000110196	-5.80E-05	-7.16E-05	-7.94E-05	2.92E-05	5.13E-05	-3.85E-05	-7.98E-05	-3.54E-05	-4.35E-05	-6.32E-05	-1.50E-05	-0.000137361	-0.000213808	0.000633821
9330102E08Rik	-1.08E-05	0.000226786	-8.16E-05	-6.49E-06	0.000167734	5.57E-05	4.73E-05	6.96E-05	-0.000153922	6.31E-06	-7.25E-05	5.19E-07	1.44E-05	-0.000123453	1.89E-05	-0.000134644	-0.000109055	-0.000169461	-8.56E-05	3.84E-05
9330104G04Rik	-3.73E-05	0.000197304	-8.90E-05	-0.000153666	-5.20E-05	-2.05E-05	-0.000148512	-6.77E-05	6.46E-05	-9.09E-05	-3.60E-05	-8.37E-05	8.75E-05	9.33E-05	0.000125686	-7.93E-05	-0.000341734	-3.26E-05	-0.000114912	0.000437137
9330111N05Rik	5.29E-05	-1.84E-05	7.91E-05	0.000123338	-2.58E-05	-6.70E-06	3.60E-06	-2.56E-05	-7.44E-05	0.00010325	-4.59E-05	-4.29E-05	-6.89E-05	0.000173714	-5.08E-05	-0.000186235	4.50E-06	-0.000194437	0.000197275	-8.32E-05
9330136K24Rik	-0.000291666	0.000147849	-0.000150364	-0.000137162	-0.00021198	-0.00021317	-0.000139164	-0.000219928	-1.15E-05	-0.00011521	5.29E-05	-0.000121791	-5.30E-05	-5.02E-05	-0.000148334	0.000163203	-5.51E-05	0.000448538	-0.000185501	0.000893761
9330151L19Rik	0.000253738	-1.42E-05	0.000191613	0.000312471	-6.76E-05	6.68E-05	4.59E-05	0.000237533	0.000164405	1.17E-05	-0.000151933	0.000106215	6.13E-05	0.000116997	-0.000375434	4.47E-05	-0.000577519	-0.000340347	-0.000298747	-0.000204455
9330154J02Rik	-9.95E-05	5.51E-05	-0.000187226	-0.000132187	0.000277072	-0.000100996	0.000432771	0.00011591	0.000516708	-0.000109015	-3.47E-05	-4.92E-05	-2.24E-05	-1.22E-05	-0.000167443	-9.01E-05	0.000364797	-4.88E-05	-0.000213163	8.14E-05
9330158H04Rik	-0.000214461	6.77E-05	-5.23E-05	-0.00014664	-9.42E-05	-0.000216236	-0.000213541	-0.00024568	0.000309173	-4.56E-05	-3.03E-05	-3.43E-05	-7.85E-05	-1.49E-05	-0.000226834	-8.69E-05	1.28E-05	0.000527935	-7.45E-05	0.000534622
9330159F19Rik	-1.32E-05	0.000551124	-5.00E-05	-0.000138747	4.23E-05	-0.000123617	-0.000232314	9.76E-06	-0.000144635	0.000355444	-0.000207727	-0.00013884	-0.000223895	3.29E-05	0.000223187	-0.000456265	-0.000564016	0.000705523	-3.52E-05	-0.000493327
9330159M07Rik	-8.47E-05	-6.86E-05	-8.88E-05	-0.000121595	0.00026766	8.58E-05	-0.000162993	-3.87E-05	-0.000146095	-9.39E-05	0.000194554	1.89E-06	-1.06E-05	-7.46E-06	0.000182542	-0.000114501	-1.20E-05	0.000119876	8.52E-05	0.00024991
9330161L09Rik	-7.74E-05	1.78E-05	-9.39E-05	-9.03E-05	4.16E-05	3.60E-05	-6.68E-05	3.13E-05	-1.07E-05	-8.18E-06	9.39E-05	9.79E-05	-3.53E-06	5.20E-05	-0.00010087	0.000654954	-7.88E-05	3.37E-05	2.79E-05	-0.000144696
9330162012Rik	-4.96E-05	-8.82E-06	-0.000145329	-0.000179892	-3.35E-05	-0.000230428	-0.000102356	-0.000233387	-0.000184744	-6.10E-05	-0.000115948	-0.000103802	-9.32E-05	7.15E-06	-0.00017487	-0.000230982	5.42E-05	0.000348433	-0.000136845	0.000993577
9330175E14Rik	7.78E-05	-9.47E-05	-7.65E-05	-0.000220662	0.000125647	4.15E-06	-2.04E-05	-0.000213748	0.000150978	-0.00012449	-5.36E-05	-1.11E-06	-1.44E-05	-7.86E-05	-5.70E-05	0.000199467	-1.68E-05	0.000114427	-0.000205472	0.000544622
9330175M20Rik	-4.52E-05	-6.63E-05	-1.79E-05	-4.80E-05	2.13E-05	1.22E-05	-0.000111708	-9.73E-05	-0.000104323	-5.01E-05	-3.27E-05	-6.25E-05	-5.47E-05	-7.07E-05	4.27E-05	-3.90E-05	1.50E-05	0.000358342	-0.00012481	0.000197942
9330179D12Rik	2.54E-05	0.000109612	0.000365236	-0.000114466	-6.75E-05	-0.000111446	-6.59E-05	-9.32E-05	6.02E-05	-8.18E-05	0.000167776	3.07E-05	9.00E-05	0.000189287	2.90E-05	-0.000114622	-0.000111092	-0.00034664	0.000104325	0.000158534
9330182L06Rik	0.000226661	-0.000255056	0.000204387	-6.82E-06	-0.000323697	0.000120642	5.56E-05	0.000266942	0.000120277	-0.00011836	-0.000159407	-4.52E-05	0.00057115	0.000303926	0.000143712	-0.000334434	-3.22E-05	-3.28E-05	7.78E-05	-0.000609039
9330198N18Rik	0.000141975	-3.63E-05	-4.99E-05	5.51E-05	5.36E-05	-8.96E-06	-9.61E-05	8.21E-05	-8.56E-05	-2.80E-05	6.37E-05	2.68E-05	-3.83E-05	-8.33E-05	-2.40E-05	2.57E-05	-0.000183148	4.17E-07	7.76E-05	-0.000119569
9430015G10Rik	8.36E-05	-0.00012087	1.30E-05	0.000184634	-7.16E-05	-6.44E-05	-8.23E-05	-5.79E-05	-0.0001492	-6.00E-05	-0.000154828	-0.000111469	8.73E-05	-3.07E-05	-0.000417884	7.23E-05	-0.000285314	-0.000268386	0.000137716	0.000568095
9430016H08Rik	-0.000507235	9.57E-05	-0.000317389	-0.000591775	-0.000366495	-0.000528411	-0.000486854	-0.000448747	0.000114988	-0.00013921	5.80E-05	-0.0001169	-0.000204166	-5.76E-05	5.19E-05	0.000179362	-4.72E-05	0.001917311	-0.000621322	0.001412628
9430018G01Rik	-5.46E-05	0.000143927	9.78E-05	-9.57E-05	-6.41E-05	-3.82E-05	-6.75E-05	-7.53E-05	5.00E-06	5.37E-05	-2.93E-05	3.99E-05	-5.68E-05	2.15E-05	-0.000281139	-6.45E-05	-0.000108858	0.000134415	-7.88E-05	0.000256724
9430021M05Rik	3.40E-06	0.000148822	-4.10E-05	0.000532543	-0.000184364	-1.91E-05	-8.57E-05	-0.000248959	0.000232076	-0.000110057	5.03E-05	-0.00012501	-0.000107213	-2.11E-05	5.66E-06	-8.65E-05	-0.000157901	3.29E-05	3.89E-06	-0.000131349
9430037G07Rik	-0.000146581	-2.18E-05	1.29E-05	-0.00017256	-5.64E-05	-0.000157792	-7.79E-05	-9.08E-05	1.16E-05	-1.08E-06	1.03E-05	-0.000106977	-3.52E-05	-2.11E-05	-2.47E-05	-0.000129555	-0.000122892	0.000398983	4.08E-05	0.000524241
9430038I01Rik	6.35E-05	-2.37E-05	-6.02E-05	-9.73E-05	-0.000118516	-1.06E-05	-8.05E-05	4.16E-05	-0.00015576	0.000216049	-8.89E-05	-0.000126716	-4.51E-05	-1.05E-05	-0.000117756	0.000346192	-0.000134253	5.94E-05	-0.000447176	0.000382561
9430041J12Rik	1.25E-06	0.000209476	0.000112958	3.72E-05	-8.72E-05	-6.39E-05	8.53E-05	-0.000138927	-0.000130543	-4.47E-05	-4.27E-05	-8.19E-05	-7.62E-05	-4.78E-05	0.000131053	0.000156095	1.60E-05	-0.000136131	-2.51E-05	-4.31E-06
9430060I03Rik	-2.14E-05	-9.44E-05	-0.00011078	-0.000114577	-3.20E-05	-0.000102266	-6.39E-05	-0.000103562	-5.55E-05	2.50E-05	6.95E-05	4.64E-05	3.93E-05	0.000127056	-4.26E-05	-0.000115813	-3.08E-05	-2.73E-05	2.65E-05	0.00055916
9430065F17Rik	8.22E-06	0.000279453	-6.66E-05	-7.11E-06	3.80E-06	-5.18E-05	-0.000120047	0.000114878	-0.000147697	-6.67E-05	-5.18E-05	-6.89E-05	-3.65E-05	-1.84E-05	0.000221333	-0.000191261	-0.000271496	-1.28E-05	5.00E-05	-2.70E-05
9430091E24Rik	-2.53E-05	1.37E-05	-6.01E-05	1.63E-05	8.32E-07	5.81E-05	-9.17E-05	9.17E-06	0.00028168	-0.0001093	-8.29E-05	-4.21E-05	-2.63E-05	-7.04E-05	-0.000109445	-4.61E-05	-4.77E-05	4.89E-05	3.23E-05	-1.83E-05
9530026P05Rik	-1.52E-06	8.27E-06	-2.05E-05	-5.13E-05	-9.80E-05	-0.000119117	1.16E-05	-5.43E-05	-5.97E-05	-3.29E-05	0.000120697	-9.92E-05	-2.36E-05	-6.73E-05	-0.000333387	0.000184673	-0.000154639	0.000136157	-1.02E-05	0.000444866
9530027J09Rik	-8.49E-05	5.74E-05	-4.92E-06	-8.73E-05	-4.80E-05	-7.92E-07	2.66E-05	6.75E-05	-6.48E-05	-5.81E-05	-5.30E-05	1.52E-06	-2.84E-05	4.13E-05	5.35E-05	-8.70E-05	-0.000326765	0.0002321	-0.000147463	0.000142034
9530034A14Rik	-8.16E-05	2.21E-05	-0.000153867	-2.70E-05	2.47E-05	-2.60E-05	8.40E-07	-4.46E-05	0.000133405	-4.87E-05	1.01E-06	-0.000103646	-2.49E-05	2.60E-05	-0.000195272	-4.05E-05	2.84E-05	0.000343797	-0.000195224	0.000229735
9530036M11Rik	1.65E-05	-0.000152494	1.54E-05	0.0001067	9.77E-05	3.33E-05	0.000256097	-8.20E-05	-9.69E-05	-5.57E-05	-4.04E-05	-7.00E-05	7.36E-05	9.94E-05	-9.44E-05	0.000101151	-5.28E-05	6.36E-05	-0.000117206	8.32E-05
9530036O11Rik	-7.50E-05	0.000146395	0.000141184	2.52E-05	0.000259148	-3.92E-05	-2.89E-05	-4.29E-05	-1.98E-05	2.48E-05	0.000146334	-7.42E-05	0.000126761	-3.39E-05	0.000338723	-0.000151913	-0.000197939	-0.000124238	-8.68E-05	-3.29E-06
9530051G07Rik	-8.00E-06	1.07E-05	-0.000113867	-0.000177071	-6.53E-05	1.01E-05	-2.82E-05	-7.48E-05	4.70E-06	2.94E-05	0.000213827	3.42E-05	-4.29E-05	-8.22E-06	0.000225094	-8.40E-05	0.000134847	0.000240485	-0.000112443	5.39E-05
9530052E02Rik	-1.47E-05	-6.82E-06	4.22E-05	-2.79E-05	-5.26E-05	-5.51E-05	-8.57E-05	-0.000110646	-0.00011163	-0.000101507	-7.92E-05	-9.43E-06	-2.89E-06	4.87E-05	-0.000132001	0.000223046	-0.000154341	0.000126058	-8.94E-05	0.000248954
9530059O14Rik	-7.91E-05	-8.34E-05	-0.000363788	-0.000102785	-0.000202503	-0.000283432	-0.000231036	-0.000212609	0.000105058	-4.28E-06	-3.65E-06	-0.000184347	-0.000128664	-6.91E-05	0.000110082	0.000375349	0.000744029	0.000387564	-0.000551206	0.000822882
9530062K07Rik	0.000108198	3.06E-05	-0.000117318	5.39E-05	-3.37E-05	-2.53E-05	4.15E-05	6.43E-05	-6.66E-05	0.000106047	-9.06E-05	-7.47E-06	8.44E-06	-4.45E-05	8.68E-05	-4.36E-05	-0.000291676	0.000106282	-1.93E-05	-5.53E-05
9530068E07Rik	8.15E-05	9.14E-05	-3.36E-05	0.000111048	1.42E-05	-3.61E-05	3.69E-05	2.88E-05	9.10E-05	0.000640063	3.93E-05	0.000173645	6.73E-05	1.33E-05	-0.000253018	0.000171755	-0.000154075	0.000102949	0.000267219	-0.000598452
9530077C05Rik	2.34E-06	-1.93E-05	-0.000155341	4.90E-05	-1.00E-06	-6.95E-05	2.93E-07	-3.70E-05	-0.000133655	6.85E-06	9.41E-06	3.05E-05	5.33E-05	-4.78E-05	3.71E-05	-0.000228467	-0.000136296	-0.000214568	0.000230895	0.000303165
9530080O11Rik	-3.72E-05	-0.000111503	0.00030207	9.07E-05	0.000101488	9.25E-05	-5.42E-05	3.56E-05	-0.000209292	0.000128301	-3.08E-05	0.000135513	-9.13E-05	-9.17E-05	-0.000371087	0.000773419	9.04E-06	-0.000174408	-0.000186603	-0.000147804
9530082P21Rik	-2.81E-05	-2.72E-05	-7.89E-06	-8.66E-05	0.000112611	-8.08E-05	6.58E-06	1.40E-06	-0.00015207	-1.18E-06	-3.40E-05	-9.32E-06	-6.11E-05	-6.90E-05	-0.000159474	-6.58E-05	-0.000101406	4.98E-06	-0.000198715	0.000536073
9630001P10Rik	0.000101877	1.93E-05	3.41E-05	-0.00010476	0.000190079	-8.58E-05	1.13E-05	-0.000130872	-4.06E-05	7.27E-05	1.32E-05	6.63E-05	5.68E-05	-4.84E-05	-0.00010681	-5.06E-06	3.40E-07	1.91E-05	-9.19E-05	0.000107661
9630028B13Rik	-0.000111061	-1.48E-05	-0.000149199	-0.000207224	-0.000134777	-8.48E-05	-0.000112358	-7.92E-05	-2.84E-05	5.67E-05	0.000103699	-1.48E-05	-7.66E-06	-4.94E-05	-0.000165978	0.000228053	2.81E-06	0.000560836	-0.000156156	0.000339691
9830004L10Rik	-0.000114825	2.99E-05	0.000194639	-0.000126781	-0.000242136	-0.000283708	-4.83E-05	-0.000101383	-0.000213297	-8.66E-05	-0.000131129	6.81E-05	-9.12E-05	-0.000149874	-0.000203973	0.000490817	0.000469313	0.000285292	0.000361357	-0.000219338
9830132P13Rik	-7.26E-05	6.75E-05	-6.54E-05	-1.64E-05	9.20E-05	-0.00012419	-6.71E-05	6.46E-05	-7.43E-05	-3.39E-05	-6.44E-05	0.000182382	7.76E-05	8.87E-05	-6.10E-05	2.39E-05	-9.62E-05	0.000347836	-0.000130099	-9.82E-05
9830147E19Rik	-2.46E-06	3.53E-05	-2.25E-05	-3.78E-05	1.64E-06	-0.000104138	-0.000112022	-3.82E-05	-4.51E-06	-7.98E-06	-1.53E-05	-5.75E-05	2.29E-05	-7.35E-05	-0.000168287	-0.000297203	0.00016892	4.41E-05	9.11E-05	0.00023387
9930012K11Rik	-2.25E-05	1.65E-05	-3.64E-05	-1.62E-05	-1.91E-05	5.46E-05	-8.24E-05	8.88E-05	0.000463907	2.12E-05	0.000195181	4.55E-05	-1.85E-05	1.16E-05	-5.33E-05	-7.85E-05	-0.000315692	-0.000134828	-5.22E-05	-7.51E-06
9930014A18Rik	2.05E-05	-8.15E-05	-5.60E-05	-5.11E-05	0.00155693	-8.81E-05	-8.77E-05	-0.000118011	-0.00014781	0.000172687	-0.00011351	-8.95E-05	-1.81E-05	9.50E-05	-0.000178159	-0.000121203	-0.000180167	-7.23E-06	-8.69E-05	0.000118327
9930104L06Rik	-6.12E-05	4.16E-06	0.000137637	5.74E-05	6.57E-05	-0.000132438	0.00013666	-3.21E-05	-0.000254689	-0.000152612	-3.51E-05	0.00010705	4.26E-05	-7.46E-05	-0.000394318	-0.000271931	-0.000126182	0.000406391	0.000104245	-5.17E-07
9930111H07Rik	-0.000266947	6.01E-05	-0.000274839	-0.000228526	-0.00027656	-0.000381968	-0.000272998	-0.000288631	4.33E-06	-3.35E-05	6.25E-05	5.93E-05	-0.000191037	-0.000130704	0.000298546	8.89E-05	-0.000181401	0.000946977	-0.000245515	0.00110823
9930111J21Rik2	-0.000681491	9.38E-05	-0.000342019	-0.000678887	-0.000438322	-0.000701939	-0.000387374	-0.000310461	0.000231228	-0.000441145	5.71E-05	5.72E-05	-0.000217128	-0.000189579	-0.000104595	3.29E-05	-0.000164644	0.002710167	-0.001141642	0.001723008
A130010J15Rik	1.36E-05	-6.68E-07	5.06E-05	-7.17E-05	0.000149794	7.04E-06	-5.51E-06	-9.03E-05	2.64E-05	9.18E-06	0.000129684	-9.62E-05	5.51E-05	3.91E-05	-0.00033105	-5.22E-05	-6.58E-05	7.87E-05	-4.93E-05	0.000150974
A130051J06Rik	6.22E-05	0.00013518	4.18E-05	-2.73E-05	-9.52E-05	-8.89E-05	0.00017717	-7.04E-05	0.000151338	1.04E-05	-3.56E-05	4.23E-06	-2.20E-05	4.28E-05	-0.000176252	-0.000107389	-4.94E-05	0.000229348	-0.000124649	-9.48E-05
A230004M16Rik	-0.000210457	0.00037143	4.67E-05	-0.000121841	-8.19E-06	-0.000143987	-5.16E-05	-0.000121809	-4.17E-05	-1.53E-05	-5.01E-05	-5.83E-05	8.12E-06	-6.67E-05	-0.000155454	0.000198543	6.06E-05	0.000172852	7.99E-06	-4.98E-05
A230005M16Rik	2.77E-05	-4.56E-05	1.07E-05	-2.13E-05	0.000124838	3.09E-05	-4.95E-05	-7.26E-06	0.000235532	-2.53E-05	-3.35E-05	-3.76E-05	4.02E-05	-4.41E-05	-0.00010691	-6.14E-06	5.88E-06	-4.28E-05	0.000113346	-0.000132468
A230028O05Rik	2.74E-06	0.00015333	-7.56E-05	-1.93E-05	-7.77E-05	4.29E-05	-3.26E-05	1.80E-05	0.000106521	-0.000140102	-5.51E-05	7.10E-05	-9.94E-05	-4.74E-05	-1.32E-05	1.09E-05	-0.000165258	0.000316928	-0.000144719	-5.83E-05
A230050P20Rik	-4.63E-05	-0.000112402	-0.000139179	-0.000111337	4.86E-05	-7.31E-05	-0.000238328	-0.00022628	0.000299413	-0.000180164	-0.000168252	-6.42E-05	6.20E-05	0.000135146	-0.00039705	-0.000194977	-0.000339646	-0.000347466	-4.21E-05	0.001186589
A230056P14Rik	-0.000105173	0.000192548	2.02E-05	-0.000181408	-9.98E-05	-0.000111505	1.55E-05	-5.14E-05	-5.97E-05	1.80E-05	-9.84E-05	-3.08E-05	2.86E-05	3.76E-05	-5.80E-05	-0.000109789	3.64E-05	0.000177126	-6.28E-06	0.000234555
A230059L01Rik	-0.000110603	0.000194075	-2.96E-05	-0.00018709	-0.000120883	-0.000165819	-0.00024119	-0.000255657	0.000169586	-0.000139065	-0.000120348	4.45E-05	5.62E-05	-8.50E-05	-0.000295017	-0.000112331	-0.000246403	0.000509003	3.78E-05	0.000616168
A230072C01Rik	8.02E-05	-7.45E-05	5.34E-05	-4.54E-05	-6.20E-05	-1.60E-05	-2.23E-05	7.12E-05	4.63E-05	0.000367566	-3.16E-05	4.55E-06	3.30E-05	3.01E-05	0.000324681	0.000177436	-0.000199785	-0.000159547	-4.47E-06	-0.000154543
A230072E10Rik	4.22E-05	1.32E-05	0.000100856	-2.87E-05	3.36E-06	1.69E-06	-0.000101943	-4.56E-05	-4.66E-05	-8.85E-05	-6.99E-05	0.000127812	0.000168056	-2.10E-05	-0.000226832	6.54E-05	4.78E-05	-1.60E-05	6.90E-05	-0.000179202
A230077H06Rik	-0.000202678	-0.000108105	-0.000147243	-0.000112696	-9.02E-05	0.000221883	2.86E-06	-0.000132235	-3.41E-05	2.81E-06	0.00020433	-7.30E-05	0.000146313	0.000121388	-8.32E-05	-0.000182651	-8.58E-05	0.000313676	-0.00021627	0.000467646
A230083G16Rik	0.000139143	-6.52E-05	3.01E-05	-3.17E-05	9.25E-05	0.000120372	-8.27E-05	2.18E-05	-8.51E-05	-5.86E-05	-2.58E-05	-4.62E-05	-5.07E-05	-3.06E-05	3.00E-05	-0.000135942	-4.17E-05	6.15E-05	-9.63E-07	-0.000167616
A230087F16Rik	-3.78E-05	-0.000221328	-0.000103781	-8.29E-05	0.000190555	0.000262486	-0.000121962	-0.000155812	0.000135331	-0.000148672	-0.000120195	-6.87E-05	1.68E-06	3.01E-05	-0.000139726	-0.000104838	-4.99E-05	-0.000167119	5.70E-05	0.000652414
A230103J11Rik	-7.65E-06	-2.24E-05	3.91E-05	-3.93E-05	4.14E-05	-1.71E-05	-2.66E-05	-1.40E-05	6.65E-05	-9.60E-05	-6.75E-05	-7.18E-05	0.000188602	-7.21E-05	-7.26E-05	-2.61E-05	-0.000133607	1.33E-05	0.000161255	-5.00E-05
A230107N01Rik	-4.79E-05	-5.26E-06	-6.10E-05	-4.36E-05	-8.35E-05	-5.34E-06	-1.73E-05	-0.00010244	-4.66E-05	7.59E-05	6.13E-06	3.02E-05	-5.08E-05	-6.86E-05	0.000117396	-8.48E-06	0.000110965	-4.93E-05	4.38E-05	0.000213837
A330008L17Rik	-1.51E-05	0.000295496	0.000598504	-0.000298377	0.00011353	-0.000225236	-0.000136279	-0.000178299	2.86E-05	0.000133367	-0.000126722	-0.000146133	-8.38E-05	-4.62E-05	-0.000101384	0.000298795	-0.000318755	1.16E-05	-0.000111853	-3.29E-05
A330009N23Rik	0.000230011	-8.62E-07	0.000212093	5.10E-05	5.52E-05	-8.92E-05	-0.000133359	-0.000168454	-0.000235074	-4.31E-06	-0.000158874	-0.000166756	-0.000128601	-6.89E-05	-0.000197741	0.000449291	-1.89E-05	-0.000183399	0.000294615	-0.000177878
A330017A19Rik	-0.000158411	-0.00022074	-0.000146761	-0.000118976	-0.000140288	-0.000211878	-0.000108719	-8.52E-05	0.000140639	-0.00014454	-0.000150769	-0.000158115	-0.000197963	-7.30E-05	-0.000262867	-0.000192251	-9.90E-06	0.0001281	-0.000295076	0.001524027
A330023F24Rik	-0.000275679	0.000272543	-0.000251365	-0.000210741	-9.27E-05	-0.000164675	-0.000207161	-0.000166632	6.67E-05	-0.000231593	0.000115599	0.000270045	0.000242299	0.000155601	0.00026411	0.000186096	0.000411183	-0.000167315	-0.000201471	0.000376036
A330032B11Rik	-9.00E-05	4.47E-05	-0.000148884	-0.000204244	-0.000117701	-6.42E-05	-9.88E-05	-0.000183033	0.000179077	-0.000153645	2.47E-05	4.95E-05	3.44E-05	-9.61E-05	-7.23E-05	-5.36E-05	0.00033711	0.000263079	-0.000170755	0.000434393
A330035P11Rik	5.38E-05	5.74E-06	-1.55E-05	-1.14E-05	5.65E-06	-3.47E-05	0.000109726	-2.60E-05	5.61E-05	-6.92E-05	-6.45E-05	-7.24E-05	0.000151583	-1.72E-05	3.81E-05	-2.03E-05	-0.000135355	4.70E-05	-4.84E-05	-6.05E-06
A330040F15Rik	7.97E-06	6.29E-05	1.83E-05	-2.91E-06	-9.84E-05	-8.16E-06	6.04E-05	-0.000127093	-0.000137846	-9.96E-05	9.18E-07	3.16E-05	-4.94E-05	0.000106903	-1.17E-05	-0.000197314	-0.000323563	0.000110997	0.000241218	0.000207372
A330041J22Rik	4.36E-05	9.17E-06	-9.61E-05	5.25E-05	-5.26E-05	-2.35E-05	-7.60E-05	0.000227254	2.68E-05	-3.56E-05	1.17E-05	-7.46E-05	-9.77E-05	1.73E-05	0.000100917	9.30E-05	-2.43E-05	4.71E-05	-0.000251443	-5.55E-05
A330044P14Rik	-0.00017215	-6.92E-05	-0.000161736	-0.000340312	-6.79E-05	-0.000340675	-0.000183271	-0.000181719	-3.35E-05	8.21E-05	8.52E-05	4.44E-06	-0.000210017	-2.46E-05	-9.68E-06	4.07E-05	-6.97E-05	0.000943734	-0.000305725	0.000765185
A330048O09Rik	0.000154809	0.000123939	-7.39E-05	0.000281989	0.000239454	0.000133309	1.07E-05	0.000340341	7.30E-05	6.29E-05	-0.000123	-7.84E-05	-7.67E-05	-9.40E-05	-0.000430367	-0.00010775	-0.000757462	-0.000407645	0.000102443	-0.000109041
A330050F15Rik	-0.000151896	-0.00014912	-0.000197991	-0.000185965	0.000292069	-9.03E-05	-0.000141872	-9.62E-05	-0.00018486	-4.50E-05	0.000109719	0.000437169	0.002700532	0.001668035	-0.000220155	-0.000128491	-0.000255883	-0.000218211	-0.0001523	-5.31E-05
A330069E16Rik	-1.20E-05	-1.31E-05	-0.000123114	-4.70E-05	-0.000139047	-8.55E-05	-5.45E-05	9.31E-05	2.23E-05	0.00013226	4.22E-06	-4.98E-05	4.55E-05	-1.79E-05	-8.32E-05	0.000142497	-0.000232005	0.000192599	-0.000104549	0.000215154
A330069K06Rik	4.05E-05	0.000111291	-0.000120205	0.00027761	5.36E-05	-7.58E-05	-0.000113634	-4.24E-05	-0.000142768	-0.000113482	-3.89E-05	-5.74E-05	-6.70E-05	-8.03E-05	-0.00012352	-0.000115312	-8.06E-05	-0.000116073	-3.08E-05	0.000201127
A330102I10Rik	-7.81E-05	-8.38E-05	-0.000192226	-0.000211592	7.38E-05	0.000145626	-0.000146094	0.000158839	0.00018236	0.000172951	0.000227609	0.000192121	0.000123616	-1.92E-05	7.62E-05	-7.74E-05	5.12E-06	-0.000383147	0.000276772	0.000188979
A430005L14Rik	0.000253231	2.77E-05	-5.40E-05	6.56E-06	4.53E-05	-2.16E-05	1.67E-05	-4.58E-05	-0.0001727	-0.000148718	-0.000178228	-0.0001558	0.000114682	-5.94E-05	-1.95E-05	-6.26E-05	-0.000375419	-0.000453977	4.85E-05	0.000539135
A430018G15Rik	1.64E-05	-6.73E-05	0.000101136	-2.02E-05	-1.20E-05	-5.17E-05	-8.74E-05	7.51E-05	-5.77E-05	-6.83E-05	-5.92E-05	-8.08E-05	0.000107485	-4.97E-05	-0.000119464	-6.09E-06	-0.000124072	-1.91E-05	5.33E-05	7.96E-05
A430027H14Rik	-0.000126858	-0.000101964	0.000480143	-0.000177292	-0.000169055	0.000121878	-0.00010263	0.000113081	0.000204483	3.53E-05	-0.000112503	-9.29E-05	-5.85E-05	-4.28E-05	-0.000301115	-4.03E-06	-0.000188429	-0.00037483	-0.000110353	0.000259899
A430033K04Rik	-2.56E-05	0.000125895	1.21E-05	9.92E-05	5.87E-05	-8.16E-05	-0.0001015	3.45E-05	0.000117048	1.44E-05	1.38E-05	-6.03E-06	-4.25E-05	7.98E-05	-0.000521844	-4.03E-05	-0.000257547	0.000185988	-0.000192366	-4.44E-05
A430035B10Rik	0.000151896	0.000209613	0.000285575	-6.51E-05	-0.000120028	-4.79E-05	2.89E-05	-6.92E-05	-0.000110646	-0.000155338	-9.09E-05	-0.000120999	-1.49E-06	-0.000115005	-2.17E-06	-6.71E-06	-0.00021568	-7.63E-05	-4.63E-05	-0.000166421
A430046D13Rik	0.000245497	-3.29E-05	2.29E-05	0.000255219	0.000162824	-1.36E-05	0.000113048	6.58E-05	-0.000105614	-0.000114892	-2.76E-05	9.02E-05	2.75E-05	-5.17E-06	-0.000177889	-0.000254751	-0.000688303	-0.000345074	0.000271052	4.16E-05
A430073D23Rik	-0.000402811	0.000246857	-0.000273809	-0.000327568	-6.55E-05	-0.000487254	-0.000209001	-0.000243352	0.000264055	-0.000250913	0.000143589	-0.000104638	-0.000190488	-0.000148999	0.000213892	-0.00028285	-0.000457575	0.001500488	-0.000492542	0.001057336
A430078I02Rik	-3.81E-05	0.000110202	2.58E-05	-3.09E-05	7.73E-05	-4.79E-05	-5.55E-05	-3.40E-05	0.000131603	-6.15E-05	2.92E-05	-3.78E-05	-5.37E-05	-4.90E-05	-0.00015589	-5.47E-05	-1.69E-05	-3.67E-05	-5.70E-06	0.00013307
A430093F15Rik	-8.85E-05	-4.19E-05	0.000123263	3.29E-05	-2.53E-05	-9.12E-05	-0.000140372	-6.84E-06	-6.10E-06	-0.000151436	-8.57E-05	-4.25E-05	-5.63E-05	-4.26E-05	-2.86E-05	0.000208567	-1.20E-05	0.000294142	-8.05E-05	7.58E-05
A430105I19Rik	7.91E-06	-3.41E-05	-3.08E-05	-2.28E-05	2.71E-05	-1.83E-05	-2.43E-06	0.000114924	-9.77E-05	0.000155493	0.000360502	-2.89E-05	1.28E-05	2.50E-05	-0.00014087	-2.43E-05	-0.000213612	-4.80E-05	-1.45E-05	0.000131416
A430108G06Rik	-3.23E-05	0.000273141	3.78E-05	-2.20E-05	1.39E-05	-3.63E-05	1.06E-05	0.000118434	2.30E-05	-3.35E-05	-9.40E-05	-4.33E-05	0.000136739	-9.34E-05	-0.0001182	-0.000217693	-0.00028621	-1.21E-05	4.49E-06	-7.86E-05
A530013C23Rik	-0.000121862	0.000100184	-0.000102956	-0.000110425	-0.000128667	-0.000121473	-9.79E-05	-2.82E-05	-6.88E-05	-6.63E-05	-6.37E-07	9.52E-05	7.86E-06	-2.57E-05	-9.56E-05	0.000289	-6.42E-05	0.000373539	-0.000342861	0.000369684
A530040E14Rik	-0.000116851	-9.23E-05	-0.000132293	-0.000132756	3.77E-05	-0.000119607	1.87E-05	-3.29E-05	-0.000143675	0.00011671	9.86E-05	-2.99E-05	2.79E-05	-8.53E-05	6.89E-05	0.000560691	0.000410813	-9.14E-05	0.000155907	0.000260842
A530058N18Rik	0.000312091	-0.000253868	-0.000113217	-0.00020737	-0.00013713	-0.00012851	0.000143639	-0.000162762	-0.000135915	-0.000104895	0.001397491	0.000201547	0.000960066	0.000316287	-3.85E-05	4.48E-05	-0.000127956	-6.72E-05	-9.45E-05	0.00010042
A530064D06Rik	-9.53E-05	-6.09E-05	-8.00E-05	-1.55E-05	-9.81E-05	-0.000174422	-2.88E-05	-0.000143267	6.64E-05	-9.65E-05	-9.22E-05	-2.98E-05	9.71E-05	-7.78E-05	0.000112178	0.000318044	9.05E-05	0.000394441	-0.000228298	0.000240635
A530083I20Rik	-0.000129135	0.000129763	4.28E-05	-0.00010152	-6.44E-05	-9.10E-05	-5.88E-05	-0.000103136	-8.07E-05	-2.71E-05	-1.83E-05	5.97E-05	2.20E-05	7.49E-06	3.60E-05	4.43E-06	-2.76E-05	0.00014995	-3.98E-05	0.00014415
A530099J19Rik	2.90E-06	-2.46E-05	1.21E-05	-0.00016175	-1.06E-05	-1.25E-05	-4.57E-05	-7.95E-05	7.24E-05	-9.78E-05	2.69E-05	-6.36E-05	-2.73E-05	-6.11E-05	-0.000229813	-4.58E-05	6.61E-06	0.000216834	-4.63E-06	0.000232564
A630001G21Rik	-1.93E-05	-3.34E-05	-6.45E-05	4.43E-05	-5.95E-05	-3.25E-06	-3.98E-05	-1.17E-05	8.79E-05	-7.23E-05	-7.86E-05	-5.64E-05	0.000160747	4.89E-06	-5.82E-05	-7.01E-06	-0.000109558	2.02E-06	9.06E-05	0.000168882
A630014C17Rik	-0.00010486	-3.55E-05	-0.000133921	-0.000221576	-5.75E-05	-0.000132395	-4.75E-05	-0.000117968	4.85E-06	3.18E-05	4.77E-05	-2.68E-05	-4.36E-05	8.48E-05	-7.88E-05	0.000157147	-7.57E-05	0.000674084	-5.65E-05	0.00030946
A630023P12Rik	-0.000134983	-0.000217092	-0.000163774	-3.97E-05	1.07E-05	-2.31E-05	2.29E-05	0.000397228	-0.000170666	-7.22E-05	-8.70E-05	-8.11E-05	-7.97E-05	-9.00E-05	-0.000132693	-0.000156531	0.000268331	-7.47E-05	3.03E-05	0.000253457
A630031M04Rik	4.04E-05	7.33E-05	-7.79E-05	1.87E-05	-4.25E-05	-3.59E-05	-3.32E-05	-5.15E-05	0.00018568	9.26E-05	-1.44E-05	1.75E-05	-5.37E-05	-6.07E-05	0.000104629	-0.000152136	-0.000135099	0.000132179	-0.000113283	3.55E-05
A630035G10Rik	-1.12E-05	3.89E-05	-2.69E-05	-9.90E-05	-4.55E-05	-1.30E-05	-1.52E-05	-6.45E-05	0.000158261	-2.95E-05	-2.95E-06	2.46E-05	0.000212417	7.40E-05	0.000177599	-3.88E-05	-1.11E-05	-8.35E-06	5.92E-05	-1.78E-05
A630052C17Rik	3.19E-05	6.57E-05	7.69E-05	5.80E-06	6.02E-06	-4.64E-05	-0.000108618	3.59E-05	-2.75E-05	-3.96E-05	-4.50E-05	2.54E-05	4.76E-05	-1.75E-05	-0.000389776	-0.000131915	0.000129808	-0.000154291	2.16E-05	0.000139418
A730011C13Rik	-1.57E-05	-6.43E-05	-4.02E-05	-4.99E-05	-0.000101073	-4.79E-05	4.39E-05	-2.15E-05	0.000233739	-7.85E-05	0.000105721	-6.77E-05	-4.97E-05	-4.76E-05	0.000130621	6.74E-05	-3.68E-05	-0.000107594	-0.000112541	0.000216329
A730017C20Rik	2.09E-05	-0.000116293	0.000260283	6.28E-05	-0.000164191	0.000159953	-0.000136391	-0.000122552	0.000821982	-0.00010239	0.000569534	-0.000100367	-0.000416872	3.12E-05	-0.000507135	-8.88E-05	-0.000939066	0.000206734	0.000884097	-0.000362333
A730017L22Rik	-0.00013386	2.99E-06	-0.000145422	-0.00013575	-0.000192321	-0.000166164	-8.05E-05	-0.000164377	2.73E-05	3.34E-05	0.000202355	-8.24E-05	-5.84E-05	1.91E-06	-4.17E-05	0.000168265	-3.01E-05	0.000655992	-0.000172432	0.000363797
A730020E08Rik	0.000237324	-0.00017037	4.43E-06	4.82E-05	0.000111429	-8.51E-06	5.60E-05	-4.43E-05	-0.000158246	-1.75E-05	3.93E-06	-0.000129184	0.000246985	0.000374059	-0.000139	-0.000112739	-0.000236103	-4.59E-05	-9.87E-05	0.000214735
A730046J19Rik	5.47E-05	-0.000191652	-5.01E-06	8.05E-05	-3.73E-05	-4.74E-05	1.70E-05	-4.96E-05	0.000137398	9.87E-05	-5.68E-05	-4.08E-05	-6.34E-05	-2.93E-05	9.61E-05	8.10E-05	2.34E-05	0.000171159	2.22E-06	-0.000113651
A730056A06Rik	-4.08E-05	-3.91E-05	-0.000203684	-0.000114392	0.000929778	-5.20E-05	-7.76E-05	0.000167461	-0.000168553	-0.000139515	7.86E-05	0.000166496	-1.96E-05	-8.53E-05	9.05E-06	-6.55E-05	-6.91E-05	-6.87E-05	-7.30E-06	0.000153387
A730060N03Rik	-8.81E-05	-4.40E-05	-5.22E-05	-0.000200328	-0.000133942	-1.98E-05	-7.45E-05	-0.000241995	3.48E-05	-8.42E-05	1.33E-05	-7.75E-05	0.00015211	4.12E-05	-0.000445557	0.001105635	0.000520327	-0.000140779	-0.000181086	0.000426524
A730081D07Rik	-2.58E-05	0.000193384	-6.65E-05	6.81E-05	0.000171469	0.000172007	3.81E-05	0.000108983	3.66E-05	-2.10E-05	0.000117588	0.000157283	1.83E-05	5.91E-06	0.000186683	-0.000132981	-0.000445515	-4.77E-05	-9.77E-06	-0.000325774
A730098A19Rik	8.51E-06	-0.000145613	0.000175327	2.85E-05	-1.09E-05	5.12E-05	-1.34E-05	7.28E-05	0.000275603	1.80E-05	-6.35E-05	0.000416573	0.00025152	-9.53E-06	7.91E-05	-6.14E-05	-0.000101963	-0.000142561	0.000178478	-0.000216633
A830008E24Rik	-0.000215615	0.000151945	-0.000192297	-0.000189104	-0.000187314	-0.00025176	-0.000218927	-0.000147954	-9.05E-05	-8.48E-05	0.000236686	-8.66E-05	-5.42E-05	-0.000118914	8.67E-05	0.00028298	-0.000133415	0.000680578	-9.84E-05	0.00058153
A830009L08Rik	0.000701751	0.000803927	0.000417036	-0.000407061	-0.000220817	0.000184988	-0.000328601	-0.00032297	-7.34E-05	-0.000358487	-0.000265236	-0.000226384	-0.000218604	-0.000253725	7.37E-05	-0.000914116	-0.000779576	-1.80E-05	0.000339243	-0.000497217
A830010M20Rik	-0.000248308	0.000938796	0.00035899	-0.000339413	-0.000249979	2.97E-05	0.00025465	4.69E-05	0.000156903	-0.000376014	-0.000488552	-0.000348138	-0.000130616	-0.000318236	0.002759361	0.0001317	0.000674263	-0.000788215	-1.57E-05	-0.001266618
A830011K09Rik	-0.000154109	-0.000124364	-0.000109302	9.53E-05	6.28E-05	-0.000185482	0.000134784	0.000130762	0.000564702	-7.80E-05	-3.40E-05	-0.000104351	-4.61E-05	0.000122748	1.78E-05	-0.000133887	-3.96E-05	-3.37E-05	-2.72E-05	0.000351178
A830018L16Rik	-0.000269627	-0.000244889	-4.05E-05	0.000313456	3.33E-05	-0.000307607	0.000452463	0.001754801	0.000459364	-0.000455057	4.75E-05	0.000899872	-0.000105154	-0.000283663	0.000249719	-0.000822728	0.000669644	0.00013636	-0.0011709	-0.001122998
A830019P07Rik	1.79E-06	0.000128473	0.000277729	-4.78E-05	-7.29E-06	-8.40E-05	-4.70E-05	1.36E-05	-1.88E-05	-6.44E-05	2.79E-05	-4.36E-05	-5.04E-05	-2.26E-05	-8.38E-05	-0.00017659	-0.000201533	-2.39E-07	4.18E-06	-0.000130874
A830029E22Rik	0.000295683	-0.000289331	5.61E-05	0.000133135	5.69E-05	-7.24E-05	0.00020207	-7.39E-05	-0.000112588	-0.000202615	-9.27E-05	-0.000109303	-8.57E-05	-0.000104132	0.000339236	-0.000111465	-0.00028593	0.000257404	7.07E-05	3.89E-05
A830031A19Rik	0.000154475	-8.93E-05	-4.30E-05	8.41E-05	-2.87E-05	4.41E-05	-1.45E-05	8.25E-05	0.000124734	2.30E-05	-7.85E-05	-7.02E-05	-1.89E-05	-1.54E-05	1.31E-05	-3.47E-05	-0.000154073	-0.000258029	0.000144745	-4.71E-05
A830036E02Rik	-0.000151995	0.000414256	0.002181646	-0.000835778	-0.000431205	-0.000307831	-0.000409604	-0.000856989	-0.000806954	-0.000314396	-0.000358446	-4.04E-05	-0.000387787	-0.000439629	0.000142856	-8.89E-05	-0.000825337	0.000504933	0.000167402	0.000567984
A830052D11Rik	1.57E-05	4.48E-05	-2.04E-05	2.90E-05	4.88E-05	-5.91E-05	8.59E-05	-2.95E-05	-5.51E-05	9.66E-05	-6.81E-05	2.39E-05	-3.22E-05	5.84E-06	-8.13E-05	-0.000147323	-7.78E-05	5.35E-05	-0.000182686	0.000191826
A830080D01Rik	0.000248805	-0.000202294	9.67E-05	-9.98E-05	0.000104924	-5.49E-05	-0.000126032	-6.57E-05	-2.08E-05	-0.000153456	6.29E-05	-0.00010504	1.04E-05	5.07E-05	0.00047329	0.000136834	0.000195951	6.20E-06	-4.75E-06	-0.000409155
A830082K12Rik	0.000167639	0.00035165	0.000432638	0.000162967	-0.000291051	2.59E-05	-0.00011629	-0.000126071	-0.000429451	-0.000128789	0.000201471	-1.42E-06	-0.000116231	-0.000133587	-0.00012945	-0.000267016	-0.000623202	0.000326134	-7.28E-05	-0.00044742
A930003O13Rik	-2.65E-05	3.42E-05	7.69E-05	3.89E-05	-2.36E-05	-7.29E-05	0.000179587	-0.000121973	-3.92E-05	-5.45E-05	-2.16E-05	5.88E-05	-5.21E-05	0.000113443	-0.000290156	-2.24E-05	0.000247586	0.00018571	-0.00019049	5.26E-06
A930004D18Rik	-0.000143122	0.000102701	4.78E-05	-1.38E-05	0.000113143	0.000135739	-8.63E-05	1.87E-05	0.000144495	0.000104071	-0.000107547	-0.000120958	2.39E-05	-4.33E-05	-0.000118379	-0.000134541	-0.000429776	-1.92E-05	7.37E-05	0.000107303
A930005H10Rik	0.000144212	0.000304012	2.00E-05	0.000161314	0.000199983	0.000125236	-1.21E-05	0.000139659	-0.000133703	-4.02E-05	3.03E-06	3.39E-05	0.000149252	-7.42E-05	-6.71E-06	-0.000106612	-0.000618591	-0.000457929	2.56E-05	-0.000198075
A930006K02Rik	-1.97E-05	-9.97E-05	5.06E-06	2.26E-05	-3.80E-05	2.26E-05	1.47E-05	2.93E-05	-0.000111745	2.68E-05	-1.08E-05	-3.88E-05	-7.64E-05	5.04E-05	-8.81E-06	-7.90E-05	-8.45E-05	2.29E-05	-7.98E-05	0.000283874
A930006L05Rik	-4.31E-05	0.000108503	-5.05E-05	-3.65E-05	-0.000104051	-1.44E-05	-8.12E-05	-6.22E-05	3.77E-05	5.57E-05	-0.000109283	5.81E-05	-5.51E-05	2.16E-05	0.000153191	3.06E-05	7.02E-05	0.000246849	-8.35E-05	-0.000100074
A930007I19Rik	-6.48E-05	-1.60E-05	-4.38E-05	-3.31E-05	-8.13E-05	-9.03E-05	5.90E-05	-5.18E-05	-7.56E-05	0.000160526	8.07E-05	4.85E-05	-2.14E-07	-7.99E-05	0.000222704	1.39E-05	-6.88E-05	8.73E-05	-1.17E-05	0.000157222
A930011G23Rik	-0.000112792	-0.000104946	-0.000210713	4.42E-05	-0.000302264	-7.10E-05	-0.000261908	9.84E-05	-0.000356451	-0.00010263	-0.000134433	-0.000212232	-0.000199238	-0.000187943	0.0003204	-0.000153136	6.72E-05	0.000374347	-7.54E-05	0.000577312
A930012L18Rik	5.00E-05	0.000440607	0.000183283	-0.00024431	-0.000238748	-0.000256565	-0.00014544	-6.75E-05	-2.96E-05	-0.000182484	-0.000105565	-6.42E-05	-1.94E-05	-4.54E-05	-1.26E-05	4.49E-05	-0.000231735	2.35E-05	0.000116147	7.27E-05
A930012O16Rik	-7.02E-05	-3.24E-05	5.90E-05	-5.31E-05	-6.76E-05	-5.63E-05	-5.79E-05	-2.92E-06	5.13E-05	-1.42E-05	0.00020838	-8.98E-05	-5.35E-05	-4.43E-05	0.000237089	-0.000132258	-0.000150512	9.63E-05	-5.99E-05	0.000165162
A930015D03Rik	-3.81E-06	-7.39E-05	-6.42E-05	-4.57E-05	-8.91E-06	-5.53E-05	-7.35E-05	-3.98E-05	-0.000103331	-4.58E-05	3.05E-05	-6.35E-05	7.08E-06	2.59E-05	-0.000302157	2.22E-05	0.000355664	-0.000143756	0.000313624	0.000265773
A930024E05Rik	-7.77E-05	-6.55E-05	3.66E-05	5.20E-05	0.000173588	-0.000154333	-4.61E-05	5.38E-05	-7.38E-05	6.75E-05	0.000323165	5.49E-05	3.04E-05	-8.30E-06	-0.000116722	-0.000162441	-0.000353451	7.46E-05	0.000299819	0.000140646
A930024N18Rik	2.95E-05	-5.04E-05	7.47E-05	-5.44E-05	-2.94E-06	-4.29E-05	2.83E-05	-2.94E-05	1.07E-05	-3.75E-05	0.000237178	-3.94E-05	0.000111392	4.07E-05	6.10E-05	5.61E-05	-5.76E-05	-8.22E-05	-0.000110348	1.84E-05
A930029G22Rik	-6.41E-05	-0.000118008	-0.000139722	-0.000107383	-7.29E-05	-0.000103997	-9.97E-05	-0.000138237	-0.000112958	-0.000108138	0.000158219	-9.62E-05	0.000657828	0.000138411	-0.000118959	-4.99E-05	0.000103177	0.000341812	-0.000124333	0.000321639
A930033H14Rik	-6.33E-05	7.97E-05	0.000103318	-0.000114822	4.30E-05	-0.000160119	-0.000100046	-8.03E-05	-2.80E-06	-8.81E-05	-1.81E-05	0.000363553	0.000124187	9.24E-05	0.000115355	3.02E-05	-0.000205198	0.000198262	1.49E-05	-4.52E-05
A930038B10Rik	1.00E-06	-1.26E-05	7.05E-05	1.39E-05	-4.84E-05	5.02E-05	-7.71E-05	6.80E-05	-7.88E-05	0.00010939	-7.54E-05	3.46E-05	-6.09E-05	-2.76E-05	0.000166096	-0.000121603	-5.22E-05	1.31E-06	-5.33E-05	-0.000108529
AA386476	-8.85E-05	0.000172567	-1.05E-05	-0.000143055	-0.000164976	-5.27E-05	5.34E-06	-2.96E-06	-0.000103557	7.21E-06	-5.42E-05	-5.87E-05	-9.12E-05	4.38E-05	-0.000100528	-0.00011277	-6.97E-05	0.000170857	-0.000143514	0.000377055
AA415398	1.39E-05	-3.71E-05	-6.00E-05	-6.84E-06	0.000135233	-3.98E-05	5.00E-05	-7.77E-05	-3.90E-05	7.01E-06	-7.73E-05	7.85E-05	-8.00E-05	2.81E-06	0.000211192	-0.000207452	-0.000238494	0.000295408	1.33E-05	4.43E-05
AA465934	7.49E-05	-0.000183933	9.18E-05	9.71E-05	5.79E-05	0.000108016	-7.05E-05	-1.11E-05	3.35E-05	-1.80E-05	6.53E-05	0.000137994	-1.55E-06	5.76E-05	-6.34E-05	-8.20E-05	-0.000106083	-0.000454164	-0.000211285	0.000430433
AA467197	-0.000102015	4.19E-05	-4.04E-06	-4.59E-05	4.58E-05	-2.60E-06	1.89E-05	0.000109013	2.38E-05	-5.15E-05	0.0002599	-3.07E-05	-1.80E-05	3.52E-05	-9.75E-05	-6.33E-05	1.88E-05	-8.96E-05	5.07E-05	5.99E-05
AA474408	-0.000193166	-0.000122958	-7.23E-05	-0.000166293	2.84E-05	-0.000192168	-7.17E-05	-0.000109524	-1.89E-05	-0.000105725	-0.000107211	-4.87E-05	1.95E-05	8.29E-05	3.55E-05	0.000187087	6.30E-05	1.81E-05	-3.57E-05	0.000777502
AA543186	-7.60E-05	0.00010538	-8.02E-05	-3.41E-05	4.56E-05	-6.21E-05	7.02E-05	-3.60E-05	0.000199529	7.23E-06	0.000157999	-0.00010427	-6.38E-05	-9.59E-05	0.000341536	0.000201608	-0.000256916	0.00017302	-0.000211475	7.19E-05
AA672651	-0.000141863	-0.000141126	-4.82E-05	3.54E-05	-0.000169147	-8.86E-06	-0.000209754	-0.000122158	-0.000211961	-2.70E-05	0.000195098	0.000164271	0.000147435	-9.01E-05	5.35E-05	-0.000112511	-1.52E-05	0.000330727	5.18E-06	0.000385066
AA986860	4.58E-05	-4.07E-05	2.25E-05	-5.51E-05	6.37E-06	-1.97E-06	-2.25E-05	2.94E-05	3.63E-05	-6.48E-05	-4.92E-05	-6.02E-05	-1.45E-05	6.15E-05	-7.64E-05	-0.000117204	-0.000172576	4.49E-05	-2.16E-05	0.00011514
AB041806	-0.000101034	8.65E-05	-9.94E-05	-7.38E-05	-5.97E-05	-0.000113736	8.87E-06	-3.62E-05	5.85E-05	-0.000151922	-6.50E-05	-1.45E-05	-4.21E-05	-3.66E-05	0.000195841	0.000140083	-0.000133321	0.000165534	-0.000282328	0.000425129
AC087559.2	-9.68E-05	7.22E-05	-1.64E-05	-0.000287518	-5.18E-05	-0.00018131	-0.000169869	0.000187627	-8.25E-05	-0.000158839	-0.000135369	-0.000122058	-0.000126973	-0.000115868	-1.07E-05	6.97E-05	1.95E-06	-0.000180482	4.93E-05	0.000586286
AC132444.1	8.59E-05	7.05E-05	-1.09E-05	-2.15E-05	-2.44E-05	-0.000158101	-0.000111027	4.91E-05	-7.01E-06	-7.75E-05	-4.08E-05	-6.34E-05	-4.61E-05	-4.95E-05	6.84E-05	-0.000226431	0.0002331	0.00012447	-0.000236804	0.000123728
AC132444.6	-0.000158928	2.45E-06	-8.75E-05	-0.000188006	-0.000138091	-0.000149433	-7.89E-05	-6.31E-05	-6.88E-05	-0.00017709	5.30E-05	8.60E-05	-1.75E-05	-6.08E-06	-0.000162241	3.74E-05	0.000369964	0.00056756	-0.000392258	0.000338551
AC168977.1	-3.87E-05	2.00E-05	1.01E-06	-0.000139481	-0.000133592	-9.99E-05	-5.44E-06	-5.28E-05	0.000128253	-1.86E-05	-4.66E-05	-8.12E-05	-2.87E-05	-4.90E-05	8.50E-05	-0.000178387	-5.19E-05	0.000418401	-2.40E-05	4.97E-05
AF529169	-8.48E-05	-0.000136116	-7.48E-05	-9.33E-05	-0.000107529	-9.00E-05	-0.000113839	-5.46E-05	-0.000208314	-0.000174594	9.28E-05	-0.000188978	0.000726483	0.002759081	-0.000126319	-5.56E-05	-0.000215492	7.23E-06	-0.000190556	-0.000152913
AI115009	1.81E-05	-0.000176561	0.000339014	0.000734628	-0.000202066	-0.000143303	-0.00024972	-0.000106102	-0.000249916	-2.14E-05	-0.000127742	-0.000128904	-0.000121116	-0.000130407	4.73E-05	-0.000278512	-0.000366627	-0.000255625	0.00088418	-0.000185769
AI314180	-0.000106469	-1.24E-05	-0.000293743	-0.000180932	7.90E-05	-0.000211592	-0.000103801	-0.000139229	-8.05E-05	-0.000125951	-0.00010273	-9.40E-05	-8.31E-05	2.57E-05	1.15E-05	-5.52E-05	0.000218224	-4.80E-05	-0.000178062	0.001191725
AI413582	-0.000268483	-0.000467669	0.000360926	-0.000239619	9.78E-05	5.08E-05	0.000244826	0.000107889	0.000174099	-0.000237265	0.000108875	7.45E-05	-5.06E-05	4.19E-05	-0.0002	-0.000368298	-0.000548554	-1.13E-05	0.000556183	0.000539667
AI429214	3.04E-05	0.000133064	-9.09E-05	2.34E-07	0.000295939	-8.37E-05	9.92E-05	0.000126575	-0.00012887	-8.66E-06	2.42E-07	-1.22E-06	0.000153691	-8.53E-05	-0.000289168	0.000184669	-0.000177063	-0.000206658	-0.000120128	0.000252162
AI464131	-7.83E-06	-1.97E-05	-5.02E-05	5.63E-05	0.000138122	-1.26E-05	-4.62E-05	-4.33E-05	-4.38E-05	0.000129837	0.001123776	5.77E-05	-5.19E-05	2.37E-05	-0.000131894	0.000299323	-0.00011063	-0.000186012	-9.41E-05	0.00013942
AI480526	-0.000119285	0.000150976	0.000111524	-5.64E-05	5.56E-05	-0.000125189	-0.000100543	3.94E-05	0.0001423	-0.000137602	-6.52E-05	-2.80E-05	-6.35E-05	3.53E-05	-0.000646099	-0.00013129	-0.00086907	-0.000375063	-8.38E-06	0.001207195
AI504432	0.000129009	-0.000595884	-0.000157001	0.000489381	-0.000107494	0.000720784	0.000171502	-0.000535116	0.000753108	-0.00038536	0.001030753	0.000666806	0.000338415	0.002061059	-5.71E-05	-0.000261276	-0.00057269	0.000779201	-0.000353305	-0.001002429
AI506816	-0.000670511	-0.000241647	0.000161695	-0.000647441	0.000152868	-0.000129037	0.000414198	0.000129544	0.000205152	-0.000295187	-0.000466513	-0.000386841	-0.00012055	-0.000284549	4.18E-05	0.000164339	0.00093566	-0.000410666	1.32E-05	0.001460184
AI593442	-0.000789584	0.00327686	0.000533705	-0.000984155	4.70E-05	-0.000732829	-0.000695202	-0.000519497	0.001132682	0.00040876	-8.31E-05	-4.34E-05	0.000432707	-0.00033507	-0.00066593	0.000537288	0.000226383	-2.93E-05	-0.000614465	-0.001148219
AI597479	5.65E-05	0.000234586	8.44E-05	0.00019563	3.26E-05	3.32E-05	7.65E-05	1.39E-05	4.60E-05	0.000306643	0.00047179	0.000154643	0.000145066	0.000260124	-0.00058097	-0.000171532	-0.000680006	0.000146126	0.000375746	-0.000667468
AI606181	0.000107322	5.89E-05	-2.20E-05	2.87E-05	-9.31E-05	6.66E-05	-8.04E-05	2.69E-05	-0.000140662	-3.97E-05	-3.43E-05	-5.25E-05	-0.000127861	-7.36E-05	-0.000329587	-4.54E-05	-0.000268186	0.000120693	-4.79E-05	0.000208562
AI837181	-8.49E-05	0.000294077	0.000117542	7.30E-05	-0.000177502	0.000212865	-0.000111334	0.000122421	0.000327133	-4.72E-05	1.32E-05	0.000195475	0.000201495	0.000199169	-0.000823698	-0.00043073	-0.000699428	6.65E-05	3.65E-05	-0.000158541
AI838599	-0.000204313	-1.68E-08	-0.00013195	-0.000290882	-1.78E-05	-0.000290709	-0.000203454	-3.15E-05	-4.53E-05	1.07E-05	-1.49E-05	-0.00016201	1.83E-05	-4.08E-05	-3.22E-06	0.000173253	-1.26E-05	0.000804435	-0.000309423	0.000431862
AI839979	-0.000165375	1.39E-05	-6.16E-05	-4.63E-05	-0.000143466	-8.73E-05	4.44E-05	-9.32E-05	-9.01E-05	-5.91E-05	1.17E-05	-0.000118743	-3.27E-05	-1.03E-05	-3.92E-05	0.000375686	-7.32E-05	0.00022479	-1.42E-06	0.00031313
AI846148	8.35E-05	-0.00033986	4.80E-05	5.36E-05	-1.90E-06	5.63E-06	0.000131044	3.87E-05	-6.85E-05	2.11E-05	5.30E-05	-9.58E-05	-0.000176716	-8.77E-05	0.000151942	0.000271788	-0.000241742	-0.000239853	0.000213108	0.00040385
AI847159	5.02E-05	5.65E-05	-0.000107322	4.79E-05	6.68E-05	4.27E-05	-4.85E-05	-6.14E-05	-8.05E-05	-7.32E-05	-4.89E-05	-8.77E-06	-2.87E-05	-3.60E-05	0.000393088	-8.63E-05	-0.000285484	-0.000182321	4.99E-06	0.000257259
AI854517	-0.000309404	0.000176504	0.000320324	-0.000273881	-0.000151894	-3.07E-06	-0.000160012	-0.000172222	-0.000411154	-0.000195971	-0.000100823	0.000194288	-8.84E-06	-0.000210764	0.000194949	0.00057996	0.00040476	-0.00036537	-1.03E-05	0.000475342
AI854703	-0.000177136	0.0002038	-0.000126825	-0.000191955	0.000120469	2.12E-05	0.000185096	-8.02E-05	0.000160973	1.95E-05	-0.000124315	0.000240025	0.000183799	0.000170743	-0.00056318	-0.000267359	-0.000370674	-0.000267568	0.000128386	0.000685496
AI987944	0.000251226	-9.48E-05	-2.32E-05	9.17E-06	0.000310076	2.60E-05	-3.00E-05	0.000272689	0.000469298	0.000238613	-1.14E-05	0.000130385	-6.07E-05	-8.31E-05	3.31E-05	-0.000316087	-0.000374129	-9.88E-05	-0.000358592	-0.000150056
AK010878	-0.000231551	0.00019302	5.73E-05	-0.000360942	-0.000143972	-0.000149081	-0.000170836	-0.000264163	-4.66E-05	-0.000153323	1.23E-06	4.93E-05	6.19E-05	-5.96E-05	-7.76E-05	0.00040007	0.000177972	-0.000256909	-6.75E-05	0.00090025
AU018091	-0.000145593	1.76E-05	-5.00E-05	-0.00010734	-2.25E-05	-0.00011981	-6.91E-06	-0.000124786	0.000144492	-1.47E-05	0.000171231	-3.35E-05	0.000122186	2.82E-06	-8.11E-05	-2.02E-05	0.000153709	0.000139822	-7.40E-05	0.000331464
AU019823	-0.000112714	0.000207718	0.000425548	-0.000165553	6.07E-05	-3.64E-05	-0.000215705	-0.00015358	7.50E-05	-9.79E-05	-7.24E-05	-6.23E-05	-7.84E-05	-0.000152711	-5.37E-05	0.000134053	-2.33E-05	-9.68E-05	-9.05E-06	6.56E-05
AU019990	3.71E-05	-1.03E-05	0.000269	-5.37E-05	-6.08E-05	-5.52E-05	-3.76E-05	4.72E-05	0.000130832	-7.08E-05	0.000243047	-9.03E-05	-4.97E-05	-5.03E-05	-0.000159699	-0.000174675	1.06E-05	-8.80E-05	-2.54E-05	4.13E-05
AU022252	9.01E-06	-0.0001577	-6.64E-05	5.43E-05	7.17E-05	-5.05E-05	-0.000111027	-7.29E-05	-7.24E-05	4.19E-05	-7.46E-05	0.000111914	9.83E-05	-9.92E-05	4.19E-05	-3.95E-06	-0.000341804	0.00023323	-0.000326927	0.000629241
AU022754	-2.43E-05	-0.000223007	-0.000126306	-8.26E-05	-7.56E-05	0.000113081	6.13E-06	7.01E-05	7.91E-05	3.32E-05	3.62E-05	-0.000126051	-6.10E-05	-9.73E-05	-4.15E-05	-9.75E-05	-0.000130131	0.000540338	-0.000217128	0.000126242
AU040320	0.000401712	0.000188019	0.000146391	0.000166767	0.000186472	-6.32E-05	-6.98E-06	-1.52E-05	-0.0001039	-7.06E-05	-2.99E-05	0.000248767	0.000378766	-0.00012485	-3.96E-05	-0.000534686	-0.000759955	-0.000282967	0.000140082	-0.000238709
AU041133	-6.27E-05	3.64E-05	-2.51E-05	-7.33E-05	-6.87E-05	-0.000105265	-4.88E-05	2.48E-05	-1.26E-05	-3.39E-05	0.000159769	0.000131878	5.28E-05	-4.84E-05	-0.000178266	-0.000192269	-3.75E-05	2.32E-05	0.000104859	0.000353006
AW011738	1.71E-05	4.75E-05	-8.33E-05	-8.30E-05	-4.88E-05	-7.53E-05	-8.79E-05	-2.17E-05	3.24E-05	1.18E-05	0.000140748	-3.47E-05	2.59E-06	8.35E-05	-7.22E-05	-8.00E-05	-0.000129446	0.000153903	0.000140548	0.000100083
AW047730	-4.47E-05	0.000162685	-2.71E-05	-0.000157185	-4.45E-05	-0.00012771	-0.000182856	-0.000125124	3.65E-05	-4.99E-05	-0.000104497	-6.83E-05	-0.000106659	-8.06E-05	-2.50E-05	0.000149228	-0.000265546	0.000212287	0.000185306	0.000210296
AW146154	0.000127774	1.00E-05	-1.58E-05	6.78E-05	8.70E-05	-1.15E-05	-6.81E-05	0.000258727	0.000154895	0.000213329	-8.97E-05	-4.53E-06	-0.000121197	-0.000135467	-3.83E-05	-0.000279334	-0.000455643	-3.84E-05	-0.000144351	9.79E-06
AW209491	-0.000126542	-7.52E-05	-0.000110893	-8.06E-05	0.000189767	-2.90E-05	0.000111065	-0.000167099	0.000278385	-8.57E-05	9.05E-05	-4.09E-05	0.000288909	0.000188945	-0.000510716	1.63E-05	-0.000173731	4.05E-06	-4.31E-05	0.000628192
AW495222	0.000123706	0.000306772	0.000314419	-4.00E-05	-1.10E-05	4.05E-05	-0.000135424	0.000191092	0.000269067	-0.000102466	0.000135573	-0.00015769	-0.000132141	-0.00012338	0.000126324	-0.000230854	-0.000340751	-0.000182719	-0.000319778	-0.000291216
AW549877	-0.000152823	0.000210415	0.000593882	9.73E-06	2.23E-05	9.72E-05	7.19E-05	0.000201444	0.000604857	5.09E-05	4.76E-05	0.000597405	4.61E-05	0.000214681	-0.000101734	-0.000673809	-0.000886251	0.000434942	-2.41E-05	-0.001020101
AW551984	-5.74E-05	-0.000176903	-0.000145091	-0.000114746	-0.000118003	-0.000116454	-8.99E-05	-2.53E-05	0.000500183	-5.31E-05	0.000440545	-0.000159604	-0.000334253	0.002319653	-0.000179197	-4.17E-05	-0.000328851	0.000403066	-8.68E-05	-0.000306004
AW554918	-4.60E-05	-3.14E-05	7.30E-05	0.000172877	6.69E-07	-9.24E-05	-9.38E-05	-2.98E-05	-3.84E-05	-8.52E-05	-4.84E-05	-5.72E-05	-3.75E-05	-5.84E-05	7.30E-05	-7.26E-05	-4.67E-05	-0.000126297	0.000130837	0.000191067
AW822252	5.42E-05	-5.06E-06	-0.000157523	-0.000208634	-3.18E-05	-0.000101903	1.19E-05	-0.00011327	-1.58E-06	-8.95E-05	-0.000115886	-0.000101398	-6.34E-05	5.80E-06	-0.000104526	-0.000245017	-0.00024846	5.34E-05	5.77E-06	0.000857767
AY074887	-0.000203897	6.76E-05	-0.00026853	-0.000397467	-0.000132451	-0.0002971	-0.00025691	-0.000204041	-0.000108054	-5.47E-05	-0.000101903	1.58E-05	-0.000105695	4.12E-05	0.000439566	0.000221363	0.000296922	0.000407931	-0.000245633	0.000962269
Aaas	-3.24E-06	-9.96E-05	3.90E-05	7.25E-05	2.00E-05	5.55E-05	-8.32E-05	5.07E-05	2.08E-05	4.89E-06	0.000153844	-1.24E-05	-0.000102068	3.52E-05	-0.000282642	-0.000127614	-0.000309547	-0.00027737	-7.48E-05	0.000488895
Aacs	-0.000106571	-0.000238961	0.000247808	-3.48E-05	-0.000135425	0.000207373	0.000137317	0.000138366	5.00E-05	0.000141884	9.95E-05	-0.000171093	-0.000143039	-4.45E-05	-0.000264368	-0.000358229	-0.000346013	0.000612826	-0.000228033	-7.30E-05
Aagab	-0.000155942	-0.000212096	0.000127174	0.000114131	-2.97E-05	-6.90E-05	-5.53E-05	-9.53E-05	0.000510296	2.40E-05	-0.000135506	-9.15E-05	1.99E-05	-0.000141367	0.000197826	-0.000147675	0.000511389	-0.000152657	2.69E-05	4.66E-05
Aak1	-0.0002683	5.38E-05	0.000183305	8.82E-05	0.000182297	0.000167726	0.00017705	0.000668838	0.000113405	0.000104542	0.000119697	0.000376015	0.000174545	0.000402405	-0.000195441	-0.000178297	0.000275305	-0.000193268	0.000184275	-0.001247259
Aamdc	-4.63E-05	-0.000112724	6.13E-05	5.34E-05	3.65E-05	0.000536903	0.000101719	0.000642488	5.37E-07	0.000401644	9.58E-05	0.000147393	7.94E-05	0.00013036	-6.02E-05	-0.000437406	-0.000751124	-3.84E-06	-0.000378231	-0.000552243
Aamp	7.16E-05	-0.000236716	-6.12E-05	0.000231323	-9.79E-05	3.36E-05	5.07E-05	9.20E-05	0.000276148	0.000310018	8.50E-05	0.000156612	0.00018741	0.000190452	-0.000195328	-0.000137313	-0.000136137	-0.000152546	0.000196624	-0.000272744
Aar2	-1.78E-05	-2.53E-05	-3.04E-05	3.46E-05	-2.60E-05	0.000124451	-0.000144029	5.99E-05	-3.32E-05	9.29E-05	-6.25E-06	0.000121313	-6.12E-07	-6.09E-05	-0.000292162	2.92E-05	-0.000188807	-0.000225003	-3.89E-05	0.000401352
Aard	-9.58E-05	8.35E-05	0.000366536	2.75E-05	-6.17E-05	-8.08E-05	-4.47E-05	-0.000149919	8.97E-05	0.0001854	6.52E-05	0.000195218	0.000140381	0.000161801	-0.000261845	-0.000163561	-0.000181868	-0.000149747	0.000229581	-6.54E-05
Aars	-0.000220403	3.59E-05	-3.77E-05	-9.81E-05	0.000143045	0.000310885	3.00E-05	-0.00011797	0.000774864	-0.00025837	0.00019988	0.000482998	0.000806642	0.000414242	-0.00076188	-5.41E-05	3.29E-05	-0.000316816	0.000141118	-0.000145451
Aars2	-8.32E-05	5.11E-05	-0.000138769	-0.000157524	6.31E-05	2.57E-05	-0.000162076	6.69E-05	0.00021549	-0.000125412	-0.000133213	-0.000147444	0.000169712	-8.07E-05	-0.000291061	-2.14E-06	-0.000222969	-0.000353899	-9.07E-05	0.00083227
Aarsd1	-4.50E-05	-0.000236275	-2.61E-05	-6.64E-05	2.58E-05	4.91E-05	-2.75E-05	-1.51E-05	2.07E-05	-4.72E-05	-5.18E-05	7.70E-05	8.03E-06	0.000104302	-8.98E-05	6.38E-05	0.00026405	-0.000273681	-0.000123017	0.000571424
Aasdh	-4.69E-05	8.82E-06	5.22E-05	4.72E-05	8.05E-07	-9.63E-05	1.06E-05	7.95E-06	-0.000160899	-6.37E-05	4.05E-05	5.98E-05	-2.10E-06	2.94E-05	-0.000133254	-2.62E-05	-0.000125786	-3.28E-06	0.000104953	7.37E-05
Aasdhppt	8.41E-05	-2.14E-05	0.000116858	0.000201343	0.000123581	-7.73E-06	-9.29E-05	0.000166969	0.000134894	4.52E-05	0.000171516	0.000167194	-0.00015679	-3.66E-05	-0.000197233	6.32E-05	-5.09E-05	2.78E-05	7.10E-05	-0.000695383
Aatf	-6.10E-05	1.14E-05	-0.00013991	-0.000125197	-0.000149088	-0.000158939	-0.00021544	-0.000124495	-0.000267313	-0.000124887	-1.65E-06	-0.000154669	-0.000100699	-1.41E-05	-0.000593476	2.13E-05	-6.27E-05	-0.000141749	-0.000141947	0.001486451
Aatk	-0.000280699	-0.000125217	0.000184067	-0.000253543	-3.72E-05	2.61E-05	0.000279454	-0.000195283	0.00036521	-6.58E-05	-2.66E-05	-0.000279168	8.64E-05	2.19E-05	-0.000413358	-0.00055842	-0.000632811	0.000427492	0.000221165	0.000654501
Abat	7.25E-05	-0.000587524	-0.000264703	-0.000209403	0.000580059	6.16E-05	0.000637902	0.000283346	0.000559423	-7.07E-05	0.002138641	0.001258059	0.001794469	0.001594175	-3.46E-05	-0.000320689	-0.000679269	-8.27E-05	-0.000459995	-0.000713211
Abca1	6.89E-05	0.000477536	-0.000178275	-1.17E-05	2.28E-05	-0.000143606	-0.000113617	0.000148437	-0.00016915	0.000208691	0.00036754	-5.17E-05	0.000485859	0.000413945	3.29E-05	-0.000213395	-0.000313125	-0.00018309	-0.000333947	-0.000230818
Abca12	0.000150368	-7.28E-05	5.90E-05	2.10E-05	-6.76E-05	3.71E-05	-6.34E-05	5.65E-06	1.56E-05	2.85E-05	-8.98E-05	9.33E-05	7.51E-05	-4.52E-06	0.000240956	-0.000169078	-0.000290846	-4.95E-05	5.60E-05	-8.86E-05
Abca2	-0.000114091	-0.000248332	-0.000174762	1.13E-05	0.000127639	5.29E-05	0.000286111	1.93E-06	-0.00016834	-4.40E-05	2.74E-05	3.42E-05	0.00011	0.000160944	-0.000403469	-0.000485043	-0.000592009	-0.000619036	0.00023732	0.00154004
Abca3	-0.000144109	2.03E-05	-0.000125478	-0.000112303	0.00010799	-5.48E-05	3.89E-05	5.59E-05	-0.000114379	1.19E-06	0.00014885	-1.54E-05	0.000109489	9.41E-05	-7.46E-05	-0.000119991	-0.000563437	-0.000265429	0.000123927	0.000975122
Abca4	0.000161897	6.31E-05	-0.000101222	-0.000112869	0.000133137	-0.000114902	-0.000126452	3.86E-05	-0.000139911	-2.30E-05	-5.91E-05	-6.24E-05	-6.64E-05	-6.57E-05	0.000321683	-0.00011143	1.25E-05	-0.000372209	1.78E-05	0.000295558
Abca5	-0.000151591	2.40E-05	0.000560266	-0.000164454	0.000104826	4.65E-05	-6.00E-05	-0.000433984	-2.46E-05	0.000187053	0.000208689	-0.000145586	0.000719943	0.000335853	0.000284725	5.59E-05	0.000303032	-3.64E-06	-5.51E-05	-0.000462228
Abca6	-2.91E-05	-7.79E-05	6.95E-06	-5.50E-05	-5.33E-06	-5.94E-06	0.000667458	0.000240922	-2.43E-05	-2.57E-05	0.00022024	0.000189031	9.07E-06	-5.44E-05	3.51E-05	2.54E-05	-0.000376557	-0.000119854	0.000267761	-0.000212397
Abca7	-0.000180196	1.13E-05	0.000143381	8.99E-06	2.73E-05	-3.91E-06	5.72E-05	0.000129044	0.000157318	-0.000169622	-0.000117024	0.000129992	-1.60E-05	-6.56E-05	-9.61E-05	-0.000145844	-0.000342822	-0.000383836	3.29E-06	0.000438604
Abca8b	0.00014133	0.000249646	1.64E-05	6.62E-05	8.18E-05	-0.000266745	-3.58E-05	-0.000276693	-0.000247466	0.000208351	2.72E-06	7.17E-06	2.56E-05	-5.68E-06	0.000247481	-0.00050947	-0.000617414	0.000551519	0.000229558	-0.000156853
Abcb10	-6.34E-05	0.000169685	-0.000131915	0.000131582	0.000100264	0.000138915	0.000969325	2.69E-05	0.00037393	-3.71E-05	0.000268915	9.07E-05	0.000362689	0.00016342	-0.000404891	-0.00031571	-0.000878374	-6.55E-05	-0.0001974	-2.31E-05
Abcb1a	9.50E-06	4.56E-05	-8.45E-05	-4.29E-05	-7.38E-06	-4.44E-05	-1.55E-05	-3.36E-05	-2.75E-05	-5.64E-05	-2.87E-05	-3.77E-05	-5.79E-05	1.35E-05	0.000503646	5.56E-05	-0.000326765	1.14E-05	-5.37E-05	0.000144416
Abcb1b	-0.000102438	2.72E-05	-6.44E-05	6.67E-05	-0.00011958	-4.16E-05	1.67E-06	0.00028267	-0.000141843	-0.000145121	-2.18E-05	3.23E-06	-3.28E-06	-0.000128005	0.000118156	-8.92E-05	-0.000333362	3.12E-05	-0.000166572	0.000302029
Abcb4	5.65E-05	-0.000179805	-8.26E-05	3.16E-05	8.15E-05	-3.45E-05	0.000534274	0.000277414	-9.20E-05	-0.000120015	0.000153263	-3.64E-05	0.00013053	-3.45E-05	-0.00014891	-5.56E-05	-0.000150231	-0.000222883	-0.0002963	0.000246428
Abcb6	-8.13E-06	-0.000204249	-0.000109356	2.92E-06	-3.19E-05	-6.16E-05	0.000111697	-0.000123327	3.36E-05	-0.000140246	8.15E-05	-6.34E-05	-1.85E-05	-4.87E-05	-0.000224707	2.69E-05	2.59E-06	0.000113675	-6.42E-05	0.000596127
Abcb7	-4.86E-05	2.98E-05	-5.93E-06	7.60E-07	0.000240003	6.70E-05	0.000238629	0.00033378	0.000425915	2.81E-05	-6.77E-05	3.65E-05	0.000162511	-8.38E-05	5.16E-05	-0.000248613	-0.0002566	0.000301359	3.28E-05	-0.000612359
Abcb8	-7.81E-06	-0.000105554	-8.25E-05	7.05E-05	0.000255425	-0.000129311	3.70E-06	0.000115956	-3.85E-06	-7.52E-05	-1.53E-05	-5.80E-05	7.37E-05	-8.30E-05	-0.000229207	-0.000373815	-0.000616518	-0.000235053	-0.000147984	0.0009587
Abcb9	-2.01E-05	0.000204122	-0.000598744	7.59E-05	0.000271355	-8.35E-05	0.000272657	0.000314037	9.24E-05	-0.000284662	-0.000243787	-0.000283683	0.000331596	-0.000181664	-0.000678795	-0.000284751	-0.000348454	-0.000384736	-0.000362558	0.001150718
Abcc1	-1.16E-05	-5.00E-05	-0.000163296	0.000120111	-4.38E-05	3.89E-05	-0.000229197	-1.83E-05	1.95E-05	-0.000126662	-4.03E-06	8.37E-05	-0.000101849	2.82E-05	-0.000233352	-5.39E-05	-8.90E-05	-5.37E-05	-4.67E-05	0.000386625
Abcc10	4.44E-05	7.24E-05	5.06E-05	-6.04E-05	-2.90E-06	4.03E-06	6.85E-06	4.94E-05	-0.000114586	-0.000168476	-0.000136645	2.64E-05	-2.29E-05	-4.85E-05	-0.000327369	-5.53E-05	-0.000507277	-8.82E-05	7.59E-05	0.000352313
Abcc2	9.54E-06	4.56E-05	-6.33E-05	3.15E-05	-8.87E-05	-1.12E-05	-7.27E-05	3.21E-05	6.31E-05	-7.51E-05	-0.000171642	0.000937159	-8.00E-05	7.23E-05	-0.000186323	-0.000111337	-2.02E-05	0.000120863	-0.000177462	2.52E-05
Abcc4	5.13E-05	-0.000156914	-0.000119657	1.73E-05	-0.000195127	-6.39E-05	-0.00011244	0.000298006	-0.000185114	-0.000170548	-9.78E-05	-0.000125194	-6.19E-05	-4.06E-05	0.000235759	-0.000212927	7.74E-05	-4.82E-05	7.27E-05	0.000245292
Abcc5	0.000257307	-0.000140209	7.63E-05	-0.00020393	-6.49E-05	-0.000322232	-0.000201852	-3.19E-05	-0.000270038	-0.000327581	-0.000395393	-0.000217443	-0.00013451	-0.000190224	0.000305966	-0.000195461	-0.000281552	-0.000737526	-0.000147399	0.001896137
Abcc8	-0.000337813	0.000877539	0.000373267	-0.000200536	-0.000291357	-0.000123706	-9.75E-05	-0.000387735	-0.000509801	8.12E-05	-0.000282471	-0.0003011	-0.000171283	-0.00037551	-0.000226364	-0.000360536	-0.000657592	-0.000464435	0.00047023	0.001095546
Abcc9	-2.06E-05	6.67E-06	-1.69E-05	-7.90E-05	-8.68E-05	-8.09E-05	-1.12E-05	-1.19E-05	-9.78E-05	2.86E-05	-5.17E-05	0.000145255	6.74E-05	-1.10E-05	0.000437943	-5.59E-05	-0.000149577	5.84E-05	0.00027002	-0.000134647
Abcd1	-5.48E-05	-0.000146427	-3.02E-05	-6.19E-05	-5.45E-05	-5.79E-05	-0.000108683	-0.000139929	7.48E-05	-0.000145834	-7.41E-05	-9.65E-05	-5.92E-05	2.13E-05	-0.000154061	-3.12E-05	-1.33E-05	5.52E-05	2.45E-06	0.000725124
Abcd2	-5.30E-05	0.000834908	6.05E-05	-0.000182799	0.000253166	-8.05E-06	-0.000244183	-4.95E-05	0.000186849	-0.000269237	0.00023168	0.001194905	0.000144205	0.000285625	-0.000287327	-3.06E-05	-0.000258247	-0.000620738	-0.000173468	-0.000243144
Abcd3	0.000138559	-0.000124077	-2.22E-05	-1.86E-05	0.000349359	7.26E-06	0.000339584	0.000174009	0.000259801	0.000314818	0.000209206	0.000191672	0.000308648	0.000317595	-0.00036062	-5.00E-05	-0.000536665	-6.59E-05	5.93E-06	-0.0001845
Abcd4	-6.53E-05	-3.60E-05	-0.000139175	-0.000210749	-0.000164054	-0.000308201	0.000524894	7.21E-06	-8.41E-05	-5.37E-05	-0.000136281	-0.000117017	-0.000119944	-3.99E-05	4.87E-05	-0.000177909	-0.000201868	0.000304499	-0.000408968	0.001055711
Abce1	5.53E-05	-0.000208576	-2.84E-05	0.000263792	0.000197637	0.000191149	0.000194591	7.49E-05	0.000154775	0.000118103	8.50E-05	9.72E-05	-3.19E-05	7.90E-05	-0.000377417	0.000619193	0.000474174	-9.79E-05	2.63E-05	-0.0008556
Abcf1	-0.00020767	-7.52E-05	-0.000202123	-0.00011899	-2.40E-05	-5.33E-05	-0.000141609	-0.000144274	-0.000269997	-0.000107612	-0.000165573	-2.32E-05	-1.19E-05	-0.00022857	-0.000186113	0.000362194	0.000725792	-0.000494392	-5.13E-05	0.001112774
Abcf2	-0.000190663	0.000158313	-8.70E-05	0.00012181	0.000195638	0.000275586	-0.000117611	0.00011327	9.56E-05	-8.66E-05	-1.48E-05	2.67E-05	-3.42E-05	0.000100891	-0.000407007	-1.85E-05	-5.79E-06	-0.00034717	3.23E-05	-1.15E-05
Abcf3	-3.34E-05	-0.000106159	-4.80E-05	-0.000117597	3.31E-05	1.01E-06	-5.61E-05	-4.00E-05	3.73E-05	-0.000149935	-4.83E-05	0.000103639	-3.60E-05	0.000105101	-0.000113782	0.000359517	-2.70E-06	-7.31E-05	-0.000140145	0.000344492
Abcg1	-2.94E-05	0.000408523	7.00E-05	-0.000149994	0.000143341	9.13E-05	-0.000276352	0.000216137	5.23E-05	-3.13E-05	-0.000135168	-0.000124668	6.76E-05	-7.42E-05	2.50E-05	-0.000340574	-0.000434908	-0.000462731	2.42E-06	0.00024684
Abcg2	0.000107552	-9.15E-05	5.81E-05	-0.000163923	-8.84E-05	-0.000155102	0.000264516	0.000479588	-0.000175621	-0.000236557	-0.000119984	-0.00023745	-0.000188203	-0.000114145	-7.45E-05	0.000198118	-9.86E-05	-0.00031994	-0.000343583	0.000415003
Abcg4	0.000176644	-3.81E-05	0.000308754	0.000130682	0.000264268	0.000158649	7.05E-05	-0.000241445	-7.61E-05	0.000190624	8.06E-05	0.000100714	0.000488284	0.000351278	-0.000541211	-0.000434177	-0.000774046	-0.000628392	0.000424658	0.000225109
Abhd1	0.000221745	-0.000184374	1.97E-05	0.000103319	-1.50E-05	6.55E-05	-3.79E-05	0.000132525	0.000178351	6.76E-05	0.000114821	-5.90E-06	-7.23E-05	7.27E-05	-6.22E-05	-0.000132464	-0.000278495	-0.000226588	0.000100248	-0.00019565
Abhd10	4.92E-05	5.04E-05	4.33E-05	9.00E-06	-2.08E-05	8.50E-05	-5.61E-05	4.22E-05	0.00025104	-0.000191963	0.000145695	-3.01E-05	0.000118757	3.63E-05	-0.000336786	-7.23E-05	-9.60E-05	-6.05E-05	0.000106507	-0.000157506
Abhd11	2.37E-06	0.000142574	9.28E-05	-9.04E-06	4.77E-05	0.000293016	5.65E-05	3.45E-05	5.23E-05	-0.000129186	-0.000182977	-1.18E-06	2.35E-05	0.000140169	-5.50E-05	-0.000288966	-0.000646226	-0.000418421	-0.000169607	0.000492535
Abhd11os	-6.72E-05	-8.42E-05	-9.03E-05	-5.41E-05	-7.03E-05	-4.85E-05	-0.000115963	6.08E-05	0.00015676	-4.93E-05	0.000121245	0.000128179	0.00094172	0.000276353	-2.09E-05	-5.85E-05	-8.83E-05	-0.000189574	0.000201615	-2.68E-05
Abhd12	0.000399232	0.000325993	5.88E-05	7.58E-05	0.000425295	0.000403277	0.000119015	0.0004432	-0.000339168	0.000487416	-0.000162214	-7.62E-05	0.000115088	7.89E-05	-0.00046585	-8.80E-05	-0.000433991	-0.001165345	-0.000211928	-0.000230963
Abhd13	4.88E-05	0.000134966	0.000283288	-3.01E-05	7.53E-05	6.44E-05	-3.05E-05	0.000243926	0.00015095	4.40E-05	4.89E-05	0.000165791	0.000157552	2.34E-05	-0.000372138	9.63E-05	0.000422253	0.000259469	-0.000283261	-0.001171114
Abhd14a	-8.50E-05	-3.43E-05	-0.000101874	-0.000110476	-1.28E-05	0.000135802	0.000130039	0.000223889	-3.92E-05	0.000145514	1.95E-06	1.30E-06	-7.70E-05	-5.53E-05	-6.42E-05	-0.000393959	-0.00057964	-0.000341168	4.14E-05	0.000719748
Abhd14b	6.81E-05	-1.59E-05	-0.000143756	3.87E-05	4.34E-05	3.49E-05	0.000200831	0.000162118	-2.84E-05	-0.000175117	-9.22E-05	-5.20E-05	6.46E-05	0.000106631	-6.64E-05	-0.000394683	-0.000927118	-0.000360421	6.82E-05	0.000752411
Abhd16a	0.000659216	0.000216153	0.000312151	0.000524594	-0.000189111	8.55E-05	0.000286325	0.000108282	-0.000176102	-0.000271411	-3.89E-05	-9.24E-05	-0.000171426	-0.000197034	-0.000349874	-4.81E-05	-0.000807074	-0.001524166	1.37E-05	0.00019041
Abhd17a	-6.89E-05	0.000227111	-6.15E-06	-0.000137598	-0.000179756	-0.000117444	-0.000171761	-0.000122302	-0.000279365	-6.02E-05	-0.000206505	-0.000196888	-6.92E-05	-0.000147635	0.000358155	-8.93E-05	0.000529738	-0.000513952	-1.47E-06	0.000682087
Abhd17c	0.000263707	-2.89E-05	0.000128762	5.00E-05	2.58E-06	1.43E-05	-5.51E-05	0.000187847	-0.000249985	0.000411018	-0.000141202	0.000264483	-6.81E-05	-6.20E-05	-0.000833665	-0.000197932	-0.000275242	0.000417855	-0.00016698	-0.000331524
Abhd18	-0.000140831	-4.53E-05	-0.000118423	-0.00020199	-0.000144766	-0.000170121	-7.77E-05	-7.46E-05	-5.36E-05	-0.000148222	6.49E-05	-2.79E-05	-7.14E-05	5.11E-05	-0.000220785	-0.000305188	-0.000167948	0.000374199	-7.96E-05	0.000993882
Abhd2	0.000204372	-0.000146903	0.00026125	0.000147805	-0.000123723	-0.000187668	-0.000145083	-0.000311312	-0.00053713	-0.00019587	-0.00024101	-0.000291407	-9.98E-05	-0.000186484	0.001060255	0.000919179	0.001088953	-6.77E-05	-6.00E-05	-0.000676956
Abhd3	-0.00016075	8.42E-05	9.64E-06	-0.000124373	0.000143982	0.00014522	0.000194046	1.59E-05	0.001346289	-3.54E-05	0.000129935	-8.93E-06	0.000628694	4.71E-05	5.26E-05	-0.000404921	-0.000227554	-0.00031372	0.000392924	-0.0003978
Abhd4	0.00028853	7.74E-05	0.000103591	0.000107601	3.78E-05	-3.28E-05	-3.43E-05	5.63E-05	-1.21E-05	9.90E-05	-2.17E-05	-0.00010909	6.51E-05	-1.25E-05	-0.000427085	-0.000113259	-0.000473052	-0.000163598	-6.52E-05	6.54E-06
Abhd5	0.000224782	0.000153449	0.000195749	-2.15E-05	-5.03E-05	-4.05E-05	-7.23E-05	0.000136885	0.000132652	-0.000130452	-1.06E-05	2.44E-05	-4.05E-05	-6.16E-05	-0.000310135	-0.000199723	-0.000328744	0.000100273	-0.000269699	-3.48E-05
Abhd6	0.000319807	-0.000359853	-0.000163144	-0.000243624	-8.06E-05	-0.000141861	5.76E-05	-0.000350411	-0.000376284	7.41E-06	-0.000213564	0.000368256	0.000118105	-0.000243369	0.00031016	0.000784845	-0.000192597	-0.000149625	-0.000420407	0.001554769
Abhd8	5.59E-05	0.000838868	0.000733133	-2.98E-05	-0.0002701	0.00032143	-8.77E-06	-0.000210965	-0.000135292	-0.000557078	-0.000351633	0.000150618	0.000178867	-8.57E-05	-0.000594804	-0.000594292	-0.000618567	-0.001021931	0.000243141	6.84E-05
Abi1	0.000228557	1.31E-05	4.24E-05	0.000163042	-4.77E-05	2.40E-05	-4.66E-05	0.00013254	-0.000163841	0.001510354	-8.68E-05	-6.15E-05	-0.000225539	1.46E-06	-0.000209202	9.24E-05	0.000660015	0.000468638	0.000193918	-0.001630351
Abi2	0.000341135	-0.00032058	-0.000624765	-8.69E-05	-0.000420407	-0.000629554	-0.000531294	0.000558068	-0.000354718	3.51E-05	-0.000476845	-0.000444455	-0.000678037	-0.00047424	0.000396866	-0.000504359	0.000821666	0.001883591	-0.000424561	-5.07E-05
Abi3bp	0.000685493	0.000317758	-0.00010353	-0.000328231	-0.000294347	-0.000276803	-0.000268309	1.16E-05	0.001155863	-0.000185957	-0.000166312	-0.000174316	-0.00015366	-0.00017631	0.000327275	-5.87E-05	-9.21E-05	-0.000334404	-0.000225562	-7.98E-05
Abl1	0.000147145	3.34E-05	0.000146762	3.80E-05	0.000118921	-5.28E-05	-8.44E-05	0.000123321	4.41E-05	-3.79E-05	-9.17E-05	-9.52E-06	3.04E-05	-6.55E-07	-0.000410952	-0.00014986	-0.000453248	-0.000153919	-9.50E-05	0.000164234
Abl2	1.55E-05	-6.77E-05	-7.87E-05	-0.000119615	0.000187713	-9.84E-05	-9.42E-05	-0.000232702	-0.00026255	-7.74E-05	3.38E-06	-0.000187219	-0.000158929	-6.26E-05	0.000110958	0.000332477	0.000353986	0.000809606	-0.00019432	-0.000242882
Ablim1	3.68E-05	-6.59E-05	-0.00010058	5.27E-05	-7.92E-06	4.04E-05	2.27E-05	-6.33E-05	-2.38E-05	-8.65E-05	0.000255787	-1.76E-05	-2.91E-05	1.49E-05	1.06E-05	0.000301121	8.10E-05	-0.000180415	-6.55E-06	0.000120481
Ablim2	0.00124638	-8.57E-05	-0.000617477	-0.000327949	-0.000436721	-0.000459897	-0.000151046	-0.000452457	-0.000127062	-0.00015238	-0.000217385	-0.000130866	0.00010393	-0.00017439	-4.97E-05	-3.46E-05	-0.000479618	-0.000319808	-0.000329277	0.001625111
Ablim3	-0.000173837	-0.000140786	0.000932667	-0.000140524	-0.000209088	-6.87E-05	-0.000232637	-0.000113471	0.000322169	-0.000190731	0.000410325	0.000144849	3.42E-06	0.000328551	0.000438888	-0.000598617	-0.000641793	0.00047867	1.75E-05	-0.000435069
Abr	0.001420236	0.000504252	-6.46E-05	0.000263399	0.000446458	-0.000524277	-0.000585441	-0.000600193	-0.000804173	0.000901732	-0.000334989	2.50E-05	0.000237875	-5.93E-05	-1.66E-05	0.001341658	-0.000214377	-0.000198609	-0.000383686	-0.001510279
Abra	-5.79E-05	-4.31E-05	0.000189872	-0.000116155	0.000592758	-0.000128228	-3.05E-05	-5.73E-05	-8.87E-05	-9.76E-05	-5.46E-05	-6.03E-05	-5.90E-05	-4.90E-05	0.000595677	-0.000122487	-0.000266528	-9.42E-05	0.000252498	1.92E-06
Abracl	-0.000556057	0.000222729	5.96E-05	-0.000363647	-0.000427827	0.00044132	0.000251779	0.000186154	-4.86E-05	0.001260573	-0.000252363	-0.000218717	-0.000173359	-0.000267467	-0.0002297	-0.000536506	0.000974581	-0.000323172	0.000692992	-0.00021163
Abt1	-5.59E-05	-5.89E-06	-4.74E-07	4.15E-05	0.000149771	3.67E-05	-7.51E-05	-6.02E-05	-0.000168911	-9.01E-05	-9.73E-05	-8.95E-05	-5.81E-05	-2.75E-05	0.000657044	0.000632027	-0.000128367	-0.000341681	-0.000107384	0.000118404
Abtb1	-0.00021875	5.44E-05	-1.58E-05	-0.000139744	-0.00013112	8.87E-05	2.06E-05	-6.30E-05	-0.000183632	-0.000243802	-4.37E-05	5.33E-05	-5.83E-05	-9.06E-05	-0.000206799	-0.000377424	-0.000318067	-0.000131793	0.000238262	0.000877771
Abtb2	-1.32E-06	-7.16E-05	9.57E-06	-9.54E-06	-3.52E-05	5.98E-06	-2.40E-06	4.25E-05	-1.88E-05	-4.18E-05	5.25E-05	-0.000154083	0.000152473	0.002431826	-5.04E-05	-2.60E-05	-0.000177092	-0.000333154	-0.000187968	-0.000333198
Acaa1a	-0.000252575	-1.70E-05	-4.60E-05	-0.000158961	-7.81E-05	-0.000100213	-5.88E-05	-0.000129592	-0.000254648	-0.000177866	-7.58E-05	-0.000124211	-5.92E-05	-0.000142505	-0.000197824	-0.000165315	9.61E-05	-0.00017878	9.58E-05	0.001202281
Acaa1b	-0.000128445	-0.000135933	-5.25E-05	-0.000105458	2.06E-05	-6.10E-05	-0.000103521	0.000215762	0.000516205	7.06E-05	-6.21E-05	-7.35E-05	-5.59E-05	-1.54E-05	-9.26E-05	1.44E-05	-0.000238051	-0.000146201	-1.23E-05	0.000361173
Acaa2	5.83E-05	-0.000161722	-2.66E-05	8.44E-06	0.000163166	2.12E-05	1.80E-05	0.000124157	-1.13E-05	9.36E-05	-2.77E-05	-7.24E-05	0.000133438	0.000144692	-0.000205864	-4.92E-05	-0.000236147	-0.000140246	-6.76E-05	0.000181971
Acaca	4.21E-06	4.99E-06	-2.51E-05	-5.00E-05	-9.15E-05	-9.14E-05	-0.000158893	-3.85E-05	0.0001964	-0.000113369	0.000121504	-1.16E-05	-7.06E-06	2.38E-05	-0.000272545	-0.000115113	-0.000437118	0.00033142	-0.00033478	0.000555939
Acad10	8.36E-05	3.15E-05	-1.77E-05	-0.000107692	-7.76E-05	-0.000142396	-0.000156065	1.87E-05	-9.19E-05	-5.81E-06	-4.85E-05	-2.89E-05	-2.43E-05	-9.88E-05	-6.70E-05	-0.000192872	-0.000249206	-2.22E-05	-3.75E-05	0.000504345
Acad11	-9.55E-05	0.000215091	-4.32E-05	0.000105504	0.000115063	3.18E-05	-0.000206197	0.000195841	-6.57E-05	-7.70E-05	-0.00012339	0.000153686	8.69E-05	6.27E-06	0.000169984	-0.000186449	-0.000624345	3.68E-05	0.000250996	-0.000166774
Acad12	-0.000116196	9.47E-05	-7.79E-05	-1.28E-05	-7.01E-05	-8.97E-05	5.02E-05	-9.22E-05	-3.51E-05	-4.09E-05	7.22E-06	-5.46E-05	2.20E-05	-2.74E-05	-0.000214684	8.77E-05	-0.000163577	0.000219554	2.96E-05	0.000195761
Acad8	9.84E-06	-3.89E-05	5.06E-05	0.000140422	9.21E-05	1.71E-05	5.58E-05	0.000152055	0.00010437	0.000122744	9.92E-05	0.000154373	8.52E-05	5.10E-05	-0.000345534	-0.000329306	-0.00056419	0.000139762	-0.000112231	1.41E-05
Acad9	-0.000451367	0.000218378	-0.000218969	-0.000379278	-0.000300285	-0.000404372	-0.000235875	-0.00035324	0.000152732	-0.00016105	0.000109296	4.37E-05	-0.000113397	-0.000182413	-0.000174686	6.19E-05	-0.000115942	0.001146842	-0.00046863	0.001388462
Acadl	-0.000190461	0.000137891	-0.000199118	-0.000133588	0.000307927	0.000108637	-0.000133901	-0.000118726	-4.42E-05	-3.54E-05	0.001078941	3.16E-05	0.000656473	1.66E-05	-0.000168274	-0.000100533	-0.000332478	-0.000106695	0.000257085	-4.77E-05
Acadm	-9.79E-05	-0.000118314	-0.000149177	9.94E-05	0.000106523	-8.84E-05	-4.91E-05	0.000222456	0.000904626	-0.000107157	0.00018392	-0.0001464	0.000277926	8.09E-05	-0.000353554	-0.000347723	-0.00035849	-4.02E-05	0.00057301	-0.000140447
Acadsb	9.94E-05	-2.88E-05	-3.71E-06	-6.96E-05	0.000268873	-0.00025473	-8.02E-05	9.55E-05	0.000499722	5.36E-05	0.000273141	0.000189386	0.000153523	0.000171048	0.000226261	-0.000253325	-0.000425376	0.000414441	-8.20E-05	-0.00045264
Acadvl	-3.43E-05	-0.000212197	-2.89E-05	-0.000173017	6.62E-05	-5.26E-05	-3.13E-05	-6.31E-05	-5.77E-05	-4.60E-05	4.99E-05	-0.000151498	2.17E-05	2.65E-05	-0.000254888	6.00E-05	3.72E-05	-0.000358708	0.000137545	0.000920796
Acan	-9.25E-05	-0.000278475	-7.85E-05	-0.000138457	7.89E-06	-9.00E-06	-2.32E-05	4.92E-05	-5.14E-05	-3.52E-05	-7.51E-05	-0.000113677	0.001238017	-0.000214914	-0.000143782	0.001870219	-0.000642642	-0.000103993	-0.000226541	9.59E-05
Acap2	0.00036158	7.85E-05	-0.000197107	0.000365017	-0.000110754	-0.00028292	-0.000284962	0.000297952	-0.000319133	0.000700796	-0.000155999	7.82E-05	-4.71E-05	-0.000320431	-0.000100229	-4.28E-05	0.000961279	0.000112017	-0.000628224	-0.000606208
Acap3	-0.000309297	-0.000208267	7.52E-05	-0.000229466	-0.000191243	7.76E-05	-0.000189069	3.08E-05	-0.000397304	-0.000189397	-0.000284151	-0.00036456	-0.000379613	-0.000393422	-0.000307908	0.000163434	0.000934511	-0.000212967	2.07E-05	0.000942205
Acat1	8.90E-05	-0.000240837	2.12E-05	0.000217562	0.000573573	0.00035512	0.000477766	0.000499851	9.70E-05	0.00016971	-8.85E-05	0.000167892	7.83E-05	0.000138826	-0.000746746	2.31E-05	-0.00017022	-0.000794648	0.000188019	-0.000357771
Acat2	3.14E-05	-0.000310737	0.000187971	0.000371598	0.000215021	0.000187571	0.000804136	0.000166168	0.000442299	-8.64E-05	0.000100093	0.000189648	-7.09E-05	-6.77E-06	-0.000461445	-0.000445671	-0.000705345	-4.73E-05	0.000474034	-0.000499451
Acat3	-4.62E-05	4.66E-05	-2.82E-05	-6.58E-05	8.42E-05	-2.31E-05	-9.20E-05	-5.32E-05	-3.28E-05	2.84E-05	-2.65E-05	4.17E-05	7.47E-05	-7.04E-05	-2.26E-05	0.00015473	2.97E-05	-7.77E-05	2.55E-05	0.000116977
Acbd3	-3.20E-06	4.18E-05	0.000100315	5.78E-06	-6.65E-05	4.38E-05	-6.11E-05	-6.51E-06	0.000214569	0.00012872	0.000191125	8.55E-05	0.000276678	7.17E-05	-0.000512899	-5.55E-06	-0.000215372	0.00026958	-2.31E-05	-0.000358069
Acbd4	-0.000186489	9.78E-06	1.59E-06	-0.000142785	0.000120451	7.46E-05	0.000235467	0.000143139	0.000160344	-2.12E-05	-0.000188127	0.000113339	4.27E-05	6.06E-05	-7.87E-05	-0.000247704	-0.000630708	-0.000475048	8.82E-05	0.000699721
Acbd5	-9.79E-05	0.000540973	1.32E-05	-0.000197516	8.39E-07	0.00014798	0.00017469	0.000227793	2.87E-05	-0.000154492	-2.89E-05	0.000485755	0.000286137	0.000115138	-5.88E-05	-0.000257214	-0.00018145	0.000333607	-0.000246315	-0.000829646
Acbd6	-0.00023267	-3.99E-06	-9.73E-05	-0.000251275	1.12E-05	-0.000173638	7.78E-06	-0.000165737	1.95E-05	-0.000127221	6.20E-05	-0.000137934	1.53E-06	6.00E-05	-0.000361677	-0.000234528	0.00033792	0.00048455	-0.000232846	0.000707979
Acbd7	-4.88E-05	9.59E-06	-7.65E-05	-3.81E-05	0.00014366	-6.72E-05	-3.37E-05	9.64E-05	-6.17E-05	-7.47E-05	-5.65E-05	-4.57E-05	1.01E-05	-7.23E-05	-5.49E-05	2.16E-05	-0.000228609	0.000114222	0.000523131	-0.000116015
Accs	-2.22E-05	8.92E-06	9.77E-05	-8.04E-05	6.29E-05	0.000179702	-5.45E-05	-1.15E-05	-8.02E-05	-5.99E-05	0.000452803	4.25E-06	0.000237143	2.79E-05	-7.15E-05	-0.000139342	-0.000463921	-0.000141931	0.000153911	8.23E-05
Acd	-2.29E-05	-6.32E-05	7.52E-07	-0.000200072	-0.000219723	-0.000156089	-9.54E-05	-0.000187956	-0.000291749	-0.000223226	-7.99E-05	1.57E-05	-6.12E-05	-0.00010027	0.000434056	0.00053512	0.000362143	-0.000438697	-8.72E-05	0.000847167
Ace	0.000228116	6.48E-06	-0.000112001	-0.000210265	0.00015113	-5.91E-05	0.00011209	-0.000125949	0.000140531	-9.71E-05	0.000780311	0.000327718	0.000160104	0.000174248	-2.98E-05	0.000238086	-0.00028317	-0.000110031	4.36E-05	7.45E-06
Acer1	-4.45E-05	6.06E-05	-0.000105842	-9.92E-05	-1.77E-05	-9.52E-05	-8.17E-05	-0.000129348	-8.41E-05	6.49E-06	-1.43E-05	8.84E-06	-7.88E-05	6.10E-06	-6.83E-05	-5.30E-05	0.000168774	0.000277697	-5.36E-05	0.000244758
Acer2	-0.000151688	7.35E-05	-3.20E-05	-0.000168064	6.34E-05	-0.000163909	-0.000150793	-0.000154988	-8.89E-05	-4.32E-05	8.79E-05	-4.92E-05	-0.000107962	-0.000177813	0.000249026	-0.000108323	-0.000263291	0.00026616	-0.00010127	0.000793493
Acer3	-6.09E-05	-0.000145316	-0.000243903	-5.37E-05	2.45E-05	-0.000119149	-0.000157636	-0.000177939	-1.99E-05	-1.63E-05	-4.67E-06	-7.11E-05	1.69E-05	0.000102858	-5.66E-05	0.000143213	0.000156969	0.000531434	-0.000145932	0.000380517
Ache	-0.000519635	-0.000667438	-0.000289189	-0.000218036	-4.81E-05	0.000349057	0.000932768	-0.000228066	0.000585736	-0.000240605	0.001474292	0.000343363	-0.000260679	0.002025656	-0.000209713	-0.000151214	-0.000513708	-0.000245271	0.000806424	0.000661536
Acin1	-0.000204958	-0.000309698	-0.00029831	-0.000229492	-0.000128851	-0.00014858	-0.000222469	-0.000100663	7.29E-05	-0.000125118	-0.000142942	6.62E-05	-0.000100177	-0.000151138	-0.000308231	4.97E-05	0.00033464	-0.000261232	-8.62E-05	0.00176149
Ackr1	0.000523273	-0.000123364	0.000613936	-0.000155747	-0.000364227	-0.000109799	-9.29E-05	-0.000210452	-0.0002113	6.24E-05	-0.000247623	-0.000111466	1.72E-05	2.95E-05	-0.000516296	4.56E-05	-0.000391842	0.000393567	0.00063862	-0.000764415
Ackr2	0.000431792	0.000430742	-0.000288113	-0.000117355	-3.33E-05	-0.0001383	-8.91E-05	-0.000177329	-9.09E-05	-5.85E-05	-7.61E-05	-7.84E-05	-6.50E-05	-7.12E-05	-0.000187257	4.10E-05	-6.63E-05	-0.000107151	0.000209528	-4.90E-06
Ackr3	1.34E-05	-0.000270665	-0.00014096	0.000176058	1.78E-05	0.000144824	9.62E-05	6.88E-05	-0.000122779	0.000482054	2.13E-05	-0.000151786	0.000121116	0.000748882	-0.00042835	-5.37E-05	-0.000519961	2.63E-05	0.000351578	1.03E-05
Acly	-4.47E-05	7.24E-06	-0.000218746	-0.000205839	0.000127292	0.000101162	0.000207965	0.000131938	4.75E-05	-0.000228916	0.000240359	-5.19E-05	0.000312386	2.22E-05	0.000204823	-0.000105063	0.000247794	-0.000149964	8.58E-06	2.68E-05
Acmsd	-6.65E-05	9.80E-05	-6.91E-05	-5.22E-05	-0.00012211	-0.000114022	-0.000183672	3.19E-05	1.95E-05	0.000179877	-0.000121505	0.000130341	-9.47E-05	-6.13E-05	-2.31E-05	-0.00023888	0.000303483	0.000158452	-2.63E-05	0.000251169
Aco1	0.000107862	0.000171554	-2.12E-05	0.000171381	-6.05E-05	0.000201537	-0.000154697	6.55E-05	-3.87E-06	0.000137055	5.90E-05	4.35E-05	7.37E-05	1.76E-05	-9.62E-05	-0.000325193	-0.000504356	-1.29E-05	5.62E-05	-0.000266914
Aco2	0.00026712	-0.000370187	-0.000431631	0.000705362	0.000480324	0.000126395	-0.000195276	0.000497007	-0.000200764	-0.00012315	-0.00013651	0.000198056	0.001055409	-0.000146502	-6.20E-05	-0.000597865	-0.000338617	-0.001275141	0.000584597	2.25E-05
Acot1	0.000144673	-8.91E-05	0.000291756	0.000441154	-0.000130944	-0.000159365	-9.56E-05	-0.000135741	-7.55E-05	0.000296063	-0.000108538	4.81E-05	-5.21E-05	-0.000106425	-0.000323815	-0.000281281	-0.000124019	0.000117176	-0.000204042	2.85E-05
Acot11	5.90E-05	-1.37E-05	-1.32E-05	-3.21E-06	-3.25E-05	-6.77E-05	-2.88E-05	-7.30E-05	0.000152	-5.42E-05	5.41E-05	4.07E-05	1.66E-05	-7.72E-06	3.59E-05	3.32E-05	-0.00038651	0.000242083	7.82E-05	-1.03E-05
Acot13	-0.000112291	-0.000294867	4.78E-05	6.13E-05	0.000211556	0.00020894	1.33E-05	0.00014976	0.000113658	0.00039977	0.000149232	0.00051014	6.01E-05	0.000151124	-0.000127584	-0.000234476	4.69E-05	-0.000345628	8.35E-05	1.45E-07
Acot2	-1.67E-05	-0.000126499	0.000205953	0.000235626	-0.000250995	-0.00016162	-0.000149248	-0.000107697	-7.79E-05	0.00048368	4.36E-05	5.36E-06	-0.00015593	-0.000165671	-0.000191094	-3.58E-05	-0.000108676	0.000224397	-0.000149665	0.000354168
Acot3	0.000152426	-3.87E-05	3.14E-05	8.85E-05	-4.62E-05	1.18E-05	8.06E-06	2.19E-05	-3.89E-05	-4.71E-05	0.000241023	-0.000101814	-4.44E-05	5.39E-06	-0.000368216	0.00011864	-0.000301158	9.71E-05	-6.44E-05	-4.51E-05
Acot4	6.26E-05	-6.20E-05	2.42E-05	3.09E-05	-9.94E-05	1.30E-07	-7.97E-05	9.73E-05	-8.68E-05	0.00024781	-5.41E-05	8.88E-05	6.07E-05	-5.12E-05	9.61E-06	-6.40E-06	-4.08E-05	-0.000130042	-2.35E-05	0.000102613
Acot5	-3.56E-05	0.000372571	0.000231877	0.000107637	-0.000106219	-5.52E-05	-9.82E-05	0.000174094	-6.33E-05	0.000289916	-9.78E-05	-3.24E-05	-8.72E-05	-1.74E-05	-0.000165135	-0.000202722	-0.000225387	-0.00012585	-0.000370481	-0.000206641
Acot6	9.98E-06	0.000125297	-9.46E-05	6.33E-05	-2.24E-05	5.88E-05	-2.94E-05	0.000126134	0.00043737	0.000672214	0.000358236	-0.000110827	0.000159403	9.48E-05	-9.62E-05	-0.00012091	-0.000419127	-0.000142467	7.45E-06	-0.000306235
Acot7	-0.000422298	-0.000959899	0.000114287	0.00027072	0.000265505	5.75E-05	0.000667819	-0.00027466	0.000369986	-3.07E-05	0.000351402	-0.00022302	0.000398955	0.000136144	-0.000400924	-8.27E-05	-0.000591589	0.000402285	0.000542012	0.000837247
Acot8	-8.94E-05	-0.000157142	2.06E-05	-0.000144451	4.78E-05	-0.000121323	0.00012563	4.12E-05	1.12E-05	8.31E-05	-3.25E-05	1.46E-05	-8.07E-05	7.79E-05	-1.11E-05	-5.27E-05	0.000230997	-0.000129871	-6.80E-05	0.00032496
Acot9	-5.01E-05	3.12E-05	-3.25E-05	3.61E-06	4.87E-05	0.000155439	-9.75E-05	7.72E-05	4.29E-05	-8.85E-05	-2.13E-05	5.75E-05	-0.00018449	1.54E-05	-8.48E-06	0.00026124	-9.90E-05	-0.000241999	0.000206335	-5.67E-05
Acox1	-5.64E-05	-0.000365888	0.000132628	0.000298674	0.00023182	-7.36E-05	0.000290102	0.000356482	-1.74E-05	0.000126974	0.000165053	0.00041528	3.92E-05	0.000147583	-0.000229489	-0.000431437	-4.62E-05	0.000313371	0.00012429	-0.000764417
Acox3	-4.92E-05	0.000163365	3.19E-05	6.55E-06	3.69E-05	-3.05E-05	-6.06E-05	4.25E-05	0.000135268	-5.92E-05	-0.000134669	6.66E-05	0.000122428	5.47E-05	-6.15E-05	-0.0002973	-0.000367241	-0.00012626	-0.000146908	0.000282206
Acp1	0.0002271	-7.55E-05	0.000174116	0.000341277	0.000123749	0.000187944	0.000362196	0.000207197	-0.000151002	8.82E-05	0.000126402	-7.17E-05	0.000244938	-7.58E-05	4.56E-05	-0.000342908	-0.00094308	0.000370068	0.000642656	-0.001314953
Acp2	-0.000243401	-9.11E-05	-0.000112191	-0.000153679	6.35E-05	-7.12E-05	1.24E-05	0.000227583	0.000152469	4.57E-05	3.71E-05	0.000252167	0.000112098	0.000192538	-0.000612995	-0.000516171	-0.000326093	0.000382756	-6.15E-05	0.000641677
Acp6	-0.000133217	4.61E-05	-0.000328148	-0.000108362	-6.00E-05	-5.31E-05	-0.000154509	-6.01E-05	-4.79E-05	1.44E-05	-8.80E-05	-0.000154281	-3.07E-06	-4.00E-05	5.12E-05	-0.000218405	-0.00027927	-0.00018579	-0.000186006	0.001322013
Acpp	7.29E-06	-4.92E-07	3.19E-05	-2.63E-05	-0.000108834	-8.97E-05	-8.31E-05	-5.11E-05	-9.56E-05	8.25E-05	-4.07E-05	-4.80E-05	-5.76E-05	2.60E-05	-4.99E-05	-5.54E-05	0.000213488	0.000260535	-0.000104349	2.63E-05
Acr	-1.32E-05	2.04E-05	3.60E-05	-6.48E-05	0.000115046	-7.60E-05	-1.99E-05	7.76E-05	-7.35E-07	2.20E-05	-6.62E-05	-7.99E-05	-6.85E-05	-7.94E-05	-2.68E-06	-0.000110003	-0.00017251	-0.000262246	-6.31E-05	0.000428624
Acrbp	-6.19E-05	-2.81E-05	-0.000199803	-0.000116219	0.000117507	-0.000197866	-0.000131654	-0.000220292	0.00081883	-0.000155865	2.57E-05	-5.50E-05	-0.000162641	-2.00E-05	-8.39E-05	-0.00030555	-0.000397552	-0.00011745	-5.49E-06	0.001183447
Acrv1	-0.000190362	7.00E-05	-7.87E-05	-0.000160859	-5.36E-05	-0.000121178	1.98E-05	-3.71E-05	0.000133452	-0.000136226	7.65E-05	-8.82E-05	-6.82E-05	2.03E-05	-0.000132785	0.00021773	-0.000178743	0.000500136	-0.000171218	0.000329595
Acsbg1	-0.000103798	1.45E-05	-7.82E-05	0.000222654	3.89E-05	-6.11E-05	-8.75E-05	1.67E-06	-4.16E-05	-7.26E-05	0.000248901	8.20E-05	-4.38E-05	2.44E-05	9.19E-05	-7.58E-05	-3.84E-05	-9.55E-07	-0.000120365	-5.84E-05
Acsf2	-4.64E-05	-6.81E-06	-4.27E-05	-3.28E-05	-0.000105361	-2.70E-06	-8.05E-05	-3.50E-05	3.80E-05	2.20E-05	-6.04E-05	-6.60E-05	4.46E-06	4.36E-06	-1.67E-05	2.23E-05	-7.83E-05	3.12E-05	-5.58E-05	0.00024916
Acsl1	8.46E-05	4.36E-05	-0.000131797	7.20E-05	-3.15E-05	-0.000114649	-0.000189457	1.70E-06	-8.68E-05	-1.94E-06	-6.55E-05	0.000770453	-8.40E-05	0.000217238	-0.000293483	0.00018714	7.82E-05	-4.06E-05	5.36E-05	-2.07E-05
Acsl3	-6.26E-05	-0.00012604	0.000340096	0.000215259	-8.65E-05	-6.06E-05	-0.00012187	-0.000367573	0.000264961	7.25E-05	-0.000188956	-0.000330136	0.001151719	5.36E-05	-0.000583221	0.000454249	0.000451501	-8.92E-05	0.000500692	-0.000712253
Acsl4	0.000256453	0.000151197	0.000418016	5.40E-06	-8.92E-05	1.77E-05	0.000324531	2.34E-05	-0.000154654	4.70E-05	-7.85E-06	-0.000114505	-0.000267529	-4.89E-06	0.000243384	0.000624469	0.001137505	0.000267087	-0.000443001	-0.001753904
Acsl5	-0.000370665	0.001113199	0.001073338	-0.00021977	-0.000271344	2.96E-05	-0.000525276	-0.000569911	-0.000823691	-2.81E-05	-0.000409127	-0.000309681	-0.000311257	-0.000368231	0.000120777	0.000841651	6.85E-05	-0.000341092	0.000473209	-0.000736448
Acsl6	-0.000442064	0.000793652	-0.000154826	8.68E-05	0.000218953	0.00016329	0.000171824	5.72E-05	0.000418174	0.000127652	3.12E-05	-6.72E-05	0.001203262	0.000197114	-0.000383121	-7.45E-05	0.000480466	-0.000378328	-0.000389255	-0.000764146
Acsm2	-0.000116859	0.000199243	-0.000264116	-0.00015286	-2.56E-05	-0.000186036	-1.88E-05	-0.000212837	5.05E-07	0.00049331	-7.60E-05	-0.000114879	9.05E-05	-9.93E-05	-0.000257412	-1.97E-05	-0.000186598	0.000939274	5.74E-05	2.05E-05
Acsm3	-0.000166521	6.26E-05	-0.000171804	-0.000307925	-8.67E-05	-0.000198827	-5.33E-05	-0.000227995	2.65E-05	-0.000139028	-6.62E-05	-2.77E-05	-6.87E-05	-0.000112051	6.60E-05	2.67E-05	0.000129789	0.000482847	-0.000299001	0.000971231
Acss1	-0.000178664	-3.97E-05	0.000297231	-7.41E-05	-9.64E-05	-6.67E-06	4.55E-05	0.000143563	-0.000240329	0.000301045	-0.000114345	0.000509558	-5.18E-05	-9.95E-05	0.0004967	-0.000308406	0.000128431	-0.000396319	-0.00023402	0.000157792
Acss2	-5.27E-05	-1.54E-05	-1.40E-05	-6.44E-05	0.000175781	0.000213023	0.000154295	9.70E-05	-4.43E-05	0.000328839	2.15E-05	6.18E-05	0.000364976	-1.73E-05	0.000121669	-0.000217051	2.30E-05	-0.000205295	-0.000130139	-2.94E-06
Acss3	-0.000119706	9.55E-06	-0.00018249	-0.000187705	-0.000237718	-0.000324254	-0.000187002	-0.000266421	7.86E-05	-9.38E-05	2.16E-05	2.91E-05	-9.56E-05	2.72E-05	-0.000170986	6.26E-05	3.65E-05	0.000928777	-0.000158015	0.000519461
Acta1	-0.000373073	-9.33E-05	-0.000239969	-0.000201948	-0.000456144	-0.000233401	-0.000249359	-0.000281808	-0.000238068	8.99E-05	-0.000327035	1.69E-05	-0.000238037	-0.000236448	-0.000167053	0.000351714	0.000407589	0.000644322	-0.000426846	0.001591497
Acta2	1.69E-05	4.75E-05	1.62E-05	1.98E-05	-4.26E-05	-6.13E-05	-5.98E-05	2.31E-05	6.82E-06	-4.20E-05	2.84E-06	-3.96E-05	8.20E-05	-4.18E-05	0.000124387	1.70E-05	-5.10E-05	-1.11E-05	5.58E-06	-9.30E-05
Actb	-0.000549826	-0.000781168	-0.00059972	6.75E-05	-0.000565545	-0.000320841	0.000106134	0.000330079	-0.000241998	0.000897415	-0.000308896	0.00035254	-0.000492143	-0.000351408	-3.03E-05	0.000142726	0.001280979	0.003209168	-0.001804748	-0.000267298
Actg1	0.000167831	-0.001867745	0.000857663	0.000545267	-0.000219193	0.001300433	0.001765066	0.000348744	0.000387056	0.000286111	8.22E-05	0.000427871	-0.000186484	-1.46E-05	0.000568223	-0.000110098	0.000653716	0.001769858	-0.000269883	-0.003460919
Actg2	-4.48E-05	-0.000167769	1.06E-05	-1.84E-06	-5.34E-05	0.000155977	-8.13E-05	-0.000100479	-4.35E-05	0.000178982	-6.70E-05	-8.32E-05	4.81E-06	-6.99E-05	6.15E-05	-2.17E-05	0.000285974	0.000254913	-0.000126009	0.000126515
Actl6a	0.000221754	-2.97E-05	2.74E-05	0.000124857	-0.000108375	5.37E-06	-0.000195953	0.000119288	7.35E-05	6.10E-05	-0.000117928	-4.82E-06	-3.61E-05	-0.000190564	-0.000545339	0.000199762	-5.27E-05	-0.000179178	-0.000112183	2.50E-06
Actl6b	-0.000173809	-0.000435807	-0.000260456	0.000219654	0.000269443	-4.98E-05	-7.20E-05	0.000354922	-0.000320103	0.000250931	-0.0002884	-0.000150276	-0.000214512	-0.000332283	-0.000377556	-0.000635759	-0.000459097	-0.000678134	-0.000209083	0.001809827
Actn1	0.001081311	-0.00076656	-0.00082404	0.000115828	-0.000528258	-0.000674404	-0.000108298	-0.000338358	-0.000883476	-1.62E-05	-0.000549806	-0.000618756	-0.000551873	-0.000496645	-0.000237262	0.003414464	0.000743249	-0.000470476	-0.000508418	0.001568783
Actn2	0.000220752	-0.00015424	-0.000217532	-1.60E-05	4.76E-05	-0.000129331	2.64E-05	-0.000154581	-0.000215535	0.000102166	-0.000116528	-9.14E-05	-7.44E-05	-9.71E-06	-9.36E-05	0.000123087	-0.000109999	6.50E-05	-0.000148446	0.000616256
Actn4	0.000141519	-0.00010676	-0.000456397	1.41E-06	-0.000540024	-0.000470931	-0.000418306	-0.000394833	-0.000907882	-0.000489676	-0.000570952	-0.00046063	-0.000504097	-0.000518855	-0.000809262	0.00158533	0.003172168	-0.000879288	0.000319814	0.001186264
Actr10	0.000162955	0.000446706	0.000162332	3.12E-05	5.37E-06	3.08E-05	9.44E-07	0.000335724	0.000168126	-0.000205487	0.00010734	0.000130016	0.000118912	0.000140559	-0.000393156	-4.26E-05	-0.000236431	-0.000132786	-0.000181445	-0.001100961
Actr1a	0.000104068	2.89E-05	1.34E-05	0.000184372	0.000148213	7.88E-05	0.000167834	0.000307336	-4.97E-05	4.48E-05	-1.19E-05	-0.00031617	-0.000139962	-9.31E-06	-0.000420988	-0.00031171	-0.000553845	-0.000579782	0.000277115	0.000336139
Actr1b	-0.000283867	0.00054215	0.001082973	-0.000155003	-0.000367427	-0.000134167	-0.000226055	-0.000118304	-0.000502003	-0.000280485	-0.000415355	-0.000302348	-1.87E-05	8.84E-06	-1.56E-05	-0.000235543	-0.000434839	7.02E-05	0.000345074	-0.000402032
Actr2	0.000467904	0.000313662	0.000240193	0.000258967	0.0003507	0.000176912	0.000248778	0.000848291	5.86E-05	0.00289387	-9.89E-05	-4.64E-05	9.36E-06	-0.000223579	-6.95E-05	-0.00025119	0.000861707	-0.000286302	-0.000425374	-0.002839383
Actr3	0.000495668	-4.82E-05	0.000260929	0.000336889	0.000110749	0.000163555	0.000293751	0.000401881	0.000302279	0.001895626	-0.000161109	-9.82E-05	-0.000176234	-6.24E-05	-0.000193021	-0.000258299	0.000307651	0.001150468	-0.000131525	-0.003150047
Actr3b	0.000784549	0.000534517	0.000242467	0.000243846	0.000704705	-0.000136623	0.000234708	-0.000190119	-0.00036332	0.001621062	-0.000363425	-0.000468794	-0.000316345	-0.000383629	1.32E-06	-0.000586423	-0.001157196	-0.000956138	0.000142986	-0.000109895
Actr5	-0.000167316	-2.63E-05	-9.76E-05	-0.000174218	-0.000219423	-0.000147627	-0.000160168	-0.000176553	6.46E-05	-0.000204557	8.05E-06	0.000105176	4.50E-05	7.15E-05	-0.000108698	0.000137907	-4.08E-05	0.000372815	-0.000218817	0.000726616
Actr6	0.000162431	-6.49E-05	8.02E-05	4.80E-05	0.000157528	6.73E-05	0.00021512	5.54E-05	0.000152967	6.46E-05	-0.000134474	-8.71E-05	9.77E-05	-2.90E-05	-0.000548265	-1.76E-05	-0.000120662	-0.000417419	0.000245868	-6.98E-06
Actr8	3.01E-06	-5.23E-05	7.68E-06	8.91E-05	0.000146068	3.54E-05	6.06E-05	-1.52E-05	-8.73E-05	7.95E-05	-7.52E-05	-5.89E-05	-2.00E-05	1.35E-05	-0.000397037	0.000208826	0.000111832	-0.000677717	0.000127534	0.000310105
Actrt3	2.01E-05	-7.22E-07	1.89E-05	6.11E-05	3.36E-05	4.44E-06	-2.44E-05	8.42E-05	0.000371166	0.000145184	-5.66E-05	1.25E-05	1.95E-05	-1.52E-05	0.000232591	1.01E-05	-0.000267082	-2.04E-05	-7.55E-05	-0.000286383
Acvr1	4.66E-05	0.000111813	2.01E-05	8.55E-05	-0.000209324	0.000136745	-0.000154879	-3.37E-05	-7.11E-05	0.000442513	0.000220338	-0.000144576	-2.15E-05	-0.000201731	-0.000313887	0.000732619	0.000581607	3.13E-05	6.96E-05	-0.000857124
Acvr1b	0.000432348	0.000225317	0.001046523	0.000194828	0.000303289	9.50E-05	-2.81E-05	0.000116166	0.000193331	-2.44E-05	-0.000279016	-0.000142256	-0.000269413	-0.000181267	-0.001068882	-0.000972872	-0.001506869	0.000379639	-0.000179487	-0.000845678
Acvr1c	0.000911252	0.000659511	-0.000522463	-0.000413404	-0.000285003	-0.000383178	-0.000268727	-0.000315443	-0.000294068	-5.66E-05	5.08E-07	-0.00015343	-0.000146287	-0.000219585	-0.000258723	0.001045365	-0.000120268	0.000252448	9.62E-05	-0.000238478
Acvr2a	0.000571318	-0.000250233	0.000365087	4.19E-05	-5.28E-05	0.000261618	0.001199012	4.33E-05	-0.00023366	-9.62E-05	-0.000276833	-0.00023869	-0.000249184	-0.000260896	-0.000127333	-0.00054505	-0.000766836	0.00096845	-0.000276121	-0.000865863
Acvr2b	-0.000319805	-0.000143965	-0.000199114	-0.000309285	-0.000199432	-7.71E-05	1.73E-06	-0.000303909	5.20E-05	-0.000162954	0.000140762	-0.000203918	-0.000115785	-6.51E-05	-0.000198371	-0.000306906	-9.43E-05	0.000280721	-0.000153021	0.001689187
Acvrl1	-0.000111485	-9.95E-05	-7.27E-05	-8.47E-05	-0.000171966	-0.000109611	-0.000138334	-3.43E-05	0.002035232	-6.63E-05	-7.60E-05	-5.40E-05	-7.55E-05	-8.98E-05	2.87E-05	1.35E-05	-6.07E-05	0.000146852	-0.000244726	6.49E-05
Acy1	0.000139248	0.000100809	-4.21E-05	-7.08E-05	-0.000103767	4.44E-06	5.38E-05	-0.000101198	-9.82E-05	7.46E-05	9.48E-05	0.00023554	-6.03E-05	-5.68E-05	-7.98E-05	-2.47E-05	-1.55E-05	-0.000144336	1.54E-05	0.000134532
Acyp1	-3.89E-05	0.000250263	0.000206195	5.03E-05	0.000478609	0.000348292	-0.000113849	4.75E-05	-0.000157846	-0.000244404	1.16E-05	-1.38E-05	0.000281913	-0.000188491	1.55E-05	-0.000226227	-0.000260824	-0.000724774	0.000151019	-0.000209069
Acyp2	0.000293045	1.16E-06	8.15E-05	-1.87E-05	0.000204201	2.80E-05	4.49E-05	0.00017541	-0.000216958	1.98E-05	0.000221944	0.000182441	0.000535693	0.000271553	-9.86E-05	-0.000268186	-0.000144276	-0.000588458	0.000351368	-0.000370621
Adal	7.92E-05	6.42E-05	5.11E-05	0.000158257	5.36E-05	2.25E-05	0.000130871	0.000114456	-9.44E-05	-4.20E-05	7.59E-07	0.000162934	7.00E-05	3.27E-05	-0.00012812	-0.000258076	-0.000627026	-0.000244989	0.000170793	-3.47E-05
Adam10	4.72E-05	-7.35E-05	-0.000192112	0.00037849	0.000122297	2.77E-05	0.000438124	0.000395491	0.000544169	0.000204126	-0.000193004	4.65E-05	-0.000298321	-0.000120107	-0.00052176	-0.000433943	-0.000132752	0.00070372	-0.000158766	-0.000967242
Adam11	-0.000272158	0.000172733	0.000855435	-0.000326192	-0.000110883	0.000119694	0.000203951	2.46E-05	-3.12E-05	-0.000205871	-0.000551086	-0.0007025	-0.000343757	-0.000606646	-0.000218041	-0.000627558	-0.000489339	-0.000221238	-0.00059209	0.001261311
Adam15	-0.00023908	-0.000451284	-0.000314606	-0.000230069	0.000255098	-0.000112976	0.000151763	6.33E-06	-0.000218955	-0.000174523	-1.30E-05	0.000233126	-8.95E-05	-3.69E-05	0.000118219	-3.19E-05	0.000499423	-0.000376853	-0.000309482	0.001473256
Adam17	4.24E-05	-5.46E-05	-6.11E-05	1.11E-05	-3.58E-05	4.53E-05	2.28E-05	6.89E-05	1.70E-07	-4.89E-05	-9.79E-05	1.57E-05	-2.12E-05	-4.79E-05	-0.000167363	-0.000134092	-4.71E-05	4.13E-05	0.000142218	4.32E-05
Adam18	-4.87E-05	-9.54E-05	-6.18E-05	0.000280304	0.000293025	2.02E-05	0.000153056	0.000108611	8.90E-05	-9.63E-05	-5.54E-05	-5.20E-05	-4.82E-05	-3.49E-05	-0.000178719	-5.64E-05	-0.000286528	-0.000199691	0.000135036	8.63E-05
Adam19	-0.000267413	-0.000216606	-0.000241482	9.70E-05	-1.30E-05	2.08E-05	0.000135496	-9.79E-05	0.000212806	-0.000178954	0.000125788	-3.05E-05	-6.09E-05	0.000117313	-0.000209291	0.00048801	6.19E-05	0.000267878	0.000452312	2.05E-05
Adam21	-7.58E-06	3.09E-05	1.09E-06	-4.98E-05	-4.91E-05	-1.42E-05	-4.42E-05	-1.72E-05	3.12E-05	2.73E-05	0.000209587	-5.59E-06	4.98E-05	0.000164978	-2.51E-05	9.04E-06	1.66E-05	-0.000141092	-3.68E-05	4.38E-05
Adam22	3.63E-05	0.000953162	-0.000348489	0.000451272	-0.000100919	-0.000167276	-0.000294267	-3.70E-05	-1.15E-05	-9.55E-05	-2.54E-06	0.000766065	-4.69E-05	0.000105219	0.000110849	-0.000221595	-0.000631861	0.001722757	-0.000644157	-0.001812755
Adam23	-0.000392531	0.000304479	0.000107127	-0.000375693	3.60E-05	7.44E-05	-6.39E-05	5.66E-05	6.41E-05	0.000233232	5.51E-06	0.000605612	0.000196941	-4.40E-05	7.66E-05	-0.000382786	-0.00014091	0.000593659	-1.29E-06	-0.000272581
Adam28	-0.00010324	0.000119502	-6.13E-05	-0.000172574	-0.000153424	-0.000140057	-7.21E-05	-0.000173152	-4.22E-05	-3.83E-05	0.000112308	-7.03E-05	-6.46E-05	0.000131915	-0.0001735	0.000155546	-2.46E-05	0.000121141	-0.000252077	0.000773816
Adam33	-7.56E-05	0.000873055	-1.03E-05	-0.000465092	-0.000354678	-0.000452889	7.45E-06	-0.000427658	-0.000326672	-0.00025387	-0.000148117	-0.000159298	-0.000201072	-0.000104197	-7.25E-05	0.000105454	-0.000522663	0.000377284	0.000730252	0.000401121
Adam4	-4.12E-05	-4.51E-05	3.82E-05	3.23E-05	-1.67E-05	-5.38E-05	7.54E-05	-4.75E-05	6.35E-05	-6.17E-05	-4.66E-05	-4.32E-05	1.29E-05	-5.50E-05	0.000135677	-0.000105401	0.000397054	-0.000108184	-2.41E-05	1.85E-06
Adam8	0.000103818	-0.00010585	-7.82E-05	8.73E-05	-3.05E-05	-0.000164359	-0.00025867	-8.27E-05	-0.000300447	-4.84E-05	-0.000122744	-1.93E-05	-2.43E-05	-0.000191394	0.000513743	-0.000226954	-0.000284578	-0.000231151	0.000102921	0.00083565
Adam9	-0.000222478	0.00045535	0.000989347	-2.34E-05	0.000117788	-3.90E-05	-6.53E-05	-0.000115307	-0.000441409	-0.000137247	-3.30E-05	-0.000110589	3.50E-05	6.54E-05	0.000510039	-0.000170769	0.000461943	-0.000257784	0.000271485	-0.001386815
Adamts1	-0.000330825	-0.000348847	-0.000181474	0.000104667	-7.14E-05	-0.000196181	-7.39E-05	-0.000226588	-0.000128687	4.22E-05	-8.29E-05	-8.38E-05	0.000585141	4.61E-06	0.002847991	1.77E-05	-0.000597872	0.000331068	0.000482587	-5.76E-05
Adamts10	-7.75E-05	-0.000286877	-0.000206912	-0.000232996	-0.00021292	-0.000231859	7.05E-05	-5.49E-05	-0.000198868	-9.46E-05	1.69E-05	-0.000101049	-0.000127068	-7.13E-06	-3.56E-05	-0.000126759	-2.14E-06	-0.000326312	-6.96E-05	0.00172115
Adamts13	0.000178733	-0.000211092	-0.000177457	-0.000138297	2.99E-05	-0.000214764	-0.000118641	-0.000363639	-0.000215572	5.54E-05	0.000771751	0.000540932	0.000262906	0.000778626	0.000416176	0.000315323	-0.000197417	0.000178379	-0.000108575	-9.46E-05
Adamts15	-3.95E-05	-0.000183656	-2.26E-05	-1.82E-05	-0.000122555	-0.000117904	-4.32E-05	-0.000123722	-0.000105427	-3.21E-05	-9.33E-05	0.000232974	0.002133347	-0.000176919	-0.00013081	0.000126467	-0.000231863	-0.000104595	4.43E-05	0.000104975
Adamts16	0.000685753	-0.000465972	-0.000185526	-0.000239772	-6.01E-05	-0.000242511	-0.0001868	0.000334897	-5.87E-05	-0.000103297	-1.16E-05	-0.000147204	-7.48E-05	6.40E-05	-0.000199096	-0.000317382	-0.000531682	6.57E-05	5.26E-05	0.000556965
Adamts17	-5.28E-05	2.46E-05	-0.000115085	0.000121136	0.000119708	-7.29E-05	-3.30E-05	-3.07E-05	-5.73E-05	-8.75E-05	-5.98E-05	0.000991994	6.63E-05	4.53E-06	0.000321106	-0.000128704	-0.000149217	8.89E-05	-0.000185153	7.37E-05
Adamts18	0.000212874	-0.000160736	-0.000105465	6.37E-05	3.43E-05	-8.38E-05	-8.70E-05	-0.000148977	2.84E-05	3.84E-05	-0.000135349	-1.67E-05	-7.35E-05	0.000579815	-6.06E-05	3.65E-05	-0.00015783	-0.000265833	0.000133101	0.000325587
Adamts2	-0.000108947	-0.000257326	-0.000430728	0.000306669	0.000349979	0.000395681	-0.00017299	-0.000170284	-0.000204739	-0.000117518	-2.01E-05	-0.000182918	-0.00011347	-0.000137522	0.000261601	-0.000284812	-0.000457959	0.000555327	-0.000805776	0.000996323
Adamts20	-0.000228291	-6.34E-05	0.000181696	-0.000117667	8.36E-05	-6.30E-05	4.04E-05	-6.76E-05	0.000506521	0.00011796	-9.23E-05	-7.10E-05	-0.000154961	-3.72E-05	0.000704857	3.77E-05	0.000185921	0.000162437	-0.000324006	-0.000150883
Adamts3	-3.47E-05	0.000238075	-0.000109561	0.000337502	-7.47E-05	-0.000130555	0.000219747	-5.07E-05	-0.000102127	-1.97E-05	-8.61E-05	7.44E-05	-5.72E-05	-1.27E-06	0.000105238	-0.000190501	-0.000228359	0.000216036	-0.000132906	-0.000101001
Adamts4	-8.95E-05	-0.000149013	-0.0001492	-0.000106589	-8.48E-05	-9.01E-05	4.24E-05	0.000142522	-0.000100051	-0.000110213	7.80E-05	-4.45E-05	-7.97E-05	-3.51E-05	-0.000267724	-2.76E-05	0.000647986	0.000100872	0.000151846	0.000155168
Adamts5	-0.000234775	-8.31E-05	-7.73E-05	-0.000308285	-0.000140034	6.23E-05	-0.00014438	0.00027409	-0.000213486	-0.00011286	-8.54E-05	-2.82E-05	0.0001157	9.08E-05	7.84E-05	-0.000136775	-0.000710916	8.42E-05	0.001178497	0.000194819
Adamts8	-0.000145071	-0.000433947	-3.01E-05	-8.63E-05	-0.000200125	0.00018019	-0.000155597	-0.000226997	-0.000203331	5.28E-05	-0.000141508	-0.000178965	0.002566679	-0.000196732	0.000271267	0.000279375	-0.000141075	0.000366901	9.56E-05	2.39E-05
Adamts9	-0.000125813	1.90E-06	-0.000193362	-0.000178059	-7.96E-05	-0.00012181	-0.000114082	-0.000154963	-0.000114353	-3.87E-05	0.000212698	0.000393333	1.78E-05	3.83E-05	5.47E-05	-0.000133703	2.26E-05	0.000286738	-5.39E-05	0.00057373
Adamtsl1	-0.00018248	-9.76E-05	-8.05E-05	6.72E-07	7.58E-05	-0.000219521	-0.00019956	0.000533965	-6.01E-05	-6.30E-07	0.00017817	0.000745334	-0.000115231	-7.43E-05	-3.48E-06	-0.000137927	-0.00025884	0.000289491	-0.000235752	-1.28E-05
Adamtsl2	0.000892626	-0.000198574	-4.70E-05	6.02E-05	0.000310474	-0.000192587	-7.47E-05	-0.000146737	-0.000365063	-0.000216477	0.000297792	-0.000228202	-0.000201369	-0.000214424	-0.000290312	-0.000226245	-0.00046895	-4.23E-05	5.05E-05	0.000243911
Adamtsl5	-4.11E-06	-0.000148117	-2.74E-05	-3.87E-05	-0.000107966	-7.84E-05	-5.64E-05	-9.37E-05	-5.35E-05	-8.30E-05	-0.000113258	-0.000173419	0.002897246	-0.000432607	-5.21E-05	-4.96E-05	-7.98E-05	-0.000165564	-3.98E-05	0.000127853
Adap1	-7.63E-05	1.97E-05	0.0004471	-0.000115504	-5.92E-05	-0.000135907	-0.000222447	-0.000230636	-0.000526767	-0.000450543	-0.000381835	-0.00037503	-0.000243147	-0.000283011	-0.000374708	-0.000401812	-0.000528559	-6.20E-05	3.64E-05	0.001344548
Adap2	-0.000102232	-7.80E-05	-6.14E-05	-0.000105362	-9.55E-05	-7.03E-05	-6.88E-05	-6.63E-05	-2.27E-05	2.14E-05	0.00010026	6.80E-05	2.13E-05	-7.80E-06	0.000108836	-2.92E-05	0.000253121	0.000148773	-0.000144544	0.000316404
Adar	1.32E-05	-0.000258291	-8.30E-05	-0.000157378	-0.000163757	1.00E-04	-5.88E-05	-0.000232265	0.000297985	-0.000514498	0.000108424	-1.91E-05	0.000109832	6.39E-05	0.000296171	0.000357059	0.000765081	-0.00059442	0.00039607	0.000325177
Adarb1	7.15E-05	0.000234976	-0.00041062	-0.000179578	-0.000471195	2.69E-05	5.85E-05	-0.000305775	0.000899414	-0.000477276	0.000504257	3.02E-05	0.000824895	3.88E-05	0.000143798	0.000184931	-0.00040264	-0.000216804	-9.19E-05	0.000590655
Adarb2	-0.000134603	-3.10E-05	-0.000148666	-0.00011235	-0.000136713	-4.69E-05	-8.01E-05	-6.20E-05	-0.000175022	-0.000153151	0.006787575	0.001535666	-0.000188456	-0.000288329	-0.000125332	-5.23E-05	-0.000159767	-0.000171005	-0.000220509	-0.000107156
Adat1	-6.60E-06	0.000178033	-8.96E-05	-3.14E-05	8.96E-05	-0.000115179	-3.76E-05	-0.0002125	-1.17E-05	-0.000209915	-8.11E-06	-4.60E-05	-2.22E-05	8.73E-05	-0.000263171	0.000102906	1.79E-05	5.11E-05	-0.000194459	0.000498216
Adat2	-4.02E-05	3.50E-06	-0.000182229	-1.60E-05	0.000222989	4.05E-06	-3.31E-05	4.20E-05	-2.26E-05	-0.000132015	0.000351492	3.49E-05	-5.70E-05	0.000191632	3.91E-05	-0.000237035	6.89E-05	9.06E-05	3.07E-05	0.000100746
Adat3	-3.29E-05	-9.11E-05	-8.43E-05	-0.000139515	3.94E-05	-3.95E-05	-3.60E-05	-4.26E-05	-0.000108271	-0.000100539	-4.92E-05	-4.69E-05	1.17E-05	-1.73E-05	0.000241341	4.35E-05	0.000285909	2.39E-06	1.40E-05	0.0001967
Adck1	9.85E-05	-1.78E-05	-6.66E-05	6.32E-05	4.24E-05	0.000115895	-5.36E-05	-8.36E-06	0.000111586	8.34E-05	-2.79E-05	0.000192399	0.000250486	0.000134384	-0.000112981	-0.000213282	-0.000338214	-0.000289456	-1.05E-05	0.000218756
Adck2	-4.25E-05	5.28E-05	-5.91E-05	7.56E-05	3.52E-06	-4.15E-05	5.26E-08	6.67E-05	0.000216422	8.41E-05	-2.31E-06	0.000165189	4.22E-05	0.000157261	-0.000339524	-0.000249267	-0.00074099	-0.00029156	8.16E-05	0.000503752
Adck3	-1.93E-05	0.000194695	-0.000103382	9.74E-05	4.42E-05	5.69E-05	-9.33E-05	0.000350068	6.02E-05	0.000241744	-0.000112384	-1.24E-05	-0.00015157	-0.000112811	-0.000189323	-0.00046091	-0.000789597	-9.09E-05	7.06E-05	0.000141048
Adck4	8.56E-05	-0.000188803	-3.51E-05	3.62E-06	-5.19E-05	-1.77E-05	0.000107018	-0.000197327	-0.00014374	-5.16E-05	6.24E-05	-2.47E-05	-7.21E-05	-6.41E-05	-0.000131299	-0.000232662	-0.000208002	-6.36E-05	-0.000132389	0.000946504
Adck5	-5.61E-05	-0.000174454	-0.000101833	-0.000112244	-0.00010533	-9.19E-05	-0.000116093	-3.36E-05	-0.000103712	-0.000194559	-9.61E-05	-0.000208941	7.98E-05	3.19E-05	2.12E-06	-0.000148249	-0.000153355	-0.000218659	6.72E-05	0.001014855
Adcy1	-0.000252022	-0.000804559	-0.000717966	-0.000332414	-0.000577551	0.000739385	-0.000576707	0.002151384	-0.001581145	-0.000264097	-0.001185349	0.000688004	-0.000287977	-0.000905523	0.000259487	-0.001478543	-0.000621778	0.002191407	-0.000508101	-0.000195885
Adcy10	0.000121895	-2.49E-05	3.87E-05	-0.000149953	0.000176758	-0.000143111	8.32E-05	-3.95E-05	5.13E-05	7.93E-06	0.000170921	-3.14E-05	-1.93E-05	-3.46E-05	-2.18E-05	8.93E-05	-0.00019941	0.000150439	2.75E-05	1.88E-05
Adcy2	-0.0002284	-6.40E-07	0.000546587	-0.000776221	-0.000211052	-0.000170855	0.00027979	0.000473863	0.004486052	0.000376261	0.000397029	-0.000543908	-0.000667752	0.001414627	-0.000207525	-0.000522916	-8.81E-05	-0.001078349	-0.000421257	-0.00041413
Adcy3	-1.52E-06	-0.000648166	6.39E-05	0.000138453	0.00045388	0.00013243	0.000366684	0.000318728	0.00049933	-5.74E-05	-6.26E-05	4.27E-05	-3.67E-05	0.000301641	-0.000133606	-5.05E-05	-9.91E-05	-0.000202717	0.000415548	-0.000349596
Adcy5	-0.000220489	-0.000389108	-0.000101541	0.000222146	5.21E-05	3.71E-05	0.000635225	0.000227769	-0.000534884	-6.99E-05	0.000212589	0.000189662	0.000175607	-1.07E-05	-0.00011399	-0.000205485	-0.000354013	0.000273874	0.000520431	-1.18E-06
Adcy6	8.38E-05	-0.000156826	2.17E-05	4.72E-05	0.000155247	-3.81E-05	0.000124758	-1.36E-05	-6.25E-05	-0.000199492	-4.38E-05	-0.000300946	-0.000133259	-0.000160897	-0.000223694	-0.000257245	-0.000167949	-0.000301531	-7.98E-05	0.001017056
Adcy7	-0.000180307	-0.000314748	-2.18E-05	-0.000301607	-8.90E-05	0.001007733	-0.000187584	-0.000283386	-6.96E-05	-0.000134255	3.49E-05	-0.000106955	-0.000164771	0.001086872	-7.69E-05	-0.000145074	-0.000302876	0.000319157	0.000174432	0.000202816
Adcy8	-0.000166815	-6.95E-05	0.000947623	-0.000462614	0.000443276	-3.51E-05	0.00054535	-0.000241639	0.000171607	3.50E-05	-0.000145313	-6.73E-05	0.000128169	-8.47E-05	-0.000754838	0.000755709	8.08E-05	-0.00016146	-0.000325602	-2.44E-05
Adcy9	-5.50E-05	1.55E-05	-0.001285995	-0.000486221	-0.00066714	-0.00101678	-0.000799725	0.00020587	-0.00077401	0.000592426	-0.000560847	-0.00057038	-0.000397232	-0.000621063	0.000188572	-0.000580815	0.000979978	-0.000446863	-0.000598567	0.004140964
Adcyap1	-0.00055445	-0.000459249	0.000270604	-0.000788339	0.001282734	-0.000658852	-0.000482526	-0.000680112	-0.000592663	-0.000335957	-0.000268463	-0.000209164	-0.000298705	-0.000304974	0.000712873	0.003358971	-0.001137495	0.001347894	0.002803899	-0.000867757
Adcyap1r1	0.000604172	-0.000540565	0.000140709	0.001884609	-0.000626657	0.000197021	0.000215195	-0.000669088	0.000426536	-0.000448454	0.000892405	0.000112696	0.000489639	0.001074447	-0.000498522	-0.001045892	-0.001113025	-0.000596475	-0.000266562	-0.000166144
Add1	0.000605581	2.15E-05	7.74E-05	0.00077667	3.49E-05	0.00017616	0.00025281	0.000704393	-0.000398121	0.000255752	-0.000251711	-0.000222426	-0.000351078	-0.000219611	-2.81E-05	-0.000933961	-0.000963826	-0.000429566	0.000163722	-0.001079022
Add2	0.000311523	0.000412741	0.000409802	0.000142284	0.000211964	0.000101854	-0.000158584	0.000134883	-0.000288322	0.000446619	-0.000282682	-0.000300243	-0.000355936	-0.00023453	-0.000583212	-0.000761187	-0.000592495	4.63E-05	-0.000451269	-0.000241013
Add3	-0.000241654	4.61E-05	0.000128311	0.000878288	-0.000179809	4.85E-05	0.000722878	-0.000137921	-0.000203112	5.70E-05	-2.95E-05	0.001047161	0.00015447	-0.000199389	-0.000114515	-0.000275039	-0.000665589	0.000381791	0.000306063	-0.000803417
Adgra1	-0.000534502	-0.001033976	3.83E-05	-0.0003943	0.000458098	0.000331769	0.000623642	0.001026773	-4.50E-05	-0.000440808	5.85E-05	-0.000298442	-2.76E-05	-1.09E-05	-0.000206666	-0.000322497	0.00066258	0.000146908	-0.000317451	0.000516268
Adgra2	9.24E-05	-0.000209619	-8.27E-05	1.56E-05	-0.000119196	-5.14E-05	6.46E-05	3.50E-05	0.000172933	-0.000120693	0.000387574	0.000113797	1.68E-05	-7.73E-05	-9.21E-05	0.000439089	-6.82E-05	-0.000157113	-0.00017863	0.000172366
Adgra3	-0.000261118	-2.09E-05	-0.000158125	-4.44E-05	-7.76E-05	0.000334296	-0.000170294	-0.000338004	7.61E-05	-0.000154931	2.34E-05	-0.000229698	0.001833727	0.000259538	-1.65E-05	-5.34E-05	-0.000167386	9.11E-05	0.000217711	0.000261949
Adgrb1	0.000161873	0.000338184	-0.000498224	-0.000466219	-0.000264334	-0.000355302	-0.001052722	-0.000578555	-0.001434964	-0.000508679	-0.000821786	-0.000744252	-0.000664512	-0.000642404	-0.00027567	0.000839579	0.001061141	-0.002252703	4.42E-05	0.00383615
Adgrb2	-3.42E-05	-0.000352636	-0.00039156	0.00031257	-0.000541964	-0.000813176	-0.000676373	-0.000453381	-0.001018783	0.000235841	-0.000634375	-0.0005737	-0.000658868	-0.000827751	-0.000511971	6.24E-05	0.00029167	0.000408133	-8.53E-05	0.002698552
Adgrb3	0.000239725	-0.000136541	-0.000379558	0.000384405	-0.000289066	-0.000153658	0.000419161	0.000239443	-8.81E-05	0.000871952	5.68E-05	-0.000459548	-0.000127867	-0.00035143	-0.000565276	-0.000411191	-0.001098026	0.00090093	-2.33E-05	0.00011617
Adgrd1	-0.000206485	-0.000389934	-0.000298457	0.000347786	-6.33E-05	-5.25E-05	-0.00032657	-0.000108151	0.000285732	-0.000205863	-0.000173857	-0.000120334	-0.000113109	-0.00016195	-0.000162155	0.001937431	8.08E-06	-0.000503567	0.001418162	-0.000150319
Adgrf4	-0.000135643	3.86E-05	8.09E-05	-0.000141137	-8.90E-05	-8.63E-05	-7.05E-05	-9.68E-05	-8.67E-05	-6.52E-05	8.89E-05	-8.80E-05	2.42E-05	-3.93E-05	-9.64E-05	-0.000146848	-7.95E-06	6.08E-06	0.000219672	0.000342943
Adgrg1	-0.000193832	-0.000286757	-0.00011995	-0.000199003	0.000348336	-0.000227095	0.000206706	-3.27E-05	0.001137555	-0.000166129	0.000196489	-0.000171219	0.000176228	0.000510535	-0.000228198	-4.57E-05	-0.000352472	9.95E-05	1.10E-05	0.000392505
Adgrg2	0.000163165	-4.99E-05	-8.54E-06	3.31E-06	0.00046338	-4.29E-05	-4.95E-05	-7.27E-05	-4.81E-05	0.000587298	0.000197788	0.000125774	-7.35E-05	-1.28E-05	7.17E-06	-0.000107999	-0.000179217	-7.34E-05	-4.25E-05	-0.000228556
Adgrg6	-0.000197425	-0.000175866	-0.000187942	-0.000186612	-5.99E-05	0.000996971	0.001906025	-0.000343919	-0.000238478	-0.000149081	-0.00019537	0.000200948	-0.000229437	0.000464384	-0.000186882	-3.30E-05	0.000169241	0.000363082	-0.000125781	-0.000203406
Adgrl1	-0.000432406	7.75E-05	-0.000143876	-0.000287265	-0.00050909	-0.000167269	-0.000153225	-0.00026592	-0.000183255	-0.000267564	-0.000744476	-0.000620245	-0.000512775	-0.000433335	0.00067594	-0.000658253	-8.01E-05	-0.000495908	0.000140327	0.002977594
Adgrl2	-0.000215972	0.000803028	-0.000293599	-6.80E-05	0.000199626	-0.000225758	-0.000608145	-0.000258301	-0.000353048	0.001439745	-0.000415217	-0.000278213	-0.000234339	-0.000385797	-0.000222666	-0.000127048	-0.000554661	0.000453956	0.000653626	8.50E-05
Adgrl3	-2.12E-05	-0.000205954	-0.000527918	-0.000311808	0.000169743	-0.000133866	-1.54E-05	-0.000441597	0.0001793	-5.62E-05	0.000123635	-0.000115555	-4.52E-05	0.00030732	-0.000116654	0.000406492	2.55E-05	0.000582523	-0.00020143	0.001150009
Adgrl4	-6.09E-05	-5.15E-05	-9.29E-05	-2.84E-05	-5.46E-05	-5.89E-05	-5.14E-05	-7.92E-05	0.000214621	-2.24E-05	-2.68E-05	0.000288654	-5.15E-05	4.96E-05	0.000373051	-7.90E-05	-4.23E-05	5.32E-05	1.15E-05	9.37E-05
Adgrv1	-0.000160036	0.000254432	-2.45E-05	-0.000131757	-0.00014272	-7.76E-07	3.87E-06	-4.68E-05	0.000171288	-9.88E-05	-8.90E-05	-0.000102314	-8.23E-05	-9.13E-05	-0.000103885	-5.83E-05	1.14E-05	0.000429263	-0.000151702	-2.43E-05
Adh5	6.36E-05	-3.46E-05	-4.43E-05	1.35E-05	0.000192039	0.00010564	0.000109721	0.000122418	0.000121171	-1.91E-07	-6.67E-05	0.000216552	5.96E-05	4.76E-05	-0.000394903	-0.000225391	-0.000203449	-7.35E-05	-7.74E-05	8.95E-05
Adh6b	-0.000112173	4.36E-05	-6.51E-05	-0.000165604	-4.27E-05	-0.000180232	-0.000199301	-0.000163067	6.84E-05	-2.53E-05	1.48E-05	-7.76E-05	-9.94E-06	-7.07E-06	8.92E-05	8.59E-05	0.000109057	0.000344586	-0.000173089	0.000457567
Adi1	4.51E-05	6.68E-05	0.000281291	5.21E-05	7.20E-05	0.000176751	2.58E-05	-8.29E-06	0.000336953	-6.97E-05	-0.000167527	1.52E-06	5.42E-05	-8.33E-06	-0.000303545	-0.000213351	-0.000336995	-0.000123253	-0.000100292	-0.00021339
Adipor1	2.49E-05	0.000118236	0.000136725	-2.04E-05	-7.98E-05	-0.000101099	-4.00E-05	-8.88E-05	0.000116007	-0.000182297	7.20E-05	-7.70E-05	7.24E-05	2.89E-05	-3.27E-05	-0.000186344	-0.000314785	0.000462411	-0.000156345	-0.000147104
Adipor2	-5.71E-05	1.24E-06	2.80E-05	-0.000120214	-0.000115308	-6.43E-05	0.000177417	-3.08E-05	0.000167557	-0.000163706	8.94E-05	0.000139481	0.000175764	0.000190805	0.000376107	-0.000322651	8.11E-05	5.30E-05	4.14E-05	-0.000130209
Adk	-0.000123903	9.97E-05	0.000172681	0.000149056	-0.00020344	0.00015588	0.0008281	0.00028064	0.000166688	-0.000127411	-8.92E-05	-0.000180354	0.000340735	-0.000101384	2.56E-05	-0.000509879	-0.000322239	0.000360892	-0.000277169	-0.000644742
Adm	-7.82E-05	-4.55E-05	4.85E-05	-0.000117759	-6.75E-05	-0.000134447	0.000154393	-3.59E-05	6.76E-05	-2.19E-05	5.42E-05	0.000171939	0.000579264	5.18E-05	-1.32E-05	-0.000173947	0.000227349	0.000168814	-0.000143984	4.72E-05
Adnp	-4.87E-05	-2.43E-05	-8.76E-05	-7.60E-05	8.89E-06	-5.47E-05	4.38E-06	-5.59E-05	-0.00020071	-7.69E-05	-7.93E-05	8.55E-05	-5.79E-05	-1.81E-05	0.000305269	3.58E-05	3.21E-05	2.50E-05	-0.000155731	0.000553095
Adnp2	-5.80E-05	-0.000174283	-3.16E-05	-4.27E-05	8.99E-05	-3.86E-05	-0.000132792	-4.55E-05	0.000104301	-3.44E-05	-0.000192301	5.08E-05	0.00016508	0.000101381	0.00060597	-0.000172264	-0.00020557	0.00032997	0.000126246	-0.000106519
Ado	-0.000190256	8.83E-05	9.60E-05	-0.000161921	-6.24E-05	0.000229753	-0.000257489	2.96E-05	0.000216261	0.000104019	0.000209286	0.000172294	0.0003338	9.47E-05	0.000179736	-4.34E-05	0.000260641	0.000601917	4.57E-05	-0.00093792
Adora1	-0.001449519	4.56E-05	0.000552775	-0.001246673	-0.000704444	-0.000246977	0.000663466	0.000369541	0.000589249	-0.000168301	-0.000782673	-0.000796931	-0.000693371	-0.00074622	0.000365069	0.000555635	0.002428708	-0.001262711	-6.25E-05	0.00208699
Adora3	-0.000160235	5.62E-06	-0.000155433	-0.000101099	-0.000131971	-0.00014527	-0.000167446	-0.000187066	6.22E-05	-0.000124087	9.02E-06	-8.94E-05	6.95E-05	-1.20E-05	-3.16E-05	0.000212546	0.000320689	0.00028739	-0.000115684	0.000468695
Adpgk	-2.45E-05	-0.000126022	-3.05E-05	5.25E-05	2.42E-05	0.000185133	0.000124274	-3.85E-05	0.000128455	-9.26E-05	0.000194339	0.000118749	0.000139412	0.000131145	-0.000434567	0.000276107	-4.24E-05	0.00012054	0.000198811	-0.000314658
Adprh	0.000441834	0.000205305	0.00058064	0.000689958	0.000125178	0.000361635	1.54E-05	0.000146715	5.74E-05	0.000290798	0.000181803	7.87E-05	-4.25E-05	0.000150018	-0.00078032	-0.000610329	-0.001229618	-0.00101483	0.000970294	-0.001199022
Adprhl2	-4.88E-05	-0.000117405	7.04E-05	-0.000100089	5.54E-05	-0.000119108	-0.00014956	-9.10E-05	7.34E-06	2.32E-05	-6.20E-05	-8.72E-05	-4.62E-05	5.67E-05	-0.000456657	0.000154454	-8.58E-05	-0.000265762	0.000173555	0.000827159
Adprm	-0.00012277	8.25E-05	-0.000167414	-1.90E-05	1.75E-05	0.000125881	0.000147529	0.000335056	-7.09E-05	-2.67E-05	-0.00014954	2.52E-05	-6.65E-05	1.01E-05	2.59E-05	-0.000404538	-0.000335513	-0.000367018	0.000390548	0.0002685
Adra1a	-0.000307726	7.30E-05	-0.000218464	-0.000272182	-0.000316921	-0.000411666	-0.000293617	-0.000356778	5.73E-05	-0.000169203	8.32E-05	0.000437745	2.29E-05	-1.63E-05	-0.000327109	0.000255905	-0.000124617	0.001485717	-0.000318733	0.000809889
Adra1b	-0.000371943	-0.000535291	-0.000323535	0.000948546	-0.000176819	-0.00049159	0.000504474	-0.000253099	-0.000377435	-0.000409457	0.002787615	0.000641271	-9.44E-05	-6.75E-05	-5.05E-05	1.16E-05	-0.000516053	0.000845933	0.000927591	-0.000229957
Adra2a	-1.40E-05	-0.000285873	4.43E-05	0.000540679	-0.000127201	-0.00032375	0.001306641	0.000712536	-0.000344098	-7.68E-05	0.000222315	-9.65E-05	-0.000177199	-5.94E-06	-0.000251092	-0.000212195	-0.000373691	0.000234835	-0.000641446	-0.000411561
Adra2b	6.04E-05	6.57E-05	7.00E-06	0.000110081	6.98E-05	-4.77E-05	-6.78E-05	-9.07E-05	2.56E-05	-5.17E-05	-4.94E-05	-5.55E-05	-3.33E-05	-4.99E-05	-0.000243246	-7.56E-06	0.000249007	6.53E-06	-2.48E-05	-6.53E-05
Adra2c	0.000373557	0.000555695	-0.000321829	-4.61E-05	-0.000159451	0.000145997	-0.000201091	-0.000365972	-0.000293108	0.00069658	0.000335234	-0.000261123	-0.00019359	-8.41E-05	-0.000509554	-0.000513598	-0.000751354	0.000421529	0.000611448	-0.000171363
Adrb1	-0.00033563	6.79E-05	-0.000539053	-0.000506913	-0.000187703	-0.000468613	-0.00056739	-0.000786421	-0.000663966	-0.000517142	-0.000371289	-0.000448455	-0.000299196	-0.000399318	0.004670724	0.000931823	0.000466527	-2.32E-05	-0.000541212	0.001575986
Adrb2	2.14E-05	-7.29E-05	6.06E-05	-0.000111172	8.60E-06	-1.71E-05	-4.98E-05	-9.55E-06	0.000292069	-2.02E-05	-4.27E-05	-2.86E-05	4.70E-05	-5.66E-05	0.000324069	0.000238729	-0.000324197	-7.79E-05	2.54E-05	5.91E-05
Adrb3	0.000559333	6.83E-05	-1.87E-05	-0.000177978	-1.93E-05	-0.000139649	-2.57E-05	-0.000196135	-0.000160099	-0.000182662	-6.57E-05	-9.11E-05	-0.000102131	-0.000100914	-0.000525648	0.000295579	-0.000203591	1.27E-07	-3.28E-05	0.000276772
Adrbk1	-6.73E-05	-2.50E-05	-0.000112221	3.44E-06	-0.00028328	0.000126398	0.000132516	-7.72E-05	-9.44E-05	-0.000225214	-0.000122629	-0.000171196	-0.000181452	-0.00015254	-0.000505872	-0.000278924	0.000189678	0.000157994	0.000151453	0.000352111
Adrbk2	-0.00010285	-0.000811938	-0.000542943	0.000800024	-2.45E-05	-0.000462228	0.000163303	0.000560179	-3.66E-05	-0.000310568	-6.16E-06	0.000188174	0.000758774	0.000223702	0.00028696	-0.000552829	-0.000428573	0.000336644	-0.000493606	0.000830467
Adrm1	-6.57E-05	-6.38E-05	7.86E-06	-7.46E-05	-3.93E-05	6.21E-05	-2.41E-05	-0.000138262	2.45E-05	2.92E-05	-9.40E-05	-1.32E-05	-7.73E-05	4.26E-05	5.80E-05	-8.89E-05	0.000231099	-8.31E-05	9.27E-05	0.000303723
Adsl	-3.02E-05	-3.23E-05	-0.000176247	-1.36E-05	5.25E-05	7.02E-05	2.43E-05	7.12E-05	2.46E-05	-0.00012093	3.36E-05	8.86E-05	2.26E-05	-6.80E-05	-0.000219949	-0.000212818	0.000100649	-0.000113067	-8.51E-05	0.000462583
Adss	4.87E-05	0.00014284	-0.000104835	0.000182319	0.000276941	0.000408363	-1.64E-05	5.33E-05	-0.000205964	-5.96E-05	-7.12E-05	4.12E-05	0.000156855	6.21E-05	0.00013473	-0.000521971	-0.000270067	4.92E-05	-4.64E-05	-0.000315501
Adssl1	-0.000135132	-0.00018153	-0.000141833	-0.000183473	-0.000203091	-5.38E-05	-0.000237921	-0.000309673	0.000793838	-0.000168186	0.000135812	6.93E-05	0.002147912	9.34E-05	-0.000267686	4.14E-05	-0.000115497	-0.000268187	0.00110967	-1.87E-05
Adtrp	-0.00037459	0.00010964	-0.000341479	-0.000486134	-0.000334137	-0.000459353	-0.000252925	-0.000307154	0.00030088	-0.000120302	0.000163164	-6.15E-05	-0.000184597	-4.22E-05	-0.000134464	6.29E-05	-5.25E-05	0.001613862	-0.000588365	0.001173484
Aebp2	0.000180887	0.000178907	-2.68E-06	-5.43E-05	9.20E-05	-0.00012594	-0.000177877	-8.09E-05	-0.000157662	1.41E-05	-3.85E-05	-0.000200686	6.39E-05	-0.000131266	0.000164199	0.00019425	0.000145341	0.000251057	-0.000154447	-0.000451738
Aen	-0.000107815	0.00015648	-7.55E-05	-5.14E-05	7.68E-05	5.97E-05	0.000152486	-4.33E-05	1.44E-05	8.95E-05	0.000350115	-5.75E-06	0.000239362	0.00019178	-0.00032838	9.13E-05	8.18E-07	-0.000308848	-4.76E-05	7.40E-05
Aes	-0.00010518	0.000143843	0.000432984	0.000592601	-0.000147272	0.000924073	0.000311313	0.000493358	0.000752774	-0.000106397	0.000215107	-8.60E-05	0.000378321	0.00017256	-0.000436663	-0.001011217	-0.000640514	-0.000655592	-0.001334627	-0.00061668
Afap1	-0.000168357	-0.000279233	-0.000236378	-0.000243669	3.41E-05	-0.000199429	-6.21E-05	-0.000220613	-0.000170538	-7.11E-05	0.000405428	0.002968766	0.001466643	0.001642925	0.000225841	-0.000131299	-0.000264527	-2.89E-05	-0.000138693	0.000149945
Afap1l1	7.40E-05	0.001211897	0.000885897	-3.07E-05	-0.000398628	-9.22E-05	-0.000403996	-0.000226813	-0.000349878	-0.000288209	-0.000271994	-0.000208243	-0.00025105	-0.000188516	-0.000403364	-0.00059706	-0.000173233	-0.000465169	-1.22E-06	-0.000414583
Afap1l2	-1.95E-05	-6.89E-05	9.75E-05	-3.21E-05	-0.000126865	-6.64E-05	0.000145817	-8.43E-05	0.000911245	-5.15E-05	0.000187404	-4.10E-05	7.76E-05	-6.70E-05	0.000108691	-7.14E-05	-2.12E-05	-4.05E-06	-0.000170538	-7.87E-05
Aff1	-0.00015842	0.00011022	-0.000363959	0.000237449	-7.37E-05	-0.000103364	-6.72E-05	-0.000149063	-8.07E-05	0.00029777	-0.000110237	-0.000132452	0.000217131	2.77E-07	0.001013636	0.000320491	0.000207728	-3.74E-05	-0.000115332	-3.45E-05
Aff2	1.92E-05	-3.43E-06	2.76E-05	-9.67E-05	-4.26E-05	5.77E-05	-9.63E-05	-2.99E-05	0.000147854	0.000544421	2.62E-05	4.95E-05	-1.41E-05	0.000205498	-4.60E-05	0.000231016	-0.000219985	3.63E-05	-6.47E-05	5.76E-05
Aff4	0.000138802	-1.94E-05	0.00026531	-9.78E-06	6.15E-05	-0.000208943	-0.000183781	8.87E-05	0.000387618	0.000140024	0.000497033	0.000517777	-6.51E-05	0.000306869	0.000546779	-0.000221338	0.000370299	0.000820439	-0.000381092	-0.00162788
Afg3l1	-7.29E-05	-0.000104182	-0.000241761	-3.25E-05	-5.57E-05	-9.14E-05	-3.63E-06	-0.000150235	0.000188834	-0.00015226	4.35E-05	4.46E-05	1.60E-05	-4.17E-06	9.02E-05	-0.0002693	0.000132549	-9.91E-05	0.000193946	0.000704327
Afg3l2	0.00014677	-4.48E-05	6.57E-05	0.000233091	0.000115385	7.09E-05	0.000151486	0.00020984	-0.000177982	0.000147397	-0.000294381	-0.000108108	0.000108731	-0.000211186	-3.40E-05	-8.58E-05	0.000312596	-0.001116351	0.000260099	8.84E-05
Afmid	-9.42E-05	-0.000128539	-1.80E-05	7.89E-06	-0.000108556	-3.04E-05	1.83E-06	-8.19E-05	-9.37E-05	-0.000110798	7.64E-05	1.96E-05	-3.39E-06	-6.76E-05	3.18E-05	7.20E-05	7.52E-05	0.000273508	-7.51E-05	0.000300095
Aftph	-0.000274085	0.000271361	0.00018388	-0.000176366	-2.55E-05	-1.14E-06	-0.000138936	-4.78E-05	0.000147594	-4.91E-05	-0.000171382	-7.46E-05	6.91E-05	-8.38E-07	9.04E-05	-0.000304937	0.000200262	0.000488992	-0.000259664	-0.000246559
Aga	0.000115238	0.000314545	0.000100438	-3.71E-05	2.54E-05	7.01E-05	-0.000116478	-1.30E-05	-0.000136513	-5.66E-05	-3.00E-05	2.13E-05	0.000169123	-3.31E-05	-2.75E-05	-0.000136958	-0.000526838	-0.000199856	0.000162005	-0.00021687
Agap1	-0.000145549	-0.0002839	-0.000409812	-0.000210322	-7.93E-05	-0.000132005	0.000159827	0.000810853	0.000373695	-0.000296111	0.000248172	-5.47E-05	1.41E-05	0.000219061	-4.11E-05	-0.00047301	0.000304128	-7.02E-05	-0.00030068	0.00032987
Agap2	-0.000184473	-0.000508318	-0.000592986	-0.000310855	-0.000323611	-0.000505435	-3.66E-07	-0.000236317	-0.000578999	-8.62E-05	-0.000400486	-0.00047241	-0.000416007	-0.000374449	0.000462394	0.000187446	0.00086191	-4.44E-05	-9.31E-05	0.002433044
Agap3	0.000287705	-0.000401105	-0.000325319	0.000195945	-0.000247777	4.32E-05	0.000133739	-8.47E-05	-0.000179227	-0.000100293	-0.000254888	-0.000449217	-0.000169816	-0.000155997	-0.0004194	0.000334893	4.66E-05	-0.000392943	-5.72E-05	0.001091282
Agbl1	2.61E-05	-2.83E-06	-2.27E-05	-4.04E-05	5.29E-05	-2.14E-05	-8.49E-05	-3.75E-05	-8.73E-05	-7.92E-05	4.25E-05	-3.65E-05	9.65E-06	4.12E-05	7.06E-05	-1.52E-05	0.00019012	5.08E-05	8.04E-05	-0.000124781
Agbl2	-9.10E-05	-2.40E-05	-3.78E-06	-1.10E-05	-6.59E-05	-0.000126457	-0.000135601	-0.000128918	-2.91E-05	6.96E-05	-8.68E-06	6.24E-06	0.000109996	0.000116522	2.67E-05	2.95E-05	-4.15E-05	2.05E-05	1.29E-06	0.000306326
Agbl3	-7.87E-05	0.00014113	-6.36E-05	-0.00030726	-0.000273879	-0.000292175	-0.000253588	-0.000152573	9.23E-05	8.66E-05	3.15E-05	-6.75E-05	-0.000110377	-8.84E-05	0.000144908	0.000100556	-0.00017113	0.000839161	-0.000223114	0.000304396
Agbl4	-0.000146121	-0.000141552	0.000235092	8.40E-06	0.00025657	0.000280567	6.94E-05	6.06E-05	0.000236478	-2.30E-05	-7.40E-05	-0.000199878	-0.000117414	-1.79E-05	-0.00016724	-0.000284601	-0.00042289	-2.04E-06	0.000227772	1.53E-06
Agbl5	-7.27E-05	-2.56E-05	-2.12E-05	2.88E-05	3.01E-05	-0.000124042	0.000286907	-1.09E-05	-2.63E-05	0.000162201	0.000198644	-5.44E-05	4.76E-05	-3.11E-05	-7.76E-05	-9.33E-05	-0.00054817	-0.000151815	-0.000120117	0.000692342
Agfg1	0.000289068	-6.23E-05	0.000582321	-6.66E-06	0.000241464	0.000123313	-9.61E-05	-0.00012315	-9.88E-05	0.000225877	-3.69E-05	-9.17E-05	-9.45E-05	-8.44E-05	-0.000148013	0.000306823	0.000255702	0.000674936	7.67E-05	-0.001513136
Agfg2	0.000311497	-7.89E-05	-2.16E-05	-0.000106469	-0.000274591	-0.000404191	-0.000188211	-0.000294453	-0.000393779	0.00027631	-0.000103045	-0.000156634	-5.55E-05	-1.06E-05	-0.000641634	0.000409654	0.000209802	-1.32E-05	-4.78E-06	0.000846868
Aggf1	1.55E-05	5.12E-05	0.000228971	-0.000142784	-4.68E-07	-1.88E-05	0.000109411	-6.09E-05	0.000122614	-5.93E-05	-1.15E-05	-3.60E-05	0.000112543	0.000243571	-0.000315453	0.000212887	0.000433736	-0.000267439	2.24E-05	-0.000134405
Agk	0.000178874	0.000241454	0.000223984	0.00021033	0.000250445	-0.000160879	-3.87E-05	0.000157366	4.59E-05	0.000108356	-2.13E-06	5.83E-05	5.62E-05	0.000214078	-0.000507095	-0.000287227	-0.000577355	-1.61E-05	0.000125661	-0.000621595
Agl	0.000122512	6.01E-05	6.46E-05	-4.27E-05	-0.000186844	-0.000121302	-9.93E-05	-9.50E-05	-8.98E-05	-6.77E-05	0.000246037	0.000135143	0.000174797	0.000154905	0.000124127	-0.000150695	-0.000393529	0.000262837	6.75E-05	-5.74E-05
Agmat	0.000636722	0.000169845	-0.000182967	-0.000115116	-0.000135184	-2.30E-05	-7.23E-05	-8.91E-05	-0.000161283	-0.000125124	-9.00E-05	-9.62E-05	0.000451595	-0.000106572	-0.000180395	0.000565234	-0.000450455	-0.000577214	0.000257426	3.85E-06
Ago1	4.00E-06	0.000156247	-1.96E-05	-9.67E-05	3.42E-05	-4.96E-05	-0.00012888	1.77E-05	0.000117724	0.000290691	0.000164873	-7.84E-05	0.000118048	3.23E-05	-0.000138925	-0.000355297	9.80E-05	0.000232977	-0.000155845	-0.000357757
Ago2	6.81E-05	-0.000454594	-0.000161318	-0.000354482	-0.000419863	-0.000497867	-6.12E-05	-9.89E-05	-0.000145893	-0.00012211	2.10E-05	-9.96E-06	-0.000326946	-0.000107253	0.000319288	0.00053789	0.001194647	0.001602042	-0.00079488	3.19E-05
Ago3	-0.000248534	9.14E-05	-0.000441196	-0.000378829	-8.22E-05	-0.000438946	-0.000142969	-0.000230775	-0.00021201	-0.000241637	-0.000112404	2.52E-05	-0.000129852	-4.37E-05	0.00158976	-0.000442352	0.002458533	0.000272018	-0.000726292	0.000336039
Ago4	-5.61E-05	0.000108468	0.000232389	-0.000360858	-8.28E-05	-0.000192867	-0.000215443	-0.000282531	-0.000153503	1.51E-05	0.0001429	1.06E-05	-7.35E-06	3.48E-05	-1.03E-05	-0.000287825	-0.000168234	0.000638091	-0.000110039	0.000380145
Agpat1	-7.41E-05	-0.000163934	-3.22E-05	-7.82E-05	-0.000181578	-4.67E-05	0.000281081	-0.000102821	0.000338303	-0.000122453	5.38E-05	0.000230066	-0.000171962	0.000125057	-0.000435365	-8.93E-05	-0.000112096	0.001061507	-0.000179725	-0.000260162
Agpat3	0.000249787	0.00044734	-0.000169609	5.69E-05	-4.59E-05	0.000144316	-1.50E-05	0.00023248	-0.000100536	1.30E-05	-0.000194702	1.82E-05	0.000495056	5.04E-05	-0.000556414	0.000223086	-7.73E-06	-0.000800622	2.20E-05	-0.000326098
Agpat4	6.73E-05	-0.000629984	-0.000365993	0.000347169	-0.000143881	0.000119445	0.000359506	-0.000191896	-3.92E-05	-0.000107346	0.000445338	0.000221267	-0.000339721	-2.11E-05	-0.000179133	0.000168538	0.000173728	6.41E-05	-0.000187765	0.000792071
Agpat5	-7.48E-05	0.00011424	7.99E-05	6.37E-05	-8.10E-05	9.04E-05	0.000151171	-5.02E-05	3.78E-05	-5.67E-05	0.000127255	0.000207281	0.000122639	-6.37E-05	-0.000369587	0.000146295	0.000202125	-9.71E-05	0.000211896	-0.000524163
Agpat9	3.79E-06	0.000274905	-6.16E-05	-0.000107934	3.90E-05	-0.00011001	-0.000124532	-0.000133332	-1.86E-05	-3.37E-05	2.18E-05	-6.10E-05	0.00025686	8.20E-05	-0.000160806	9.79E-05	-5.14E-05	2.71E-05	8.53E-05	-0.000144154
Agps	5.63E-05	0.000100164	2.37E-05	9.76E-05	-8.49E-05	0.000167843	0.000112339	0.000316359	0.000377481	-0.000115809	0.000272007	8.75E-05	5.80E-05	0.00031637	-0.000106287	-0.000194862	-0.000450024	0.000237054	-0.000130089	-0.000818198
Agrn	0.00050379	0.000488149	0.000113391	-0.000224279	-0.000319973	-0.000281812	-0.000537628	-0.000292594	-0.000579846	0.000706137	-0.000147074	-0.000316577	-0.00030218	-0.000153061	-7.32E-05	-0.00028502	-0.000539624	-0.001164455	0.000305056	0.001451055
Agt	0.000165365	-8.47E-05	7.02E-06	0.000223496	-0.000134479	-0.000133934	-0.000103656	-0.000107662	-0.000120567	-8.93E-05	-5.14E-05	-7.12E-05	-1.27E-05	-1.26E-05	-9.26E-05	0.000224593	-0.000352331	0.000118445	0.000170966	7.13E-05
Agtpbp1	-4.52E-05	0.00011575	-0.000400486	-0.000372704	0.000311454	-0.000182267	-0.000119253	0.000346891	-0.000569253	-2.06E-05	-0.00020125	0.000223026	-6.72E-05	-0.000228789	0.000619447	-0.000343525	0.000350274	-0.00069953	-9.28E-05	0.001246392
Agtrap	-9.88E-05	-6.80E-05	-6.98E-05	-8.50E-05	-1.24E-05	-0.000108917	-0.000117287	-0.000114195	0.000143694	8.59E-05	-9.48E-05	1.23E-05	0.00031105	-8.32E-05	-4.90E-05	1.11E-05	-6.73E-05	0.000268562	-0.000149525	0.000393134
Ahctf1	-5.08E-05	7.92E-06	-0.00011464	-0.000251754	-0.000209793	-0.000201592	-0.000163732	-7.97E-05	0.00014845	1.43E-05	-0.000117373	-0.000212996	-9.22E-05	-8.20E-05	5.43E-05	-7.87E-06	0.000378965	0.000468353	-0.000394024	0.000467119
Ahcy	-5.72E-05	5.00E-05	-4.48E-06	9.78E-05	-3.69E-05	1.77E-05	-0.000139965	-3.77E-06	0.000125626	0.00033471	-4.99E-05	-0.000128296	-6.34E-05	3.89E-05	-0.000169071	-3.06E-05	0.000103818	9.47E-05	-5.36E-05	-1.79E-05
Ahcyl1	-4.65E-05	0.000363037	7.16E-05	0.000155162	8.16E-05	-0.000149132	-0.000297499	-3.63E-05	3.08E-05	9.85E-06	8.81E-05	-0.000112278	0.00054161	-6.74E-05	4.60E-05	0.000820725	0.000825086	-0.000276517	-0.000272557	-0.000811745
Ahcyl2	0.00031268	0.00025643	-0.000302406	-0.000272715	0.000174428	-0.000276639	-0.000134321	0.000182361	0.000196589	-1.06E-05	-0.000186046	0.000232137	0.000375849	0.000169921	0.000248903	-0.000462276	0.000486188	-4.67E-05	5.97E-05	-0.000453943
Ahdc1	-0.000208567	-0.000102843	5.30E-05	-0.000189853	-0.000219023	-9.47E-05	0.000161134	-0.000106979	-0.000113454	-0.000254098	0.000112037	-9.60E-05	-0.000127936	-9.35E-05	-0.000529998	7.19E-05	4.69E-05	0.000975582	-0.000182299	0.00033454
Ahi1	-0.00055086	-0.000956898	-0.000750155	-0.000454246	-0.000217066	-0.001082608	0.000132704	-7.11E-05	0.000518437	0.000155306	0.000563395	-0.000282042	-0.000418505	0.000320996	-0.000121502	-0.000120431	-0.000247934	0.00108951	0.000597936	0.002514768
Ahnak	-0.000330104	8.90E-05	-0.000217353	-0.000248318	-0.000314042	6.15E-05	-0.000169357	0.001029412	0.000310214	-0.000170572	3.81E-05	-0.000150249	-0.00016137	-0.000155085	0.00022437	-7.88E-05	-0.000414746	0.000254303	-0.000659228	-8.18E-05
Ahnak2	2.67E-05	-5.42E-05	-7.70E-05	0.000109021	0.000110694	9.29E-05	-8.34E-05	-4.91E-05	-6.99E-05	-5.72E-05	-5.73E-05	-6.59E-05	0.000226358	-2.82E-05	-0.000220768	0.000394696	-0.00013874	-0.000142705	0.000179896	-1.12E-06
Ahr	0.000108707	1.94E-05	0.000162952	6.29E-05	0.000341302	-3.65E-05	-0.000160602	-0.000119814	-0.000202617	0.000231517	7.74E-05	-0.000165443	0.001042401	0.000142862	-0.00051459	-0.000106629	-0.000171983	-8.87E-05	0.00017768	-0.000163702
Ahrr	-0.000111272	3.18E-05	-0.000142948	-0.000146875	3.17E-06	-9.70E-05	-8.31E-05	-8.06E-05	2.03E-05	5.61E-05	-1.02E-05	0.000250091	-0.000127117	-4.86E-05	4.94E-05	4.97E-05	-0.000276998	0.000363155	-8.96E-05	0.000455632
Ahsa1	-3.37E-05	0.000235829	5.80E-05	1.38E-05	0.000179993	0.000181602	-1.65E-05	3.88E-05	-0.000107009	0.000210288	-0.000174756	-0.000201847	0.000351193	-2.62E-05	-0.000437682	-0.000141695	-0.000251016	-0.000817291	-7.90E-05	0.000390148
Ahsa2	6.63E-05	0.000150529	-0.000166056	-4.77E-05	0.000270884	8.94E-05	-7.17E-05	-3.65E-07	0.000155817	-1.81E-05	0.000131852	3.41E-05	-1.75E-05	7.72E-05	0.000201888	-0.000342402	-0.000498155	-0.000269708	-0.000254405	0.000402024
Aida	-5.24E-05	-0.000350585	-6.11E-05	9.79E-05	0.000164561	0.000129146	0.00011056	6.42E-05	0.000222881	-0.000128662	0.000244705	-6.56E-05	-6.09E-05	0.000205581	-8.27E-05	5.12E-05	-0.000145831	0.000573438	-7.27E-05	-0.000267934
Aif1	8.29E-05	-4.13E-05	-0.000116859	-6.00E-05	-2.72E-05	-2.15E-05	-4.43E-05	5.65E-05	-4.45E-05	-7.11E-05	-5.05E-05	-5.51E-05	-2.74E-05	-2.72E-05	5.16E-05	-0.000129284	-5.23E-05	9.08E-05	0.000119743	1.24E-05
Aifm1	-7.53E-06	1.34E-06	-2.43E-05	-2.05E-05	9.85E-05	5.78E-05	-0.000118097	2.68E-05	9.84E-06	0.000139599	3.95E-06	-0.000152844	0.000140286	-5.37E-05	-9.79E-05	-0.000221989	-0.000155354	-0.00033826	8.11E-05	0.000393525
Aifm2	-3.77E-05	-0.000166934	-6.95E-05	-6.11E-05	0.000241708	0.000217987	-5.68E-05	-0.000115093	0.00038771	-0.000116519	0.000118881	-4.76E-05	0.00054719	0.000230038	3.18E-05	-0.00010629	-0.00024127	-0.000229236	-5.24E-05	0.000277629
Aifm3	-0.000355004	0.001385507	-0.000655567	-5.99E-05	-0.000108955	0.000529285	-0.000593496	-0.000372665	-0.000421172	-0.000645269	-0.000497904	-0.00054788	-0.000272347	-0.000467597	0.000173877	-0.000174191	-0.000312668	-0.000752326	-0.000881547	0.001907584
Aig1	-0.000213703	0.000112576	0.000123114	0.000210203	0.000230046	0.000151233	0.000432688	0.000116707	0.00040901	-0.000244156	-1.04E-05	9.90E-05	0.000136408	0.000203801	-0.000413982	-0.000623351	-0.000195253	0.000478805	0.000152673	-0.000973133
Aim1l	-9.22E-05	-0.00016028	0.000130549	-1.14E-05	-0.000136456	-4.47E-05	-4.09E-05	3.07E-05	-0.000183805	-0.000189205	-0.000133805	-0.000123576	-0.000119674	-0.000131425	-0.000488155	0.001654959	-0.000117892	-0.000164986	-0.00014095	0.000247373
Aimp1	-0.000154572	4.19E-05	0.000123517	-0.000189695	-0.000139289	0.000104328	-3.58E-05	2.66E-05	0.000104941	6.22E-05	4.22E-07	0.000106345	1.96E-05	0.000106096	-0.0004578	-9.87E-06	-0.000235802	-0.000231884	3.80E-05	0.000515663
Aimp2	-0.00019245	-0.000246706	-6.11E-05	1.99E-05	8.56E-05	0.000142826	3.04E-05	-3.82E-05	-0.000188352	-8.82E-05	4.90E-05	7.66E-05	-6.90E-05	-7.27E-05	-0.000368475	3.11E-05	2.41E-05	-0.000164704	0.000193963	0.000650987
Aip	0.000314643	-4.96E-05	-2.51E-05	0.000560895	-6.05E-05	7.05E-05	-0.00026143	0.000107522	1.16E-05	-0.000132737	6.26E-05	-0.000159193	1.79E-05	0.000105704	-0.000710491	-0.000473911	-0.000368846	-6.97E-05	-0.000201797	-0.000133198
Aipl1	5.68E-05	4.29E-05	-5.61E-05	0.000137463	-0.000134134	-1.13E-05	2.39E-05	5.44E-05	-0.000136124	8.94E-05	0.000114066	-1.48E-05	-6.66E-05	4.97E-06	7.75E-05	-0.000119262	-5.26E-05	-1.24E-05	3.17E-05	-1.55E-05
Aire	0.000144344	-3.60E-05	3.60E-05	0.000110119	0.000177913	-4.32E-05	-7.27E-05	8.91E-05	0.000175236	2.27E-05	0.0001737	7.19E-05	-1.40E-05	0.0001039	-0.000100977	-9.30E-05	-0.000147903	-0.000296415	-7.71E-05	-4.72E-05
Airn	0.00019873	-0.000134903	-0.000124971	-9.20E-05	0.000167396	-0.000141019	-6.31E-05	8.78E-05	-8.88E-05	-0.000175957	0.000428694	7.25E-05	3.59E-05	2.85E-05	0.000152985	0.000110587	5.46E-05	-0.000117362	-0.00023121	0.0002002
Ak1	0.000134945	-0.000311857	-7.18E-05	0.000406895	0.000458835	0.000219575	-2.56E-05	0.000429903	0.000420941	-0.000504236	-5.59E-05	-0.000121442	0.000326042	-7.22E-05	-0.000126752	-0.00104754	-0.001577027	0.000572598	0.000541503	-0.00054642
Ak2	0.000131608	-0.000165372	-0.000105855	8.99E-05	-6.02E-05	-2.79E-05	-0.000197535	3.20E-05	-0.00020508	9.41E-05	-9.72E-05	-9.29E-08	4.47E-05	1.39E-05	-0.000141233	7.03E-05	0.000155392	-0.000312792	-0.000252221	0.000508607
Ak3	0.000309024	-7.68E-05	9.90E-05	0.000140688	0.00014086	4.88E-05	-0.000163591	3.98E-05	-0.000210518	1.91E-05	0.00028885	-0.000143101	0.000113884	5.80E-05	-0.000124317	-0.000361152	-0.00046596	-1.53E-05	0.000273671	-0.000266097
Ak4	0.000242226	-0.000798616	0.000235451	0.001036734	-0.000486685	-7.49E-05	-0.000194189	-0.000589797	-0.00079365	-0.000223055	-0.000422194	-0.00018658	-0.000432431	-0.000530604	0.002615065	-9.95E-05	0.000360599	0.001118722	-0.000124039	-0.000870119
Ak5	9.75E-05	-0.000322205	0.00042265	0.000980976	-0.00039125	-0.00017896	0.000126208	-1.61E-05	-0.000507007	2.56E-06	-0.000242449	-0.000122752	-0.000304039	-0.000294015	-0.000133514	-0.000424195	-0.000370085	0.000398263	-0.000161086	-4.60E-05
Ak6	-0.000120713	-1.33E-05	-9.06E-05	-8.12E-05	-2.64E-05	9.77E-05	-0.00014114	0.000136863	0.000170657	-3.82E-05	0.000164688	5.93E-05	6.20E-05	9.19E-05	-0.000206991	-0.000192033	0.000525619	-6.36E-05	-0.000102033	-0.000127828
Ak8	-6.42E-05	8.91E-05	-5.91E-05	-3.10E-05	6.67E-05	5.29E-05	7.79E-05	3.19E-05	0.000254924	9.92E-06	-9.27E-05	-7.72E-05	-3.68E-05	-8.01E-05	7.33E-05	-3.62E-05	-0.000354983	0.000103803	-8.70E-05	6.48E-05
Akap1	0.00030799	3.64E-05	-0.000194281	3.06E-06	4.35E-05	-0.000119391	0.000257446	0.000200652	-0.000315051	0.0001212	-0.000147876	1.52E-05	1.12E-05	-7.84E-05	-0.000348773	-0.000495181	-0.001065948	-7.08E-05	-0.000219006	0.000880482
Akap10	0.00011635	5.11E-05	4.00E-05	9.90E-05	-0.000153776	-0.00012729	-1.92E-05	-5.61E-06	-0.000137629	0.000111021	-2.59E-05	-9.19E-06	0.000170429	-2.00E-05	0.000264121	-0.000100842	-0.000217284	4.10E-05	5.07E-06	-0.000151921
Akap12	-0.000240538	0.000399787	3.24E-06	-0.000139474	0.001217386	0.000413839	-0.000103154	0.000123872	0.000557726	-0.000242672	0.000523387	0.000165555	1.40E-05	-4.10E-05	-8.48E-05	-0.00023479	-0.000591161	-0.00032523	-0.00011781	-0.000569756
Akap17b	-0.000280735	5.34E-05	-9.48E-05	-0.000106948	-0.000172141	-0.000112006	0.000136783	-0.00016735	-8.59E-05	6.97E-06	-8.20E-05	5.54E-05	-4.96E-06	-3.65E-05	-3.43E-05	-6.61E-05	-8.42E-05	5.46E-05	9.67E-05	0.000909873
Akap2	-0.000208091	5.49E-05	-8.23E-05	-0.000239451	-5.73E-05	-6.01E-05	-0.000122751	5.38E-05	9.42E-05	0.000165482	-2.34E-05	-0.000171554	-2.29E-05	8.00E-05	1.40E-05	-0.000186144	-5.28E-05	-0.000269397	3.13E-05	0.000985343
Akap5	0.001297442	0.00052325	0.000547191	-0.000126459	-0.000323296	-6.41E-05	-0.000423673	-0.000140757	-0.000697184	0.00019197	-0.000499032	0.000278625	-0.000263692	9.40E-05	-0.000761968	0.00074161	-0.001031197	-0.000392806	2.06E-05	-0.000816804
Akap6	1.12E-05	0.000527388	-8.11E-05	0.000167743	-0.000133384	-9.22E-05	-9.69E-05	0.000469037	-0.000147612	0.000241707	3.19E-06	4.49E-05	-6.04E-05	5.79E-05	-0.000466601	-0.00025729	-3.18E-05	0.00041	-0.000303597	-0.000839786
Akap7	-6.63E-05	0.000231723	-0.000572825	-0.000508364	4.87E-05	0.000150059	-0.000162484	0.000674563	0.000694775	-0.000401491	0.000703371	-5.82E-05	5.92E-05	0.000390576	-0.000349991	-0.000453315	-0.000150243	0.000209471	-2.14E-05	-0.000184179
Akap8	-0.000178984	7.44E-05	-7.76E-05	-0.000239671	-4.91E-05	-0.000174376	-0.000104179	-0.000170471	0.000218528	-0.000147963	-0.000135608	-6.23E-05	-2.53E-05	2.14E-05	-0.00022071	0.000123484	-3.97E-05	-3.65E-05	-7.30E-05	0.000775681
Akap8l	-0.000210073	-0.000388844	-0.00047868	-0.000479483	-0.000239661	-0.000504332	-0.000370216	-0.000559024	-0.000259367	-9.40E-05	-5.28E-05	-0.000262571	-0.000305821	-0.000261637	0.000179734	5.02E-05	-8.03E-05	4.58E-05	-0.000190359	0.003061469
Akap9	0.000295952	-9.02E-05	-0.000406195	-0.000374193	0.000233267	-0.000225165	2.37E-05	0.000196783	0.000117048	0.000150632	0.000264589	-6.70E-06	0.000106464	0.000190374	-0.000192114	-0.000261696	-0.000327677	0.000282795	-8.71E-05	0.000533901
Akip1	-3.38E-05	-7.49E-05	4.99E-05	0.00011997	-3.38E-05	2.30E-05	-2.28E-05	7.79E-05	-0.0001149	9.05E-06	1.16E-05	3.39E-05	-1.65E-05	0.000118793	-0.000264289	2.14E-05	-0.000383389	-0.000116394	-6.10E-05	0.00027605
Akirin1	6.27E-05	6.92E-05	0.000825076	-6.02E-08	-0.000131573	-0.000280585	8.88E-05	-5.68E-06	-0.000238034	0.000102922	-0.000199669	-0.000288383	-0.000286243	-0.00020849	0.001175729	0.001377193	0.000925485	-0.000107529	-9.96E-05	-0.001851493
Akirin2	0.000282122	-0.000524235	3.82E-05	0.000736639	0.000185591	4.98E-05	-9.86E-05	-9.25E-06	-0.000129043	4.36E-05	-8.35E-05	-0.000128909	-0.000243168	-0.000172503	-0.000685582	0.000327381	8.26E-05	0.000341442	0.000481856	-0.000828964
Aknad1	4.82E-05	-1.95E-05	-5.34E-05	2.01E-05	-3.80E-05	-4.02E-05	-7.84E-05	-4.38E-05	2.43E-05	-7.96E-05	0.000277895	-5.31E-05	-8.22E-05	0.000198041	1.10E-05	-6.49E-05	8.53E-05	4.95E-05	5.88E-05	-1.77E-05
Akr1a1	5.94E-05	-4.64E-05	0.000298365	0.000444515	0.000178304	0.000471277	0.000269294	0.000481557	0.00023652	-0.000122879	0.000204819	-4.12E-05	-0.000194387	0.000287898	-0.000344692	-0.000618862	-0.000228908	-0.001034241	0.000414973	-0.000843505
Akr1b10	6.39E-05	0.000316129	7.42E-05	5.02E-05	-0.000194003	0.000136583	-0.000189965	-0.000238982	-0.00012539	0.000109021	-5.60E-05	-0.000134356	0.000403495	0.000267124	-0.000147741	-0.000256324	-0.000408535	-0.000280681	5.44E-05	0.000202158
Akr1b3	0.000433831	-0.000167599	0.001404428	0.000446797	-0.000245133	0.000218309	9.90E-05	-0.000254829	-0.000202591	-0.000127688	-0.000156408	-0.000278046	-5.96E-05	-0.000174752	-0.000182672	-0.000222678	-0.001173977	-0.000652468	0.000271539	-0.000649787
Akr1b8	-1.45E-05	0.000105015	0.000214016	-3.29E-05	-0.000106957	-6.99E-05	-3.97E-05	-7.65E-05	-9.92E-05	-6.39E-05	-5.94E-05	-5.40E-05	9.67E-05	4.46E-05	-0.000141906	0.000552776	-0.000142779	-0.000215894	0.000175083	-4.92E-05
Akr1c18	-3.55E-05	-0.000121679	-4.97E-05	-4.07E-05	-5.70E-05	-5.51E-05	-6.08E-05	-6.28E-05	-0.000184505	-0.0001309	-0.000233927	-0.000294906	0.00276773	0.00083628	-3.34E-05	1.60E-06	-4.31E-05	-0.000283705	-0.000101348	-8.06E-05
Akr1c20	-0.000115496	2.42E-05	1.57E-05	1.32E-05	1.46E-05	-2.43E-05	-7.42E-06	-4.41E-05	-1.31E-05	-8.97E-05	0.000244198	0.000204701	0.000117598	-9.55E-05	0.000336292	-5.67E-05	0.000131922	0.000114706	-6.93E-05	-6.39E-06
Akr1cl	-6.42E-05	-1.62E-05	1.36E-05	-5.32E-05	-8.25E-05	-3.87E-05	-0.000122447	-5.34E-05	-0.000205647	-0.000141209	0.000195298	5.68E-05	3.17E-05	-0.000113896	-0.000108466	-0.000262072	-0.000151934	7.72E-05	-4.95E-05	0.00063502
Akr1d1	9.82E-06	2.46E-06	-2.19E-05	3.32E-05	-7.52E-05	3.89E-05	-0.0001111	6.58E-05	-0.00010672	0.000123475	-3.98E-05	-4.64E-05	-5.08E-05	6.44E-05	-0.000125459	0.000198382	-8.13E-05	5.66E-06	-2.69E-06	-2.12E-05
Akr1e1	0.000131379	-3.23E-05	0.000280888	5.35E-05	5.04E-05	0.00020553	7.24E-05	9.01E-05	-3.49E-05	-1.17E-05	0.000102067	6.48E-05	7.29E-05	0.000124307	-0.000221788	-0.000570389	-0.000678743	0.000157281	-0.000103253	-0.000201737
Akr7a5	9.83E-05	-5.39E-05	-6.87E-05	8.14E-05	2.92E-05	5.46E-05	7.91E-05	1.84E-05	-0.000138462	-9.01E-06	-7.41E-05	6.64E-05	6.44E-06	-0.000107989	-2.28E-06	-0.000203311	-0.000340675	-0.000155871	0.000198043	0.000238691
Akt1	0.000186395	4.02E-05	-0.000111476	2.73E-05	-0.000163638	0.000118795	5.11E-05	2.95E-05	0.00039738	-7.47E-05	0.000217769	0.000197615	0.000940973	0.000264497	-0.000374748	-0.000193692	-0.000529497	0.000372359	-0.000319624	-0.000683562
Akt1s1	-8.54E-05	3.01E-05	2.80E-05	-3.49E-05	-7.21E-05	-2.05E-05	-0.000114925	-6.24E-05	-3.20E-05	-1.58E-05	-6.64E-05	8.61E-06	0.000125317	-4.50E-05	-0.0003132	0.000112353	0.000189491	-0.000127539	-8.65E-06	0.000334146
Akt2	-0.000190396	5.02E-05	-0.00018276	-3.56E-05	-0.000231795	-0.000222053	-6.28E-05	-0.000142364	0.000110712	-0.000129929	-3.92E-05	-0.000177437	-0.000232204	-0.000115857	-0.000276688	5.52E-05	0.000466626	0.000303326	0.000123934	0.000368208
Akt3	-2.83E-05	-2.54E-05	9.75E-05	0.000233091	-3.19E-05	0.00036353	5.03E-05	0.000122327	3.30E-05	8.67E-05	-0.000150214	-0.000162842	7.78E-05	-0.000159816	-0.000156691	-0.000176745	-3.36E-05	0.000423578	-0.000145742	-0.000937915
Aktip	-6.48E-05	4.66E-05	-6.38E-05	-2.68E-06	-3.87E-05	0.000256978	8.32E-05	7.53E-05	0.000490008	-0.000348006	5.69E-05	-0.000138422	0.000248909	0.000148217	-0.000304564	-0.000471616	-0.000425205	0.000339619	-0.000322571	6.75E-05
Alad	0.000162094	0.000178928	-0.000142689	0.000156609	0.000196097	7.68E-05	-7.65E-05	-0.000239513	-0.000221219	-0.000168524	0.000170886	4.53E-05	0.00011509	-2.52E-05	-0.000374148	-1.76E-05	-0.000275797	-0.000239705	-6.83E-05	0.000316828
Alas1	4.42E-05	-8.66E-05	-7.00E-05	-9.97E-07	0.000239494	-9.31E-06	-6.89E-06	3.41E-05	-4.61E-05	-8.77E-06	-0.000131708	-9.67E-05	4.91E-05	-0.000139564	-0.000282105	-0.000123502	-0.00022376	-0.000585763	0.000165807	0.000892456
Alcam	-0.000483019	0.002327424	-0.000852011	8.15E-05	-0.001008981	-1.72E-05	0.000668045	-0.001247405	-0.001026827	0.000413736	0.001721904	-0.000184517	0.000649828	0.000193919	2.19E-06	9.62E-05	-0.000926868	0.001306304	-0.000282419	-0.000774195
Aldh16a1	-0.000120801	4.08E-06	1.22E-06	2.16E-06	-4.61E-05	-0.000122713	-0.000119024	-8.49E-05	-5.87E-05	-0.000138681	1.47E-05	-0.00010432	0.000171281	-7.20E-05	-0.00025311	0.000156325	5.43E-05	4.84E-05	0.000285483	0.000155216
Aldh18a1	3.34E-05	-3.81E-05	-7.63E-05	8.90E-05	2.57E-05	-5.54E-05	2.95E-05	6.89E-06	6.97E-05	-4.34E-05	0.000171693	1.39E-05	0.000417777	-1.09E-05	0.000536339	-0.000104084	-3.87E-05	-6.78E-05	2.25E-05	-0.000240125
Aldh1a1	-0.000112565	0.000245164	5.09E-05	0.000379433	1.16E-05	-8.35E-05	-0.000134055	-0.000185105	-8.91E-05	5.03E-05	-2.02E-05	-5.39E-05	-8.03E-05	-9.60E-05	-6.79E-05	-0.000167742	-3.58E-05	-2.31E-05	0.00013692	-0.000207943
Aldh1a3	0.000426991	-0.000210089	-9.72E-05	-0.000243398	-6.01E-05	-0.000279896	-0.000234187	-0.000223649	-0.000129214	-3.60E-05	7.48E-05	8.64E-05	-0.000136696	-5.18E-05	-0.000188449	-0.000158968	0.000127081	0.000564136	-9.68E-05	0.000390737
Aldh1b1	-0.00017068	-0.000221834	-0.000334734	1.66E-05	9.31E-05	0.000308226	0.001592112	0.000686807	0.000486113	0.000133445	0.00018744	4.59E-05	0.000172956	-9.43E-05	-0.000255858	-0.000162964	-0.000656511	-0.000201867	2.75E-05	-0.000164271
Aldh1l1	0.000265402	-0.00066288	0.000592503	5.99E-05	-8.16E-05	-5.87E-06	-0.000310835	0.000526694	-0.000209974	-0.000133787	-0.000135078	-0.000122257	-0.000100143	-0.000122859	-0.000242009	-0.000208769	0.000354277	2.52E-05	-0.000302621	-0.000174785
Aldh1l2	-5.28E-05	-4.99E-05	-0.000136886	0.000157688	-7.87E-05	-3.21E-06	-5.52E-05	-0.000110049	4.58E-05	-6.77E-05	3.38E-06	4.45E-05	0.000629222	0.000296595	-6.66E-05	-2.49E-05	-0.000107964	-4.61E-05	-4.65E-05	4.33E-05
Aldh2	-0.000161662	-4.05E-05	-0.00038329	0.000193154	-5.54E-06	-6.03E-05	-0.000258247	0.000850295	0.001178676	-0.000109201	-0.000188724	-0.000361519	-8.32E-05	0.000121501	0.000100959	-0.000428237	-0.000603559	-0.000416136	-0.00039391	0.00027187
Aldh3a1	6.33E-05	-0.000250912	-0.000152261	-0.000179702	-1.49E-05	-0.000156206	-0.000410683	0.001219357	-2.65E-05	-0.000151695	-9.98E-05	-8.34E-05	-5.73E-05	-4.79E-05	7.56E-05	-0.000184147	0.000486015	-0.000468083	-0.000611807	5.34E-06
Aldh3a2	-3.57E-05	-0.000173196	-0.000111332	8.30E-05	0.000136225	0.000102056	3.53E-05	0.000897031	0.001438734	-0.000134239	0.000154885	0.000169803	0.000108189	7.28E-05	-0.000145516	-0.000468327	-0.000406988	-0.000283107	-0.000162224	-0.000715377
Aldh3b1	0.000635343	-0.0003143	-6.74E-05	-0.000132825	-0.000125096	-6.65E-05	0.000155841	-6.54E-05	-0.000126396	-6.72E-05	-7.98E-08	9.31E-05	-3.41E-05	-6.34E-05	0.000100266	0.000332697	-0.000301728	-0.000257312	0.000123399	0.000113454
Aldh3b2	0.000542384	-0.000387019	-1.53E-05	-5.80E-05	-4.30E-05	-6.77E-05	8.18E-05	-0.000127672	-3.42E-05	7.69E-05	8.23E-05	-7.03E-05	-4.73E-05	-6.39E-05	-0.000115492	-0.000130004	0.000102547	7.90E-05	2.32E-05	0.000107253
Aldh4a1	0.000152128	-9.01E-05	-2.82E-05	3.14E-05	0.00020845	-0.000124727	0.000262144	9.99E-05	0.000119644	0.000118768	0.000214336	0.000179537	-0.000142499	9.42E-05	-5.61E-05	-0.000131205	-0.00045708	-0.000248919	-6.69E-05	0.000212316
Aldh5a1	-0.000247464	-0.000121813	-0.000103057	2.02E-05	0.000177036	9.41E-06	7.94E-05	0.000133553	0.000391195	-0.000123663	0.000475045	0.00051151	0.000939255	0.000385065	-0.000130334	-0.000469247	-0.00036432	0.000226147	0.000280937	-0.000366092
Aldh6a1	0.000227244	-3.62E-05	0.000239309	8.75E-05	3.71E-06	8.32E-05	3.52E-05	3.21E-05	3.78E-05	1.82E-05	9.58E-05	0.000307297	0.000193471	5.83E-05	2.74E-05	-0.00039665	-0.000495635	0.000364053	-0.000227761	-0.000456388
Aldh7a1	0.000210824	-8.85E-05	0.000110967	8.33E-05	0.000370483	-2.19E-07	-9.36E-06	7.09E-05	-0.000223922	-5.89E-05	-0.000138724	-8.08E-06	0.000209807	-6.46E-05	5.52E-08	-8.98E-05	-0.000403935	-0.000562659	3.78E-06	0.000228764
Aldh9a1	-7.72E-05	3.42E-05	-0.000121742	-1.84E-06	8.23E-05	-0.000325314	-5.53E-05	-0.000187635	0.000264843	3.44E-05	0.000345385	-2.67E-05	0.000175184	0.000110471	0.000382405	-7.06E-05	-0.000535702	3.64E-05	-0.000283614	0.000848655
Aldoa	-0.000315107	-0.001516554	-0.00080754	0.000330279	-1.89E-05	-6.59E-05	-0.000238485	-0.000413944	-0.000538958	-0.000455144	-0.000316566	-0.000415648	-0.000144358	-0.00039397	-0.000419314	0.000504249	0.000878271	-0.000175253	0.001267801	0.00270567
Aldoart1	-0.000123124	-0.000306498	-0.000165026	1.68E-05	-0.000164001	-8.05E-05	-0.000214	-9.88E-05	-5.95E-05	-0.000204581	-0.000144953	-3.71E-05	9.20E-05	-0.000154212	0.000238498	2.81E-05	0.00027563	1.23E-05	0.000376358	0.000703237
Aldoart2	-7.76E-05	-3.61E-05	-0.000103383	2.48E-05	4.06E-05	-2.38E-05	-9.21E-05	2.83E-05	2.65E-05	-4.79E-05	-4.08E-05	-7.18E-05	3.35E-05	-1.61E-05	0.00011334	-9.93E-06	-0.000156395	9.43E-06	-7.02E-05	0.000298573
Aldob	0.000138194	0.000118039	-0.000148926	-0.0001621	-4.61E-05	-0.000149045	-0.000166553	-0.00010816	0.00015152	-9.73E-05	-7.72E-05	-7.48E-05	2.04E-05	-6.62E-05	0.000144099	-0.000100868	-0.000330341	-0.000120672	-9.86E-05	0.000568345
Aldoc	-0.000626658	0.001096701	-0.000997606	-0.000447518	-8.53E-06	0.000776142	-0.000475993	-0.000468856	0.000594042	-0.000171068	0.000862583	0.00032832	0.000872258	-0.000301246	-0.000343097	-0.000424803	-0.000416857	-5.48E-05	0.00099558	-0.000144369
Alg1	-7.45E-05	-0.000104351	2.40E-06	0.000226259	0.000299998	-3.30E-05	0.000285152	0.000123676	0.000167411	0.000234196	-4.50E-05	1.07E-05	8.34E-05	-3.69E-05	-0.000266656	-0.00034582	-0.000709094	-0.000177765	0.000334939	0.00027556
Alg10b	7.17E-05	-0.000174828	0.000132579	-3.02E-05	-4.66E-05	0.000101522	-4.69E-06	-3.76E-05	-7.08E-05	-5.01E-05	-9.68E-05	-4.91E-05	4.20E-05	-2.12E-05	-0.000143281	0.000220462	0.000383611	9.12E-06	-4.72E-05	-0.000145041
Alg11	0.000111347	2.64E-05	0.000132092	8.26E-05	-1.98E-05	0.000174063	3.80E-05	0.00022292	8.94E-05	0.000163946	0.000397701	-2.53E-06	0.000225972	0.000315621	-0.000552556	-0.00012564	-0.00041122	0.000414107	-9.65E-05	-0.000951476
Alg12	9.63E-05	5.25E-05	9.27E-06	5.40E-05	1.06E-05	-4.00E-05	-7.03E-05	-1.64E-06	6.36E-05	-5.95E-05	-0.000155931	0.000114248	2.19E-05	-9.02E-05	-0.000439737	-0.000235172	-0.000330353	-0.000161292	0.000171883	0.000345604
Alg13	-9.81E-05	-0.000105801	6.22E-05	-9.78E-05	3.69E-05	-0.000110655	-0.000112946	-0.000130998	-5.39E-05	-0.000209048	8.07E-05	-6.24E-05	-0.000104011	-0.000177713	0.000709462	0.000736773	0.000144122	-3.84E-05	-8.61E-05	7.27E-05
Alg14	-4.26E-06	-5.95E-06	0.000265209	9.18E-05	0.000133194	0.000200378	-5.33E-05	0.000101692	0.000144182	2.69E-05	8.95E-05	0.000276885	-4.49E-05	0.000103512	-6.16E-05	-0.000269243	0.000117243	-0.000442116	0.000128969	-0.000375265
Alg2	6.12E-06	-0.000476401	0.000122769	0.000481222	0.000121818	0.000290987	0.00055395	0.000393608	0.001448616	0.000153043	0.001101256	0.0006686	0.000325643	0.000918217	-0.000547004	-0.000442625	-0.000814636	0.000473822	0.000318049	-0.002030846
Alg3	-1.21E-05	0.000145069	-9.94E-05	4.41E-05	1.81E-05	-9.73E-05	-0.000123264	5.62E-05	-3.21E-05	4.74E-05	-1.16E-06	2.87E-05	1.98E-05	0.00010348	-3.69E-05	0.000171005	-0.0002563	-0.000354855	-0.000156895	0.000476268
Alg5	2.58E-05	4.25E-05	8.77E-05	4.31E-05	-9.07E-05	5.64E-05	3.27E-05	-1.33E-05	3.82E-05	0.000100413	-6.12E-05	6.63E-05	-1.94E-05	8.72E-06	-0.000312322	-0.000103708	-0.000397008	9.44E-05	-0.00010758	-8.04E-06
Alg6	6.83E-05	0.000148073	1.30E-05	4.20E-05	2.31E-05	-0.000128898	-0.000155747	5.56E-05	-7.14E-05	-0.000204782	0.00011479	-7.32E-05	-1.19E-05	-9.18E-05	-0.000183473	-0.000355198	-0.000657357	0.000380033	-0.00010643	0.000399053
Alg8	6.12E-05	-8.94E-05	2.87E-05	0.00020249	0.00028792	6.71E-05	-2.10E-05	9.70E-05	-9.69E-05	8.87E-05	-2.50E-05	1.10E-06	4.66E-05	8.02E-05	-0.000221359	1.66E-05	-0.000486048	-0.000368674	-5.74E-05	0.000125633
Alg9	0.000152227	-2.27E-05	8.28E-05	9.80E-05	0.000153127	-1.48E-05	4.99E-05	-1.98E-05	-0.000133553	-5.21E-05	-3.38E-06	0.000167368	4.85E-05	6.85E-05	9.46E-06	-0.00014202	-0.000292079	-9.88E-06	5.17E-05	-0.00020252
Alkbh1	3.07E-05	-3.89E-05	4.06E-05	-0.000107886	-2.10E-05	-7.27E-05	5.23E-05	-9.60E-05	-0.000151285	-4.07E-06	1.79E-05	2.06E-05	9.61E-05	1.92E-05	1.43E-05	3.82E-05	0.000165373	-0.000182583	0.000150939	0.000185754
Alkbh2	-5.83E-05	3.14E-05	-0.000102347	-0.000147141	0.000323755	1.53E-05	-0.000131773	-1.65E-05	-5.31E-05	-0.000115825	-0.000112613	-5.41E-05	0.000122622	8.58E-05	-0.000101776	-0.000294809	-0.000235089	-0.000228457	7.90E-05	0.000669959
Alkbh3	0.000133595	-6.44E-05	-1.75E-05	4.46E-05	-1.31E-05	-0.000125028	-9.02E-05	-3.77E-05	6.95E-05	-0.000144364	-0.000101598	4.03E-05	2.63E-05	-1.05E-05	-0.000337425	1.26E-05	-0.000166544	-2.44E-05	-9.40E-05	0.000357438
Alkbh4	-4.16E-05	4.12E-05	1.63E-05	2.88E-05	-5.46E-05	-1.96E-05	3.64E-05	-2.44E-05	-0.000151328	0.000144084	7.21E-05	0.00018079	9.19E-05	-9.82E-05	-0.000397274	-2.15E-06	1.77E-05	-4.37E-05	-3.74E-05	0.000265712
Alkbh5	-0.000115565	5.34E-05	-7.54E-05	3.53E-05	-0.000196551	-0.000215235	-3.65E-05	-9.44E-05	-0.000234884	0.000131758	-2.70E-05	1.15E-05	0.000175712	-0.000115319	0.000743466	0.000507633	0.000641542	3.55E-05	-0.000201129	-0.000221778
Alkbh6	0.000143524	-7.72E-05	1.63E-05	7.19E-05	-0.000160582	-6.07E-05	-0.000128498	-0.000297506	-0.000145199	-0.000115223	-3.02E-05	-0.000143695	9.34E-05	-2.51E-05	5.46E-05	0.000497091	0.000348891	-0.000349547	4.55E-05	0.000345522
Alkbh7	0.000240993	1.79E-05	0.000161147	5.39E-05	0.00012377	0.000161924	-0.000165156	-5.65E-05	-3.12E-05	-6.34E-06	2.86E-05	7.30E-05	1.42E-05	6.27E-05	-0.00036602	-0.000256055	-0.000482645	-0.000384504	0.000133366	4.54E-05
Alkbh8	-0.000215829	2.17E-05	-0.000177648	-0.000203561	-0.000139645	-0.00014287	0.000138095	-0.000130566	4.76E-06	-9.18E-05	-3.26E-05	-3.56E-07	7.21E-05	5.59E-05	-0.000391829	0.000169983	0.000275754	0.000472732	-0.000178015	0.000595608
Alms1	-0.000149222	1.80E-05	-0.000160653	-0.000160393	-3.30E-05	-0.000158046	-0.000141581	-8.31E-05	8.31E-05	-0.000227643	-3.28E-05	-9.58E-05	-2.78E-05	3.64E-05	-0.000152264	-6.47E-05	-9.06E-05	0.000421497	-0.000328855	0.000773921
Alox12	-0.00028519	7.75E-06	-0.000154176	-0.00032845	-0.00010364	-0.000252203	5.90E-07	-0.000279313	-7.46E-05	-0.000137603	-7.11E-05	-8.22E-05	-0.000100959	-2.38E-05	6.42E-05	0.000188388	1.58E-05	0.00028103	-0.000262382	0.001347575
Alox12b	0.000796616	-0.000157567	-0.000262115	0.000139359	0.000255364	-0.000119807	-0.000153268	-0.00014885	-0.000236156	0.000528262	-0.000138886	-0.000135604	-0.000102753	-0.000129436	-9.72E-05	-0.000333326	7.64E-05	-0.000244892	-0.000216812	0.000220611
Alox5ap	-5.14E-05	4.97E-05	0.000485932	4.68E-05	-6.24E-05	0.000244214	0.000110585	6.05E-05	-1.17E-05	3.21E-05	-2.34E-05	-0.000119458	-4.59E-05	4.27E-05	-0.000119437	-3.26E-05	-0.000317571	-0.00024574	-0.000256517	-0.000219495
Alox8	-0.000258153	-2.52E-05	-9.59E-05	-0.000192424	-0.000116904	-0.000139396	-8.45E-05	-0.000151888	0.000108715	-6.01E-05	2.46E-05	-8.49E-05	4.19E-06	0.000185856	4.00E-05	-1.18E-06	2.43E-05	0.000266466	8.51E-05	0.000678674
Aloxe3	0.00014672	-0.000171116	-3.15E-05	0.000130833	0.000268956	4.04E-05	-7.84E-05	-0.000139769	-0.000127042	-0.000115359	9.15E-06	-1.76E-05	-0.000230949	-8.47E-05	0.000486453	-0.000201708	-0.000523927	-0.000167158	-0.000128426	0.000486814
Als2	8.49E-05	0.000176278	0.000225704	0.000161427	0.000108623	-0.000119225	3.62E-05	0.000147201	-0.000180026	5.16E-05	-9.01E-05	-0.000185319	-4.71E-05	-1.02E-06	-0.000420583	-0.000298848	-0.000521248	-0.000358106	1.26E-05	0.000205806
Als2cl	-0.000166305	-3.06E-05	-6.06E-05	-0.000139926	-7.78E-05	-0.00013049	-0.000168027	-0.000164208	8.71E-05	-7.96E-05	5.18E-05	-4.41E-05	-1.09E-05	8.05E-05	-0.000129884	9.33E-05	-0.000117257	0.000221765	-0.000158474	0.000762736
Alyref	-0.000165832	-0.000586844	-0.000226979	-0.000122018	-0.000168824	-0.000168848	1.98E-05	-0.000187242	-6.73E-05	-9.68E-05	3.15E-05	8.58E-05	-0.000216351	9.42E-06	-0.000180156	0.000366807	0.000984124	0.000440094	-0.000131065	0.000639816
Alyref2	-0.000134543	-0.000345453	-0.000146626	-0.000109334	-8.91E-05	-8.41E-05	-4.60E-05	-8.51E-05	1.59E-05	-0.000123818	0.000120153	0.000143567	-0.000146587	8.31E-05	-0.000252046	0.000209854	0.000712156	0.000335434	-0.000176321	0.000352404
Amacr	0.000439096	8.00E-05	0.00014249	0.000206951	0.000161727	8.97E-05	-7.05E-05	7.75E-06	-0.000201515	0.000186244	-0.00012599	-3.40E-05	1.31E-05	-1.65E-05	-0.000398265	-0.00020447	-0.000399289	-6.84E-06	0.000179485	-0.00066359
Ambra1	-0.000167808	-0.000177116	-0.000116052	-0.000214328	5.22E-06	-3.33E-05	0.000122536	-0.000241514	-0.000105379	-0.000112965	-7.72E-05	-0.000192955	-4.35E-05	-7.25E-05	2.01E-05	0.000210501	-0.000142911	-0.000315073	0.000306707	0.001276959
Amd1	0.000102785	-3.48E-05	-0.000143521	8.82E-06	-5.50E-05	-0.000136443	-0.000135408	-1.91E-05	-9.75E-05	-0.00016802	-8.85E-05	-2.09E-05	-4.29E-05	-0.000154158	8.19E-05	6.74E-05	5.61E-05	-5.35E-05	-0.000190701	0.000622901
Amdhd2	0.000123163	-6.29E-05	4.89E-05	0.000150933	6.51E-05	2.14E-05	-1.93E-05	-2.22E-05	-5.96E-06	-4.83E-05	0.000311324	-5.67E-05	2.81E-05	6.97E-06	-0.000168489	-0.000249059	-0.000510276	-0.000218965	6.53E-05	0.000252803
Amer1	-6.16E-05	0.000214122	-0.000145525	-0.000162146	-3.78E-05	1.23E-05	-8.04E-05	3.86E-05	9.10E-05	-3.47E-05	1.09E-05	-6.24E-05	-3.77E-05	4.89E-05	-0.000175587	-0.000156671	-6.73E-05	1.06E-05	-0.000109449	0.000282821
Amer2	-2.38E-05	-0.000294678	-0.000242574	-0.00019922	5.40E-05	-0.000478675	-1.74E-05	-0.000190888	-0.000117619	-4.67E-06	0.000303462	0.000157332	-0.000308293	-1.81E-05	0.000317799	-1.51E-05	-7.45E-05	0.000470744	-0.000545537	0.001407894
Amer3	1.95E-05	-8.48E-05	-2.25E-05	-9.10E-05	0.000177222	0.000128952	-3.58E-05	-1.74E-05	-4.97E-05	6.27E-05	1.08E-05	-2.67E-06	-0.000147218	0.000134564	-0.00049031	-5.37E-05	-0.000240905	0.000269062	0.000136582	0.000191638
Amfr	0.000230462	4.66E-05	0.000151388	0.000284111	0.000115431	0.000222723	2.02E-05	0.000300769	0.000595815	7.09E-05	0.000199848	-6.51E-05	0.000221458	0.000215075	-0.000425418	-6.94E-05	-0.000404353	-7.75E-05	1.34E-05	-0.001300272
Amhr2	-2.45E-05	-4.49E-05	-7.71E-05	-0.000109975	-3.90E-05	-4.50E-05	-6.57E-05	-8.75E-05	0.000184989	-0.000107537	-6.14E-05	-8.75E-05	3.72E-05	-2.27E-05	-9.10E-05	-0.000105794	-2.21E-05	0.000182188	0.000121314	0.000251066
Amigo1	1.11E-05	7.03E-05	0.000199799	-3.11E-05	5.83E-05	0.000145352	-4.58E-05	-1.12E-05	4.25E-05	3.64E-05	0.000239899	7.25E-05	0.000136208	-4.41E-06	-0.000329625	-0.000142208	-0.000123882	0.000185487	0.000171918	-0.00055515
Amigo2	-0.000127713	-0.000327153	5.57E-06	-7.12E-05	6.36E-05	-0.000151165	-0.000170144	-0.00015853	0.003683735	-0.000219375	-0.000155773	-7.49E-05	-0.000155932	-0.000175533	-4.99E-05	-0.000180864	-0.000341529	-0.000366866	0.000635457	-3.20E-05
Amigo3	4.98E-06	-5.21E-05	-0.000155044	-5.07E-05	-9.44E-05	-7.61E-05	-5.06E-05	-6.20E-05	-0.0001297	-9.31E-06	-6.62E-05	-7.56E-05	-5.64E-05	-2.23E-05	0.000956701	0.000408786	0.000108581	-9.14E-05	-6.06E-05	-4.00E-06
Ammecr1	-7.39E-05	-3.12E-05	4.62E-05	-5.14E-05	-1.82E-05	-3.93E-05	-7.87E-05	3.85E-05	0.000238819	-0.000141423	-5.79E-05	0.000280301	-8.89E-05	3.46E-05	-8.84E-05	-8.10E-05	-0.000225625	0.000213656	-0.000290699	0.000157183
Ammecr1l	-0.000217377	2.19E-05	-0.000243501	-0.000277624	-6.22E-05	-9.70E-05	-0.000152817	-0.000219081	7.08E-05	-0.00014893	-0.00016622	2.43E-05	0.000100774	6.33E-05	0.000379233	0.000175889	-0.000108177	0.000218501	-0.000274733	0.001008803
Amn	-0.000137859	-0.000226305	-0.000172137	4.90E-05	0.000519539	0.000370378	0.000152196	-0.000100278	0.000318336	-0.000141941	1.54E-05	-0.000110049	0.000258605	0.00029585	-0.000214521	-0.000215224	-0.000391207	-0.000245119	0.000490378	9.71E-06
Amn1	-0.000105359	-9.20E-06	4.18E-06	3.68E-05	0.000106179	-0.00028283	4.11E-05	-7.63E-05	2.78E-05	9.26E-06	4.01E-05	-4.36E-05	0.000160405	-0.000111418	-0.00019904	-2.06E-05	-0.000225674	0.000218478	8.18E-05	0.000372697
Amotl1	-0.000290257	-7.54E-05	-0.000213015	-0.00015738	-0.000100197	-7.87E-05	0.000522991	-2.22E-05	0.000283476	-0.000150743	0.000705415	0.00018521	0.0002568	0.000320674	-8.03E-05	2.14E-05	-0.0001309	9.30E-05	-0.000220108	0.00045799
Amotl2	-6.79E-05	7.45E-05	0.000123623	-0.000315344	-0.000189549	-0.000259398	-0.000144887	-0.000254593	0.000288299	-0.000150058	0.000784607	0.00022024	2.03E-06	0.000156795	0.000300929	3.67E-05	-0.000189993	0.000506371	-0.000122045	-3.22E-05
Ampd2	0.000431723	-0.000239891	-0.000356494	0.000132842	-0.000166607	-0.000196279	-0.000303263	0.00027744	5.62E-05	0.000136668	0.000283612	0.000440436	6.52E-05	0.00035108	-0.000404451	1.16E-07	-0.000386997	-0.000254349	-0.000238013	0.000399383
Ampd3	1.09E-05	-1.43E-05	6.32E-05	5.75E-05	0.000176013	0.000122335	-3.56E-05	0.000211922	0.00013855	-7.80E-05	9.99E-05	9.65E-05	0.000304554	0.000195205	-0.000328395	-9.34E-05	-0.000347734	-0.000106367	2.82E-05	-0.000362295
Amph	0.0002382	-0.000370638	7.48E-05	0.001695866	-0.000200321	0.000738793	0.000195067	-0.000122094	-0.000490924	4.43E-05	-0.000133743	0.000657903	-0.000178913	-9.51E-05	-0.000545602	0.000435032	-9.75E-05	-0.00054367	0.00087661	-0.002020395
Amt	-6.63E-05	0.000186501	9.41E-05	-5.33E-06	7.64E-05	-0.000166733	-6.59E-05	0.000104113	-2.15E-05	-7.87E-05	0.000114538	-0.000175735	-8.72E-05	7.28E-05	-0.000238444	-0.00024946	-0.000519747	-0.000324992	0.000132386	0.00056194
Amy1	-0.000151917	-0.000165206	-5.66E-06	-0.000152515	-8.28E-05	-0.000126181	8.08E-05	-0.000155003	0.000286553	-2.31E-05	7.86E-05	-3.34E-05	0.000158616	0.000226872	0.000397372	-0.000303227	-0.000361825	-0.000473053	3.68E-05	0.001163518
Amz1	0.000505739	-0.000265021	-0.000247346	0.000666499	2.11E-05	-1.19E-05	-0.000216665	-0.000295184	-0.000258476	0.000121708	-1.83E-06	4.58E-05	-4.54E-05	0.000240163	0.000139218	-0.000433627	-0.000295421	-0.000243225	-0.00024739	0.000427475
Amz2	1.41E-05	-4.14E-05	9.26E-05	0.000105664	4.68E-06	5.03E-05	0.000204529	8.53E-05	-5.05E-05	7.35E-05	-2.12E-05	-0.000178826	5.04E-05	-2.36E-05	-1.33E-05	-0.00029031	-0.000700673	0.000261814	-8.43E-05	8.02E-05
Anapc1	0.000315781	-4.24E-05	0.000109809	-4.97E-05	0.000190152	3.79E-05	-0.00024391	0.000134826	-8.52E-05	0.000212388	0.000185555	0.000169768	4.46E-05	3.54E-05	-0.000197072	-0.000143404	-0.000309825	-0.00024933	-0.000144402	-9.27E-05
Anapc10	0.000210535	-0.000106973	-2.49E-06	7.08E-05	6.93E-05	3.62E-05	-3.35E-07	2.11E-05	8.53E-07	3.71E-05	4.83E-05	0.000218964	0.000169263	0.000109832	-0.000278301	-4.45E-06	-4.07E-05	-7.97E-05	1.31E-05	-0.000208821
Anapc11	-6.66E-05	-8.95E-05	5.60E-05	0.000141122	6.13E-05	0.000217093	0.000242846	0.000203924	0.000311026	0.000109169	0.00013548	0.000245442	0.00013308	0.000158854	-0.000126077	-0.000526102	-0.000680865	4.45E-06	2.95E-05	-0.000315099
Anapc13	5.92E-05	0.000102491	5.16E-05	9.59E-05	7.67E-05	-1.89E-05	7.51E-05	-6.74E-05	0.000266706	4.85E-05	0.00010986	9.13E-06	0.000494782	0.00018271	-0.000311843	-0.000317603	-0.000367048	-0.000195617	3.88E-05	-5.59E-05
Anapc15	6.85E-05	-0.000111628	9.70E-06	-2.55E-05	0.000165437	-6.11E-05	0.000134367	-6.83E-05	1.87E-06	-5.47E-05	0.000105232	0.000105417	1.73E-05	0.000125476	0.000180964	-1.06E-05	-0.000196087	-8.36E-05	0.000119234	7.85E-05
Anapc16	9.54E-05	-0.000195665	-2.53E-05	0.000166094	3.40E-05	-5.16E-05	6.23E-05	0.000346614	0.000210066	0.000163224	7.39E-05	0.000204759	-8.10E-06	-9.22E-06	-0.000227106	-0.000558351	-0.000266084	-1.62E-05	-0.000113939	8.86E-05
Anapc2	-7.22E-05	-0.000121187	1.06E-05	2.72E-05	3.95E-05	0.000109725	7.52E-05	1.67E-05	0.000227243	-3.36E-05	0.000146498	-1.67E-05	9.20E-05	0.000219847	-0.000410806	-0.000373252	-0.000337087	-8.68E-05	0.00010809	0.000333746
Anapc4	2.50E-06	-9.71E-05	-0.000261019	4.02E-05	-0.000104458	-1.24E-05	-4.94E-05	-2.67E-05	-0.000176483	1.29E-05	-5.61E-05	-8.53E-05	0.000168394	2.29E-05	-0.000349013	-0.0001417	-9.96E-05	-0.000547222	5.53E-05	0.00114894
Anapc5	0.000170311	-0.000316721	0.000108082	-0.000167257	-0.000373417	-2.49E-05	-0.000208178	-0.000332371	-0.000205058	-0.000320082	-0.000147002	-0.000324206	-0.000249963	-0.000283453	3.69E-05	-0.000356577	-0.000565344	-0.000929423	-0.000219337	0.002402978
Anapc7	-7.67E-05	-0.000157089	1.27E-05	-0.000177057	0.000165596	-8.27E-05	2.87E-05	4.22E-05	4.81E-06	7.74E-05	-2.84E-05	-7.26E-05	6.47E-05	0.000199427	-0.000276131	0.000370374	-0.000294377	-0.000135731	-6.30E-05	0.000603178
Angel1	-2.95E-07	-5.89E-05	8.29E-05	2.16E-05	-2.06E-05	3.13E-05	-1.38E-05	7.95E-05	1.21E-05	-6.74E-05	0.000136237	-2.74E-05	0.000203922	-6.82E-05	-0.000247171	-0.000105496	-0.000380144	2.45E-05	0.000325539	7.45E-06
Angel2	-7.44E-05	-8.12E-05	-3.98E-05	-0.000115404	7.62E-05	-9.49E-05	-0.000152043	-1.24E-05	-6.05E-06	-0.000222687	-0.000253313	-0.000124694	-0.000162439	-0.0002769	-0.000657718	0.000358485	0.000105107	-0.000182959	-0.000201239	0.001003045
Angpt1	3.63E-05	-0.000121006	-0.000108037	0.001004692	0.00010418	-0.000134981	-1.95E-05	-3.49E-05	-6.06E-05	-0.00011475	0.000801769	-6.50E-05	-5.53E-05	-5.73E-05	-0.000323836	-0.000251811	-0.00029722	0.000282238	-0.000245211	-0.0004612
Angptl6	0.000209343	-7.30E-05	7.40E-05	0.000115905	-3.11E-06	-0.000114936	-6.90E-05	-0.000125091	5.12E-05	-6.46E-05	-0.00012493	-2.18E-05	-5.01E-05	-5.82E-05	-0.000102588	-0.000356183	-0.000258917	-0.000100068	7.39E-05	0.00029217
Ank	-0.000311455	0.000348406	0.000200657	0.000685591	-0.000243326	0.000322646	0.000366876	0.000114919	-0.000603315	-0.000619083	-0.000229898	-0.000149802	0.000442099	-2.50E-05	0.000353878	0.000115563	0.000614908	2.17E-05	-9.79E-06	-0.001543481
Ank1	-0.000169272	-0.000114658	-0.000123457	-0.000269104	-1.59E-06	0.000111084	9.67E-05	-0.000264579	-7.99E-05	-0.000175125	3.24E-05	0.000394124	0.002842429	0.000530559	-1.19E-05	-7.89E-06	-0.0001074	-0.000188211	-0.000145156	2.37E-05
Ank2	-0.000314824	-0.000147377	-0.000209581	-7.22E-05	-0.000122879	0.000144089	-0.00011128	-1.33E-05	0.000149727	-0.00043502	5.96E-05	-0.00026935	-0.000112113	-0.000212667	-0.000136669	4.57E-05	0.000548906	0.002486705	-0.000460568	-0.001308035
Ank3	-0.001079644	0.001114354	0.000207144	-0.001301003	-0.000425388	-0.000945198	-0.000501211	-0.000105294	-0.000300951	-0.000332382	-6.79E-05	-0.000418024	-0.000121737	-0.000383064	-0.000334775	-0.00066165	0.000671394	0.000302782	-0.000401656	0.002785484
Ankef1	0.000155563	-0.000125556	6.09E-05	0.000160803	-7.02E-05	-2.16E-05	-5.06E-05	-4.48E-05	-4.88E-05	3.30E-06	-7.24E-05	0.000114413	7.93E-05	3.63E-05	9.00E-05	2.49E-05	-0.000103375	-0.000143335	-3.60E-05	1.00E-05
Ankfy1	1.01E-05	0.00017053	-9.67E-07	-0.000108434	-1.24E-05	-0.000152723	-5.93E-05	-3.74E-05	-1.16E-05	0.000284979	9.42E-05	-2.67E-05	5.15E-05	-0.000116217	-0.000180919	-6.72E-05	-0.000206055	-0.00015478	-0.000211063	0.000555549
Ankib1	0.000116749	9.38E-05	7.28E-05	3.62E-05	7.34E-05	-3.75E-05	-8.06E-05	0.00015279	-0.000126164	8.42E-05	-0.00010649	0.000256998	0.000101937	1.06E-06	-0.000179158	-7.91E-05	0.000163464	7.31E-05	-1.33E-05	-0.000494289
Ankle1	-0.000213251	6.22E-05	-0.000119342	-0.000167471	-4.77E-05	-0.000181948	-5.40E-05	-0.00010278	-7.55E-05	-0.000149778	-2.18E-05	-0.000138949	-7.09E-05	7.07E-05	-1.43E-05	8.05E-05	2.85E-05	0.000508689	-0.000115346	0.000502021
Ankle2	0.000128266	6.13E-05	4.63E-05	-4.15E-05	-8.71E-05	-2.40E-05	-5.11E-05	-2.63E-05	0.000123033	1.61E-05	3.26E-05	2.31E-05	-7.42E-05	-1.85E-05	-9.11E-05	-5.12E-05	-0.000197561	-0.000293215	0.000123733	0.000168729
Ankmy2	0.00018825	-9.71E-05	0.000253868	0.000321738	7.72E-05	4.01E-05	-0.000217477	8.42E-05	0.000329105	0.00018993	-3.62E-06	0.000110163	-9.53E-05	4.52E-05	-0.000666191	-0.00025213	-0.000501848	0.000301019	0.000203693	-0.000728823
Ankra2	0.000168708	-0.000209307	0.000224582	0.00020296	-9.46E-05	6.60E-05	0.000156903	0.000139082	-5.89E-05	-1.79E-05	0.000119914	1.79E-05	-2.07E-05	-7.05E-05	-0.000271551	-0.000508838	-0.001034257	-1.86E-05	0.000165859	0.000197312
Ankrd10	6.59E-06	-0.000163825	-0.000357386	6.38E-05	-2.68E-05	-0.000217176	-5.52E-05	-4.64E-05	1.43E-06	0.000223828	-0.000108792	-0.000163846	-0.000186764	-6.01E-05	0.000114377	0.000462138	0.000395484	-3.94E-06	-0.00046973	0.000646924
Ankrd11	5.13E-05	-3.93E-05	-0.000105418	-0.000352262	-0.000132816	-0.000519861	-0.000365133	-0.00025272	-0.000402508	-0.000191171	-0.000261169	-0.000356871	-0.000187478	-0.000199168	9.58E-05	-1.34E-05	0.000292955	5.99E-05	2.13E-05	0.001632028
Ankrd12	-0.000264323	0.000221358	-0.000146097	-0.000437732	-0.000197707	-0.000152249	-0.000141011	-0.000154721	2.99E-05	-9.85E-05	0.00015154	-0.000102602	-9.07E-05	-4.21E-05	-2.75E-05	0.000314799	-6.88E-05	0.000619564	-0.000143978	0.000755774
Ankrd13a	-6.61E-06	-0.000185161	-0.000201909	-0.000141184	1.46E-05	-6.49E-05	-7.16E-05	-3.68E-05	0.00019801	2.58E-05	8.38E-05	0.000284995	0.000312099	7.55E-05	-0.000131826	6.10E-05	0.000234479	4.12E-06	-8.07E-05	0.000274601
Ankrd13b	-0.000115297	-0.000301108	-0.000265672	-2.62E-05	-0.000129484	-4.14E-05	-0.000171345	-0.000228523	-0.000407926	0.000144239	-0.000296732	-0.000192962	-0.000261715	-0.000266567	-0.000365868	-0.000121733	0.000267981	-0.000400048	7.71E-05	0.001906358
Ankrd13c	-0.0001856	0.000110194	-0.000176589	-0.000195366	-0.000120105	-0.000144499	-9.78E-05	-0.000178233	4.34E-05	1.29E-05	-5.75E-05	6.59E-06	-0.000153192	-4.44E-05	0.000141329	0.00012443	-6.40E-05	0.001021166	-0.000362169	0.000216416
Ankrd13d	0.00022062	-0.000131276	-0.000264411	-0.000234082	8.88E-06	-0.000193104	-2.28E-05	-0.000275209	-1.49E-05	-8.94E-05	-8.22E-05	-2.85E-05	-7.79E-05	2.32E-05	-0.000318766	-9.43E-05	-0.00036824	-0.000539739	0.000115873	0.001564436
Ankrd16	0.000186675	0.000243832	6.07E-05	-8.12E-05	-9.05E-05	-8.17E-05	-2.97E-06	-6.47E-05	-0.000335001	-0.000108368	-0.000198106	-0.000235971	-1.30E-05	-0.000169344	9.50E-05	-0.000206384	-0.000219152	-0.000798317	-5.55E-06	0.000926859
Ankrd17	-0.000416703	3.05E-05	-0.000393911	-0.000366626	-3.94E-05	-0.000247437	-9.00E-05	-0.000416201	-0.00022215	-0.0002182	-0.000115132	-0.000120097	-6.44E-05	-4.70E-05	0.000453594	0.001020977	0.001005122	0.00020589	-0.000586104	0.001226684
Ankrd24	-8.16E-05	0.000249553	-0.000104023	-0.000224105	-0.000276515	7.68E-05	-0.00015607	-0.00027776	-0.000175368	-0.000147106	4.29E-05	-2.66E-05	0.000238075	8.31E-06	-3.42E-05	-0.000496013	-0.000628484	-0.000638028	0.000284253	0.001464733
Ankrd26	4.10E-05	-6.78E-06	-0.00012334	-5.85E-05	-8.06E-05	5.70E-06	8.93E-05	-2.08E-05	3.92E-05	-4.90E-05	0.000101257	-6.71E-05	-3.69E-05	-3.89E-05	0.000305822	-0.000146743	-5.91E-05	3.94E-05	3.18E-05	8.95E-05
Ankrd27	-0.000311468	-1.97E-05	-8.25E-05	-1.79E-05	-0.000246207	4.29E-05	-3.55E-05	0.000197285	-0.000219225	6.39E-06	-8.00E-05	-0.000108328	-4.67E-05	-0.00014244	8.49E-05	-0.000457229	-0.000449189	4.12E-05	7.83E-05	0.000812786
Ankrd28	0.000222201	-2.29E-05	-3.55E-05	0.000194604	-7.30E-05	-8.95E-06	-1.49E-05	2.19E-07	-0.000152331	-0.000111617	-0.000105445	2.41E-05	-2.24E-05	-8.53E-05	-0.000243709	-2.38E-05	0.000215972	-0.000120727	0.00015675	-0.000218152
Ankrd29	-0.000352776	-3.69E-05	-0.000274693	-0.000232788	0.000336105	6.19E-05	-1.62E-05	-2.46E-05	0.000302695	0.000183672	6.41E-05	-0.000161786	0.002230389	0.000169457	0.000282916	-0.000245271	-0.000243902	-0.000513908	0.000458763	0.000184077
Ankrd33b	-0.000266043	0.000421337	-0.000258643	-0.000257109	-0.000707266	-4.74E-05	-0.000722745	-0.000370916	-0.001154823	-9.83E-05	-0.000580139	-0.000533356	-0.000439358	-0.000644831	0.003136453	0.000888884	0.00282415	0.000530872	-0.000587131	-0.00108689
Ankrd34a	0.000263504	0.000127881	0.000435204	0.000261171	-3.89E-05	0.000376106	-0.000151846	-0.000136709	9.57E-05	3.74E-05	-1.74E-05	-5.56E-05	-6.43E-05	0.000150062	-0.001027649	0.000116331	-0.000613642	0.000144322	0.000147727	-0.000750963
Ankrd34b	-0.000255679	-0.000274866	-0.00025055	-0.000403821	0.001443296	-8.99E-05	-6.85E-05	-0.000194206	0.000160395	-0.000314864	0.0008709	0.000212151	0.002547791	0.000201325	-0.000186815	-0.000250706	-0.000325792	9.99E-05	-9.08E-05	0.000365842
Ankrd34c	-0.000124196	0.000524175	0.000419363	-0.000156687	-8.28E-07	0.000144224	-0.000156883	-0.000139248	-0.000171891	-0.000164385	-6.98E-05	-0.000119175	0.000608475	-0.000110043	-0.000180956	-7.41E-05	-0.000213487	-0.000191649	-0.000150735	-0.000262719
Ankrd35	8.15E-05	0.00030512	-0.000255016	-3.21E-05	-6.21E-05	-3.19E-05	-0.000190371	-9.15E-05	-0.000177576	-9.45E-05	-5.91E-05	-0.00011747	-0.000137902	2.73E-05	1.56E-05	0.000302622	-0.000430726	-0.000297725	0.000148482	0.000497494
Ankrd37	5.08E-06	0.000118568	-2.46E-05	4.10E-06	-1.75E-05	8.39E-06	2.68E-05	0.000129374	0.000260788	2.91E-05	2.43E-05	-0.000106164	0.00032685	1.23E-05	-0.000473888	1.11E-05	-0.000349053	-6.85E-05	7.78E-05	-3.02E-05
Ankrd39	0.000133888	0.000205223	9.25E-05	0.000256629	-6.50E-05	0.000182825	0.000106912	0.000111962	-2.51E-06	-0.000143362	0.000225336	0.000125187	-5.59E-05	8.69E-05	-0.000452879	-0.000347841	-0.0005438	-0.000306831	0.000173287	-0.000215641
Ankrd40	1.73E-05	0.00015769	0.000314416	4.61E-05	-5.51E-05	8.61E-05	-7.23E-05	-4.98E-05	-3.22E-05	-7.00E-05	-0.000140933	-8.60E-05	-0.000121388	-7.94E-05	-0.000435372	-0.000137021	0.000188053	-0.000118284	-5.02E-05	-5.76E-05
Ankrd42	3.92E-05	-5.05E-05	5.97E-06	-3.84E-06	0.000118936	-2.07E-05	1.99E-05	2.75E-05	3.85E-05	-0.000130249	-0.000154288	0.000193377	0.000121614	-5.84E-05	-6.20E-05	-6.67E-05	-0.000227986	-6.62E-05	-5.96E-05	0.000253338
Ankrd44	-0.000209574	0.000290573	-4.46E-05	-0.00017545	-0.000110743	-0.000243999	-0.000208854	-0.000286291	-6.89E-05	-0.000196394	-0.000116581	-0.000162968	4.65E-05	0.000653915	-0.000224225	-2.20E-05	-0.00034443	0.000457908	0.000155086	0.000300659
Ankrd45	-6.18E-05	0.000257062	-0.000197186	6.78E-05	0.000140621	-0.000176735	-2.94E-05	0.000308354	0.000330084	-0.000341586	0.000221772	0.000382822	0.000244625	-8.73E-05	5.81E-05	-0.000548862	-0.000503396	0.000145936	-0.000164602	-0.000197512
Ankrd46	0.000609457	0.000350006	0.000312156	0.000959937	-2.35E-05	3.91E-05	-0.000253602	0.000252905	0.000214038	0.000362821	-3.34E-05	5.47E-05	6.90E-06	0.000232388	-0.00058041	-0.001120462	-0.001466273	0.00030282	-0.000454432	-0.001375152
Ankrd49	-2.33E-05	-6.53E-05	-6.78E-05	-7.07E-05	0.000115129	-6.06E-05	-7.35E-05	1.16E-05	-0.000118923	7.47E-05	-7.95E-05	-2.93E-05	-9.05E-05	-6.06E-05	-0.000319171	8.41E-05	-3.89E-05	5.54E-05	6.30E-05	0.000341261
Ankrd50	0.000140641	-0.000173782	0.000335847	-0.000202595	-4.51E-05	-0.000210741	7.54E-05	-0.000122093	2.74E-05	-0.000296248	0.000827252	0.001737483	0.000254094	0.000655825	-0.000306651	0.000105903	-0.00033115	0.000360108	0.000161672	-0.000686145
Ankrd52	-0.000148904	-4.22E-05	-0.000169665	-0.000266322	-0.000159898	-8.47E-05	3.95E-05	-0.000165436	-0.000115471	5.10E-05	-5.03E-05	-5.62E-05	5.73E-05	0.000119041	-1.10E-05	0.000124461	0.000145097	0.000397014	1.23E-05	0.000521394
Ankrd54	-0.000134001	8.43E-06	2.43E-05	-6.42E-05	-5.79E-05	-9.61E-05	-0.000139795	-9.46E-05	-1.13E-06	-0.000198079	3.40E-05	8.97E-05	-0.000141208	8.10E-05	-6.10E-05	9.15E-05	-5.96E-05	7.84E-05	-6.67E-05	0.000346019
Ankrd6	0.001630818	-0.000282627	-0.000145982	-0.000529122	-0.000245328	-0.000309361	-0.000196849	-0.00038151	1.04E-06	4.64E-06	-1.08E-05	0.000198353	-0.000205586	3.18E-05	8.46E-05	-0.000118939	-7.42E-05	5.11E-05	-0.000104384	0.000130839
Ankrd63	0.000577027	-0.000345814	-0.000242899	-0.000296916	-4.00E-05	-0.000221528	2.57E-05	0.00087972	-0.000180685	0.00035936	-0.000164642	-0.000129077	-9.65E-05	-0.000150903	-0.000627645	0.000167117	-6.15E-05	-9.08E-05	-0.00039326	9.12E-05
Ankrd7	0.000130781	-1.26E-05	-2.82E-05	-8.11E-05	-3.96E-05	-5.45E-05	7.81E-05	-5.95E-05	-7.31E-05	-7.09E-05	-4.04E-05	-5.45E-05	-4.04E-05	-4.53E-05	-5.28E-05	-5.37E-05	-7.97E-05	1.36E-05	0.000111167	0.000153497
Ankrd9	-0.000206112	0.000393662	9.59E-05	-0.000182238	2.02E-05	0.000102477	-0.000168963	-0.000120503	3.46E-07	-0.000131399	-0.000185873	-0.000169394	0.000208987	-8.79E-05	0.000393744	-3.54E-05	0.000294342	-0.000620908	-0.000163045	0.000323922
Anks1	-0.000166177	2.36E-05	0.000346698	-0.000261885	-0.000178548	0.000277555	-0.000100917	0.000169727	-0.000223667	-0.000119921	-5.87E-06	0.000303542	0.000401312	0.000661054	0.000198216	-0.000275749	-0.000335145	-0.000522972	-0.000314738	0.000296341
Anks1b	-5.61E-05	-0.000131232	-0.000102521	-1.39E-05	8.46E-05	-1.52E-05	-6.08E-06	-0.000115987	-4.39E-05	-4.73E-05	-7.53E-06	-5.87E-05	4.22E-05	-8.99E-06	-0.000279701	0.000160459	0.000331297	6.33E-05	8.03E-06	0.000186948
Anks3	-0.000103564	1.68E-05	-0.000169308	-0.0002082	-0.00011293	-0.000347457	-0.000256888	-5.15E-05	-0.000184724	-7.61E-05	-0.000145831	-0.000140923	-5.66E-05	-0.000132596	-0.000215606	-4.46E-05	-7.48E-05	-0.000173156	7.70E-05	0.001400205
Anks6	6.11E-05	-9.22E-06	-1.99E-05	3.49E-05	-8.88E-05	-1.82E-05	-5.44E-05	-2.87E-05	-7.30E-05	-6.11E-05	9.84E-05	-6.79E-05	-5.21E-05	-8.72E-05	-1.00E-05	2.27E-05	-0.000139541	-0.000304251	-3.18E-05	0.000411932
Ankub1	-5.55E-05	8.92E-06	-8.35E-05	-3.97E-05	-8.98E-05	-6.83E-05	-9.22E-05	-3.27E-05	-8.45E-05	-6.30E-05	9.74E-05	-8.99E-05	2.30E-05	1.03E-05	3.99E-05	0.000234684	-5.40E-05	0.000140464	-5.48E-06	0.000140028
Ankzf1	-4.80E-05	-2.93E-05	-0.000123237	-0.000290382	-0.00013648	-0.000163489	-0.000153276	-9.59E-05	2.82E-05	-0.000165994	0.000126458	-0.000120325	-8.59E-05	-8.61E-05	-0.000203326	-0.00012701	-0.00026987	-5.53E-05	-2.71E-05	0.001246744
Anln	-3.41E-05	7.85E-05	-0.000104049	-4.75E-05	0.000173907	-8.72E-05	-0.000125022	-0.000119146	-1.09E-05	0.002690237	5.39E-05	1.25E-05	-0.000102654	0.000538787	-0.000106894	-0.000125624	-4.05E-05	-9.34E-05	-0.00017685	-0.0001242
Ano10	0.000400877	9.10E-05	0.000340671	-2.53E-05	1.93E-05	2.53E-05	-5.04E-05	-0.00015042	-0.000261348	-0.0001042	1.23E-05	-0.000108621	-9.07E-05	7.26E-05	-0.000246051	-0.000448445	-0.000322046	-0.000299136	2.65E-05	0.000168803
Ano2	0.000434018	-0.000256224	-8.00E-06	-0.000160587	-6.68E-05	2.66E-05	8.61E-05	-4.41E-05	-4.96E-05	-6.44E-05	-5.71E-05	-3.73E-05	-3.68E-05	-3.79E-05	0.000418748	0.000192844	-0.000295945	-1.06E-05	8.18E-06	-2.19E-05
Ano3	-0.00026882	6.49E-06	-0.000307863	-0.000196254	-0.000333605	-7.06E-05	0.000148813	0.000421182	-0.000144197	0.000147504	-0.000240494	-0.000255404	-0.000186457	5.84E-06	0.000224914	-0.000176646	2.34E-05	0.000233076	-0.000315392	0.000664638
Ano4	-0.000314539	-0.000136921	-0.000404544	-0.000283261	0.000160107	-0.000152976	-0.000204316	0.000607809	0.000912872	7.99E-05	-3.17E-06	-0.000140566	0.000306037	3.99E-05	9.84E-06	-0.000224074	-5.14E-05	-0.000113678	6.24E-06	0.000360133
Ano6	6.13E-05	-0.000286371	-0.000272832	9.75E-06	-0.000180706	-0.000237624	5.00E-05	-8.26E-05	-0.00016279	6.54E-06	0.000178204	6.54E-05	1.86E-05	-0.000155051	-0.000117289	-0.00011032	4.57E-05	2.98E-05	-0.000209943	0.00118285
Ano8	-0.000136508	-4.43E-05	-9.35E-05	5.75E-05	-0.000100842	-5.49E-05	-0.000172149	-2.19E-05	1.86E-05	-0.000170849	-1.84E-05	-6.58E-05	2.51E-05	-1.95E-06	-7.66E-05	-0.000301938	-0.000328302	-0.000301812	0.000161003	0.001096898
Anp32a	0.00056284	-0.000487596	0.000144787	0.000262517	-0.000306552	8.23E-05	-0.000154124	0.000413793	0.000563374	-0.000212025	-9.27E-05	4.59E-05	-5.94E-05	-0.000178318	-0.000910043	-0.000124818	-0.000623886	-0.000115402	-0.000198758	5.21E-05
Anp32b	0.000124139	-0.000115766	-1.51E-05	0.000173878	7.50E-05	9.81E-05	0.000338174	0.000283192	0.000358734	0.000184307	-0.000101606	0.000315098	-0.000270147	4.43E-06	-0.000728011	-0.000340152	-0.000907942	0.000142743	-0.000194793	9.38E-06
Anp32e	-2.75E-05	-2.77E-05	0.000243304	-5.44E-05	-0.000244608	-0.000481903	-0.000233536	-8.73E-05	7.13E-05	-0.000217534	0.000153098	0.000265529	-0.000200013	-7.46E-05	-0.000435087	0.001127083	0.001342193	0.000763593	0.000136941	-0.001354262
Antxr1	-0.000381397	0.000138323	-0.000144539	0.000241754	-0.000330452	-7.43E-05	0.000299741	0.000455845	8.60E-05	-0.00022534	-0.000102342	-0.000173695	-0.000157149	-0.000178006	0.000192747	-0.000237611	0.000242424	-0.000233086	-4.63E-05	9.77E-05
Antxr2	7.87E-05	-7.14E-07	0.000219172	-0.000146849	-7.84E-05	-0.000109951	-7.13E-05	-0.000118013	-7.33E-05	-5.28E-05	-5.14E-05	-4.05E-05	8.01E-05	-5.59E-05	-0.000223718	0.000201424	0.000193026	8.28E-05	8.81E-05	-0.000206114
Anxa11	-0.000314204	0.000636423	0.000156442	0.000260588	-0.000486832	-0.000483345	-0.000457507	-0.000597442	-0.000262272	-3.59E-05	-0.000307519	-0.000331964	-0.000302118	-0.000333642	-0.000369348	0.001241441	0.000168123	7.06E-05	0.000362548	0.000366135
Anxa3	-7.52E-05	5.07E-05	-5.30E-05	-8.34E-05	-1.75E-05	-7.05E-05	-1.06E-05	-6.46E-05	-8.26E-05	-1.51E-05	8.04E-05	-8.05E-05	0.000109436	0.000112526	-9.49E-05	-0.000124872	-1.44E-05	8.37E-05	-4.19E-05	0.00020877
Anxa4	-0.000119327	-0.000248937	-0.000127086	0.000229132	-8.72E-05	-0.000113977	-0.000143585	1.68E-05	-6.05E-05	-0.00014092	-7.19E-05	-7.75E-05	-6.19E-05	-5.40E-05	0.000165683	-1.70E-05	0.000395182	-0.000383846	0.000822025	8.89E-05
Anxa5	-0.000103843	-5.61E-05	0.000260439	-6.27E-05	0.000316224	-9.55E-06	-0.000371164	4.96E-05	0.000113387	-0.000345742	-0.000161502	-0.000113621	0.000412264	-3.84E-05	-6.10E-05	7.47E-05	0.000285643	-0.000264937	0.000134661	-0.000105377
Anxa6	0.000204902	0.000224291	0.000271148	7.22E-05	0.000437873	0.000802303	-9.06E-05	0.001021187	-0.000177937	-0.000137306	-0.000227204	-0.000130511	-0.000148387	-0.00017614	-0.000224054	-0.000740369	-0.000670658	-0.001208125	-0.001036051	-7.36E-05
Anxa7	0.000137138	-0.000344255	4.10E-05	0.000164058	0.000375288	0.000519333	0.000361077	0.000524618	0.00010823	-8.14E-06	4.22E-05	0.000118551	-6.71E-05	8.48E-05	-0.000103315	-0.000527681	-0.000697902	-0.000188479	-7.62E-05	-0.000465994
Anxa9	0.000115403	-1.50E-05	-6.04E-05	5.85E-05	0.000181054	-2.78E-05	-6.44E-05	3.79E-05	-2.47E-05	3.27E-05	-6.78E-05	-7.02E-05	-1.63E-05	-4.95E-05	-6.87E-05	-0.000199877	-0.000102779	0.000156001	0.000112432	-0.000150066
Aoc2	-0.000152322	0.00011568	-0.000213659	-0.000300824	-0.000361035	-0.000222001	-8.71E-05	-0.000143521	-2.22E-05	-4.47E-05	-0.000176569	7.29E-05	-4.38E-05	-6.97E-05	0.000186576	0.0001678	0.000273102	0.000579196	-0.000451277	0.000826032
Aoc3	-0.000113636	5.34E-05	-7.36E-05	-0.000123166	-1.73E-05	-1.56E-05	-3.58E-05	-3.22E-05	-0.00010959	-4.17E-07	0.000163707	-4.48E-05	-5.87E-05	-8.09E-05	0.000127833	4.57E-06	6.89E-05	0.000164548	-0.000161049	0.000244359
Aox1	4.74E-05	-8.81E-05	-5.95E-05	-2.58E-05	-0.000114855	-2.43E-05	-0.000122376	-4.93E-05	8.56E-05	-0.000130114	-1.26E-05	0.000394612	3.85E-05	8.25E-06	-0.000233165	-0.000126564	5.55E-05	-6.72E-05	-0.000123589	0.000571651
Aox3	-1.15E-05	7.16E-05	-9.46E-05	1.15E-05	4.35E-05	-4.86E-05	-7.03E-05	-3.75E-05	5.67E-05	-1.12E-05	-7.93E-05	5.50E-05	5.15E-05	-1.52E-05	0.000305812	-0.000122919	1.22E-05	-5.11E-05	-0.00018739	0.000220773
Aox4	-0.000115907	-2.45E-05	0.000720033	-4.06E-05	-9.82E-05	-0.000107957	2.43E-05	-0.000134479	0.000190555	-9.23E-05	-4.58E-05	-0.000117121	-0.000100702	-0.000117043	-0.000112794	-0.000185208	-0.000241943	5.08E-05	3.59E-06	0.000108551
Ap1ar	8.66E-05	0.000166551	-0.000108612	-4.45E-05	-0.000307589	-0.000180908	-0.000271697	0.000183573	-0.00015701	3.00E-05	-0.000123746	2.41E-05	-0.000165314	-0.000158803	-9.31E-05	-0.000124294	0.001028666	0.000694753	-0.000272003	-0.000592188
Ap1b1	8.90E-05	-9.67E-05	-0.000116873	4.32E-05	0.000181775	-3.08E-05	7.20E-05	6.89E-05	8.16E-05	-0.0001501	-5.42E-05	-3.45E-06	0.000410665	0.000193924	-0.000238917	-0.000586153	-0.000593642	-0.000616999	0.000362679	0.000797501
Ap1g1	0.000221973	0.000205439	0.000102802	0.000345921	0.000315956	0.000238225	2.92E-05	0.000203786	0.000168751	4.83E-05	0.000164775	-0.000146788	0.000180035	4.15E-05	-0.000315378	4.66E-05	6.34E-05	-0.000813799	0.000278239	-0.00111843
Ap1g2	-9.45E-05	-6.18E-05	-9.29E-05	-0.000130326	1.89E-05	-0.000135783	-1.74E-05	-7.38E-05	-0.000134214	0.000110776	-8.43E-05	-0.000106559	-4.49E-05	-7.32E-05	0.000129513	-0.000127713	-0.000323998	-0.00019425	-2.97E-05	0.000943597
Ap1m1	0.000206381	-0.000319966	5.20E-05	0.00023246	1.40E-05	0.000199844	-2.45E-05	6.38E-05	0.000144815	-7.64E-05	2.21E-05	5.83E-05	7.07E-05	4.69E-05	-0.000461014	-0.000282332	-0.00041328	-0.000277775	-1.68E-05	0.000257744
Ap1m2	0.000105825	-0.000193184	0.000378535	-7.93E-05	0.000344202	8.64E-05	-3.48E-05	-1.80E-05	-3.52E-05	-8.24E-05	-9.25E-05	-8.13E-05	-1.29E-05	-6.36E-05	-0.000253823	-8.11E-05	-5.61E-06	-0.000340557	-2.42E-06	0.000192447
Ap1s1	0.000718405	-0.000190471	-3.92E-05	0.000228238	0.000249152	-0.000316689	-0.000141781	-0.000260597	-0.000404524	4.60E-05	-0.000317624	-0.000166094	-0.000221826	-0.000247844	-0.000269675	4.60E-06	-0.000176036	-0.000206481	0.000942198	-8.26E-07
Ap1s2	2.50E-05	9.97E-05	-0.000458802	-4.35E-05	0.000161727	0.000107451	-0.000242369	0.000410995	-0.000275494	-0.000178383	0.004189621	0.002962497	0.00010902	0.000281351	0.000113432	-0.00027456	0.000458431	-0.000544112	-0.000572204	-0.000983363
Ap1s3	-1.55E-06	0.000133682	9.14E-05	5.89E-06	0.000207691	-0.000190748	-5.70E-05	-0.000227953	-0.000116629	-0.000217019	-0.000130695	-0.000114039	0.00013685	-0.000181008	-5.89E-05	0.000798774	0.000101467	0.000337172	-0.000339107	-2.76E-05
Ap2a1	-0.000345029	-0.000314045	-0.000134428	-0.000155504	-0.000202715	-2.33E-05	3.45E-05	0.000100785	-1.37E-06	-0.000198525	-0.000270767	-4.35E-05	-7.01E-05	-0.000200746	-0.000665544	-1.15E-05	-0.000157743	0.000109372	0.000166739	0.00143419
Ap2a2	-0.000378898	-0.000972978	-0.000565791	0.000152318	-0.000643055	-0.000312649	-4.35E-05	0.000103894	7.33E-05	-0.00015721	0.000147387	-0.000242733	-0.000178957	0.000243829	-0.000293476	0.000189085	0.00096994	0.000477181	0.000109014	0.001483141
Ap2b1	1.39E-05	-0.000814096	0.000192375	-8.91E-06	0.000292646	-0.000396875	0.000194196	-0.00021421	-0.000316062	0.001042895	4.32E-05	0.000535723	-4.00E-05	6.66E-05	-0.000354279	0.002126498	0.001285367	-0.000173327	0.000482824	-0.000516323
Ap2m1	-2.12E-05	-0.00070307	7.67E-05	0.000235824	5.69E-05	7.98E-05	0.000211962	-0.000320379	-0.000130469	-0.000490208	-0.000108414	-0.000350489	-0.000145432	-5.42E-06	-5.97E-05	-0.000322768	-0.0003764	-2.06E-05	0.001472123	0.000393126
Ap2s1	-0.000391343	-0.000677295	-0.000237795	-2.69E-05	-0.000229337	0.000392759	0.000391043	-0.000268864	-0.000241866	-0.000392963	1.46E-05	-0.000124273	-9.38E-05	-0.000119382	-0.000298926	-0.000136363	-0.000174141	-5.76E-05	0.000330785	0.001935258
Ap3b1	0.000137516	0.000271875	2.89E-05	0.000216089	-8.49E-05	7.93E-05	-3.46E-05	0.000217928	0.000113573	1.62E-05	-0.000174019	8.78E-06	-1.54E-05	1.99E-06	-0.000204545	-0.000237682	-0.00021256	-0.000513135	-0.000201363	-3.95E-05
Ap3b2	0.000272785	-0.0002893	-0.000111248	4.82E-05	0.000533058	0.00032537	0.00014487	0.000199869	-0.000247922	0.000161766	0.000253228	7.89E-05	-9.03E-05	0.00010784	-0.000112986	-0.000449138	-0.000787804	-0.000602441	-0.000387319	0.000737671
Ap3d1	-9.18E-05	-0.00027971	0.000164897	-1.77E-05	-0.000144558	6.51E-06	0.000101543	-0.000140543	-0.000146382	-0.000110351	0.000223672	3.61E-05	-0.000165922	-5.23E-05	-3.22E-05	0.000236267	4.31E-05	-0.000406441	-3.30E-05	0.000817038
Ap3m1	0.000130419	4.59E-05	0.000117802	2.41E-05	6.10E-05	-3.50E-05	0.000285662	0.000219367	-0.000181159	0.000161976	0.000159862	-3.46E-06	2.16E-06	0.000104636	-0.000515331	6.47E-05	-5.95E-05	0.000222633	-0.000207466	-0.000628695
Ap3m2	-0.000723273	0.000414707	0.00072686	-0.000513657	-0.000219213	0.000386283	-0.00021843	-0.000261355	0.000106518	-0.000219829	-0.000132564	-9.69E-05	-0.000118771	-0.000237107	-0.000210039	-0.000550842	-0.000365995	0.000656269	0.00033585	-3.00E-05
Ap3s1	0.000132614	-2.05E-05	0.000173272	-2.93E-05	-0.000131054	0.000124995	0.00020985	0.000208	0.000152984	0.000313626	0.000167707	-0.000257588	-0.00015582	-3.55E-05	-0.000138423	1.80E-05	0.000151647	0.000192836	0.000310741	-0.001085101
Ap3s2	9.45E-05	0.000102139	0.000109156	4.27E-05	0.000114686	2.16E-05	5.67E-05	7.89E-05	0.000205526	-7.36E-05	0.000201376	0.000124626	0.0003777	-4.78E-06	-0.000339791	-0.000617834	-0.0004849	5.19E-06	0.000158457	-0.000118423
Ap4b1	8.83E-05	-1.41E-05	9.33E-06	6.87E-05	-7.61E-05	-5.18E-06	-1.11E-05	-4.77E-06	4.41E-05	-0.000104014	-1.33E-05	-0.000105572	0.000103907	7.74E-05	-0.000302072	-0.000169541	-0.000371284	-5.93E-05	3.88E-05	0.000187979
Ap4e1	-0.000206925	-0.000155947	-0.000279266	-0.00028812	-0.000130357	-0.000306984	1.55E-06	-0.000139082	0.000152079	-0.000161049	-7.02E-05	-2.39E-05	-0.0001753	-1.54E-05	-0.00038333	0.000630898	0.000659849	0.000947658	-0.000341648	0.000534861
Ap4m1	-9.75E-05	1.16E-05	-4.69E-05	-0.000119998	-6.59E-05	-9.81E-05	-1.66E-05	4.18E-05	0.0001009	3.29E-05	-0.000114603	-8.58E-05	-0.000121027	-2.06E-05	-0.000173658	-0.000205253	-0.00011879	0.000112034	-0.000159745	0.000654025
Ap4s1	1.36E-05	0.000264482	2.88E-05	0.000109823	-9.18E-05	-5.61E-05	-7.66E-05	2.03E-05	0.000363157	-0.00012846	8.18E-05	-2.46E-05	5.58E-05	0.000239259	9.47E-05	-0.000258204	-0.00035864	0.000366941	5.43E-05	-0.000830584
Ap5b1	-4.64E-05	-7.54E-05	-3.87E-05	0.000147897	-4.85E-05	8.37E-05	-5.50E-05	2.26E-06	-7.02E-06	-5.45E-05	0.000182683	-7.70E-05	-3.69E-05	-4.30E-05	-9.34E-05	-3.58E-06	-0.000215078	-0.000110589	2.00E-05	0.000303321
Ap5m1	-9.39E-05	8.27E-05	-6.44E-05	-0.000122587	2.97E-05	-0.00016341	5.14E-05	-9.90E-05	-0.000233989	0.000143869	-0.000119297	-8.49E-05	3.76E-05	-0.000102694	0.000682013	-0.000163144	0.000228855	0.000372866	0.000171951	-0.000254367
Ap5s1	-8.84E-05	-6.45E-05	0.000109134	-6.18E-06	-5.71E-06	5.96E-05	-1.61E-05	-3.47E-05	0.000118861	-3.94E-05	5.61E-05	6.33E-05	0.000238719	-2.53E-05	-0.000521693	-0.000208865	-8.94E-05	-0.000285815	0.000261021	0.0004168
Ap5z1	5.62E-05	2.09E-05	-5.44E-05	-6.78E-05	3.50E-05	4.79E-05	8.76E-05	-0.000122223	-9.60E-05	0.00013485	3.45E-05	-8.25E-05	7.59E-05	-7.49E-05	-0.000295794	-3.57E-05	-0.000480042	-0.000134671	5.84E-05	0.000617846
Apaf1	0.000490202	-0.000221929	-6.63E-05	6.89E-05	-1.39E-05	-3.72E-05	1.01E-05	5.60E-06	0.000142218	9.96E-05	0.000378555	0.00031116	-9.46E-06	-3.09E-05	-0.000358649	-0.000480172	-0.000288086	0.000162469	-0.000219909	-2.62E-05
Apba1	-0.000185435	0.000162828	-0.000106012	0.000463303	-0.000116077	-0.000281816	-0.000182894	-0.000456498	0.000211019	-0.00019014	0.000561846	0.000423235	0.000258839	-0.000335365	-0.000397156	0.000605663	-0.000377297	0.000214792	0.000785305	-0.00025568
Apba2	-0.001118204	-0.000597819	0.000230529	-0.000634954	-0.000705732	-0.000123815	-0.00029939	-0.000916318	0.000401639	-0.000369554	-0.000514333	-0.000342621	-0.000407375	-0.000283808	-0.00047089	0.000512953	0.000374263	0.001979803	-0.000139021	0.002228751
Apba3	-4.86E-05	1.51E-05	-0.00010096	-0.000137141	1.30E-05	-8.92E-05	-6.02E-05	-9.57E-05	-0.000121401	-5.99E-05	-0.00011163	-0.00014103	-9.50E-05	-0.000147279	1.10E-06	-0.000124444	0.000244611	-0.000340678	-0.000204541	0.000965778
Apbb1	-0.000197195	-0.000189806	0.000817647	0.000235506	-0.000262926	0.000118973	-0.00043816	2.79E-05	-0.000417162	-0.000216447	-0.00022098	-0.000247355	-0.000455232	-0.00043074	-0.000989324	-0.000825427	-0.001125374	3.29E-05	0.001184582	0.000689443
Apbb1ip	7.00E-05	0.000146967	-5.27E-05	7.32E-06	0.000197129	-0.000131417	-8.11E-05	-0.000113392	2.16E-05	-9.61E-05	0.000790381	0.000725946	-0.000118816	0.00012795	-4.05E-05	-0.000156181	-0.000282567	-0.000135028	-0.000368561	0.000323232
Apbb2	-0.000185104	0.000274247	-0.00076327	-0.000579947	0.000190307	0.000285521	-0.000332625	0.000240443	0.000340287	-0.000221118	-0.000425984	-0.000389847	5.17E-05	-0.000224238	-8.35E-05	-0.000201927	0.000454563	-0.000820984	-0.000201409	0.001601252
Apc	-0.000189511	3.42E-05	-0.000171838	-0.000345123	-9.33E-05	-0.000231845	-0.000152193	-0.000167418	7.74E-05	5.23E-05	0.000153543	6.54E-07	6.54E-05	-9.97E-06	-0.000219917	2.15E-05	6.58E-05	0.00060781	-0.000175837	0.000851299
Apc2	-6.45E-05	-6.20E-05	-7.22E-05	-0.000126942	-0.000110889	-9.64E-05	-3.99E-05	-5.83E-05	-7.27E-05	8.74E-05	7.27E-05	8.78E-05	-3.01E-05	3.00E-05	-2.89E-05	-0.000172029	2.75E-05	0.00044907	0.000138599	0.000134268
Apeh	-7.83E-05	1.14E-05	-9.11E-05	-0.000232708	-1.53E-05	-4.64E-05	-8.33E-05	8.75E-05	0.000326324	0.000307705	0.000140904	1.33E-05	0.000138078	1.47E-05	8.09E-05	-0.000177496	-0.000309648	-0.000188693	2.82E-05	0.000512627
Apex1	0.000181776	-7.54E-05	6.82E-05	0.00025375	0.000301116	6.78E-05	5.50E-05	4.67E-05	-0.000131256	6.33E-05	0.00013354	0.000238586	-0.000101114	0.000123092	-0.000613884	-0.000355807	-0.000673049	-0.000235531	9.78E-05	7.94E-05
Apex2	-7.88E-05	-7.86E-05	4.79E-05	-5.33E-05	-9.27E-06	-0.000154625	5.63E-05	-6.44E-05	-5.33E-05	-0.00015626	-0.000139111	0.000144953	-9.82E-05	0.00014411	8.60E-05	0.000505933	6.30E-05	0.000404708	-0.000124729	-0.000210288
Aph1a	-0.000110802	-0.000113332	-0.000252252	-0.000115513	0.000146109	-5.52E-05	9.93E-05	-9.43E-05	-0.00024274	0.000159559	-0.000122595	-0.000125617	2.03E-05	-6.84E-05	-0.000119307	9.07E-05	4.94E-05	-0.000660353	-2.01E-05	0.001303941
Aph1b	-0.000223372	-7.96E-05	6.49E-05	7.30E-05	0.00014302	3.87E-05	9.56E-05	8.69E-05	0.000434305	5.83E-05	0.000265165	0.000113513	2.80E-05	9.32E-05	-0.000386308	5.16E-05	-0.000248046	0.000268995	0.000127705	-0.000172847
Aph1c	-8.94E-05	2.15E-05	-0.00020236	-0.000175316	0.000260206	0.000165346	-7.30E-06	6.20E-05	-0.000158276	-1.64E-05	3.27E-05	6.65E-05	0.000204543	-2.10E-05	-0.000314876	-0.000157076	-0.000397512	0.000334456	-0.00022236	0.000384254
Api5	0.000464404	0.000167902	0.000221084	0.00021864	0.000132215	0.000115876	-5.64E-05	0.000248956	0.000285365	8.05E-05	0.000128418	-5.42E-05	-9.85E-05	-0.000178181	-0.000257537	-0.000102561	0.000206027	0.000314841	-0.000369504	-0.0016806
Apip	-8.07E-05	-2.07E-05	4.44E-05	-9.32E-05	9.41E-05	6.91E-05	0.000115346	7.04E-05	1.81E-05	-9.87E-05	4.73E-05	2.19E-06	-7.55E-05	-2.70E-05	7.15E-05	-0.0001913	-0.000122169	-0.000296591	-5.48E-05	0.000461001
Apitd1	-2.85E-05	-7.90E-05	-2.93E-05	4.88E-07	-1.76E-06	2.29E-05	-6.33E-05	9.62E-06	0.000311913	-5.99E-05	-8.32E-06	0.000155745	0.000252916	0.000196759	3.03E-05	-0.000139844	-0.000152625	-0.000118524	-2.26E-05	6.92E-05
Aplf	-6.90E-05	-2.42E-05	-0.000124819	-0.000101732	5.50E-05	-3.34E-05	-0.000116555	-0.000132991	0.000242311	-5.21E-05	-0.000104067	-9.25E-05	-9.74E-05	-7.81E-05	-0.00025979	-0.00025067	-3.16E-06	0.000577831	0.000171496	8.00E-05
Apln	-3.73E-05	-4.75E-05	-7.10E-05	-2.89E-05	-4.93E-05	-0.000118276	0.000235469	0.000283868	-9.59E-05	-6.23E-05	-8.40E-06	-5.55E-05	5.01E-05	-5.42E-05	-8.24E-05	9.19E-05	-0.000394474	0.000272996	-0.000246921	0.000119837
Aplp1	0.00172973	-0.000559531	0.000476722	0.001307935	-0.000536125	-0.000584538	-0.00013273	-3.68E-05	0.00043668	7.44E-05	-0.000299451	0.000172858	-0.000955147	-0.000266413	-0.000946582	-0.000127599	-0.000943241	0.001989879	-0.000200189	-0.003154137
Aplp2	-0.000175198	-0.000132494	0.000104512	0.000449355	-0.000475679	0.000442986	0.000608137	-0.00030617	0.00012107	-0.000646695	0.001303179	0.002050084	0.000748585	0.000337765	3.25E-05	-0.000311006	-0.000331444	-0.000651295	0.000808924	-0.00065002
Apmap	0.000141996	-1.21E-05	0.000149991	0.000157381	9.83E-05	3.19E-05	0.000162356	-7.53E-06	-0.000215997	0.000111798	0.000125987	-7.58E-05	0.000352324	0.000213187	-0.000311553	-0.000242321	-5.77E-05	-0.000525561	0.000383701	-0.0002948
Apoa1	-1.93E-05	3.84E-05	-5.27E-05	3.40E-05	2.08E-05	-3.01E-05	-3.04E-05	7.58E-05	-5.03E-05	-6.47E-05	0.000183672	-1.32E-05	-4.86E-06	1.20E-05	-6.79E-06	-0.000109257	-8.00E-05	-0.000204248	9.26E-05	0.000133249
Apoa1bp	7.63E-05	8.87E-05	6.84E-06	7.00E-06	0.000379265	5.40E-05	-5.49E-05	2.53E-05	0.000251472	9.59E-05	7.96E-05	-0.000106885	5.19E-05	7.44E-05	-9.23E-05	-0.000278901	-0.000293905	-0.000510499	0.000236197	-5.42E-05
Apoa2	-8.00E-05	-1.14E-05	-3.01E-05	5.23E-05	-0.000116193	-1.70E-05	-4.44E-05	-0.000107211	-1.39E-05	-6.46E-05	8.80E-05	0.000105915	5.51E-05	1.66E-05	-0.000173576	-6.14E-05	-7.30E-05	-3.92E-05	0.000285105	0.000296967
Apobec1	1.05E-05	1.19E-05	-1.28E-05	-2.31E-05	-1.73E-05	-4.65E-05	-7.88E-05	-4.84E-05	-8.33E-05	2.72E-05	-8.27E-05	6.47E-05	-5.31E-05	-3.32E-06	-6.95E-05	6.03E-07	-5.96E-05	1.01E-05	-4.41E-05	0.000213361
Apobec3	-0.000102642	-4.09E-05	-2.39E-05	-3.47E-05	-0.000189563	-0.000188512	-8.13E-05	-0.000143118	-0.000141429	-8.57E-05	7.32E-05	-5.24E-05	-0.000101517	2.58E-05	0.000214015	-3.18E-05	0.000152498	0.000611136	-0.000307422	0.000239324
Apod	-0.000193168	-0.000159965	-4.75E-05	-9.20E-05	-0.00025365	-0.000171658	1.01E-06	-2.52E-05	0.000124329	-0.000122538	-6.52E-05	0.000114583	-3.65E-05	-8.64E-05	4.76E-05	0.000273592	-8.58E-05	0.000471671	-1.52E-05	0.000505754
Apoe	-0.000120371	-7.77E-05	-0.000104118	-0.000135071	2.82E-06	-9.57E-05	-0.000232511	-0.000154878	-0.000115476	-6.24E-05	0.000361677	0.000207154	0.00010661	-3.66E-05	-1.71E-05	0.000126417	1.19E-06	-0.000146724	-0.000143078	0.000818754
Apof	2.40E-05	0.00013449	-4.01E-05	-7.73E-05	-6.47E-05	-8.95E-05	-0.000169451	-7.30E-05	-0.000133848	-0.000100448	-5.19E-05	-3.38E-05	-8.70E-05	0.000127474	-8.56E-05	-4.19E-05	0.000132479	0.000250303	4.37E-05	-2.12E-05
Apol6	-4.47E-06	4.50E-05	-8.43E-05	-0.000115483	-1.06E-05	-0.000132773	-7.05E-06	-9.90E-06	-0.000124042	-4.82E-05	4.07E-05	-6.49E-05	1.45E-05	-7.64E-06	1.58E-05	-0.000103577	-1.33E-05	8.67E-05	-8.20E-05	0.000297995
Apol7a	4.56E-05	0.00018089	0.000721334	-0.000187538	-8.92E-05	-6.39E-06	-6.42E-05	-0.000183528	-0.000190981	-0.00010874	-0.000101896	-9.84E-05	-0.000113475	-9.99E-05	0.000325548	-0.000125199	-0.000277001	-0.000139043	-0.000410525	0.000254549
Apold1	-5.18E-05	-3.68E-05	-5.33E-05	4.88E-06	0.000256844	1.58E-05	-0.000166239	-0.000148271	-0.000219053	5.27E-05	0.000157742	-9.44E-05	-8.39E-05	6.56E-06	0.00083121	-6.90E-05	-7.35E-05	-0.000185883	0.000649517	-1.90E-05
Apoo	5.68E-05	0.000148721	-5.43E-05	0.000232073	6.09E-05	0.000102889	0.000101189	5.16E-05	7.56E-05	0.000127364	9.25E-05	1.58E-05	-2.05E-05	-3.98E-05	-8.46E-05	-5.08E-05	-0.000149902	-2.02E-05	-0.000142551	-0.00032324
Apool	6.12E-05	5.53E-06	0.000145977	-2.73E-05	-9.48E-05	-6.51E-05	-2.96E-06	-3.83E-05	3.18E-05	-2.30E-05	-9.79E-06	-1.24E-05	0.000190683	-0.000113985	-9.87E-05	-0.000220903	-0.000145017	4.44E-05	0.000150967	2.19E-05
Apopt1	-0.000209767	0.00019496	-0.000119707	-0.000233655	-0.00018928	-0.000290276	-0.000446325	-0.000175838	-3.06E-05	-0.000181424	2.59E-05	-0.000261095	-6.53E-05	-7.40E-05	-0.000241594	-0.000213051	-0.000349801	0.000763033	-0.000120201	0.001194358
App	0.000351364	0.001676862	0.000945406	0.000734928	3.37E-05	0.001766337	-0.000367552	0.000133339	-0.000976456	0.000335198	0.001503367	-0.000429525	9.05E-05	-0.000266936	0.001193919	-0.000154066	7.75E-05	-0.002148768	-0.001661881	-0.002476362
Appbp2	-0.000419659	-0.000146259	-0.000326191	-0.000361041	-5.18E-05	-1.75E-05	-1.21E-06	-0.000182679	0.000365412	-0.000308923	0.00020692	0.000286566	0.000478894	0.000275311	-0.000169594	9.26E-05	0.000348815	0.00101879	-0.000331437	0.000321586
Appl1	0.000266638	-0.0001538	9.77E-05	-6.98E-05	7.84E-05	2.80E-05	2.52E-05	6.43E-05	0.000119152	-0.000177732	-0.000145511	-1.54E-05	-4.93E-05	-0.00013563	-0.000184826	0.000224364	-0.000175812	0.000279273	-0.000302218	-1.02E-05
Appl2	-0.000161761	0.000528053	0.000299491	2.70E-05	-1.51E-05	6.65E-05	-0.000139469	-0.000337535	-0.000353459	4.20E-05	0.000169472	-0.000138208	0.000496604	1.60E-05	5.52E-06	-0.0004951	-0.000785729	-0.000366779	0.000206781	0.00033871
Aprt	5.70E-06	-0.000574635	-9.81E-06	0.000440067	-2.60E-05	-6.51E-05	7.51E-05	0.000157709	7.08E-05	-7.09E-07	-1.11E-05	0.000147445	8.37E-05	-6.47E-05	-0.000431112	0.000447876	-0.000570635	-0.000459746	0.000264439	0.000649585
Aptx	2.31E-05	8.38E-05	-2.25E-06	-3.87E-05	-8.02E-05	-4.80E-05	6.01E-05	-0.000120577	2.14E-05	-0.000112227	7.31E-05	-1.49E-05	8.96E-06	-0.000111225	-7.28E-05	-0.000192912	-2.06E-05	-4.41E-05	-1.90E-05	0.000381912
Aqp11	0.000188426	0.000245337	0.000170758	-0.000193156	9.80E-05	6.80E-05	2.99E-06	-0.000160737	-8.15E-05	0.000282134	-7.68E-05	0.000175811	-4.68E-05	-5.11E-05	-3.41E-05	-0.000272137	-0.000250542	0.000211876	-1.82E-05	-0.000240897
Aqp4	-2.56E-05	-4.98E-05	-1.53E-05	-4.20E-05	0.000159017	-3.61E-05	-5.37E-05	-2.83E-05	-4.66E-05	0.000108009	0.000521728	1.88E-05	2.00E-06	-3.41E-05	1.21E-05	-8.51E-05	-1.02E-05	-5.14E-05	-4.57E-05	0.000129977
Aqp7	-7.34E-05	-1.20E-05	-0.0001347	-0.000141591	-3.02E-05	-0.000171037	-9.70E-05	-4.84E-05	0.000114378	-8.15E-05	-7.38E-05	6.23E-05	-0.000120509	-6.99E-05	-0.000130534	-5.23E-05	0.000234456	0.000255071	-6.83E-05	0.000527185
Aqr	6.02E-05	9.79E-05	-0.000148189	-0.000125737	-0.000239774	-8.09E-05	-0.000227767	1.22E-05	-5.63E-05	0.000145621	6.48E-05	-2.81E-05	1.34E-05	2.03E-06	-1.36E-05	0.000220009	2.79E-05	5.76E-05	-0.0002798	0.000329624
Ar	0.000471885	0.000400095	8.73E-05	-0.000448512	-0.000424498	-5.28E-06	0.00016366	-2.10E-05	-0.000779715	0.000437166	-0.000258185	7.98E-06	-0.000450588	0.000260265	0.000563185	-0.000601449	-0.000344553	-8.31E-05	-0.00097628	0.000927207
Araf	1.17E-05	-0.000336229	9.04E-06	0.000263816	0.000405288	-9.29E-05	0.000189363	0.00035928	0.000952429	0.000159689	0.000889304	0.000550741	0.000633845	0.000801576	8.25E-05	-0.000688169	-0.001112615	9.70E-05	0.000321379	-0.000926115
Arap1	-1.24E-05	-8.11E-05	-9.85E-05	-0.000120679	8.57E-05	-0.000122443	0.000804797	-1.33E-05	-0.000112892	-1.00E-05	-3.75E-05	-7.45E-05	-7.40E-05	-2.02E-05	9.20E-05	-0.000174953	0.000274815	-2.64E-05	-0.00011314	0.000458142
Arap2	-0.000700747	-0.000487131	0.000507552	-0.000406647	0.000596814	0.001350581	0.000713713	0.000289021	0.000523723	-0.000116316	-0.000627158	-0.0004982	-0.000225766	-0.000500282	-0.000516747	0.000237645	0.000790343	-0.000106546	-9.62E-06	-0.000660163
Arap3	6.58E-05	-0.000117247	-4.64E-05	0.000133681	1.39E-05	6.03E-05	-8.10E-05	-6.67E-05	-0.000113241	-6.56E-05	-6.52E-05	-6.24E-05	-4.92E-05	-6.68E-05	-0.000217461	-4.74E-05	-9.06E-05	1.10E-05	0.000247453	0.000171251
Arc	-0.001098359	0.000227076	0.000201939	-0.000829159	-0.000831674	-0.000451495	-0.000707189	-0.000155142	-0.000927234	-0.00033334	-0.000540823	-0.000586886	-0.000548284	-0.000579022	0.008485783	-1.54E-05	0.002073407	-0.001400789	0.000308537	0.000123835
Arcn1	-5.90E-05	3.09E-05	-0.000127343	-6.60E-05	5.89E-06	-7.06E-06	-0.000116565	1.00E-05	0.000174984	-2.92E-05	0.00014488	0.000134883	0.000222594	0.000107867	-0.000224514	6.33E-05	9.90E-05	8.29E-05	-8.94E-05	0.000210985
Arel1	0.000364835	-2.20E-05	6.93E-05	0.00012836	0.000275505	4.04E-05	0.000188602	0.000172212	-0.000221811	0.000753563	-0.000184097	6.64E-05	8.66E-05	-0.000160029	-0.000188036	0.000231204	-4.55E-05	-0.000385832	-0.000335582	-0.000387578
Arf1	0.000662077	-0.000284896	0.000453306	0.001249348	0.000673575	0.000475226	0.000587569	0.000747652	0.000171293	0.002271278	-0.000232699	0.000210848	-0.000277364	-0.000174656	-0.000218474	-3.65E-05	-0.000337192	-7.37E-05	0.000717974	-0.004494973
Arf2	-0.000199853	2.91E-05	0.000251064	0.000164642	-7.41E-05	8.58E-05	0.000265714	-0.000261271	0.000230379	1.71E-05	-0.000209474	-3.74E-05	-8.03E-05	-0.00013298	-0.00019688	0.000393392	0.000220879	-0.000141961	0.000144618	-0.000164814
Arf3	0.001731273	-0.000555475	-0.000266234	0.000917654	-2.16E-06	-0.000111075	0.000329332	0.000354835	-0.000270721	0.000891258	-0.000413272	-0.000382817	-0.000573495	-0.000618739	-0.000693608	7.88E-05	5.73E-06	0.001120697	-0.000210193	-0.00269985
Arf4	0.000405366	-2.27E-05	-6.92E-05	0.000117429	-7.17E-05	-0.00011351	0.000120243	0.000330399	-0.000132009	0.00030546	-0.0001334	2.97E-05	-0.000107822	-1.12E-05	0.002317202	0.00070276	0.001074036	-0.0004398	-0.00060446	-0.001713723
Arf5	-0.000179671	-0.000256036	7.08E-06	-3.24E-05	-0.000181661	-0.000209156	-0.000156107	-0.000183656	0.000386314	0.00015389	-0.000326173	9.74E-05	-0.000284627	-0.0002985	-0.000912879	-0.000395071	-0.000540918	0.001287459	-0.00015893	0.000696408
Arf6	-0.000107959	0.00018361	0.000221573	0.000115637	9.16E-05	0.000234146	-2.82E-05	5.37E-05	-9.04E-05	-0.000162059	0.000153169	0.000228374	0.000108533	9.04E-05	0.000222908	0.00051983	0.000479432	-0.000332375	-0.000168864	-0.000956659
Arfgap1	-0.000121376	-0.000169593	-5.47E-05	-0.00013483	1.92E-05	5.74E-06	-0.000221748	-0.000137586	-9.79E-06	-0.000304401	7.21E-05	-6.85E-05	-0.00024342	-2.86E-05	-0.000657142	0.000558405	-0.000246093	-8.31E-05	0.000306693	0.00096384
Arfgap2	-0.000459406	6.19E-05	-0.000302058	-0.000488067	-0.000384741	-0.000503345	-0.000426872	-0.000391761	0.000249182	-0.000356511	0.000176709	0.000169062	-0.000288198	2.99E-05	-0.00022014	0.00038742	-0.000293811	0.001708813	-0.000611922	0.001429357
Arfgap3	4.52E-05	6.72E-05	0.000542458	-2.66E-05	2.20E-05	0.000283254	0.000106845	-9.30E-05	-4.06E-06	-3.41E-06	0.000212919	0.000461173	5.37E-05	0.000287391	5.40E-05	-0.000543351	-0.000655948	-0.000274486	-0.000301856	-2.06E-05
Arfgef1	-0.000203857	2.49E-05	-0.000293803	-0.000241095	-0.00013837	-0.000234585	-0.00025929	-0.000298027	-7.64E-05	-4.69E-05	8.85E-05	-5.53E-05	-3.57E-05	-6.48E-05	6.55E-05	0.000124001	0.000338697	0.000149397	-8.19E-05	0.001249865
Arfgef2	6.90E-05	8.24E-05	-0.00011975	9.24E-05	0.000122163	0.000169033	0.00014401	4.73E-06	-3.30E-05	-1.31E-05	0.000272924	0.0001852	0.000302468	2.61E-05	-0.000328644	-0.000243531	-0.000442006	-0.000436892	0.000438318	0.000140647
Arfgef3	0.000654742	0.000210911	0.000394979	-0.000706256	-0.000483688	-0.000616027	-0.000481801	-7.74E-05	-0.000458589	-0.000288385	-5.98E-05	-0.000230685	-0.000417552	-0.000109255	0.000690973	0.000170899	0.000207335	0.000395093	-0.000844181	0.000576034
Arfip1	-9.24E-06	2.56E-05	7.74E-06	0.000164861	-5.17E-06	7.80E-05	3.73E-05	3.21E-05	0.000187872	-4.62E-05	8.50E-05	-3.94E-05	-3.69E-05	0.000224651	-0.000317224	-0.000128823	-0.000132696	0.000173043	7.17E-05	-0.00039399
Arfip2	6.51E-05	-1.91E-05	0.000107143	0.000114493	5.69E-05	0.00011379	0.000116927	0.00024001	-4.93E-05	2.54E-05	7.65E-05	8.16E-05	-1.92E-05	-4.69E-05	-0.000431816	0.000167803	0.000186079	-0.000433548	5.16E-06	-0.000383369
Arfrp1	-4.04E-05	-1.51E-05	1.34E-05	3.10E-05	5.20E-05	-2.45E-05	5.24E-05	-1.37E-06	0.000215162	-0.000176269	-8.71E-05	0.000273801	7.10E-05	0.000141171	-0.000194071	-0.000235718	-9.98E-05	-1.36E-05	-0.000123101	8.70E-05
Arg2	-0.000110164	-0.000162524	-4.34E-06	-0.000138273	5.51E-05	1.61E-05	0.000206692	4.27E-05	0.000738184	8.96E-05	-6.95E-05	-8.37E-05	-7.32E-05	-2.63E-05	2.54E-05	-6.19E-06	0.000177952	-0.000152557	3.18E-05	8.86E-05
Arglu1	-3.20E-05	0.000165062	-0.000255023	6.77E-06	-0.0001556	-0.000429236	-0.000153086	-0.000103096	-0.000323463	3.09E-05	-8.62E-05	-0.000231915	-0.000223962	-0.000352113	-0.000141533	4.15E-06	-0.000206435	-0.000200017	-0.000175427	0.001218243
Arhgap1	-0.000117464	-0.000263145	0.000498624	9.81E-06	0.000167258	-0.000170511	-1.54E-05	-0.0001484	-8.22E-05	-0.000306665	-9.62E-05	-0.000204949	-0.0002676	-0.000216954	0.000204052	0.000335845	0.000344338	0.000446445	0.000233876	-0.00055129
Arhgap10	0.000230524	9.24E-05	-1.73E-05	-2.23E-05	-4.03E-05	-0.000305943	-0.000350478	3.91E-05	-0.000153466	-0.000338105	-0.000174348	-0.000267393	-0.0001926	-0.000227348	-0.000500291	0.000555902	0.000300286	-0.000335325	7.78E-05	0.00045728
Arhgap11a	-1.39E-05	2.17E-06	0.00014175	-7.92E-08	0.000124324	2.26E-05	4.58E-05	8.58E-05	-4.26E-05	-3.04E-05	-4.29E-05	-3.96E-05	1.79E-05	-3.92E-05	-5.84E-05	-7.42E-05	-5.90E-05	3.34E-05	-4.01E-05	-0.000225065
Arhgap12	-7.88E-06	-8.75E-05	2.70E-05	-0.000404493	0.000327483	0.000404944	0.000198169	-5.84E-05	0.00049381	0.00348239	0.000240828	0.000339088	0.000394239	0.000359368	-0.000119103	-0.000300212	-0.000573813	-0.000462321	-0.000152728	-0.000184459
Arhgap15	-0.000379906	0.000170593	-3.49E-05	0.000899672	-0.000168607	-0.000187495	-0.000426946	0.000361892	-0.000335102	-3.09E-05	1.01E-05	-0.000271077	0.000138685	0.000272112	8.25E-05	-0.000505382	-0.000529295	0.000250851	0.001059238	-0.000968942
Arhgap17	5.27E-05	-3.77E-05	-6.83E-05	0.000166351	-0.000120367	-5.79E-05	-0.000183473	0.000136601	-0.000138092	0.000296032	-0.00022756	-0.000136616	-6.21E-05	-0.000180261	-1.42E-05	-0.000468242	-0.000241359	-0.000139255	1.19E-05	0.000471229
Arhgap18	-5.00E-05	-3.72E-06	-0.000155228	-0.000142797	0.000247621	-3.95E-05	0.000148	-3.92E-05	-2.87E-05	-3.46E-05	6.92E-06	-8.29E-05	0.000666924	0.000107612	5.26E-05	-0.000146842	-0.000316323	-5.84E-05	1.51E-06	0.000378216
Arhgap19	7.96E-05	-4.61E-05	1.09E-06	6.77E-05	0.000168331	5.00E-06	-6.94E-05	2.09E-05	4.73E-05	-0.000138648	2.42E-05	-0.00012723	8.40E-06	-6.55E-05	-0.000174113	0.000443915	-2.41E-05	-0.000226153	2.85E-05	-0.000112957
Arhgap20	-0.000194703	0.000412808	0.000266339	-6.11E-05	-0.000146173	-0.00034104	-0.000186479	-9.47E-05	-0.00019111	-0.000263948	-0.000156669	-0.000293065	-0.000100792	-0.000183635	-0.000218059	6.30E-05	-0.000245921	0.000238299	-0.000223739	0.000596798
Arhgap21	0.00031758	0.000380727	0.000267857	0.000415274	-0.000325979	-0.000224392	-9.40E-05	-0.000661047	-0.0007464	-7.63E-05	-0.000102026	-0.000179594	-8.83E-06	-0.000252196	0.000152184	-4.65E-05	9.12E-05	0.000474465	-0.000174029	-0.000339444
Arhgap22	-0.000212821	3.10E-05	-0.000166502	1.61E-05	-0.000124542	-3.51E-05	0.001314089	-0.000151991	-4.05E-05	-4.37E-05	0.000200665	0.000152036	0.000147106	0.000157983	-1.56E-05	-0.000138499	-0.000288619	-0.000149877	-0.000121905	0.000653233
Arhgap23	0.000195729	-0.000410725	-0.000329168	0.000448412	-9.52E-05	-0.000102223	-8.67E-05	-2.05E-05	1.64E-05	-1.50E-05	-2.88E-05	-5.71E-05	-0.000139479	4.08E-05	-0.000349727	7.47E-05	0.000857502	-0.000366103	0.00051325	-9.44E-05
Arhgap24	-0.000338921	-5.78E-05	-0.000246134	-0.000309245	-0.000196614	-0.000286993	-0.000209079	-0.00021123	-8.54E-05	-0.000185431	0.001846763	0.000289764	-0.000101368	-9.24E-07	0.000602317	-4.73E-07	0.000186447	0.000672698	-0.000251127	0.000765663
Arhgap25	-0.000340308	-0.000352894	-0.000448261	3.28E-06	-0.000348649	0.000546055	0.00024291	0.001434232	-0.000360306	-0.000285573	-0.000198874	-0.000203878	-0.000172291	-0.000182564	-0.000355409	-9.89E-05	-0.000572727	-0.000275987	0.000156639	0.000229269
Arhgap26	-0.000371384	-0.000412581	0.001397633	-7.98E-05	0.000610035	2.22E-05	3.38E-05	0.000196225	0.000474227	-0.000257995	-0.000351604	-0.000376501	-0.00023135	7.46E-05	-0.000480498	-0.000619639	-0.000215651	0.000495062	0.000171461	-0.000845585
Arhgap27	0.000206494	6.28E-05	6.95E-05	7.28E-05	7.99E-06	-8.20E-05	0.000189365	-5.16E-05	0.000253941	5.72E-05	-0.000195087	0.000314484	8.70E-05	-3.79E-05	-0.000187995	-6.65E-05	-0.00041647	-0.000157264	0.000104979	-3.39E-05
Arhgap27os2	-5.27E-06	5.39E-05	-0.000131951	0.000296649	-0.000144045	1.74E-05	-4.91E-05	-4.02E-05	-6.63E-05	-0.000147943	-6.83E-05	0.000354424	-4.33E-05	-0.000116257	-0.000153141	-0.000137613	-0.000350189	-5.84E-05	-1.99E-05	0.000357732
Arhgap29	4.12E-05	0.000283591	6.36E-05	-3.47E-05	2.87E-05	-0.000173026	-0.000226756	0.00031211	-9.42E-05	-2.80E-05	-5.32E-05	-0.000102678	0.000157965	1.99E-05	-0.00018426	-0.000105907	-0.000160269	-0.000390888	-0.000263479	0.000148011
Arhgap30	-8.19E-05	-7.01E-05	-1.21E-05	-7.62E-06	-8.73E-05	-7.96E-05	2.36E-05	-8.36E-05	5.80E-05	-5.27E-05	-1.06E-05	0.000169508	-4.89E-05	-9.46E-05	0.000288794	-0.000105201	-4.71E-05	0.000102994	3.79E-05	0.00027265
Arhgap31	-0.000324572	-0.00024081	-0.000551458	-0.000205189	-0.000258403	-0.000417553	-7.17E-05	-0.00051186	-6.66E-05	-0.000141768	-5.95E-05	-0.000112837	-7.57E-05	-0.000134516	1.50E-05	0.000338854	0.001842688	0.000296568	0.000614033	0.000775181
Arhgap32	0.00023573	3.47E-05	-0.000306131	-0.000661445	-0.000301427	-0.000327744	-0.000218032	-0.00032233	-0.000552667	-0.000553757	-0.000383198	-0.000366319	-0.000302424	-0.000410484	0.000515432	-7.08E-05	-0.00054948	0.000705852	-0.000663285	0.002224652
Arhgap33	0.000673672	-0.000330208	-0.000225093	8.63E-05	-9.11E-05	-0.000358191	-0.000193358	-0.000409535	-0.000352857	-0.000325477	-0.000211409	-0.000386068	-0.000441708	-0.000264516	-0.000238223	0.000592093	-0.000139749	-0.000629388	0.000116707	0.001479504
Arhgap35	9.46E-05	0.00051005	0.000152583	-7.49E-06	-0.000104378	0.000119455	1.69E-05	6.91E-05	-0.000126976	-7.02E-05	-2.02E-06	-6.10E-05	-1.95E-05	8.51E-05	-0.000269824	-0.000216644	-0.000104175	-0.000167065	-0.000260259	-0.000389807
Arhgap39	-6.42E-05	-0.000137315	-0.000214562	-0.000271597	-0.000115387	-0.000341822	-0.000476799	-0.000454627	-0.00038828	0.000970372	-0.000247443	-0.000111242	-0.000143739	-0.000233977	2.83E-05	9.10E-05	0.000704265	-0.000455332	0.000331004	0.001588609
Arhgap4	6.79E-06	-1.55E-06	-7.86E-05	-8.64E-05	-9.08E-05	2.79E-06	-7.05E-05	-5.68E-05	-9.61E-05	-7.76E-06	5.27E-05	-6.86E-06	-5.30E-05	-5.28E-05	-1.18E-05	2.16E-05	5.69E-05	-5.98E-05	-6.78E-05	0.000335585
Arhgap42	-0.000268884	0.000309901	-0.000166834	-0.000264918	-3.53E-05	0.00037647	0.000189106	-0.000115894	-8.97E-05	-4.45E-05	-0.000170701	-0.000125946	-5.13E-05	-3.18E-05	-0.000207538	-0.00011387	-3.87E-05	0.000650453	0.000439911	-0.000225837
Arhgap44	-0.000263279	-0.000376317	-0.00015629	0.000418328	-0.000308515	0.000247188	0.001128017	0.001187044	-0.000250174	0.000139206	-0.000343065	-3.69E-05	-4.21E-05	0.0002341	-0.000172194	-0.000360191	-0.000145963	-0.000319025	0.000422886	-0.000925047
Arhgap5	-0.000196505	0.000220967	-0.00024905	-0.000492712	-0.000157859	-0.000525993	-0.000200625	-0.000429812	-8.06E-05	-0.000259076	-0.000172382	1.39E-05	0.000614081	9.70E-05	-8.84E-05	0.001478309	-0.000198546	0.000682353	-0.0004834	0.00105016
Arhgap6	0.000411057	-0.000386242	-0.000203295	0.000159022	-0.000106654	-0.000414515	-0.000122016	-0.000306828	-0.000181142	-9.83E-05	-0.000203599	0.000625418	-0.000182585	0.000667784	-0.000112669	0.000160749	-0.00017485	0.00080916	-9.14E-05	0.000111446
Arhgdia	-0.000102208	-0.000418474	-0.000396827	0.000224885	9.02E-05	-4.55E-05	9.28E-05	2.60E-05	0.000279621	-0.000108164	-0.000161654	-0.000193843	-0.000305798	-8.44E-05	-0.000328778	4.15E-05	0.000291865	-0.000213158	-0.000107089	0.001024101
Arhgdib	3.99E-06	-9.67E-05	4.71E-05	-8.34E-05	1.37E-05	-2.58E-05	-0.00014289	0.000447792	-0.000133928	3.84E-05	-9.34E-05	2.15E-05	-3.23E-05	0.0001625	-5.32E-05	2.29E-05	-0.000159298	-2.19E-05	-0.000158479	-4.01E-05
Arhgdig	-0.000379673	-3.41E-05	6.99E-05	7.29E-05	0.000401634	0.00034384	0.000358449	9.29E-05	-0.000278064	-0.000299838	-3.16E-05	-0.000187823	-0.000408648	0.0002026	-0.000338663	-0.000425622	-0.000769998	-1.18E-05	0.000957729	0.000189677
Arhgef1	-0.000287515	-0.000118461	-0.000346663	-0.000379106	-5.68E-05	-0.000247085	-0.000144493	-0.000113635	-7.81E-05	-8.91E-05	-4.15E-05	-0.000102558	-0.000197819	-0.000106399	-2.69E-05	-0.00022574	-0.000520104	-0.000378088	-8.08E-05	0.002533929
Arhgef10	0.000289117	-0.000115157	-0.000120701	3.41E-06	5.79E-05	-7.30E-05	-9.48E-05	7.70E-05	-1.90E-05	-4.21E-05	0.000148984	-5.15E-05	-1.87E-05	-2.89E-05	2.96E-05	-0.000124242	-0.000222157	-0.000201785	-0.000181984	0.000345152
Arhgef10l	2.09E-05	0.000324862	-0.00022422	-0.000280282	0.000108873	-0.000151148	-0.000238764	-9.10E-05	0.00015515	-0.000188243	-1.07E-05	-0.000135486	0.000356808	7.75E-06	0.000351095	-0.000153971	-0.00059047	-0.000430035	0.000344086	0.000650224
Arhgef11	1.77E-06	6.81E-05	-1.85E-05	8.09E-05	9.84E-05	8.73E-06	9.76E-05	-0.000144803	3.10E-05	0.000364689	0.000483384	0.000418817	0.000758771	0.000449359	-0.000162971	-0.000184768	-0.000343896	-0.000541402	0.000180388	0.000126627
Arhgef12	-0.000130011	0.000202829	-0.000179381	6.31E-05	0.00013369	-0.000120026	-0.000365213	0.000399295	-7.10E-05	-3.30E-05	0.000183857	0.0005159	0.000192738	0.000238292	-0.000200982	-4.70E-05	0.000664257	0.00027424	-0.000531154	-0.00082565
Arhgef15	-5.09E-05	7.34E-06	-9.74E-05	-4.71E-05	4.12E-05	1.13E-05	-5.06E-05	8.21E-06	-5.34E-06	-8.63E-05	-4.45E-05	-2.30E-05	2.04E-05	-2.98E-05	-7.02E-05	-7.05E-05	-2.34E-05	-6.36E-05	0.000200312	0.000163722
Arhgef18	-6.40E-05	0.000119609	2.07E-05	-2.25E-05	0.000173558	3.76E-05	9.73E-05	0.000205305	0.000265205	1.17E-05	-6.36E-05	-0.000138597	2.01E-05	3.13E-06	-0.000270335	-0.000343487	-0.000405462	-0.000219888	0.000433739	-5.45E-05
Arhgef2	-1.88E-05	3.90E-05	-8.09E-05	-0.000167383	-4.99E-05	-0.000312376	-0.000258157	3.64E-05	-0.000288732	0.000141036	-0.000323693	-0.000397165	-0.000136564	-0.000332685	-0.00087241	-5.76E-05	0.000369342	-7.96E-05	-0.000659114	0.001643705
Arhgef25	-0.000177976	0.000413445	-8.99E-05	-5.92E-05	-0.001000504	0.001322307	-0.000921034	-7.94E-05	-0.000859267	0.00102187	-0.000445156	-0.0005093	-0.000543058	-0.000455201	1.89E-06	-0.000664903	-0.000593747	-0.000959217	5.45E-05	0.001492228
Arhgef26	0.000696243	-0.000379439	3.24E-05	3.53E-06	0.000139317	0.00011644	8.49E-05	-0.000106202	-0.000173075	0.001426759	-9.76E-05	-0.000112682	-8.19E-05	-2.90E-05	-0.000325527	-0.000220319	-8.55E-05	-7.24E-05	8.87E-05	-0.000395519
Arhgef28	0.000344969	-0.000526107	-0.000360848	-1.36E-05	-0.000101456	-0.000342494	-0.000433891	0.001062572	-0.000407125	0.000721693	8.17E-05	0.000138279	-0.000233217	-0.000198276	-4.53E-06	-0.000350318	-0.000289276	-0.000153195	-0.00062883	0.000689338
Arhgef3	-0.000356785	-0.000214807	-0.000467718	-0.000329787	-3.78E-05	8.27E-05	0.000305355	-0.000194054	-0.000549226	5.09E-05	-0.000337961	-0.00033611	0.000644179	6.42E-05	0.003209673	0.000328144	0.001917086	-0.000575312	-5.75E-05	-0.000296194
Arhgef4	0.000190976	0.000641912	-0.000142769	0.000412072	-0.000276725	0.00021383	-1.86E-06	-2.15E-05	-0.000414147	0.000253553	-4.08E-05	-0.000271998	0.000329919	9.77E-05	-0.000102879	-0.001153453	-0.000233492	-0.001173626	0.000276104	0.000480978
Arhgef40	-7.47E-05	8.55E-05	-0.000131932	-0.000171601	-5.89E-05	-0.000152905	0.000117973	1.06E-05	-9.94E-05	0.000113847	0.000137283	1.36E-05	0.000118508	0.000325546	-0.000112141	-0.00010345	-0.000186048	0.000134461	-0.000159097	0.00028103
Arhgef5	5.20E-05	-7.87E-05	-5.42E-05	-0.000106245	-2.81E-05	9.26E-06	-8.28E-05	-9.79E-05	-2.42E-05	2.08E-05	-3.64E-05	-5.81E-05	2.55E-05	4.01E-05	5.27E-05	5.54E-05	-8.05E-05	-2.07E-06	6.99E-05	0.000358471
Arhgef6	-0.000112227	-0.000176751	-0.000131857	-0.000134345	-0.000198816	-9.25E-05	-7.91E-05	-0.000134722	-0.000114502	0.000925937	0.000464058	0.001415561	0.002085847	0.000539122	-6.50E-06	-8.29E-05	-0.00018042	-7.98E-05	-0.000153144	-0.000164054
Arhgef7	0.000168839	-0.000591484	0.000181507	-0.000206737	-9.56E-05	-3.71E-05	0.000121102	-0.000174547	-0.000381473	-0.000281396	2.08E-05	5.49E-05	-0.000288733	-2.03E-05	-9.53E-05	0.00081281	0.003213892	-0.000506098	-0.000340221	-0.000415608
Arhgef9	0.000632498	0.00030012	0.000207613	0.00052674	-0.000369717	-0.000193501	-0.000342396	0.000231389	-0.000229987	0.000279162	-0.00045084	-0.000396534	-0.000257024	-0.000417293	-0.000324414	0.000364285	0.000501416	8.75E-06	0.00011127	-0.001437046
Arid1a	0.000228358	-3.85E-05	-9.36E-06	7.64E-05	-3.88E-05	-0.000356912	-7.30E-05	-0.000277296	-0.000203577	-7.99E-06	-0.000160458	6.26E-06	-0.00018362	-0.000133348	-0.000194744	7.17E-05	0.00017492	0.000412143	-0.000443465	0.00034433
Arid3a	-0.000194233	-0.000160765	-0.000170188	-0.000175379	-6.21E-05	-0.000204131	0.000155435	-0.000190562	-1.26E-05	-6.48E-06	-4.42E-06	-4.78E-05	-3.97E-05	-7.94E-05	-0.000277699	2.49E-06	9.71E-05	0.000332914	-0.000223568	0.00098864
Arid3b	-0.000297601	0.000263256	-0.00061916	-0.000313892	-0.000257741	-0.000415826	-0.000246762	-0.000335044	-0.000325023	-0.000257545	-0.000167255	-0.00019605	-0.000203901	-0.000190963	0.001627743	0.00020407	0.001545756	0.000242458	-0.00027357	0.000752546
Arid4a	-0.000210655	1.88E-05	-0.000230965	-0.000195095	-0.000149951	-0.000287062	5.78E-05	5.82E-05	0.000163233	9.69E-05	-0.0001145	-0.000145153	-0.000165199	-9.33E-05	-0.000346593	-0.000207796	-0.000292867	0.000719123	-0.000285135	0.001018408
Arid4b	-0.000190894	0.000102738	-0.000150571	-0.000321849	-5.04E-05	-0.000337899	-0.000284889	-0.000145773	-7.31E-05	-0.00013677	-1.01E-06	-0.000203221	-3.85E-05	-3.62E-05	-0.000162379	0.000192164	0.000380558	0.000492381	-0.000250142	0.000845606
Arid5a	-0.000165221	-1.11E-06	-0.000161217	-0.000273469	-0.000115664	-0.000215016	-0.000123191	-0.000145043	-9.24E-05	-0.00013768	3.14E-05	0.000656568	1.50E-05	2.01E-05	0.00091766	-4.09E-05	3.62E-06	0.000597483	-0.000355484	0.000309871
Arid5b	0.000128827	3.94E-05	-0.000308575	-0.000308763	0.000251841	-0.00023055	-0.000157664	-0.000197435	9.69E-05	-0.000213999	-0.000206158	0.000126158	-1.08E-06	-0.000167701	6.84E-05	0.000742693	-0.000351514	0.000245977	-0.000182702	0.000691645
Arih1	-3.98E-05	0.000166757	-0.000127257	-0.000108894	0.000133033	-0.000150047	0.000130074	-6.12E-05	0.000170451	6.01E-05	-0.000187775	-0.000140714	0.000155563	-5.02E-05	0.000849506	0.000722157	0.001219907	-8.91E-05	-0.000380546	-0.000747229
Arih2	-0.000153774	0.00016046	-7.60E-05	-0.000314183	-0.000255688	-0.000129949	-0.000101193	-7.14E-05	-2.64E-05	-8.44E-05	6.05E-05	-0.000138152	-6.74E-05	-7.18E-05	0.001718951	0.00013475	0.000396551	-0.000426452	1.11E-05	0.000270419
Arl1	0.000236321	0.00047639	0.000370845	0.000486442	9.51E-05	8.38E-05	-0.000263814	0.000154513	0.000235969	0.000253934	-0.000304333	-9.04E-05	6.91E-05	-0.000132644	-0.000627204	-0.000318836	-0.000408681	-0.000171272	0.000280613	-0.001339394
Arl13b	0.000203873	0.000167512	9.37E-06	-0.000119438	2.39E-05	-0.000141244	-0.000167267	5.56E-05	-1.08E-05	0.000129553	0.0001723	3.57E-05	-0.00011173	-0.000135905	0.000945571	-0.000375621	-0.000124638	2.47E-05	-1.54E-05	-0.000331508
Arl14ep	0.000233322	4.04E-05	5.66E-05	-8.20E-05	7.08E-05	7.57E-05	5.97E-05	5.89E-05	0.000144742	4.36E-05	0.000334258	1.35E-05	0.000283772	5.94E-05	-0.000487494	-4.30E-05	-6.03E-06	-6.27E-05	-0.000154743	-0.000353448
Arl14epl	-3.14E-05	-1.78E-05	-7.66E-05	-0.000104729	-2.46E-05	-3.82E-06	4.14E-05	-5.93E-05	6.40E-05	-9.31E-05	3.85E-05	3.56E-05	-3.02E-05	-6.76E-05	0.000121096	6.35E-05	-2.09E-05	0.000166089	-0.000106442	0.000159785
Arl15	0.000718839	0.000319879	-0.000270091	0.000205702	-2.87E-05	-5.62E-05	-8.54E-05	-0.000248823	-0.000354686	0.000903475	-0.000214572	-9.41E-05	-3.60E-05	8.68E-05	-0.00027502	0.001990155	-0.000397401	-0.000190952	-0.000496169	-0.000760801
Arl16	-0.000113008	3.20E-06	-0.000256955	-0.000203451	-3.28E-05	-0.000281384	-0.000259772	-0.000201459	-0.000138331	-9.19E-05	-6.72E-05	-2.03E-05	-6.31E-05	6.47E-05	-0.000130835	0.000340044	3.51E-06	0.000375274	-8.16E-05	0.000994376
Arl2	-0.000149729	-6.66E-05	-9.24E-05	0.0001508	-5.41E-05	-1.36E-05	0.000111963	3.08E-05	-1.30E-05	-7.68E-05	0.000319137	8.17E-05	0.000247683	8.44E-05	-0.000183171	-0.00011229	-0.000390414	-0.000473761	0.000248798	0.000538779
Arl2bp	0.00016549	2.34E-05	5.70E-05	1.70E-05	0.000199623	-0.000213846	-0.000153729	-0.000163805	0.000289229	-8.20E-06	0.000445964	-0.000120166	0.00047543	3.92E-05	7.79E-05	-0.000126117	-0.000481356	-0.000407097	0.000488302	4.05E-05
Arl3	0.000252176	-8.86E-05	-6.17E-05	0.000192893	0.000195554	4.99E-05	9.42E-05	0.000183341	0.00016785	7.85E-05	-9.44E-05	-6.64E-05	0.000285734	0.000248415	-0.000364942	-0.000390968	-0.000151369	-0.000393762	-0.000121912	-0.000173195
Arl4a	0.000868019	-0.000161034	0.000260428	-5.47E-05	0.000154039	7.60E-05	-8.86E-05	-0.00021796	-0.000245833	-6.65E-05	4.41E-07	0.000153735	-0.000136082	-4.02E-05	-0.000564535	0.000419007	-0.000584266	-0.000124135	-4.97E-05	-0.000360068
Arl4c	-0.000226257	-0.000131019	-0.000220189	-0.000399358	0.000120681	-0.000199777	-5.30E-05	-0.000380222	0.000146183	-0.000298214	0.002539806	0.004475625	0.001624619	0.001779914	-0.0001511	0.000122624	-0.000524373	-0.000102171	-3.87E-05	-0.000573287
Arl4d	-0.000324496	-0.000480493	-0.000161996	-0.000271096	-0.000492147	-6.53E-05	-9.97E-05	0.000132967	-0.000194679	-0.000291192	-9.57E-05	-4.42E-05	-5.82E-05	-0.000100862	0.005869855	-0.000534857	-9.20E-05	0.000332711	-0.00070021	-0.000335614
Arl5a	0.000431261	5.48E-05	-8.97E-05	0.000219555	2.98E-05	0.000140753	9.61E-05	-8.43E-06	0.000131703	-9.98E-05	0.000365163	0.000186495	0.000479321	0.000353728	-2.24E-05	-0.000268709	5.28E-05	0.000109869	-0.000233943	-0.001001643
Arl5b	-0.000372568	2.97E-05	-0.000511265	-0.000435277	-0.000425266	-0.00044996	-0.00031065	-0.000222116	-7.00E-05	-0.000195335	-0.000139071	-0.000226037	-0.000158907	-0.000152349	0.006605099	-0.000632085	0.002494726	0.000439667	-0.001002322	-0.000984686
Arl5c	-6.28E-05	-8.44E-05	-2.44E-05	-6.31E-05	9.54E-05	-0.000127747	-0.000140411	-0.000124897	6.38E-05	-9.89E-05	3.39E-05	-6.40E-05	0.000113579	-3.46E-05	0.000119003	-0.000105718	-0.000264134	1.55E-05	0.000200448	0.00043668
Arl6	0.000149406	-0.000232197	0.000121256	0.000341507	0.00021857	1.10E-05	0.000137975	0.000244586	0.000154697	4.00E-06	-5.64E-05	4.77E-05	-5.39E-05	0.000112415	-0.000274294	-0.000131749	-3.76E-05	8.64E-05	0.000193111	-0.000899695
Arl6ip1	0.00078332	-0.000200008	-0.00068918	0.002230898	0.000604779	4.40E-05	0.000612766	0.000908948	-0.000232979	-0.000114691	-3.79E-05	4.89E-05	-0.000153123	-8.09E-05	0.000626483	-0.001107193	-0.001210241	0.00084855	-0.001840574	-0.002099493
Arl6ip4	-0.000244693	-0.000104712	-6.47E-05	-0.000231902	3.99E-05	-0.000121725	-0.000123137	-0.000147328	1.66E-05	9.28E-05	0.000160385	-4.82E-07	6.05E-05	0.000136598	-0.000189763	1.53E-05	-0.000143936	0.000332009	1.59E-05	0.000751057
Arl6ip5	0.000215048	0.001690183	0.000373647	0.001063253	-0.00068993	-0.000613535	-5.17E-05	-0.000854629	-0.000489287	-3.64E-05	-0.000262968	-2.59E-05	-0.000100721	5.29E-05	-0.000793776	0.001584161	-0.000811167	-0.000695954	0.000642536	-0.001159685
Arl6ip6	9.45E-05	-2.67E-07	0.000196924	0.000187052	0.000102379	8.36E-05	0.00011775	0.000176627	0.000115876	-0.000160419	0.000131861	0.000101475	4.07E-05	1.95E-05	-0.000637899	-2.98E-05	-9.94E-05	-1.60E-05	0.000102841	-0.000650907
Arl8a	-0.000213382	-0.000343092	0.00011616	0.000466988	-0.000134954	0.000523084	0.000354685	0.000383708	0.001085045	-0.000172129	0.0001022	-3.10E-05	-0.000129882	5.66E-05	-0.000635756	-0.000367962	-0.000501155	0.00120297	0.00047691	-0.001954689
Arl8b	0.000257469	0.000276652	0.000248857	0.000134702	0.000158905	0.000276202	3.30E-05	0.000312496	0.000253792	0.000598156	0.00025993	0.000421814	4.80E-05	0.000336115	-0.000502521	-0.000163072	0.000228721	0.000444956	-0.00043289	-0.00214405
Armc1	0.00023722	-7.82E-05	9.17E-05	8.81E-05	0.000107793	4.05E-05	-0.000191243	-7.38E-05	-8.18E-05	0.000388757	-0.000277349	-9.98E-05	9.53E-05	-9.55E-05	8.48E-05	-0.000205389	-0.000472124	0.000367968	-0.000336316	-9.84E-05
Armc10	0.00041433	-0.000286701	-1.49E-05	6.16E-05	0.000146409	5.34E-05	0.000163079	0.000265136	-9.29E-06	-5.29E-06	-4.21E-05	3.11E-05	-0.000120064	-1.98E-05	-0.000219249	-0.000118816	-0.000542115	-0.000365939	3.22E-05	6.32E-05
Armc2	-2.16E-05	0.000119694	0.000280282	0.000114378	-9.99E-05	-0.000118817	-0.000243671	7.99E-05	-0.000113258	-0.000191814	0.000142434	-0.000170962	-7.33E-05	-7.17E-05	-0.000141646	-0.000433973	-0.000315117	-0.000106871	0.000147906	0.000143388
Armc5	-2.77E-05	7.08E-05	-8.32E-05	-5.13E-05	-0.000139967	4.67E-05	0.000127205	-0.000117077	-6.14E-06	1.38E-05	-5.35E-05	-0.000136719	0.000170877	-9.39E-05	-0.000102684	0.000220232	-6.06E-05	-0.000176024	8.98E-05	0.000247885
Armc6	7.69E-05	3.07E-05	0.000107293	0.000153869	0.000356275	0.000221149	0.000184407	0.000102381	-5.10E-05	0.000152838	0.00012803	-0.000217389	6.91E-06	2.47E-05	-0.000281929	-0.000240065	-0.000801015	-0.000577401	0.000546714	4.99E-05
Armc7	0.000101841	-1.21E-06	-0.000141051	-0.000107206	1.08E-05	-4.35E-05	2.77E-05	-8.23E-05	-7.84E-05	-0.000180506	0.000191467	2.99E-05	1.34E-05	-8.65E-05	-0.000182697	3.90E-06	-3.54E-05	0.000209397	4.79E-06	0.000302942
Armc8	-2.21E-05	0.00026628	-0.000123393	0.000148924	-0.000103837	-5.01E-05	-7.21E-05	0.000137505	0.000196328	0.000144783	0.000176106	0.000103613	-7.14E-05	-2.82E-05	-0.000267523	-0.000178046	-0.000231537	0.000245785	-7.08E-05	-0.000240961
Armc9	-9.26E-07	-6.03E-05	-0.000136671	7.01E-05	4.10E-07	-0.000202872	3.79E-05	-0.00016276	-0.000168626	-0.000150812	-1.45E-05	-8.10E-05	-9.01E-05	-4.18E-05	1.87E-05	-6.57E-05	-0.000180365	1.31E-06	9.36E-05	0.000839724
Armcx1	-0.000161791	0.000328035	-0.000162401	-0.000118447	0.000231522	0.000384379	-4.80E-05	5.70E-07	0.000706288	-9.58E-05	0.000116321	3.76E-05	0.000409967	0.000194895	8.38E-06	-0.00060545	-0.000288138	-1.86E-05	0.000101328	-0.000401436
Armcx2	3.59E-05	-0.000447009	-0.000122195	0.000214019	0.000412699	0.000451097	-5.93E-05	-0.000123208	0.000358859	-3.76E-05	0.000269436	0.000302924	0.000289801	0.000328154	0.00010228	0.000100349	-0.000340535	0.00013143	0.000275628	-0.00062895
Armcx3	-0.00029778	-0.000238079	-0.000122674	-5.81E-05	0.000514724	0.000354295	-0.000390555	-0.000275349	0.000265949	0.000320256	8.75E-05	0.000517938	0.000586005	0.000434622	0.000732939	0.000631612	0.001433092	-0.000149248	-0.000372105	-0.000913723
Armcx4	5.62E-06	-0.000275774	9.31E-05	-4.82E-05	0.00012331	0.000168259	0.000245448	-7.90E-05	0.000182712	-0.000125233	0.000254364	0.000141063	-5.71E-05	0.000219234	0.000138675	4.31E-05	-0.000455208	0.000497363	0.000347958	-0.000550946
Armcx5	5.40E-05	-0.000163538	0.00021691	0.000150828	0.00023656	9.83E-05	0.00029311	2.08E-06	-3.70E-05	-0.000178607	9.59E-05	-0.000102474	-7.85E-05	0.000117328	0.000660636	0.000591587	-2.92E-05	0.000150692	0.000216167	-0.001083813
Armcx6	2.10E-05	0.000123587	-0.00017148	-7.66E-05	0.000178192	-1.09E-06	-0.000128742	-0.000110387	4.84E-05	-2.14E-05	0.000256812	0.000351173	0.000632188	1.15E-06	-7.07E-05	-0.000132979	-0.000155876	-0.000180235	-0.000163168	0.000285262
Armt1	-0.000392544	0.000225817	-0.000250386	-0.000377235	-0.000293547	-0.000498008	-0.000316758	-0.000330077	7.15E-05	-0.000174014	-2.25E-07	0.000124587	-0.000265708	-6.47E-05	-0.000318546	6.58E-05	5.36E-05	0.001636924	-0.000804873	0.001314915
Arnt	-0.00015539	0.000103145	-0.000204494	-8.83E-05	-0.000155903	-0.0002091	-0.000252636	-2.99E-05	-0.000144595	-0.000159617	-1.75E-05	-7.53E-05	-2.09E-05	-6.90E-05	-0.000154508	-7.48E-05	-0.000148691	0.000133278	-9.36E-05	0.000959495
Arnt2	0.000193376	-0.000587085	0.000488782	-9.92E-05	-0.000503088	-0.000319012	-0.000709629	-0.000190604	-0.000726357	5.02E-05	0.001064868	0.0001137	0.000887742	0.001288303	0.000116678	-0.000204364	-0.001167115	0.001560641	0.001726486	-0.001621609
Arntl	0.000140692	0.000356063	0.000348864	-0.000161968	0.000194827	-5.11E-05	-0.000328904	-9.79E-05	-5.35E-05	0.000153787	-0.000301083	-0.000123862	-0.000267911	-0.000322211	-0.00032318	0.000492445	0.000290366	-0.000418761	4.90E-05	-0.000302418
Arntl2	-3.48E-05	0.000122459	-0.000183802	-0.0002407	8.80E-06	-0.000119902	-5.53E-05	-8.85E-05	-0.000151903	-0.00014135	-3.14E-06	-1.07E-05	-5.36E-05	0.000116127	-0.000142355	-0.00019452	-0.000155634	0.000206077	6.96E-05	0.00069476
Arpc1a	-0.000102186	-0.000717504	-0.000367637	0.000505807	-1.26E-05	-0.000113122	0.000106109	0.000134855	-0.000206382	0.000844719	-0.000155556	1.42E-06	-0.000262448	-6.03E-05	-0.000396196	0.000411814	0.000604654	0.000829802	-0.000255638	-0.000319598
Arpc1b	-0.000171075	-0.00018093	-0.000179899	-0.000293248	5.53E-05	-0.000259833	-0.000197217	-0.00011913	1.31E-05	-0.00018936	-9.39E-05	-3.41E-05	-5.83E-05	-3.29E-05	-0.000208896	-0.000258302	0.000925492	-7.69E-05	0.000177723	0.000957238
Arpc2	0.000419367	-0.000624988	-0.000152082	-0.00026623	-0.000176256	-0.000622867	-0.000542473	-0.00063586	-0.000828022	0.002197923	-0.000633901	-0.000735126	-0.000596668	-0.000632308	0.001160305	0.002177632	0.002672684	-0.001247566	-0.000718049	0.001210253
Arpc3	-3.21E-05	-0.000869457	-0.000286464	0.000244046	-7.62E-06	-0.000337183	0.000722581	0.000645237	-0.000904934	0.000514612	-0.000586355	-0.000247612	-0.000471028	-0.000300043	0.000439266	0.001010762	0.00144725	-0.000840452	0.000371252	-7.67E-05
Arpc4	0.000277789	-8.09E-05	0.000143091	0.00019777	-3.87E-05	6.61E-06	-5.49E-05	4.84E-06	-0.000134153	0.000477917	-0.00015526	-8.61E-05	-0.000118995	-0.000103581	-0.000361218	9.40E-05	0.000482875	-0.000474579	0.000161265	-0.000600463
Arpc5	0.000327801	-0.000590747	-2.55E-06	0.000102972	0.000357335	0.000124548	0.000405055	0.000242951	-0.000318043	0.002002101	-0.000207922	-0.000370602	-0.000489855	-0.000331234	0.000709392	0.00048832	0.000697722	-8.91E-05	-0.000185149	-0.001026012
Arpc5l	0.000165182	5.24E-05	4.15E-05	0.000275284	0.000391355	-7.85E-05	1.36E-05	-0.000165257	4.03E-05	2.99E-05	-0.000266979	-0.000183388	1.88E-05	4.37E-05	-0.000773872	0.000680258	0.000147899	-0.000416577	0.000153575	-0.000322375
Arpin	-8.95E-05	-0.000127848	-0.000199027	-3.38E-05	0.000149105	2.42E-05	-6.11E-05	0.000159207	0.000531009	9.52E-05	-9.69E-05	-1.49E-05	0.000298482	8.08E-05	7.73E-05	-0.000167623	9.86E-05	-0.000147532	0.000113785	4.42E-05
Arpp19	0.000749139	0.001151705	0.000251562	0.000324535	-0.000729017	0.000124994	-0.000526024	4.90E-05	-0.001861833	-0.001174348	-0.001042954	-0.000931929	-0.000940438	-0.000948971	0.002429832	0.00073122	0.003446857	-0.000417487	-0.001377631	-0.002470481
Arpp21	0.000986704	0.000464905	0.000628767	-0.000821032	-0.000273205	-0.000629695	-0.000416134	-0.001072941	-0.001071316	-0.000978831	-0.00080472	-0.000838215	-0.000807896	-0.000931821	0.002727531	0.006817376	0.000283087	-0.000343816	-0.00058216	-0.001519531
Arr3	0.000375081	-0.000151107	-9.12E-05	-3.15E-05	-0.000101213	-6.01E-05	-7.47E-05	-7.75E-05	-9.55E-05	-0.000118863	-4.98E-05	-4.88E-05	-4.30E-05	-4.99E-05	-1.30E-05	0.000819736	-0.000378637	-0.00020029	0.000230818	6.35E-05
Arrb1	-0.000309253	-0.000199425	7.81E-05	-0.000166278	-0.000469678	0.000527656	0.000229978	-4.32E-05	-2.01E-05	-0.0003637	0.000176572	-0.000105396	0.000184993	0.000257379	9.73E-06	-0.000256386	-0.0002868	0.000523166	-8.34E-05	9.84E-05
Arrb2	2.52E-05	-8.26E-05	-0.000178126	2.12E-05	-0.000232995	9.90E-05	-0.000161675	-0.000191828	-0.000325016	0.000339555	-3.97E-05	-5.45E-05	-0.000111975	0.000120598	-0.000345927	-0.000278665	-0.000242837	1.88E-05	-4.31E-05	0.001021793
Arrdc1	-0.000219801	-3.39E-06	-1.41E-05	-0.000132259	0.000127929	8.75E-05	-7.29E-05	-0.000151077	0.000101866	-0.000229138	8.18E-05	5.93E-05	-0.000125657	-8.99E-05	0.00016676	-0.000237803	-0.000570685	-8.61E-05	-7.74E-06	0.000924466
Arrdc2	-0.000120873	3.57E-05	0.000181939	-9.87E-05	-0.000151808	-3.04E-05	-6.78E-05	-1.65E-05	2.47E-05	-8.77E-05	-5.70E-05	-0.0001428	-8.47E-05	-3.81E-05	-0.000375764	-7.73E-05	-2.13E-05	0.000134	1.92E-05	0.000315466
Arrdc3	5.17E-05	0.000154994	-0.000175032	0.000230484	-4.78E-05	7.45E-05	-0.000201871	-5.02E-05	8.09E-05	0.00016462	1.04E-05	-8.30E-05	8.12E-06	-9.50E-05	-0.000747208	-0.000519236	-0.000261969	0.000478123	0.000249246	-0.000236147
Arrdc4	0.00012965	-3.68E-05	-2.32E-05	0.000119333	-1.64E-05	-6.81E-05	4.08E-05	6.20E-05	1.24E-05	0.000204554	9.39E-05	7.44E-05	-9.15E-05	-2.81E-05	-0.000246168	-0.000179116	-0.000243794	-0.000114134	-2.69E-05	0.000221763
Arsa	0.000117933	4.53E-05	0.0001299	0.000249482	0.000148463	6.03E-05	0.000385439	8.33E-05	0.000169813	-6.76E-05	-8.16E-05	-0.000139835	-4.21E-07	0.000167403	-0.000245751	-0.00045953	-0.001110022	-0.000406526	0.000377103	9.13E-05
Arsb	0.000681528	0.000280824	0.000779347	0.000678964	-3.00E-05	0.000192131	-0.000126404	0.000455607	7.16E-05	-0.000137627	-0.000245775	1.07E-05	-0.000355196	-6.36E-05	4.60E-05	-0.000883727	-0.000636168	0.000273916	-0.000164422	-0.002452616
Arsg	0.000165167	6.27E-06	-3.60E-05	7.99E-05	-4.16E-05	1.52E-05	-1.26E-05	0.000150447	-0.000217168	-0.000100808	-4.40E-06	-3.47E-05	0.000241328	0.000150185	6.73E-05	-0.000234249	-0.000393247	-0.000286441	2.79E-05	0.000145045
Arsj	0.000268679	-0.000339706	-0.000104603	5.39E-05	-0.000108212	-0.000139885	-4.34E-05	-0.000152307	-0.000106003	-4.60E-05	-7.50E-05	-7.97E-05	-4.30E-05	-4.73E-05	9.77E-05	0.000723622	-0.000325501	0.000210653	6.99E-07	0.000317973
Arsk	4.22E-05	0.000103883	7.42E-05	1.88E-05	7.94E-05	2.22E-06	0.00014727	8.21E-05	-7.59E-05	-0.000126285	-7.61E-05	4.46E-06	-9.30E-05	-0.000101615	-0.000359888	-0.000225383	-0.000302989	3.89E-05	8.86E-05	8.38E-06
Art3	-7.79E-05	-3.63E-05	-0.000161913	-6.61E-05	-0.000137097	0.000535829	-0.000142986	3.63E-05	0.000724306	0.000853789	-0.000122164	0.00017409	8.73E-05	-6.60E-05	7.46E-05	2.88E-05	-0.00021964	-0.000223484	-7.04E-05	-0.000117824
Artn	6.57E-05	-0.000141014	4.11E-05	0.000169528	8.20E-05	6.42E-05	0.000106439	-2.35E-05	5.83E-05	-5.87E-05	-6.50E-05	2.84E-05	-4.60E-05	-5.24E-05	-8.99E-05	-5.19E-05	-0.000172123	-0.000159982	-5.87E-05	0.000177636
Arv1	5.61E-05	-0.000139527	5.63E-05	7.23E-05	-9.87E-05	-4.42E-05	-5.33E-05	-5.87E-05	-0.000143805	-0.000102446	1.27E-05	-0.000118038	2.00E-05	-3.80E-05	8.01E-05	0.000206545	-0.000136074	-0.000341185	5.42E-05	0.000451136
Arvcf	-9.27E-05	5.52E-05	0.000378976	-0.000166189	-0.000197197	-2.64E-05	-0.000233979	-0.000106293	-0.000132637	3.71E-06	2.83E-05	-0.000116997	-0.000135742	9.65E-05	-0.000378655	-0.000152571	2.62E-05	0.000152389	0.000157547	4.89E-05
Arx	-0.000216239	-0.000315474	-0.000245407	-0.000256489	-0.000264932	-0.000211252	-0.000171604	-0.000238125	-0.000347859	-0.000175751	0.000599255	0.001411479	0.002443097	0.004346425	-0.00013335	-0.000120016	-0.000153371	-8.34E-05	-0.000424323	-0.000225203
Arxes1	0.000171915	-0.000135999	-0.000216136	0.000214836	1.98E-05	-3.63E-05	0.000316048	0.000121736	0.000540415	-0.000123581	0.000520431	0.000315274	0.000188468	0.000229002	-0.000411577	0.000289315	-0.000131015	1.56E-06	0.000176797	-0.000796245
Arxes2	0.000361145	-0.000170836	7.38E-05	0.0004796	0.000168186	0.000370381	0.000543094	0.000415889	0.000366362	2.49E-05	0.000510554	6.54E-05	0.000110637	0.000380215	6.84E-05	-0.000478063	-0.000937237	-0.000569394	0.00052358	-0.001481692
As3mt	-0.000131801	3.07E-05	-0.000118683	-0.000151006	-0.000144987	-2.84E-05	-0.000110497	-0.000141364	0.000345344	4.80E-06	0.000286318	8.48E-05	0.00020902	0.000817915	-7.92E-05	-0.000110105	-8.03E-05	-9.79E-05	5.62E-05	0.000191963
Asah1	0.000188585	-0.000204632	8.58E-05	0.000152832	-0.000188892	-8.90E-05	2.28E-05	4.27E-06	-8.97E-05	-0.000188372	0.000185378	8.40E-05	9.89E-05	0.000117888	-6.05E-06	-0.000176336	0.000207215	-0.000287829	0.000525409	-0.000230984
Asah2	-0.000186289	0.000108445	-0.00033085	3.43E-05	0.000133873	-0.000157375	-6.37E-05	0.000331811	-0.000155811	-0.000126011	-7.57E-05	-0.000111206	0.000226329	-3.56E-05	0.000253573	-0.000181414	-0.000194578	7.94E-05	-0.000115687	0.000285641
Asap1	-0.000854741	0.000618887	0.000128507	-0.000599052	-0.000104777	-0.000413552	0.000632167	-0.000541947	-0.000667832	-0.000482705	-0.000329423	-0.00019976	-0.00037649	-0.000566082	0.001380563	0.000712753	0.001190918	0.000338007	-0.000107228	0.00066509
Asap2	-0.000513895	7.33E-05	0.00027827	-0.000460649	-7.51E-05	-0.000350337	-0.000382928	0.000150104	3.32E-05	0.000826143	-0.00030579	-0.000326876	-0.000223259	-0.000208658	-0.000452647	5.15E-05	0.001518415	0.000503377	0.000346379	-0.000452856
Asb1	0.000235991	-0.000117442	-0.000239956	-4.82E-05	3.27E-05	-4.97E-05	0.000120996	-7.78E-05	-3.43E-05	3.41E-05	0.000543918	0.000179145	1.67E-05	7.46E-05	8.84E-05	2.69E-05	5.59E-06	0.000205718	-6.67E-05	1.14E-05
Asb11	-0.000160391	0.00017	0.000544865	-0.000223813	-0.000140546	-0.000255662	-0.000230867	-0.000221255	0.000618337	-1.97E-05	-0.000161301	-0.000147066	-9.95E-05	-0.000152262	-0.000257737	4.48E-05	-0.0001431	-7.70E-05	0.000632359	-0.000107823
Asb13	4.72E-05	0.000434474	0.000338739	6.19E-05	0.000413707	0.000322032	9.41E-06	0.000188307	0.000132925	-0.00015742	-0.000206556	-2.94E-05	0.000523784	6.96E-05	-0.000206356	-0.000517256	-0.000770039	-0.000742563	0.000354625	-0.000624405
Asb16	-4.21E-05	3.60E-06	-8.46E-05	-0.000127788	0.000281288	-9.61E-05	1.14E-05	-8.26E-05	3.68E-05	-0.000157965	-4.94E-05	0.000269994	0.000243601	7.95E-05	0.000194192	-0.000134495	2.48E-05	-4.90E-05	-7.64E-05	0.000288357
Asb18	6.11E-05	-2.93E-05	3.71E-05	-2.41E-05	0.000180469	-4.30E-05	0.000109064	4.00E-05	0.000158564	-0.000134306	0.000135338	1.52E-05	-4.44E-05	3.20E-05	-6.08E-05	7.13E-05	-0.000144286	2.37E-05	-0.000164305	1.41E-05
Asb2	5.90E-05	-0.000141354	-3.69E-05	-7.05E-05	-8.68E-05	2.13E-05	-3.82E-05	-0.0001197	0.000102033	-6.00E-05	-4.82E-05	-1.93E-05	0.000741382	-0.0001499	-9.83E-05	-0.000119642	-8.95E-05	-0.000216394	0.000424089	0.000205574
Asb3	-3.77E-05	-0.000114279	-4.85E-05	-0.000119697	2.74E-05	-4.16E-05	0.000111734	-2.11E-05	0.000201902	5.50E-05	0.00016506	0.000149287	-1.93E-05	2.30E-05	0.000133389	-0.000358827	-0.00043887	0.000272478	0.000178056	0.000176975
Asb5	0.000118882	0.000226949	4.16E-05	-7.44E-05	-9.33E-05	-5.30E-06	-8.06E-05	1.38E-05	-0.000126807	0.000139172	-7.47E-05	1.90E-05	-6.43E-05	-1.97E-05	-0.000177334	-0.000109399	-0.000244333	0.000189256	0.000181006	-0.000218153
Asb6	-7.40E-05	-1.44E-06	-6.44E-05	8.81E-06	1.35E-05	-8.81E-05	-0.000109993	-4.23E-05	-0.000303886	-0.000167479	4.01E-05	-0.000146879	-0.000114875	-0.00016954	-0.000335254	0.000341537	0.000353739	-0.000395327	6.67E-05	0.000756623
Asb7	-2.66E-05	0.000137226	0.000233698	0.000157803	-2.44E-05	3.85E-05	2.33E-05	3.70E-05	-3.59E-05	-3.08E-05	-0.000172598	-4.43E-05	0.000133353	-7.16E-05	-0.00072844	-9.69E-05	5.77E-05	6.40E-05	-4.18E-05	-0.000204294
Asb8	0.000208378	6.23E-05	0.000154236	0.000334232	0.000241315	0.000115921	0.000156996	9.40E-05	8.23E-06	-0.000170882	0.000121995	0.000151732	0.00029038	9.33E-05	-0.000927309	-6.71E-05	-0.000141065	-0.000155656	-3.66E-05	-0.000588638
Ascc1	0.000230033	-0.000177415	1.77E-05	0.000117621	-6.79E-05	0.000158657	-5.09E-05	5.95E-05	0.000189089	0.000143234	0.000110913	0.000122486	4.10E-05	0.000149877	-0.000144038	-0.000169433	-0.00050568	5.19E-06	-0.000137318	-0.000176942
Ascc2	2.89E-05	-5.86E-05	-1.52E-05	-4.45E-05	-2.05E-05	-8.32E-05	6.28E-05	5.33E-05	-0.000112889	-5.13E-06	-0.000154597	-0.000108349	-0.000104562	6.77E-06	-0.000359775	-4.60E-05	2.23E-05	-0.000280793	-0.000130882	0.000635318
Ascl1	-0.000121623	1.72E-05	7.20E-05	-8.89E-05	0.00029953	-9.79E-05	-0.000109757	-8.46E-05	0.001050806	-4.56E-05	1.97E-05	-6.91E-05	-2.95E-05	1.81E-06	-5.70E-05	7.87E-05	-0.000141374	-4.37E-05	-0.00016304	7.59E-05
Asf1a	-6.06E-05	0.000168547	0.000125177	1.50E-05	-6.37E-05	7.52E-05	5.30E-05	0.00010047	7.36E-06	-7.43E-05	1.44E-05	1.31E-05	0.000105654	9.69E-07	-0.000506287	9.42E-05	-0.000496068	0.00019698	5.46E-05	-0.00013926
Ash1l	-0.000255735	-0.000122078	-0.000290099	-0.000303486	-0.000118641	-0.000187985	-3.82E-05	0.000154702	-0.000121147	-0.000198415	-4.07E-05	-0.000135949	-0.000137805	-5.65E-05	-2.79E-05	-9.04E-05	0.000195326	0.000420932	-0.000387561	0.001107449
Ash2l	0.000251047	-0.000298148	-8.98E-05	6.47E-05	-8.56E-06	3.54E-05	-7.38E-06	8.91E-05	-0.000103808	0.000245955	2.69E-05	0.000133039	-1.16E-05	0.000281249	7.18E-05	2.18E-05	-0.000404635	-0.000168786	-4.54E-05	1.71E-05
Asic1	-3.99E-05	-8.96E-05	0.000305435	-0.000137734	-9.77E-05	0.000146999	0.000359511	-0.000236593	0.000232065	-0.000293572	0.000897362	-0.000226864	-0.000162211	-1.55E-06	3.05E-05	-0.000397531	-0.000648732	-0.000146173	5.62E-05	0.00063267
Asic2	-0.000250409	-0.000565361	-0.000224554	0.000217861	-0.000193816	-0.000450849	0.000837564	1.99E-05	0.000125821	0.000184987	0.000525573	0.000279215	-0.000247503	0.000679037	-0.000357226	-0.000105419	0.000118146	0.001368538	0.000516526	-0.000582337
Asic4	-0.000168984	-0.000230709	-0.000120335	0.000641433	-0.000104733	-0.000126601	-0.000131832	-0.000136103	-0.000187066	-0.000125983	0.004735987	0.000520064	1.22E-05	0.000110566	6.42E-05	-3.84E-05	-0.000183852	-0.000352434	-0.000488694	-0.000110247
Asl	-1.36E-05	-0.000159428	-5.62E-05	-5.94E-05	-0.000238738	9.01E-05	0.000340607	6.59E-05	0.00027669	-5.07E-05	0.000146596	-5.59E-05	-4.89E-05	9.09E-05	-4.90E-05	-0.000169499	-0.000208722	-0.000189509	-0.000149563	0.000533224
Asna1	-3.58E-05	3.65E-05	2.30E-05	9.74E-05	1.00E-04	6.78E-05	0.000143851	0.000102766	-6.23E-05	-4.22E-05	0.000111984	5.07E-05	0.00013508	2.28E-05	-0.000210022	-0.000124902	0.000200346	-0.000116533	7.69E-05	-0.000376812
Asns	3.38E-05	-0.000125216	0.000300837	-0.000111915	0.000240178	0.00031278	-7.53E-05	-0.000147927	0.001306129	0.000168502	0.000112794	5.82E-05	0.0005547	0.000129279	-0.000100418	-0.000309421	-4.78E-05	-0.001181884	0.000301164	7.82E-05
Asnsd1	0.000145905	-0.000191471	0.000246567	0.000180563	9.72E-05	6.49E-05	5.34E-05	0.000101456	0.000241524	0.000269699	0.000246622	-5.49E-06	5.39E-05	9.86E-06	-0.000381983	-0.000147601	-0.000139103	-0.000163219	0.000224703	-0.000434114
Aspa	-3.87E-05	1.24E-05	-5.49E-05	-0.000157911	-8.12E-05	-8.73E-05	-4.06E-05	-6.18E-05	-0.000130441	-9.60E-05	5.71E-05	-6.35E-05	0.00012493	-1.77E-05	-7.66E-05	5.57E-05	0.00014157	0.000213652	-1.15E-05	0.000306975
Aspg	-4.53E-05	-0.000107457	-0.000105761	0.000289565	-0.000109096	-7.56E-05	-7.34E-05	9.14E-05	-9.44E-05	-6.04E-05	0.000114516	-6.98E-05	-3.59E-05	-5.98E-05	-0.000208163	-1.08E-05	-0.000143071	-4.72E-05	3.27E-05	0.000287438
Asph	-0.000575601	0.000738197	0.000320442	-0.00021646	-6.94E-05	-0.000178741	-0.000310895	-0.000200882	0.000127528	-0.000319518	-0.00030102	0.000796163	1.19E-05	-0.000307447	-0.000553841	0.000250087	-0.000233199	0.000197775	0.000913799	-0.000421915
Asphd1	0.000173805	-0.000177307	-6.25E-05	-2.35E-05	-1.57E-05	9.57E-05	-4.50E-05	-0.00021039	6.16E-05	3.56E-05	0.000181914	-0.00014145	6.82E-05	0.000146261	-0.000214889	0.000281883	-0.000236282	-0.000382759	0.000101031	0.000535271
Asphd2	0.000516117	0.000571248	0.000444835	-0.000296167	-0.000286433	-0.000145427	-0.000140165	-6.09E-05	-0.000296626	0.000817058	-9.44E-05	-0.000318919	-0.000236718	0.000109056	-0.000658147	-0.000578862	-0.000579562	-0.000578023	0.000179559	0.000124348
Asprv1	0.000125591	-6.33E-05	7.97E-05	-6.75E-06	1.84E-05	-4.57E-05	-9.92E-05	-8.03E-05	3.11E-05	-8.83E-05	8.10E-05	-8.82E-05	-4.95E-05	-3.67E-05	-3.00E-05	0.000188408	-9.42E-05	-0.000167476	-5.67E-05	0.000153498
Aspscr1	-0.000117387	-4.09E-05	-1.79E-05	-0.000101154	-8.66E-05	-4.36E-05	-0.000109873	-3.34E-08	9.63E-05	-0.000149341	-0.000131158	0.000184436	-0.000101719	0.000175595	-0.000199498	-0.000131601	-0.000136922	-3.51E-05	-6.65E-05	0.000676692
Asrgl1	-0.000102865	0.000209637	-0.000127033	-0.000169271	0.000139486	-5.86E-05	-0.000158488	2.85E-05	5.15E-05	-3.56E-05	0.000221849	0.000160289	7.63E-05	0.000176948	-0.000407075	-9.27E-05	-0.000229773	7.38E-05	-0.000141397	0.000282586
Ass1	-5.14E-05	-0.000168605	-5.74E-05	-0.00010679	-4.67E-05	-2.45E-05	9.73E-05	4.47E-05	0.00035855	-5.43E-05	0.000262417	8.36E-05	0.00022414	0.000262108	7.40E-05	-8.25E-06	-0.000130567	3.47E-05	4.37E-07	2.11E-05
Aste1	8.78E-05	1.63E-05	0.000104019	-2.65E-05	-1.60E-05	-1.51E-05	-4.19E-05	-5.31E-05	0.000265251	-7.99E-05	-0.000138001	-8.37E-05	-8.31E-05	-6.99E-05	-0.000499953	3.49E-06	-0.000229253	9.13E-05	0.000185977	-7.66E-05
Astn1	0.000866416	-0.000291896	0.000678696	0.000881459	-0.000220833	-0.000271468	0.000274458	0.000159087	-0.000203475	0.000227598	5.73E-05	0.000782957	-0.000137538	0.000337354	0.00035961	-0.00063552	-0.000832046	0.000453757	0.000119035	-0.002041284
Asun	-0.000224608	0.000338533	-0.000213091	-0.000388181	-0.000288897	-0.00036673	-0.000288038	-0.000112407	3.03E-05	0.000174736	-7.78E-05	3.86E-05	-0.000188167	-0.000197734	-7.87E-06	-0.000188415	-0.000143436	0.000835421	-0.000422389	0.000949758
Asxl2	-0.000264478	-0.00014754	-0.00020026	-0.0003292	-0.000181221	-0.000321613	-0.000217967	-0.000154849	6.13E-06	-0.000197633	-2.20E-05	7.01E-05	-8.41E-05	-8.23E-05	-1.92E-07	3.60E-05	0.000242014	0.000954386	-0.000375155	0.001022954
Asxl3	-0.000132057	-2.89E-05	-0.000111714	-0.00016656	-0.000130879	-0.000145229	-0.00012619	-0.000123468	0.000169331	-7.40E-05	-6.17E-05	-7.46E-05	-5.80E-05	6.11E-05	-3.51E-05	-0.000103164	3.82E-05	0.000348037	-0.000113594	0.000563118
Atad1	0.000208245	0.000100098	0.000467616	0.000167094	0.000274019	0.000308775	0.000280611	0.000339351	0.000384669	0.000297293	0.000127965	1.35E-05	8.57E-05	0.000171028	-0.000838741	-4.44E-05	-0.00014977	0.000267501	1.45E-05	-0.002052974
Atad3a	-0.00011539	-0.000340287	-0.000179754	-8.61E-06	0.000144288	3.06E-05	1.93E-05	-0.000186902	-0.000101878	-0.000155494	7.29E-05	0.000105825	0.000145026	1.43E-06	-0.000358337	0.000729605	0.000576227	-0.000712443	-5.60E-05	0.001006562
Atad3aos	-5.41E-05	-4.69E-05	-1.13E-05	6.70E-05	0.000212503	1.70E-05	-5.00E-05	3.91E-05	0.000523603	0.000160678	-8.82E-05	-6.58E-05	-3.04E-06	6.12E-05	-5.06E-05	-3.67E-05	-9.54E-05	-0.000258825	7.90E-06	1.79E-06
Atad5	1.34E-05	1.40E-05	-2.97E-05	2.70E-05	2.64E-05	-7.00E-05	-2.43E-05	3.50E-05	0.000163038	-7.64E-06	3.60E-06	-6.98E-05	-5.54E-06	2.63E-05	-0.000212656	-9.95E-05	-0.000254247	-1.47E-05	-0.000135353	0.000256823
Atat1	0.000183185	-4.21E-05	0.000145384	-9.88E-05	0.000262159	5.73E-05	-0.000121058	-0.000139672	0.000604814	-1.26E-05	0.000599219	0.000335609	7.80E-05	0.000251925	-0.000110454	-0.000454241	-0.000710156	3.68E-05	0.000102836	-7.51E-05
Atcay	-0.000275983	0.000153715	7.76E-05	-0.00037599	0.00019462	-0.000245967	2.04E-05	-8.71E-05	0.000522201	-0.000233324	-0.000158893	-7.44E-06	0.000158862	0.000200959	-0.000523355	-0.000234333	0.000602854	0.000239554	-6.22E-05	0.000192226
Atcayos	4.66E-06	-4.21E-05	2.62E-05	-9.31E-05	-0.000118598	-0.000102003	-7.10E-05	-2.52E-05	2.93E-05	9.73E-05	-3.48E-05	-6.67E-05	1.19E-05	-4.84E-05	-0.000224189	2.50E-05	1.57E-05	0.000282629	-3.97E-05	0.000169092
Ate1	-8.36E-05	-0.000243006	0.000252502	1.55E-05	3.23E-05	-5.77E-05	0.000163924	3.19E-05	0.000703913	-9.54E-05	0.000258967	0.000223745	9.27E-05	0.000257004	-0.000215103	-0.000230771	-4.40E-05	0.000489283	0.000354155	-0.000718572
Atf1	1.64E-06	-6.97E-05	-1.09E-05	-6.92E-06	9.72E-05	-5.75E-05	-0.000136478	-2.95E-05	-0.000113089	-0.000108185	2.34E-05	-0.000165089	3.83E-05	-9.72E-05	0.000445379	0.000175927	0.000207613	-3.81E-05	-0.000185107	6.43E-06
Atf2	0.00016447	4.67E-05	0.00011006	0.000129734	-0.000126912	0.000340198	-0.000111106	0.000132338	0.000464692	-8.42E-05	1.62E-06	8.95E-05	-0.000176432	-3.45E-05	-0.000227949	0.000108951	0.00072612	0.000185547	0.000240846	-0.001573213
Atf3	-6.52E-05	-0.00033221	-0.000230636	-0.000137607	6.40E-05	-5.48E-05	-6.06E-05	-4.12E-05	-5.88E-05	-7.74E-05	0.000109149	-1.15E-05	5.93E-05	-6.12E-05	0.002731353	0.00049101	-9.88E-05	-0.000189813	-5.64E-05	-0.000163565
Atf4	-0.000754721	-5.57E-05	0.000301724	-0.000589301	0.000138993	0.000448516	-4.62E-05	-0.000621058	0.000765695	-0.000252326	0.000810305	0.000335169	0.000924819	0.000415059	0.003251865	9.73E-07	0.000617298	-0.001883824	6.59E-07	0.000507129
Atf5	-0.000201861	-0.000278346	7.39E-05	-1.73E-05	-0.000318355	-1.21E-05	-4.67E-06	-0.000109802	0.00139528	-0.000110259	0.001149777	0.001327277	0.001110808	0.000617607	6.95E-05	-0.000143347	-4.27E-06	-0.000390416	-0.000348165	-0.000276766
Atf6	0.000591482	0.000136918	-0.000467391	0.00022115	7.16E-05	-0.000255017	-0.000191018	0.000362572	-0.000401908	-3.59E-06	-0.000295055	-0.000154273	1.41E-05	-0.000253354	-0.000354762	0.000749995	0.001390506	-0.000438145	0.000418537	-0.001224535
Atf6b	4.61E-05	-8.75E-05	8.94E-07	1.03E-05	-0.000214014	-9.16E-05	-2.64E-05	-0.000311851	-0.000286154	0.000458786	0.000130946	2.41E-05	-3.29E-05	-4.66E-05	-6.57E-05	-0.0001283	8.89E-05	0.000245468	-4.76E-05	0.000344909
Atf7	-0.000203043	1.03E-05	-0.000131536	-5.62E-05	-0.000118205	-0.000144759	-0.000168959	-0.000103121	-7.27E-06	-0.000136511	-0.000147679	2.53E-05	-7.22E-05	-5.25E-05	1.01E-05	-9.34E-05	-7.82E-05	0.000579176	-0.000232304	0.000558228
Atf7ip	0.000150931	0.000407133	0.000223827	-0.00025551	-0.000153343	-0.000171063	-0.000255823	2.25E-05	0.000358394	8.80E-05	4.16E-05	-0.000135738	-4.10E-05	-3.44E-05	-0.000688684	-0.000516017	-0.000927075	0.000459755	0.000221887	-7.13E-05
Atg10	0.000117496	-6.96E-05	3.10E-05	0.000116703	0.000535525	0.000159075	4.89E-05	6.39E-05	0.000205922	-6.41E-06	1.42E-05	0.000103206	0.000285418	-6.47E-05	1.94E-06	-0.000384071	-0.0006946	0.00026636	5.23E-05	-0.000467091
Atg101	-0.00013084	-0.000143641	-5.32E-05	-0.000106665	0.000205481	-0.000180013	-0.00010941	-0.000260067	-9.40E-05	0.000196285	-0.000121192	-0.000149291	-0.000101398	-0.000176725	0.000809608	0.000130391	0.000402514	-0.000273885	2.49E-05	0.000461727
Atg12	0.00024075	0.000329043	0.000355162	0.0001647	-0.000162313	8.63E-05	0.00022602	0.000194525	-4.82E-05	3.66E-05	-8.56E-05	-9.96E-05	-2.51E-05	-0.000114782	-0.000330547	-0.000491513	-3.80E-05	-0.000269552	0.000372794	-0.001073355
Atg13	-0.000174891	8.64E-05	0.000329723	-8.38E-05	-1.58E-05	8.02E-05	-0.000165872	4.92E-05	0.000255681	-0.000108702	3.94E-05	2.27E-05	-3.33E-05	-3.37E-05	-3.46E-05	-0.000505772	-0.000542472	9.81E-05	0.00018841	1.01E-05
Atg14	-2.73E-05	5.26E-05	0.000137065	-3.21E-05	0.000130664	-6.96E-05	-4.69E-05	2.09E-05	0.000111086	1.37E-06	-6.10E-05	-1.53E-05	8.23E-05	-2.05E-05	-0.000431499	-0.000271557	-7.67E-05	-7.15E-05	-0.000103655	0.000298843
Atg16l1	-0.000287653	-1.21E-05	-0.000156247	-0.000324978	-0.000226437	-0.000241006	-9.56E-05	-7.87E-05	2.01E-05	-0.000173714	-0.000149093	-0.000351958	-0.000238099	-7.42E-05	-0.000256683	0.000260021	0.000291906	0.000305675	-0.000197721	0.001387798
Atg16l2	-2.66E-05	-0.000120619	-0.000200959	-0.000129402	0.00010001	2.72E-05	-1.06E-05	-6.65E-05	-0.000292603	-0.0002562	-4.77E-05	-9.71E-05	-0.000103141	-7.80E-05	-7.92E-06	-0.000112435	0.000171788	-0.000276711	0.000102437	0.000832576
Atg2a	-3.90E-05	-0.00018756	-9.84E-05	-0.000227962	-0.000110316	-0.000163749	5.30E-05	-0.000179063	-0.000235839	-7.20E-05	-0.000131017	0.000124879	4.67E-05	-7.31E-06	-0.000246112	-5.90E-05	-0.000133303	0.000174909	4.29E-05	0.001070081
Atg2b	-0.000100891	-9.95E-06	7.98E-05	-2.90E-06	0.000122	-6.74E-05	0.000166572	-7.85E-05	-4.59E-07	-0.000297297	4.16E-05	-0.000159498	3.46E-05	-1.22E-05	0.000104418	-0.00049934	-0.000265753	0.000158753	3.36E-06	0.000369258
Atg3	-8.59E-05	-9.30E-05	0.000188525	0.0003124	-7.91E-05	0.000409325	8.22E-05	0.000111254	-9.87E-05	0.000192355	-0.000148945	-0.000125874	9.53E-05	-1.51E-05	-0.00017774	0.000151539	0.00028331	-0.000331984	-3.32E-05	-0.000559205
Atg4a	0.000123901	-5.48E-05	1.76E-05	1.04E-05	3.51E-05	0.00010257	-1.14E-06	0.000132448	-3.10E-05	-5.48E-05	-1.04E-06	-1.81E-05	5.11E-05	-2.62E-06	-3.81E-05	-0.000145214	-0.000296956	-0.000358703	4.46E-05	0.000216872
Atg4b	-5.29E-05	-5.09E-05	0.000139745	9.23E-05	0.000225614	-3.81E-05	-1.51E-05	0.000142478	-9.09E-05	0.000130714	-1.44E-05	2.89E-05	0.000156399	0.000254548	-0.000410216	-0.000179057	0.000207952	-0.000388252	7.00E-06	8.55E-05
Atg4c	0.000119441	0.000620453	1.36E-06	0.00023858	-5.17E-05	-0.000101306	-0.000122831	-0.000160692	-0.000276063	-7.29E-05	-0.000104576	-0.000208415	-9.33E-05	-5.63E-05	0.000157684	-0.000470533	-0.000352495	-0.000209617	0.000526962	-0.000139993
Atg4d	-0.000170881	-4.92E-05	-0.000103396	-0.00016986	4.07E-05	3.32E-05	-0.000178919	-0.000126694	-3.92E-05	-8.11E-05	-9.25E-05	1.85E-05	0.000135811	-6.47E-05	-0.000292194	9.97E-05	0.000162085	-0.000278524	0.000183461	0.000672126
Atg5	0.000158448	4.94E-05	1.73E-05	3.42E-05	5.71E-05	-8.47E-05	5.26E-05	0.000145243	-0.000255429	-0.000115403	-3.61E-05	-0.000121774	-7.32E-05	0.000102586	-0.000636992	-0.000243836	-0.000206387	-3.74E-05	3.54E-05	0.000290718
Atg7	-6.47E-05	5.68E-05	0.000100076	0.000106072	3.63E-05	7.40E-05	-8.28E-05	7.39E-05	-9.85E-06	-0.000122105	3.28E-05	0.000116006	-2.04E-05	-5.14E-05	8.02E-05	-0.000279002	-0.000499189	-6.58E-05	1.16E-05	3.04E-05
Atg9a	2.58E-05	0.000298518	8.99E-05	7.56E-05	-0.000206472	4.19E-05	3.25E-05	0.000225158	-2.53E-05	-1.22E-05	-0.000223714	-3.19E-05	-0.000118312	3.36E-05	-0.000438296	-0.000251007	-0.000496346	-0.000422723	2.11E-06	0.000391496
Atg9b	4.13E-05	-0.000181934	-0.000303344	9.47E-05	0.000109556	0.000128098	0.000231856	2.96E-05	-9.99E-05	-5.57E-05	-2.73E-05	0.000824553	9.30E-05	0.000569536	-0.000190157	-0.000136744	-0.000574991	0.000167811	-6.43E-05	0.000143222
Athl1	-0.00010648	-0.000125499	-0.000204762	-9.52E-05	8.50E-05	0.000122169	-7.94E-05	0.000429212	0.000186962	-8.30E-05	-7.58E-05	-8.00E-05	-9.18E-05	-8.29E-05	4.78E-05	-0.000110583	-7.69E-05	-0.000297151	-6.44E-05	0.000364808
Atic	0.000169086	0.000168204	0.000276074	3.45E-06	6.86E-05	0.000138345	0.000295685	-0.000113765	0.000973329	1.89E-05	-0.00012524	-9.62E-05	-0.000135869	0.0001335	-0.000638638	-0.000468946	-0.000871611	-0.000174258	0.000156961	0.000111359
Atl1	0.000344737	0.00016917	0.000283372	0.000399773	0.000332262	0.000319206	-0.000191693	0.000209741	-0.000297372	0.000174228	-0.000347164	-0.000156639	-0.000448601	-0.000156262	8.17E-05	-0.000139406	0.000440904	4.36E-05	0.000351859	-0.001862477
Atl2	-6.84E-05	-0.00012514	-3.80E-05	-2.57E-05	4.71E-05	-4.44E-05	8.63E-05	0.000104464	-2.97E-05	-0.000132932	-4.72E-05	0.000111946	0.000104077	-0.00011289	0.000973691	-4.62E-05	0.000397997	0.000175574	-0.000111576	-0.000444053
Atl3	9.24E-05	2.07E-05	5.28E-05	-1.87E-05	3.84E-05	0.000158817	0.000219136	0.000133195	5.76E-05	-2.02E-05	-6.05E-05	-4.65E-05	6.20E-05	1.71E-05	-0.000480146	-1.11E-05	-0.000139031	-2.22E-05	-0.000182211	-7.21E-05
Atmin	-7.97E-05	0.000337784	-0.000190748	1.29E-06	-0.00015713	0.000263908	-0.000272882	-0.000312715	-0.000259986	-0.000255659	2.83E-05	-5.15E-05	0.000137855	0.000381533	9.50E-05	0.000622958	0.00021852	-0.000110782	0.000648224	-0.000485709
Atn1	-1.03E-05	-5.81E-06	0.000158026	-5.65E-05	-0.000130938	5.37E-05	2.32E-05	-0.000121685	0.000139004	-0.000128812	8.20E-05	0.000234054	-0.000100215	3.69E-05	-0.000331078	-0.000212175	-0.000229078	0.000770284	2.12E-05	-0.00032971
Atox1	8.37E-06	-5.05E-05	1.31E-05	1.98E-05	0.000578551	0.000221443	0.000207635	8.66E-05	-2.65E-05	9.52E-05	-3.03E-05	-6.04E-05	0.000102651	-4.24E-05	-0.000306861	-0.000401266	-0.000413779	-0.000820649	0.000252906	0.000458198
Atp10a	-0.000130008	-3.20E-05	-0.000178429	4.09E-05	-3.11E-05	7.42E-06	0.001043266	-0.00011548	0.000340561	-7.82E-05	-8.12E-05	-6.97E-05	-6.17E-05	-5.84E-05	-3.79E-05	-3.76E-05	-7.09E-05	-0.000115241	8.55E-05	0.000241714
Atp10b	6.21E-06	9.94E-06	-7.91E-05	-7.69E-05	-8.79E-05	-9.04E-05	8.90E-07	6.67E-06	-5.22E-05	-0.000102399	-8.41E-05	1.56E-05	-8.86E-05	-5.08E-05	-0.000134481	0.000102295	0.000135285	-0.000174883	0.000185823	0.000365027
Atp10d	0.000427076	-4.12E-05	7.93E-05	-6.71E-05	0.000424149	-0.000162363	-0.000105914	-0.000171447	-0.000190412	-0.000136514	-3.03E-05	-6.12E-05	-7.52E-05	1.85E-05	0.000429652	-0.000237259	-0.000228755	-0.000208329	0.000219149	-1.56E-05
Atp11a	0.000121321	-0.000237866	-4.65E-06	1.31E-05	-3.41E-05	-0.00011966	0.000108576	-5.46E-05	-5.78E-05	-1.79E-05	-6.67E-05	-3.70E-05	-6.88E-06	-1.27E-05	0.000240492	0.00012217	0.000238972	-0.000127573	3.11E-05	0.000225812
Atp11b	-0.000200275	-0.000728625	0.000117027	-0.000217808	2.71E-05	-0.000375716	-0.000117253	-0.000106506	-0.000155765	-0.000470435	-2.70E-05	1.62E-05	0.000116045	-7.16E-05	0.00018686	0.000115067	-0.000809964	0.000767517	0.000859567	0.001175057
Atp11c	2.94E-05	0.000195208	0.000101141	-0.000104718	-0.000119926	-7.56E-06	-0.000115248	-3.10E-05	-5.79E-05	-8.53E-05	-0.00014579	0.001065014	-5.90E-05	-9.12E-05	-9.95E-05	0.00019846	4.52E-05	9.85E-05	-0.000173405	-0.000259094
Atp13a1	-3.15E-05	-5.60E-05	-0.00018497	-0.000171935	-7.35E-05	-0.000163219	-2.46E-05	-0.000103167	-9.08E-05	-0.00020213	-5.07E-05	-0.000180314	-0.000228697	-7.05E-05	-0.000353181	0.000114416	-1.67E-05	-0.000479734	-0.000104776	0.001542902
Atp13a2	-9.17E-05	3.00E-05	-4.82E-05	-0.000253294	0.00025484	-4.00E-05	1.72E-05	-5.28E-05	9.70E-05	5.50E-05	1.48E-05	5.80E-05	0.000422655	0.000281518	-0.000168549	-0.000672292	-0.000939399	-0.0006443	0.000371495	0.001219309
Atp13a3	-0.000149214	2.87E-05	-7.49E-05	-6.66E-05	1.16E-05	-0.000202325	-0.00015203	-1.00E-04	-6.91E-05	-8.65E-05	8.77E-06	2.79E-05	7.95E-05	-3.96E-05	1.81E-05	-1.18E-05	3.17E-06	0.000304544	-2.93E-05	0.000383252
Atp13a4	-0.000106454	0.000351678	-3.84E-05	-0.000100857	-6.75E-05	-0.000168387	-9.54E-05	-8.10E-05	-6.76E-06	-0.000239894	-2.18E-05	-0.000167413	-2.29E-05	-0.000170784	2.36E-05	-0.000222399	-0.000609092	0.000326955	1.83E-05	0.000500514
Atp1a1	-0.000488317	0.002350647	0.00064927	-0.001476594	-0.001047817	-0.001370997	-0.000405096	-0.000955125	-0.001693334	-0.000996767	-0.000838135	-0.001023663	-0.001165137	-0.0006164	-0.000266516	0.002050712	0.000107594	-0.00021339	-0.001043686	0.003175171
Atp1a2	0.000709692	-0.000157257	9.89E-05	-0.000219402	-0.000304634	-0.000281654	-0.00021212	-0.000334302	-0.000216245	-0.000175653	2.74E-05	-0.00010538	7.51E-05	-0.000126323	0.000224431	5.41E-05	-0.000304059	0.000142047	1.37E-05	0.000297216
Atp1a3	-0.000446024	-0.00057334	-0.000583052	8.63E-05	0.000598605	0.000209197	-0.000149503	8.69E-05	0.000973268	0.000110535	0.000227599	0.000130023	0.000918467	0.000518548	-0.000394676	-5.50E-05	0.00020046	0.000523371	-9.68E-06	-0.000114525
Atp1b1	-0.000806716	0.0003493	-0.000750925	-6.54E-05	0.001491046	-1.63E-05	-4.15E-05	8.36E-05	0.000930216	0.000915037	0.000796278	0.00054459	0.003858585	0.001384999	-0.00017541	0.001118669	0.002187827	-0.00091767	0.00020041	-0.00289404
Atp1b2	0.000300594	7.23E-05	0.002110777	-0.000536489	-0.000454628	0.000669482	-6.48E-05	-0.000971279	-0.000238447	-5.66E-06	0.001113475	0.001448296	-0.000578632	0.000438548	-0.000206065	-0.000463097	-0.000946571	0.000774245	-0.000701864	-0.001318484
Atp1b3	-0.000366323	0.000130944	7.51E-05	-0.000198975	-0.000150624	0.000350059	1.88E-05	-6.26E-05	0.000266756	-0.000152865	0.000678768	0.000409062	0.000136466	0.000560823	5.57E-05	-0.000281546	-0.00039312	-0.000222889	0.000403451	-5.92E-05
Atp2a2	-0.000513905	-0.000308051	0.000183012	0.000360665	-6.63E-05	-5.58E-05	0.00041452	0.000435239	0.001772142	0.000132418	-0.000651938	0.000293458	0.000785017	-0.000435822	-0.000281937	4.56E-05	0.00178652	0.000254373	0.001052781	-0.00228702
Atp2b2	-0.000276605	0.002903259	0.000170734	-0.000638882	-0.000541072	-0.000164052	-0.000718944	0.000249537	-3.10E-06	-0.000742852	-0.000630429	-0.000626046	-0.000175779	-0.00069427	-0.00133736	-0.000518238	-8.92E-05	-0.000138262	-9.04E-05	-0.000650002
Atp2b3	-0.000179823	-2.85E-05	-0.000633164	-0.00042196	-8.96E-05	-0.000370544	-0.000212323	-9.28E-05	-0.000238116	0.000500863	-4.96E-05	-0.00014087	0.00025091	3.24E-05	0.000528598	-9.78E-06	-0.00014536	0.000253402	-0.000386004	0.001571621
Atp2b4	0.002032348	-0.001502055	-0.001265396	0.001272126	-0.000613159	-0.001007959	0.000900773	0.000704972	-0.001272401	-0.001014714	-0.000733639	-0.000810675	-0.000740955	-0.000591915	0.000409934	-0.000135268	-0.000212953	0.002462298	-0.001791504	-0.000105266
Atp2c1	0.000266305	1.99E-05	-0.000197521	-4.24E-05	-6.22E-05	-0.000452626	7.74E-05	-1.35E-05	-0.000442056	0.000439657	4.32E-05	0.000257863	-6.55E-05	0.000347021	0.000445628	0.000642509	0.001136408	-0.000134407	0.000132835	-0.000943526
Atp2c2	0.00023889	9.17E-05	-0.000141973	0.00015454	-0.000102413	-1.33E-06	-6.81E-05	-0.000118717	-6.67E-05	-7.47E-05	-4.20E-05	-6.46E-05	-4.63E-05	-3.59E-05	0.000204993	-0.000296602	-0.000124898	8.07E-05	-5.81E-05	6.22E-06
Atp4a	-5.24E-05	-6.92E-05	-4.09E-05	0.000126926	-8.88E-05	1.58E-05	0.000129209	-0.00013612	9.13E-06	-7.14E-05	0.000300412	0.000246519	-6.27E-05	-6.53E-05	0.000153143	-0.000106853	-5.56E-05	-4.31E-05	0.00015149	0.000220761
Atp5a1	-0.000165401	-0.000779416	-0.000147283	0.000376545	0.000664834	0.000120719	0.000235188	0.000128109	0.000656602	-4.52E-05	5.24E-06	0.000162047	0.001354069	0.000105327	-3.10E-05	-0.000344406	0.000117448	-0.000671802	0.000714377	-0.000439136
Atp5b	-0.00027211	-0.000773529	-0.000295472	0.000423662	0.000848932	0.000498627	-2.44E-05	0.000420831	0.000167145	-0.000220338	-0.000208486	0.000125954	0.000940442	-0.000183176	-0.000171975	-0.000128862	0.000890424	-0.00199572	0.000866229	0.000662419
Atp5c1	-0.000136644	-0.000309225	2.79E-05	0.000451475	0.000488751	0.000504543	0.000164611	0.000363677	0.000571029	0.000183723	7.07E-05	0.000188302	0.000850918	0.000321284	-0.000462863	-0.000424393	-0.000241646	-0.000432283	0.000370021	-0.001147484
Atp5d	-0.000352921	-0.00089972	-0.000174239	3.38E-05	0.000691298	-0.000180652	0.000215222	-0.000326429	-0.000404452	-0.000264445	-9.48E-05	0.000158423	0.000584004	-0.000127312	0.000768996	0.00103793	0.002075454	-0.001841874	0.000370997	0.001106707
Atp5e	6.33E-05	-0.000200776	-0.00020158	0.000194115	0.000296123	2.44E-05	-0.000207203	5.07E-05	-9.95E-06	-0.000104032	-0.000131397	7.90E-05	0.00038399	-5.79E-05	-0.000498827	-0.000107576	0.000175288	-0.00052976	0.000261584	0.00026628
Atp5f1	-1.64E-05	-0.000216131	1.18E-05	0.000439399	0.000744216	0.000632838	0.00030565	0.000557758	0.000557967	0.000251119	8.83E-05	0.000299132	0.000853036	0.000388378	-0.000614716	-0.000241845	9.69E-05	-0.000807641	0.000516593	-0.001814023
Atp5g1	0.000109206	-0.000385517	0.0002263	0.000187128	0.000769269	0.000193084	0.000188113	-0.000217039	-0.000105021	0.000963186	-8.55E-05	-0.000126003	0.001162139	-1.57E-05	-7.23E-05	0.000159515	0.000193008	-0.001692951	0.000761909	0.000160111
Atp5g2	0.00035532	0.000171511	0.00019431	0.000303983	0.000288256	0.000195248	-0.000154455	2.80E-05	-3.52E-05	-3.63E-08	-1.86E-05	-0.000101883	0.000262794	-3.50E-07	-0.000304119	-0.000285805	-0.001184654	-0.00127959	0.000652198	0.000188546
Atp5g3	-0.000223582	-0.000370945	-0.000147141	0.00016202	0.000768402	0.0005623	8.40E-05	-0.000208953	0.0001002	-0.000187166	0.000175978	-7.35E-05	0.001313968	0.000234304	-0.000113679	0.000256761	-2.19E-05	-0.002433905	0.001167567	0.000899688
Atp5h	-0.000105949	-0.000294811	0.000113129	0.000178694	0.000281756	0.00041105	-0.000164992	-8.03E-05	0.000300738	-7.56E-05	-7.98E-06	0.000111969	0.000592503	0.000146704	-0.000234358	-0.000220316	-0.000232587	-0.000771107	0.000233259	0.000170443
Atp5j	-0.00019272	-0.000159791	6.98E-05	6.71E-05	0.000342506	0.000267788	2.38E-05	-1.65E-05	0.000313097	-0.00032704	-9.03E-05	6.42E-05	0.000756147	-6.27E-06	-0.00032214	-0.000218447	-2.59E-05	-0.00044531	0.000291388	5.64E-06
Atp5j2	-0.000121544	-0.000357905	-0.000229316	9.43E-05	0.000627611	0.000162987	-3.58E-05	-0.000114075	4.49E-06	-0.000161392	-5.45E-05	-6.03E-05	0.000519307	0.000206406	-0.000429025	-2.20E-05	0.000152033	-0.000864783	0.000230977	0.000970045
Atp5k	-0.000198352	-0.000463089	-0.0002159	0.000117207	0.000399513	-3.33E-05	-0.000162446	-0.000252313	-0.000160497	-1.10E-05	-0.000100807	0.000113759	0.000623537	-3.19E-05	-0.000400126	-2.04E-06	0.000151666	-0.000308758	4.31E-05	0.001074471
Atp5l	-8.28E-05	-0.0004725	0.000111185	0.000281185	0.000220432	0.000192191	-6.26E-05	0.000199074	0.00010244	-0.000188081	8.00E-05	0.000254099	0.000475317	0.000114232	2.60E-06	-0.000193012	0.000953751	-0.000557534	-8.50E-05	-0.000604535
Atp5o	-8.91E-05	-0.000418376	-3.52E-05	0.000133091	0.000427154	0.000159404	8.98E-05	-0.000149738	4.52E-05	-0.000154544	8.16E-05	8.14E-05	0.000615692	0.000120115	-0.000281053	-0.000119	0.000265693	-0.000869938	0.000595549	0.000335605
Atp5s	0.000121862	8.84E-05	0.000111429	0.000277872	0.000185346	0.00017922	0.000164488	0.000272179	0.00015362	0.000205379	0.000179954	0.000104001	0.000370137	3.79E-05	5.83E-05	-0.000367828	-0.000646576	-0.000511422	8.51E-05	-0.000420388
Atp5sl	0.000194575	8.30E-05	-2.42E-05	-1.11E-05	0.00026645	0.000351342	0.000131763	0.000167399	1.33E-05	0.000140852	-0.000128979	-0.00014593	0.000343485	0.000118944	-0.000412792	-0.000590683	-0.000482435	-0.000717013	-0.000122911	0.000420859
Atp6ap1	-0.000114425	-0.000576417	0.000383544	0.000868133	0.000393365	0.000696301	0.001134233	0.000430482	5.54E-05	-4.26E-05	0.000643741	0.000757116	-0.00012563	0.000565945	-0.000269501	-0.000796657	-0.000662063	-0.000943799	0.000976393	-0.00166909
Atp6ap2	-0.000335076	-0.001315215	0.00033069	0.000539102	0.000502247	0.000706858	0.002599729	0.000674621	-0.00012901	-0.000245187	0.00022418	5.11E-05	0.000479514	0.000402089	0.000269687	-0.000428553	0.00033612	-0.000751005	0.002489489	-0.002285859
Atp6v0a1	-0.000406168	-0.000742201	7.38E-05	0.00012614	-6.61E-05	0.00046362	0.000453708	-0.000178869	-0.000182628	-0.000327401	0.000218062	8.97E-05	-0.000144911	5.60E-05	-0.000536749	0.000105576	-0.000535507	1.15E-05	0.000762959	0.000964701
Atp6v0a2	-0.000146628	2.50E-05	-0.000169342	-0.00023683	-9.93E-06	-0.000255186	-0.000104912	-0.000154002	-1.12E-05	-0.000141601	7.35E-05	-6.35E-06	-7.67E-05	2.00E-05	-0.000236029	0.000169798	0.000346186	0.000233357	-0.000110804	0.000756931
Atp6v0b	-0.000108998	-0.000392422	0.000282672	0.000190403	-0.000126535	0.000205939	0.000140116	-0.000416206	-0.000284378	-0.000397807	-2.51E-05	-2.65E-07	-0.00015712	3.86E-05	-0.000763943	-0.000209593	-0.000872252	-0.00055224	0.000669916	0.001488315
Atp6v0c	3.60E-06	-0.002007541	0.000292938	0.00086125	0.000130432	0.000729009	0.001218426	-0.000242782	-0.000287116	-0.000833423	0.000322711	0.000849379	9.03E-05	-0.000116421	-0.000380164	0.000146448	-0.000377937	-0.000826598	0.002713298	0.000108441
Atp6v0d1	-0.000161337	-0.000410641	4.96E-05	0.000168131	-5.67E-05	0.00014812	0.000258241	0.000311404	-0.000293244	-0.000274057	-7.77E-05	-0.000141417	-0.000175648	-0.000214277	-0.000360307	0.000184435	0.000658433	-0.000857763	0.001231358	0.000100792
Atp6v0e	0.000136246	0.000170378	-0.000153694	3.11E-05	-0.000224105	-0.000179387	0.000127094	6.08E-05	-0.000107037	-0.0001657	4.47E-06	-2.64E-05	-0.000135853	2.40E-05	0.000424413	-5.67E-06	-0.000253551	-0.000172803	-0.000351729	0.000391162
Atp6v0e2	0.000722302	0.000112441	0.000471977	0.000451067	-0.000104574	0.000494411	0.000108474	0.000374479	-0.000166329	-2.41E-05	0.000195636	0.00067143	-1.21E-05	0.000174782	-6.50E-05	-0.001254147	-0.000748919	-0.00183354	0.000663621	-0.00058344
Atp6v1a	-0.000550223	-0.001327363	-0.000550978	0.000523343	-7.18E-05	0.000733594	0.000917385	-0.000622521	0.000406862	-9.90E-05	0.000583157	0.00058541	0.000301428	0.000230445	0.000788914	0.000297094	0.000188814	0.00202773	0.001110509	-0.001145081
Atp6v1b2	0.000708528	-0.00101496	0.00051496	0.001116141	0.000717577	0.000676106	0.000545824	0.000105381	0.000161709	-0.000422994	0.000361581	0.000324063	0.000433395	0.000205702	-0.00077926	0.000384513	-0.000902736	-0.000496383	0.001876386	-0.002488693
Atp6v1c1	1.77E-05	-0.000135081	0.000180991	0.000287279	0.000175804	0.000529357	0.000251755	7.12E-05	8.69E-05	-7.19E-05	-6.83E-05	9.30E-05	0.000142266	0.000106677	-0.00018657	0.000193845	0.000134978	-0.000958474	0.000658943	-0.000523484
Atp6v1c2	0.000911064	-0.000439179	8.31E-05	-0.000163763	-4.96E-05	-0.000101353	-8.12E-05	-0.000143998	-4.44E-05	-7.16E-05	-6.07E-05	-6.41E-05	-6.18E-05	-6.83E-05	-0.00017301	-0.000287513	-7.30E-05	-0.000189062	2.57E-05	0.000372791
Atp6v1d	0.00062788	5.95E-06	0.000106212	0.000589896	3.40E-05	0.000442409	0.000308824	0.000382227	0.000260023	-0.000260914	-0.000376331	-0.000105786	-8.83E-05	-7.35E-05	-5.66E-05	-3.40E-05	-0.000494891	1.47E-05	-2.68E-05	-0.001736698
Atp6v1e1	0.00057734	-0.000240171	0.000160674	0.000708255	0.000259879	0.000762008	3.07E-05	0.000499525	8.02E-05	-0.000117388	-7.96E-05	0.000295661	0.00052897	0.000453085	1.35E-05	-0.000284492	-0.000582824	-0.001719891	0.000864994	-0.001632171
Atp6v1f	0.000284154	-0.000250108	0.00036905	0.000413877	0.000193425	0.000316961	0.00016784	0.000140332	0.000277515	2.61E-05	-1.28E-05	7.98E-06	0.000173854	-8.64E-06	-0.00029599	-0.000671215	-0.000613754	-0.000986962	0.000554299	-0.000383418
Atp6v1g1	-0.000440434	0.000160669	0.00157413	-7.63E-05	3.43E-05	0.00015002	0.000122965	-0.000105688	0.000655463	-0.000311302	0.001142932	0.000558528	0.000258495	0.000280585	-0.000635245	-0.000603388	-0.001214856	0.000520948	9.82E-05	-0.001378569
Atp6v1g2	0.000719561	-0.000759906	-5.52E-05	0.00143898	-0.000279584	0.00094626	0.000236238	-2.64E-05	-0.000172297	0.000303855	-0.000204427	0.000164179	0.000922418	0.000401052	-8.90E-05	-0.00058713	-0.000561131	0.000298217	0.000199586	-0.002079394
Atp6v1h	-0.000124955	-0.000213776	-0.000102217	7.94E-05	1.76E-05	9.71E-05	0.000159977	8.20E-05	-6.71E-05	-0.000103749	0.000121455	-0.000104029	6.52E-05	6.25E-05	6.10E-05	1.48E-06	0.000199466	-0.000240302	0.000565947	-3.75E-05
Atp7a	-0.00026713	5.83E-05	-0.000194584	-0.000330828	-0.00012038	-0.000206083	5.71E-05	-0.000207873	-9.43E-05	-0.000222513	-7.33E-05	-0.000145799	-2.42E-05	-4.84E-05	0.000691141	-9.77E-05	0.000480188	0.000184357	-3.12E-05	0.000679927
Atp7b	-4.98E-05	2.33E-05	6.95E-05	7.03E-05	-7.91E-05	4.48E-05	-6.86E-05	0.000142239	-2.65E-05	5.42E-06	-6.57E-05	-0.000116744	0.000663657	5.96E-06	-2.02E-05	-9.96E-05	-0.0001576	-0.000288808	-0.000158686	2.20E-05
Atp8a1	0.000372873	-0.000662904	0.000832957	0.000483874	-0.000883162	0.000196107	-0.000343578	0.000254878	-0.000949722	-0.000198267	2.87E-05	0.000161881	-0.000581323	-0.000553394	-0.000565187	-0.00018704	-0.000924535	0.002814901	-0.00022795	-0.001888745
Atp8a2	0.000108889	-0.000176129	-7.80E-05	6.09E-05	6.14E-06	-9.98E-05	0.000404304	-0.000180219	-0.000182553	-8.32E-05	0.000194272	-4.17E-05	-4.59E-05	-1.01E-06	4.17E-05	0.000118959	-3.85E-05	0.00021821	3.39E-06	0.000179302
Atp8b1	-0.000290913	-0.000228146	0.000430142	0.000101496	0.000219477	-0.000284549	0.000261612	0.000135523	-0.000301534	-0.000197436	-9.94E-06	9.75E-06	-0.00016551	-6.38E-05	-0.000115901	-8.86E-05	-7.19E-05	0.000170408	-0.000339971	0.000473208
Atp8b2	-2.57E-05	-4.77E-05	2.48E-05	-0.000438128	8.34E-05	-0.000189987	-3.42E-05	-9.50E-05	-0.000440873	-0.000237547	-0.000307008	-0.000118826	8.74E-05	-0.000234081	0.000474751	-0.000450592	0.000550099	-0.000146724	-0.000133811	0.000911719
Atp8b5	3.55E-05	-1.72E-05	-2.83E-05	-8.49E-05	-8.06E-05	-1.08E-05	-6.54E-05	-1.93E-05	8.36E-05	3.95E-05	-8.67E-06	-3.40E-05	-5.67E-05	5.96E-05	-0.000111238	-5.24E-05	-3.00E-05	5.06E-05	-6.87E-05	0.000150255
Atp9a	0.00083618	-0.000378074	0.000259283	0.000270396	-0.000150233	0.000214736	5.71E-05	3.72E-05	0.000152264	1.42E-05	-3.55E-05	-0.000256414	-0.000507034	-6.83E-06	-0.000705029	-0.000500315	-0.000670631	8.50E-05	-0.000455366	-0.000341379
Atpaf1	0.000115897	-4.98E-05	0.000550508	2.05E-05	0.000256527	0.000150973	-0.000179192	-6.24E-05	0.000560918	-1.89E-05	-8.99E-05	2.48E-05	0.000934771	-0.000139531	-0.000438915	-0.000110424	-0.000331867	-0.000595346	0.000120211	-0.000253512
Atpaf2	-0.000245807	-4.24E-06	-0.000234495	-0.000175373	-0.000362368	-0.000271616	-0.00030523	-0.000358783	0.000253719	-0.00024608	-1.03E-05	1.70E-05	-4.76E-05	7.42E-05	-0.00025898	0.000149	0.000123139	0.000401076	-0.000282158	0.001559613
Atpif1	-0.000167028	-0.000360205	8.12E-05	0.000309157	0.000156766	0.000217878	0.000116794	-0.000264696	-0.000337988	-0.000377805	-0.000154984	-0.000102951	0.000135707	0.000152441	-0.000497014	-5.82E-05	-8.28E-05	-4.62E-05	0.000388161	0.00050778
Atr	-0.000205737	8.57E-05	-0.000100187	-0.000229782	-0.00018311	-0.000327642	-0.000224799	-0.000197846	2.09E-05	-0.000291781	9.81E-05	8.77E-05	-0.000126844	-5.07E-05	-0.000517525	-1.36E-05	1.24E-05	0.000689611	-0.000240336	0.000975057
Atraid	0.000132664	-1.06E-05	8.14E-05	0.000113665	9.78E-05	3.98E-05	-1.67E-05	1.90E-05	8.29E-05	0.000109718	6.91E-05	6.23E-05	1.05E-05	0.000130474	-9.82E-05	-0.000306117	-0.000929739	-0.000486915	9.72E-06	0.00046188
Atrip	2.95E-05	-0.000136568	1.17E-05	7.59E-05	1.52E-05	-8.90E-06	5.57E-05	-5.04E-05	-7.96E-05	4.57E-05	-0.000116765	-7.57E-05	8.91E-06	-5.67E-05	-5.84E-05	0.000104594	1.94E-05	-0.00027799	-0.000160605	0.000376372
Atrn	0.000352198	0.000129353	0.000348495	9.33E-06	0.000113955	-5.68E-05	6.70E-05	3.09E-05	-6.75E-05	0.000155674	5.55E-05	-5.06E-05	-2.38E-05	4.60E-06	-0.000253942	-4.97E-05	-0.000234784	0.000683955	0.000261571	-0.001405101
Atrnl1	0.000581822	0.000773383	-0.000451104	0.0001667	0.000341718	8.40E-06	-0.000221213	0.000977834	-0.000198271	-5.75E-05	-0.000307857	0.000538751	0.000981814	-0.000256163	-0.000154902	-0.000681241	-0.000826188	-0.001031307	0.000649996	-0.001304871
Atrx	-0.000217414	2.85E-05	-0.00014704	-0.000203842	-0.000209325	-0.000505572	-0.000169517	0.000146102	1.58E-05	-0.000111223	-0.000189404	-0.000123687	-0.000315399	-0.000230096	0.000165109	-0.000146632	0.000307756	0.001353387	-0.000766931	0.000468317
Atxn1	-0.000135126	0.000456896	0.000435227	-0.000581186	-0.000363776	0.000157664	2.01E-05	-0.000177226	-0.000159352	-0.000199141	-0.000123669	0.000636111	-0.000154355	-0.000285963	-0.000705125	0.001065668	0.001026754	0.001435137	-0.000837717	-0.001268915
Atxn10	-0.00030957	-0.000557141	0.000100273	0.000143076	0.000196816	0.000395658	0.000181632	0.000140847	0.001085275	0.000338767	0.000546911	0.000228866	0.000198074	0.000374881	-0.000569245	0.00012965	-0.000937565	0.000590015	0.000956272	-0.001242906
Atxn1l	4.04E-05	0.000254175	0.000218758	6.99E-05	-7.48E-06	-7.43E-06	-3.56E-05	9.24E-05	8.50E-05	7.80E-05	-7.96E-05	-1.20E-05	-3.83E-05	-4.76E-05	0.000310202	-0.000109067	3.00E-05	3.19E-05	2.35E-05	-0.000861098
Atxn2	-0.000177104	5.73E-05	-8.01E-05	-0.000209368	-0.000149024	-3.22E-05	-9.06E-05	-0.000196871	-0.000283363	-0.000113656	-5.95E-05	-4.91E-05	9.22E-06	9.42E-05	-1.98E-05	0.00037021	0.000824428	-0.000147776	-0.000159914	0.000651603
Atxn2l	-0.000188132	-5.69E-05	-0.000346304	-2.26E-05	-0.000149737	5.10E-05	-0.000292899	-5.15E-06	0.00019475	4.47E-05	0.000104196	-0.000168515	-8.13E-06	-0.000107275	-0.000147574	-4.61E-05	-4.86E-05	-0.001016347	0.000110482	0.001945862
Atxn3	2.36E-05	0.000230882	-0.000156215	-9.41E-05	9.71E-05	1.82E-05	-0.00014484	4.31E-05	0.000181869	-0.000111103	-6.28E-06	-2.20E-05	7.45E-05	-2.34E-05	-0.000269419	-0.000316609	-0.000240308	6.79E-05	1.23E-06	0.000294748
Atxn7	-0.00026395	-0.000104389	-0.000209681	-0.000368757	-0.000226646	-0.000536696	-0.000130146	-0.000213237	-8.60E-05	-2.68E-05	-0.000167259	-0.000167696	-0.000225769	-8.90E-05	0.001888592	-0.000314108	0.001378467	0.000798592	-0.000588258	0.000422584
Atxn7l1	7.10E-05	6.88E-05	0.000204418	3.45E-05	-3.50E-06	-4.25E-05	0.000147921	-6.75E-05	0.000114525	-0.000134815	0.000169262	0.000186288	0.000257629	0.000111394	4.11E-07	-0.00032462	-0.000323017	0.000136439	-0.000171407	-0.000249601
Atxn7l2	0.000151664	0.000102162	0.000118793	-0.000126935	1.43E-05	-0.000154156	-0.000307252	-3.15E-05	-0.000381628	-0.000176578	-0.000182265	-0.000207687	-0.000204918	-0.000150932	-0.000444848	-0.000124658	-0.000434649	-0.000401595	4.44E-05	0.001225894
Atxn7l3	1.55E-05	0.000232168	0.000141659	-0.000119296	-0.000393357	0.000171993	-0.000131035	-0.000313474	-0.000145926	-0.000338096	-7.84E-05	0.000226302	0.000298231	-4.34E-05	-9.59E-05	-0.000267326	0.000104047	0.000204158	-7.86E-05	0.000185779
Atxn7l3b	0.000618214	0.000169273	-9.09E-05	-0.000850118	-0.000435268	-0.000126342	-0.000170507	-0.000323859	0.000125715	-0.00041542	0.000300852	1.73E-05	-0.000144296	0.000305566	0.0003378	-0.000785561	-0.001311235	0.000311045	-0.000115814	0.00155383
Auh	-0.000241092	-4.25E-06	-4.12E-05	0.0001278	5.13E-05	-0.000103731	6.22E-06	0.000212556	0.000409497	0.00013617	4.51E-05	0.000648183	0.000869347	-1.96E-05	-0.000259548	-0.000158467	0.000399242	-0.000175648	0.000456443	-0.000954641
Aup1	-3.10E-05	-0.000141624	1.86E-06	2.20E-05	-3.30E-05	-0.000141833	-7.05E-05	-0.00015566	-5.00E-05	-0.000102276	-8.49E-05	-6.45E-05	-0.000190944	-0.000125431	-0.000298822	-4.18E-05	0.000136881	-0.000456776	-6.56E-05	0.000940642
Aurka	5.36E-05	1.75E-05	-8.83E-06	5.10E-05	3.13E-05	2.24E-05	-6.62E-05	-1.03E-05	-0.000139261	-4.29E-06	0.000201397	0.000355033	0.00036429	0.000107098	-4.69E-05	8.95E-06	-3.64E-05	-0.000150664	-4.36E-05	-0.000125047
Aurkaip1	-4.70E-06	-7.87E-05	0.000172386	5.53E-05	8.65E-05	0.000193934	-6.66E-05	-6.79E-06	0.000176133	-0.00025456	0.000136607	-0.000128895	0.000189944	8.40E-05	-0.000214132	-0.000128439	8.58E-06	-0.000456726	5.77E-05	3.28E-05
Aurkc	-5.75E-05	2.61E-05	-0.000101003	4.58E-06	0.000163101	-3.29E-05	0.000190211	-0.000104868	-6.32E-05	2.98E-05	-6.26E-05	-6.22E-05	2.29E-05	-2.24E-05	-3.22E-05	5.15E-05	0.00017191	-0.000160419	-0.00010359	0.000289909
Auts2	0.000453965	0.000901	-0.00073081	0.000139291	-0.000677883	-0.0001194	-0.000832555	-0.001151014	-0.000943465	-0.000291484	3.12E-05	-0.000200287	-0.000339599	-0.000306044	0.000297114	-0.000249969	-0.000647353	0.001561308	9.58E-05	0.000425042
[truncated: 13,088 more rows]
