# Supplementary material for: Identifying gene expression programs of cell-type identity and cellular activity with single-cell RNA-Seq
Source: eLife. 2019 Jul 8;8:e43803. doi: 10.7554/eLife.43803 (PMC6639075; doi:10.7554/eLife.43803)
Supplement: Supplementary file 3. [file elife-43803-supp3.xlsx]

## Sheet: Synaptogenesis
rank of synaptogenesis GEP	geneset	Synaptogenesis P-value	ERP P-value	LRP-S P-value	LRP-D P-value	NS. P-value	Other P-value	Min Identity P-value	Top 10 Syaptogenesis GEP Genes
1	plasma_membrane	3.18395e-16	5.81213e-10	1.07557e-05	0.000923536	0.966049	0.622917	0.0830882	H2-Q4,Ncam1,Cadm1,Nkain3,Syt1,Ppp1cb,Atp8a1,Marcksl1,Syt4,Dpysl2
2	integral_component_of_plasma_membrane	9.5937e-09	0.10634	0.623583	0.880271	0.989795	0.876999	0.0975569	Tspan7,Ank2,Atp2b4,Adcy1,Egfr,Grm5,Cd47,Epha4,Slc6a6,Plppr4
3	signal_transduction	2.1674e-08	0.344343	0.0589786	0.942354	0.762453	0.957197	0.139175	Gnb1,Olfr56,Ank2,Grk4,Cxcr2,Egfr,Grm5,Pik3r1,Braf,Arnt2
4	postsynapse	3.05622e-07	0.127923	0.122264	1.24099e-08	0.35166	0.672275	1.23774e-05	Syt4,Pura,Cpeb3,Slc8a2,Syt11,Ntrk2,Gabra2,Pfn1,Actr3,Pfn2
5	postsynaptic_density	6.41537e-07	0.437294	1.46323e-05	4.7676e-08	0.993745	0.112737	2.09346e-08	Ywhaz,Cadm1,Actb,Pura,Gsk3b,Ank2,Syn2,Adcy1,Grm5,Map2
6	glutamatergic_synapse	6.45852e-07	1.52237e-05	6.15654e-10	4.70467e-11	0.860767	0.376745	5.68099e-06	Ywhaz,Ncam1,Cadm1,Actb,Syt1,Syt4,Pura,Gsk3b,Atp2b4,Syn2
7	neuron_projection	5.04376e-06	2.56833e-05	0.166958	5.96935e-07	0.0356622	0.0704053	0.026202	Cadm1,Syt1,Syt4,Dpysl2,Atp2b4,Kcnb1,Cpeb3,Calm3,Grm5,Map2
8	Schaffer_collateral_-_CA1_synapse	6.5005e-06	0.00264139	2.87563e-05	5.07209e-06	0.616954	0.295573	0.00561993	Ncam1,Cadm1,Actb,Gsk3b,Syn2,Adcy1,Sh3gl2,Apba2,Grm5,Actg1
9	dendrite_morphogenesis	8.31053e-06	0.138875	0.177395	0.02114	0.619079	0.692242	0.0121186	Rbfox2,Mapk8,Klf7,Mef2a,Celsr2,Rac1,Abl2,Dscam,Lrp4,Fyn
10	response_to_bacterium	2.08028e-05	0.0751447	0.731861	0.711195	0.931878	0.528768	0.153829	Cd47,Gpm6a,Isg15,Scn7a,St13,BC018473,Nfib,Wasl,Cxcl9,Tirap
11	nervous_system_development	2.17537e-05	0.0269282	0.362133	0.0887215	0.636922	0.563638	0.00427678	Mef2c,Pura,Dpysl2,Gsk3b,Impact,Rbfox2,Tcf4,Myt1l,Cspg5,Abi2
12	positive_regulation_of_microtubule_polymerization	2.90988e-05	0.111334	0.262659	0.422494	0.482535	0.366163	0.0582011	Gda,Mapk8,Terf1,Nav3,Rac1,Mapt,Apc,Slain2,Rps3,Map1b
13	synapse	3.02698e-05	0.169199	0.0100911	2.90768e-06	0.0960024	0.226859	0.000110508	Cadm1,Syt1,Syt4,Dpysl2,Psd3,Ank2,Syn2,Kcnb1,Cpeb3,Sh3gl2
14	GABA-ergic_synapse	3.49901e-05	0.834744	0.00108785	0.292747	0.434556	0.902257	0.00438855	Cspg5,Slc6a6,Adra1a,Efna5,Rims1,Cdh10,Lrfn5,Gap43,Gabrb3,Gabra2
15	ruffle_membrane	4.99882e-05	0.00548025	0.0890736	0.000755229	0.883412	0.0442771	0.26359	Psd3,Eef1a1,Map2,Rhoa,Ptprj,Dlc1,Rac1,Clasp2,Tirap,Psd2
16	integral_component_of_synaptic_vesicle_membrane	5.18074e-05	0.887653	0.827394	0.954104	0.0216615	0.970313	9.80186e-07	Syt1,Atp8a1,Syt11,Syp,Gabra2,Sv2b,Clcn3,Scamp1,Stx16,Stx12
17	positive_regulation_of_transcription,_DNA-templated	7.03324e-05	0.000866085	0.0865316	0.00244889	0.999998	0.565795	0.102106	Mef2c,Tmsb4x,Tcf4,Hivep3,Egfr,Foxp1,Arnt2,Spin1,Klf7,Ssbp3
18	regulation_of_synaptic_vesicle_exocytosis	7.19185e-05	0.278183	0.0321922	0.012236	0.0789294	0.970105	0.0295016	Gsk3b,Adcy1,Prkcb,Cspg5,Apba2,Adra1a,Rims1,Cacnb4,Syp,Ppfia2
19	positive_regulation_of_peptidyl-serine_phosphorylation	7.25244e-05	0.0339863	0.763472	0.0413167	0.697426	0.703854	0.125134	Gsk3b,Atp2b4,Egfr,Braf,Smyd3,Ntrk2,Pfn2,Rptor,Fnip1,Nrxn1
20	beta-catenin_binding	8.64933e-05	0.053379	0.641438	0.836184	0.888225	0.200179	0.108419	Gsk3b,Ctnnd2,Skp1a,Ptprj,Csnk2a1,Tbl1xr1,Bcl9l,Sox9,Apc,Ctnnbip1
21	cell_junction	0.00011275	0.0068786	0.0119016	7.58644e-06	0.29015	3.55026e-05	0.0546472	Cadm1,Syt1,Syt4,Psd3,Ank2,Syn2,Kcnb1,Cpeb3,Cadm2,Abi2
22	protein_targeting	0.000131861	0.0965011	0.391461	0.193401	0.866976	0.715194	0.0488725	Ywhaz,Ywhag,Sorl1,Nbea,Ywhaq,Syngr1,Myo6,Zdhhc3,Stxbp4,Mlph
23	regulation_of_mRNA_stability	0.000151922	0.508252	0.0187382	0.00314412	0.982131	0.41113	0.00482706	Pum1,Samd4,Rc3h1,Fxr1,Fmr1,Hnrnpd,Rnasel,Pum2,Ythdf2,Pcbp4
24	neuron_projection_development	0.000178189	0.0809165	0.729961	0.058811	0.866792	0.44159	0.00185795	Ncam1,Gsk3b,Sh3gl2,Nptxr,Map2,Gpm6a,Pten,Mapk8,Ppp1r9a,Cdk5r1
25	G_protein-coupled_receptor_signaling_pathway	0.000186777	0.327109	0.185878	0.996516	0.46129	0.997221	0.193465	Prkacb,Gnb1,Olfr56,Cxcr2,Grm5,Gpr83,Adra1a,Gng4,Adcyap1,Gnaq
26	Wnt_signaling_pathway	0.000213379	0.535117	0.000483324	0.40976	0.949685	0.461673	0.141108	Gsk3b,Cdk14,Spin1,Celsr2,Wnt7b,Nlk,Wnt4,Rspo1,Ccar2,Prkaa2
27	RNA_polymerase_II_proximal_promoter_sequence-specific_DNA_binding	0.000238449	6.65944e-05	0.035988	2.41687e-07	0.999997	0.147529	0.495496	Mef2c,Pbx1,Tcf4,Foxp1,Arnt2,Klf7,Ssbp3,Dhx9,Tbp,Smyd3
28	membrane	0.000245718	0.738502	0.755906	0.27921	4.9986e-10	1	5.18559e-19	Ncam1,Bicd1,Cadm1,Nkain3,Syt1,Atp8a1,Marcksl1,Syt4,Dpysl2,Prkacb
29	protein_binding	0.000262988	6.08779e-08	3.14555e-08	2.61208e-17	0.904294	0.133364	0.0737047	Mef2c,Ywhaz,Ncam1,Cadm1,Actb,Eid1,Syt1,Gda,Pbx1,Ppp1cb
30	clathrin_binding	0.000270615	0.433823	0.751259	0.191267	0.118394	0.900837	0.0329368	Syt1,Syt4,Ncald,Syt11,Snap91,Syt17,Syt13,Dnajc6,Arrb1,Aftph
31	positive_regulation_of_gene_expression	0.000273987	0.00022406	0.0277249	0.0151298	0.995401	0.98684	0.00544803	Mef2c,Gsk3b,Ank2,Med23,Ptges3,Pik3r1,Braf,Ogt,Adtrp,Ago2
32	DNA-binding_transcription_factor_activity	0.000298554	0.00190135	0.109457	3.15531e-05	0.999999	0.31811	0.114484	Mef2c,Pbx1,Pura,Tcf4,Myt1l,Foxp1,Runx1t1,Arnt2,Thrb,Klf7
33	phagocytosis	0.000311925	0.140436	0.167059	0.0239901	0.963532	0.221882	0.263134	Unc13d,Gulp1,Abl2,Tm9sf4,Sh3bp1,Slc11a1,Elmo1,Pik3ca,Tub,Rab5a
34	phosphatidylinositol-4,5-bisphosphate_binding	0.000329968	0.0815858	0.640217	0.730644	0.694789	0.825115	0.00156308	Syt1,Pfn1,Snap91,Pfn2,Krit1,Snx18,Stxbp6,Tirap,Mark1,Amer2
35	protein_tyrosine_kinase_binding	0.00035085	0.243191	0.00845441	0.0193867	0.38675	0.817044	0.0131887	Grm5,Pten,Epha4,Crk,Clasp2,Sirpa,Nox4,Cbl,Il1rap,Nedd9
36	visual_learning	0.000353622	0.374773	0.00201044	0.0363955	0.631705	0.891352	0.0221819	Tanc1,Braf,Atxn1,Kras,Mecp2,Hmgcr,Slc7a11,Creb1,Adra1b,Abl2
37	histone_acetyltransferase_complex	0.00038119	0.82323	0.830844	0.767756	0.934498	0.407273	0.00203153	Ogt,Morf4l1,Trrap,Jade2,Dpf1,Kat2a,Ep300,Morf4l2,Meaf6,Rsf1
38	chemical_synaptic_transmission	0.000386831	0.606795	0.392908	0.118082	0.00478527	0.94779	0.00988666	Apba2,Grm5,Cacnb4,Kcnma1,Gabrb3,Syp,Gabra2,Doc2a,Snap91,Dlgap1
39	regulation_of_transcription,_DNA-templated	0.000386874	0.00278242	0.259773	4.91605e-05	1	0.621465	0.203442	Mef2c,Pbx1,Med23,Tcf4,Myt1l,Grm5,Foxp1,Runx1t1,Ago2,Arnt2
40	mRNA_binding	0.000390089	1.46416e-05	1.37837e-05	2.84133e-13	0.998412	0.00414063	0.00268662	Eef1a1,Rbfox2,Celf1,Celf2,Ago2,Rc3h2,Dhx9,Luc7l2,Cpeb1,Qk
41	regulation_of_dendrite_morphogenesis	0.00041161	0.303934	0.0491975	0.16516	0.930723	0.485393	0.00471251	Gsk3b,Nedd4,Adgrb3,Syne1,Rap2a,Lzts1,Fmr1,Robo1,Nedd4l,Ptprz1
42	miRNA_binding	0.000414882	0.0233011	0.00202113	0.00391386	0.975442	0.739751	0.0659817	Ago2,Pum1,Zc3h12a,Hnrnpa2b1,Elavl1,Ago4,Rc3h1,Fmr1,Pum2,Ago3
43	G_protein-coupled_receptor_activity	0.000415869	0.705767	0.022198	0.993482	0.525004	0.993077	0.291588	Olfr56,Cxcr2,Grm5,Gpr83,Adra1a,Celsr2,Gpr85,Adgrb3,Gpr27,Adra1b
44	DNA_binding	0.000486658	0.0162732	0.00388089	3.50173e-05	1	0.000249342	0.0384616	Mef2c,Lin54,Pbx1,Pura,Tcf4,Hivep3,Myt1l,Zbtb18,Foxp1,Runx1t1
45	neurotransmitter_secretion	0.000493787	0.418464	0.127979	0.483995	0.171061	0.327664	0.0106259	Syt1,Syt4,Syn2,Rims1,Snap91,Stxbp1,Lin7a,Nrxn1,Nrxn2,Lin7c
46	chromatin_binding	0.000503337	0.171037	0.136038	2.17261e-05	0.999999	3.90853e-05	0.275097	Mef2c,Tcf4,Prkcb,Egfr,Foxp1,Cbx5,Auts2,Brd3,Satb2,Atxn1
47	positive_regulation_of_transcription_by_RNA_polymerase_II	0.000513791	0.00032723	0.000467578	8.90729e-07	1	0.0197845	0.676752	Mef2c,Pbx1,Gsk3b,Tcf4,Myt1l,Lmo4,Egfr,Pik3r1,Zbtb18,Ogt
48	PDZ_domain_binding	0.000557452	0.044764	0.180674	0.12901	0.909056	0.03285	0.02184	Cadm1,Atp2b4,Crim1,Pten,Mpp2,Shisa9,Cit,Gria2,Acvr2a,Dlg4
49	protein_phosphorylation	0.000563474	0.00114813	0.123137	0.00498793	1	0.000368808	0.0890147	Prkacb,Gsk3b,Taok1,Grk4,Prkcb,Cdk14,Egfr,Grm5,Pik3r1,Braf
50	myosin_binding	0.000570859	0.35953	0.752473	0.227476	0.334248	0.795089	0.0376436	Trim2,Rhoa,Mobp,Vezt,Myrip,Dmd,Adgrv1,Vamp2,Mlph,Trak1

## Sheet: Neurosecretory
rank of neurosecretory GEP	geneset	Neurosecretory P-value	Synaptogenesis P-value	ERP P-value	LRP-S P-value	LRP-D P-value	Other P-value	Min Identity P-value	Top 10 Neurosecretory GEP Genes
1	mitochondrion	6.97476e-21	1	1	1	0.999707	0.465239	6.17743e-77	Ddah1,Slc25a22,Bok,Oxr1,Mdh1,Nme1,Sccpdh,Ap2m1,Snca,Phyhipl
2	mitochondrial_inner_membrane	6.85929e-16	1	0.999942	0.999997	0.699634	0.173632	2.11254e-43	Slc25a22,Bok,Snca,Micu1,Cox6b1,Cds2,Atp5b,Vdac1,Higd1a,Atp5g1
3	respiratory_chain	1.03151e-14	1	0.999471	0.990493	0.0407133	0.0164532	2.33315e-26	Higd1a,Ndufa5,Ndufc2,Uqcrfs1,Ndufs1,Ndufb8,Uqcr10,Ndufv2,Uqcrc2,Ndufs2
4	mitochondrial_respiratory_chain_complex_I	3.77511e-11	1	0.999406	0.997816	0.162421	0.063283	1.1403e-22	Ndufa5,Ndufc2,Ndufs1,Ndufb8,Ndufv2,Ndufs2,Ndufa3,Park7,Ndufa1,Ndufv1
5	myelin_sheath	2.63051e-10	0.963119	0.561393	0.321025	1.3111e-07	0.967456	6.97694e-25	Tagln3,Snap25,Atp6v1b2,Mdh1,Nme1,Ehd3,Uchl1,Nsf,Aldoa,Stxbp1
6	intracellular_protein_transport	4.77324e-10	0.339013	0.999045	0.49655	0.447425	0.99996	4.55238e-11	Ramp3,Ap2m1,Nsf,Rph3a,Klc1,Kcnip3,Adprh,Ap1s1,Scg5,Sgsm1
7	membrane	4.9986e-10	0.000245718	0.738502	0.755906	0.27921	1	5.18559e-19	Diras2,Hs3st2,Ptprn,Cpe,Atp6v0c,Prkar1b,Gnas,Atp6ap2,Pld3,Sorcs3
8	synaptic_vesicle	2.70159e-09	0.00236243	0.878101	0.326077	0.0180993	0.765375	3.71255e-07	Snap25,Cadps2,Scamp5,Slc6a17,Rph3a,Snca,Bsn,Syngr1,Atp6v0d1,Svop
9	vesicle-mediated_transport	3.1142e-09	0.251671	0.996644	0.106835	0.131451	0.999191	1.41667e-06	Ap2m1,Nsf,Syt5,Stxbp1,Vamp2,Ap1s1,Rab1a,Rab6b,Ykt6,Vps18
10	protein_transport	1.41051e-08	0.984238	0.999984	0.245279	0.108149	0.993981	4.73792e-13	Cadps2,Scamp5,Ehd3,Ramp3,Ap2m1,Nsf,Rph3a,Stxbp1,Vamp2,Ap1s1
11	tricarboxylic_acid_cycle	1.76194e-08	0.996231	0.994358	0.639629	0.227393	0.996863	6.77169e-11	Mdh1,Idh3a,Sdha,Sdhb,Mdh2,Idh3b,Sucla2,Aco2,Dlat,Dlst
12	ATP_hydrolysis_coupled_proton_transport	3.74243e-08	0.976426	0.631844	0.0550735	0.398926	0.446192	1.63149e-07	Atp6v0c,Atp6v1b2,Atp6v0d1,Atp5g3,Atp6v1a,Atp6ap1,Atp6v1e1,Atp6v0a1,Atp5g1,Atp6v0b
13	proton_transmembrane_transport	8.79528e-08	0.99602	0.64687	0.0341686	0.235654	0.689192	9.6887e-08	Atp6v0c,Atp6v1b2,Atp6v0d1,Atp5g3,Atp6v1a,Slc4a10,Atp5b,Atp5g1,Atp5a1,Atp6v0b
14	microtubule-based_process	2.09565e-07	0.993138	0.91881	0.588299	0.440763	0.174054	4.55168e-06	Tubb2a,Tubb5,Tuba4a,Pafah1b1,Tubb4a,Dctn3,Tuba1b,Dynll2,Tubb4b,Dctn2
15	proteasomal_protein_catabolic_process	1.07983e-06	0.998976	0.862745	0.521592	0.244639	0.120342	0.00034784	Prpf19,Psmb7,Psmb10,Psmb1,Vcp,Nr1d1,Ate1,Psma2,Vhl,Ddb1
16	lysosome	1.65026e-06	0.943589	0.974471	0.999999	0.996178	0.245065	2.35092e-06	Atp6v0c,Ramp3,Mt1,Gaa,Gns,Vps18,Siae,Ppt1,Bri3,Tmem199
17	glycolytic_process	2.98028e-06	0.905167	0.620751	0.950834	0.0908623	0.279147	2.81341e-05	Aldoa,Hkdc1,Aldoc,Hk1,Pgam1,Gapdh,Eno2,Pfkp,Pgk1,Bpgm
18	proteasome_complex	3.36059e-06	0.999815	0.770866	2.64502e-06	0.000407313	0.00600096	0.0161255	Usp14,Psmb7,Psmb10,Psmb1,Vcp,Psmd8,Psmf1,Psma2,Ubqln1,Psmc6
19	intra-Golgi_vesicle-mediated_transport	6.99156e-06	0.994933	0.714548	0.426385	0.486032	0.985116	0.00139459	Rab6b,Rab6a,Copz1,Vti1b,Cope,Cog3,Gosr2,Copa,Trappc10,Cog6
20	ATP_metabolic_process	9.08651e-06	0.89304	0.187699	0.394444	0.0334517	0.967912	6.47715e-10	Adcyap1,Atp6v1b2,Atp6v1a,Atp5b,Atp5g1,Atp5a1,Kif5c,Atp5o,Ak1,Ndufs1
21	presynapse	1.98182e-05	0.0327298	0.0203074	0.0944772	3.63539e-05	0.591044	5.33532e-05	Cadps2,Sh3gl2,Snca,Bsn,Stxbp1,Apbb1,Sept6,Ywhag,Amph,Rab1a
22	mitochondrial_respiratory_chain_complex_I_assembly	3.30541e-05	0.999999	0.999232	0.947006	0.289074	0.0204749	3.46402e-15	Ndufa5,Ndufc2,Ndufb8,Ndufa3,Ndufa1,Ndufa8,Ndufs5,Foxred1,Ndufb6,Oxa1l
23	endosome	3.45149e-05	0.0874641	0.641146	0.742313	0.133193	0.979185	4.20499e-08	Ptprn,Gnas,Bok,Snap25,Scamp5,Ehd3,Sh3gl2,Syt5,Stmn2,Rab1a
24	SNARE_complex	4.12264e-05	0.276901	0.792081	0.904644	0.0921612	0.971748	0.00129331	Snap25,Vamp2,Snap47,Ykt6,Syt1,Vamp4,Napg,Stx12,Stx1b,Stx3
25	SNAP_receptor_activity	8.32729e-05	0.634775	0.954873	0.840253	0.486113	0.694977	0.0158706	Snap25,Snap47,Ykt6,Stx12,Stx1b,Stx3,Vti1b,Bet1l,Stx7,Snap29
26	endoplasmic_reticulum_to_Golgi_vesicle-mediated_transport	8.53403e-05	0.763172	0.998513	0.39259	0.0901957	0.98684	3.47711e-05	Rab1a,Ykt6,Pitpnm3,Trappc6b,Tmed9,Trappc1,Bcap29,Tmed10,Vcp,Tfg
27	electron_transfer_activity	9.06916e-05	0.998704	0.968936	0.888951	0.382714	0.886267	3.79287e-08	Sh3bgrl3,Cox7a2,Sdha,Sdhb,Cox7a2l,Dld,Ndufs1,Fdx1l,Cyc1,Sdhc
28	mitochondrial_outer_membrane	9.12889e-05	0.250847	0.62538	0.618038	0.283152	0.987714	3.62445e-06	Bok,Nme1,Snca,Hk1,Vdac1,Cisd1,Mff,Bcl2l1,Acsl3,Marc2
29	carbohydrate_metabolic_process	0.00018405	0.869893	0.911182	0.980944	0.797891	0.601255	0.000455553	Mdh1,Pgm2l1,Chst2,Slc3a2,Hkdc1,Hk1,Gaa,Ldha,Gapdh,Mdh2
30	gamma-aminobutyric_acid_signaling_pathway	0.000278084	0.00717177	0.424744	0.286342	0.154723	0.911148	0.0107241	Gabrg2,Gabra5,Gabrb1,Bdnf,Phf24,Gabbr2,Gabra1,Gabra2,Gabrg1,Plcl2
31	autophagosome	0.000278727	0.825673	0.352521	0.973923	0.234013	0.98574	0.000185586	Gabarapl1,Pip4k2c,Map1lc3a,Trp53inp2,Vps33a,Ulk1,Map1lc3b,Pip4k2a,Atg12,Atp13a2
32	synaptic_vesicle_membrane	0.000310425	0.0306149	0.706575	0.910993	0.347408	0.748972	2.25159e-05	Rph3a,Sh3gl2,Snca,Syt5,Syngr1,Vamp2,Snap47,Slc17a7,Sv2a,Syngr3
33	oxidation-reduction_process	0.000349025	0.993878	0.99602	0.999995	0.994609	0.85732	1.03604e-13	Mdh1,Sccpdh,Snca,Pam,Asph,Ldha,Idh3a,Higd1a,Sdha,Gpx3
34	autophagy	0.000356073	0.863028	0.396975	0.998275	0.660598	0.989234	2.93381e-09	Gabarapl1,Rab1a,Map1lc3a,Ubqln2,Vps18,Trp53inp2,Tmbim6,Atg4c,Vps33a,Tigar
35	protein_transporter_activity	0.000434146	0.998084	0.988312	0.251082	0.218812	0.997948	4.24317e-07	Ramp3,Ap1s1,Vps29,Vps35,Kpna2,Ipo11,Ap2s1,Tomm5,Xpo6,Nutf2
36	autophagosome_assembly	0.000436546	0.953784	0.0733177	0.756598	0.102177	0.546385	0.00105215	Gabarapl1,Rab1a,Map1lc3a,Trp53inp2,Stx12,Atg4c,Nsfl1c,Ulk1,Wdr45,Map1lc3b
37	aerobic_respiration	0.000464572	0.998121	0.998156	0.954505	0.623187	0.403652	7.74195e-08	Sdhb,Mdh2,Uqcr10,Uqcrb,Sdhc,Uqcrh,Oxa1l,Ndufs7,Cox6a1,Cox10
38	intracellular_membrane-bounded_organelle	0.00053952	0.872791	0.167239	0.102295	0.000444011	0.93705	0.000726369	Vgf,Zwint,Atp6v1b2,Oxr1,Cadps2,Llgl2,Nova1,Snca,Zfp365,B3gat1
39	Golgi_apparatus	0.000576213	0.0153756	0.995068	0.811955	0.096361	0.999998	1.65679e-06	Vgf,Hs3st2,Ptprn,Cpe,Atp6v0c,Gnas,Bok,Rasgrp1,Scamp5,Sulf2
40	mitochondrial_translation	0.000634408	0.999914	0.992672	0.604043	0.941469	0.060922	8.21556e-05	Mrps12,Hars,Mrps18b,Mrps2,Mrps18a,Mrps6,Mrpl2,Mrpl57,Mrpl52,Mrpl51
41	integral_component_of_membrane	0.000712171	0.00583402	0.977012	0.982023	0.998809	1	5.40963e-15	Hs3st2,Ptprn,Atp6v0c,Atp6ap2,Pld3,Sorcs3,Fxyd6,Slc1a2,Slc25a22,Bok
42	cellular_response_to_oxidative_stress	0.000813353	0.82945	0.812955	0.623701	0.893077	0.433084	0.0138752	Snca,Atp2a2,Mt3,Prdx2,Msrb2,Prdx3,Htra2,Fancd2,Chchd4,Etv5
43	endoplasmic_reticulum	0.00102196	0.92026	0.996158	0.605148	0.00648273	1	2.19836e-12	Pld3,Bok,Rasgrp1,Sulf2,Uchl1,Resp18,Cspg5,Creb3l1,B3gat1,Cav2
44	macroautophagy	0.00124794	0.961787	0.595116	0.788217	0.438167	0.974019	3.53926e-05	Map1lc3a,Trp53inp2,Ulk1,Vcp,Map1lc3b,Ubqln1,Ei24,Atg13,Sec23b,Plaa
45	fatty_acid_beta-oxidation	0.00150411	0.99822	0.971295	0.962091	0.975708	0.606352	1.8537e-06	Acadm,Decr1,Acat2,Auh,Slc25a17,Pex7,Echdc1,Pex2,Slc27a2,Echdc2
46	negative_regulation_of_MAP_kinase_activity	0.00151072	0.374875	0.243644	0.00430053	0.0103025	0.224782	0.0686555	Uchl1,Dab2ip,Dusp1,Inppl1,Rgs2,Spry2,Spry4,Ptpn5,Inpp5k,Smpd1
47	SNARE_binding	0.00170984	0.00285873	0.414747	0.970819	0.00457348	0.777468	0.0206319	Snap25,Syt5,Stxbp1,Cav2,Vamp2,Snap91,Syt12,Syt1,Stx12,Stx1b
48	microtubule_cytoskeleton	0.00172372	0.687502	0.448272	0.845655	0.181226	0.231396	0.00820714	Map4,Sept6,Map1lc3a,Tuba4a,Gapdh,Pafah1b1,Rusc1,Dcdc2a,Mapt,Spry2
49	vesicle	0.00172622	0.0125981	0.735894	0.73232	0.659026	0.974598	1.77466e-06	Snap25,Klc1,Cend1,Vamp2,Stmn2,Dnajc6,Bmp2,Ywhag,Crhr1,Sprn
50	cytoplasmic_vesicle	0.00186316	0.274334	0.365775	0.375132	0.149532	0.896602	1.24064e-07	Vgf,Ptprn,Cpe,Gnas,Scg3,Cadps2,Scamp5,Ehd3,Nrsn1,Slc6a17

## Sheet: Other
rank of other GEP	geneset	Other P-value	Synaptogenesis P-value	ERP P-value	LRP-S P-value	LRP-D P-value	Neurosecretory P-value	Min Identity P-value	top 10 Other-GEP genes
1	ATP_binding	1.88071e-07	0.838548	0.000667827	0.0370971	1.04953e-05	0.999986	0.000667827	Adcy9,Vcp,Camk2g,Matk,Atp1a1,Chd4,Hsp90aa1,Dgkz,Kif3a,Cit
2	chromatin_organization	4.1817e-07	0.00902475	0.713506	0.140496	0.0604512	0.999502	0.713506	Cbx6,Zbtb7a,Chd4,Loxl2,Ncor1,Emsy,Chd8,Ehmt2,Kdm2a,Banp
3	nucleus	2.86902e-06	0.90834	0.00196744	9.41724e-19	9.17839e-30	0.999999	0.00196744	Cmip,Srrm2,Miat,Klf9,Nos1ap,Lin54,Basp1,Mapt,Ttc3,Usp2
4	protein_kinase_activity	4.9807e-06	0.00895408	0.000216896	0.0315981	0.000984086	0.999999	0.000216896	Camk2g,Matk,Ccnd2,Cit,Mark2,Rps6kb2,Taok2,Camkv,Clk3,Nrbp2
5	nucleoplasm	2.07298e-05	0.73682	0.178011	3.62163e-06	1.28824e-11	0.95881	0.178011	Baiap2,Cmip,Klf9,Pde4a,Vcp,Snrnp70,Nfix,Mgll,Rnf112,Nr2f1
6	metal_ion_binding	3.09308e-05	0.0650815	0.034275	0.646045	0.00213948	0.996879	0.034275	Syt7,Syt11,Klf9,Grin2b,Lin54,Ttc3,Nrxn3,Usp2,Adcy9,Pde4a
7	cell_junction	3.55026e-05	0.00011275	0.0068786	0.0119016	7.58644e-06	0.29015	0.0068786	Syt7,Syt11,Pacsin1,Grin2b,Basp1,Adgrb1,Sv2a,Rnf112,Adgrl1,Grin1
8	chromatin_binding	3.90853e-05	0.000503337	0.171037	0.136038	2.17261e-05	0.999999	0.171037	Ncor1,Chd8,Cbfa2t3,Crtc2,Hdac7,Hdac5,Tcf4,Pcgf2,Sf3b1,Prmt5
9	methylation	4.60197e-05	0.990865	0.993807	0.853124	0.360422	0.371012	0.993807	Ehmt2,Fam173a,Trmt1,Prmt5,N6amt1,Mettl17,Kmt2b,Ehmt1,Prmt1,Mettl1
10	methyltransferase_activity	6.58023e-05	0.98819	0.991771	0.815558	0.40576	0.334599	0.991771	Ehmt2,Fam173a,Trmt1,Prmt5,N6amt1,Mettl17,Kmt2b,Ehmt1,Prmt1,Mettl1
11	protein_serine/threonine_kinase_activity	7.09708e-05	0.0026981	0.000226685	0.0645354	0.00107868	0.999992	0.000226685	Camk2g,Cit,Mark2,Rps6kb2,Taok2,Clk3,Nrbp2,Camkk2,Lmtk3,Stk19
12	kinase_activity	0.000128811	0.0152512	0.000783681	0.186461	0.0120245	0.999444	0.000783681	Camk2g,Matk,Dgkz,Cit,Ckb,Mark2,Rps6kb2,Taok2,Clk3,Camkk2
13	phosphorylation	0.000131877	0.0118129	0.000501818	0.161676	0.00873746	0.999402	0.000501818	Camk2g,Matk,Dgkz,Cit,Ckb,Mark2,Rps6kb2,Taok2,Clk3,Camkk2
14	focal_adhesion	0.000181859	0.319207	0.0360866	0.374393	0.000513737	0.99272	0.0360866	Adgrb1,Flrt1,Dst,Tle2,Pdlim7,Actn1,Git1,Arpc2,Lima1,Pik3r2
15	helicase_activity	0.000202229	0.963248	0.36084	0.0300909	0.105515	0.997403	0.36084	Chd4,Chd8,Ddx39b,Helz,Dhx9,Ddx39,Chd5,Dhx30,Smarca4,Ddx55
16	DNA_binding	0.000249342	0.000486658	0.0162732	0.00388089	3.50173e-05	1	0.0162732	Klf9,Lin54,Mapt,Zbtb7a,Klf13,Nfix,Nr2f1,Chd4,Akap8l,Myt1l
17	nucleotide_binding	0.000254624	0.690653	0.00100504	0.0262617	2.44661e-05	0.997145	0.00100504	Adcy9,Vcp,Rnf112,Camk2g,Matk,Atp1a1,Chd4,Hsp90aa1,Gnao1,Dgkz
18	hydrolase_activity	0.000347496	0.999892	0.251001	0.888872	0.451439	0.306463	0.251001	Usp2,Pde4a,Vcp,Mgll,Atp1a1,Chd4,Dnm1,Dusp8,Tsn,Chd8
19	protein_phosphorylation	0.000368808	0.000563474	0.00114813	0.123137	0.00498793	1	0.00114813	Camk2g,Matk,Cit,Mark2,Rps6kb2,Taok2,Camkv,Clk3,Nrbp2,Camkk2
20	nuclear_matrix	0.000480075	0.172303	0.315461	0.0109872	0.0607788	0.934954	0.315461	Sptbn4,Akap8l,Ddx39b,Pias4,Sf3b1,Srrm1,Ncor2,Runx1t1,Nsmf,Snw1
21	cellular_response_to_DNA_damage_stimulus	0.000535909	0.880736	0.717964	0.965125	0.5396	0.950913	0.717964	Zbtb7a,Vcp,Emsy,Taok2,Fbxw7,Prpf19,Cdk9,Taok3,Baz1b,Nipbl
22	nuclease_activity	0.000739062	0.504593	0.79733	0.513951	0.782702	0.986201	0.79733	Tsn,Cnot6,Endov,Tatdn3,Exosc10,Dxo,Zc3h12a,Elac2,Harbi1,Rexo4
23	nuclear_body	0.000893771	0.372304	0.0766323	0.00220631	0.000558141	0.900133	0.0766323	Miat,Rnf112,Safb2,Mtdh,Papolg,Banp,Flywch1,Tle2,Hdac5,Dhx9
24	cyclin-dependent_protein_serine/threonine_kinase_activity	0.00107866	0.039523	0.00249629	0.668617	0.122624	0.381658	0.00249629	E030030I06Rik,Cdk10,Cdk9,Cdkl5,Cdk5,Cdk11b,Cdkl3,Cdk12,Ccnd1,Cdk16
25	protein_tyrosine_kinase_activity	0.00142121	0.162946	0.0880412	0.0772067	0.529854	0.999376	0.0880412	Matk,Hsp90aa1,Clk3,Tnk2,Ltk,Ephb6,Baz1b,Clk1,Clk4,Epha10
26	small-subunit_processome	0.00156174	0.994495	0.720613	0.0685262	0.0019381	0.836575	0.720613	Nop56,Nop58,Dcaf13,Rrp9,Tbl3,Fcf1,Fbl,Nop14,Mphosph10,Pdcd11
27	cytoskeleton	0.00181005	0.222704	1.15318e-05	0.980898	0.584153	0.566979	1.15318e-05	Baiap2,Pacsin1,Mapt,Chd4,Mycbp2,Ank3,Dnm1,Kif3a,Ahi1,Kifc2
28	nuclear_speck	0.00214013	0.0947327	0.00447366	0.0148401	0.000276839	0.999305	0.00447366	Basp1,Mapt,Snrnp70,Akap8l,Dgkz,Son,Ddx39b,Ehmt2,Srsf5,Atxn2l
29	ATPase_activity	0.00228564	0.962315	0.00468897	0.837677	0.0780721	0.280564	0.00468897	Vcp,Hsp90aa1,Kif3a,Kifc2,Ddx39b,Dync1h1,Abcc5,Dhx9,Nvl,Ddx39
30	mRNA_processing	0.00236334	0.762856	0.0155864	1.6426e-13	5.27179e-09	0.993209	0.0155864	Srrm2,Pabpn1,Celf4,Akap8l,Son,Clasrp,Rbm25,Ddx39b,Sfswap,Rbfox3
31	DNA_repair	0.00237125	0.953169	0.993699	0.775124	0.905802	0.94878	0.993699	Zbtb7a,Vcp,Emsy,Prpf19,Cdk9,Taok3,Trrap,Endov,Polb,Slf1
32	endonuclease_activity	0.00339404	0.293725	0.724803	0.316433	0.58487	0.989857	0.724803	Tsn,Endov,Zc3h12a,Elac2,Ercc4,Drosha,Slfn9,Smg6,Alkbh2,G3bp1
33	p53_binding	0.0034908	0.59907	0.622461	0.008161	0.0303708	0.955087	0.622461	Chd8,Ehmt2,Banp,Eef2,Ybx1,Ehmt1,Smarca4,Crebbp,Cdk5,Usp7
34	RNA_binding	0.00385341	0.847027	0.054944	1.12818e-10	1.36888e-16	0.999816	0.054944	Elavl3,Pabpn1,Snrnp70,Celf4,Son,Rbm25,Serbp1,Tia1,Tsn,Safb2
35	regulation_of_neuronal_synaptic_plasticity	0.00407493	0.00731009	0.00565942	0.412442	0.0372646	0.554107	0.00565942	Grin2b,Grin1,Ncdn,Nsmf,Cpeb1,Kcnn2,Ephb2,S100b,Dlg4,Cntn2
36	voltage-gated_calcium_channel_complex	0.00408897	0.0208806	0.219636	0.49799	0.0806988	0.66507	0.219636	Cacna1a,Pde4d,Cacna1d,Cacna1g,Cacng2,Cacnb1,Stac3,Cacna1h,Cacna1e,Cacna2d2
37	zinc_ion_binding	0.00411214	0.101927	0.0288512	0.119144	0.00433038	0.954294	0.0288512	Grin2b,Nr2f1,Mycbp2,Myt1l,Trim8,Car11,Zfhx2,Mt3,Zmynd8,Ehmt2
38	axonal_growth_cone	0.00413626	0.00615865	0.0478014	0.0528832	0.0771265	0.0863655	0.0478014	Mapt,L1cam,Hsp90aa1,Hsp90ab1,Taok2,Agrn,Dbn1,Kif5b,Trpv2,Apc
39	mRNA_binding	0.00414063	0.000390089	1.46416e-05	1.37837e-05	2.84133e-13	0.998412	1.46416e-05	Snrnp70,Celf4,Hsp90aa1,Rbm25,Tsn,Eif4g3,Rbfox3,Rbm5,Srrm3,Celf1
40	transcription_corepressor_activity	0.00417505	0.0234526	0.17039	0.0817599	0.00207515	0.990341	0.17039	Basp1,Zbtb7a,Ncor1,Neurod2,Zmynd8,Cbfa2t3,Nfib,Tle2,Hdac7,Hdac5
41	mRNA_export_from_nucleus	0.00475364	0.52495	0.280952	0.0124556	0.0894767	0.987607	0.280952	Ddx39b,Thoc3,Nxf1,Ddx39,Rae1,Thoc1,BC005561,Nup85,Nup88,Thoc2
42	hydrolase_activity,_acting_on_glycosyl_bonds	0.00476094	0.950007	0.441537	0.986622	0.998417	0.129657	0.441537	Man2c1,Hexdc,Amy1,Neu1,Gba2,Hexa,Hyal3,Mogs,Gba,Man1b1
43	double-strand_break_repair_via_nonhomologous_end_joining	0.00484252	0.900617	0.839402	0.623586	0.779056	0.810977	0.839402	Kdm2a,Prpf19,Pola1,Prkdc,Xrcc1,Xrcc6,Ercc4,Lig1,Ercc1,Rnf8
44	calmodulin-dependent_protein_kinase_activity	0.00596937	0.293149	0.246993	0.468175	0.0410353	0.645774	0.246993	Camk2g,Camkv,Camkk2,Phkg2,Phkg1,Camk1,Dapk1,Mknk2,Mapkapk5,Camk2a
45	proteasome_complex	0.00600096	0.999815	0.770866	2.64502e-06	0.000407313	3.36059e-06	0.770866	Vcp,Psmd11,Psmd3,Psmd13,Psme4,Psma3,Psmd4,Psmd1,Zfand2b,Psmd6
46	metabolic_process	0.00603053	0.891304	0.578709	0.986046	0.974346	0.442268	0.578709	Man2c1,Hexdc,Hsd3b2,Pfkm,Pak3,Eprs,Amy1,Camk1,Hadha,Neu1
47	extracellular_matrix_structural_constituent_conferring_tensile_strength	0.00623634	0.998943	0.12243	0.670693	0.4397	0.11285	0.12243	Col6a1,Col5a1,Col16a1,Col4a1,Col6a2,Col4a2,Col15a1,Col11a1,Col6a4,Col9a3
48	cation_channel_activity	0.00658827	0.0901094	0.0094554	0.205415	0.51557	0.712988	0.0094554	Grin2b,Grin1,Pkd1,Mcoln1,Grin2a,Trpv2,Tomm40,Trpm2,Asic1,Trpc6
49	cytoskeletal_protein_binding	0.00683421	0.444433	0.235639	0.0991181	0.120961	0.774291	0.235639	Pacsin1,Ank3,Aldoa,Fcho1,Coro1a,Gria2,Dbn1,Cdk5r1,Pick1,Cdk5r2
50	microtubule	0.00696018	0.652366	0.0168262	0.914549	0.277939	0.17335	0.0168262	Baiap2,Mapt,Dnm1,Kif3a,Kifc2,Stim1,Dctn2,Nav1,Dvl1,Dst
